# Supplementary material for: Mechanistic Modeling of Lys745 Sulfonylation in EGFR C797S Reveals Chemical Determinants for Inhibitor Activity and Discriminates Reversible from Irreversible Agents
Source: J Chem Inf Model. 2023 Feb 10;63(4):1301–12. doi: 10.1021/acs.jcim.2c01586 (PMC9976278; doi:10.1021/acs.jcim.2c01586)
Supplement: Supplementary file 2 — ci2c01586_si_002.zip [file ci2c01586_si_002.zip]

Archive with 4 entries (3 files):
- TS1/
- TS1/TS1_UPR1433.pdb
- TS1/TS1_UPR1444.pdb
- TS1/TS1_XO44.pdb
