# Supplementary material for: Mechanistic Modeling of Lys745 Sulfonylation in EGFR C797S Reveals Chemical Determinants for Inhibitor Activity and Discriminates Reversible from Irreversible Agents
Source: J Chem Inf Model. 2023 Feb 10;63(4):1301–12. doi: 10.1021/acs.jcim.2c01586 (PMC9976278; doi:10.1021/acs.jcim.2c01586)
Supplement: Supplementary file 2 — ci2c01586_si_002.zip [file ci2c01586_si_002.zip › TS1/TS1_UPR1433.pdb]

ATOM      1  N   NAL     1      32.724  63.794  25.131  0.00  0.00      A   
ATOM      2  H1  NAL     1      33.675  64.085  25.322  0.00  0.00      A   
ATOM      3  H2  NAL     1      32.111  64.440  25.614  0.00  0.00      A   
ATOM      4  H3  NAL     1      32.550  63.869  24.136  0.00  0.00      A   
ATOM      5  CA  NAL     1      32.516  62.403  25.593  0.00  0.00      A   
ATOM      6  HA  NAL     1      31.478  62.133  25.406  0.00  0.00      A   
ATOM      7  CB  NAL     1      33.408  61.439  24.802  0.00  0.00      A   
ATOM      8  HB1 NAL     1      33.256  61.571  23.731  0.00  0.00      A   
ATOM      9  HB2 NAL     1      34.449  61.630  25.053  0.00  0.00      A   
ATOM     10  HB3 NAL     1      33.164  60.409  25.060  0.00  0.00      A   
ATOM     11  C   NAL     1      32.783  62.249  27.099  0.00  0.00      A   
ATOM     12  O   NAL     1      33.228  63.188  27.755  0.00  0.00      A   
ATOM     13  N   LEU     2      32.547  61.049  27.651  0.00  0.00      A   
ATOM     14  H   LEU     2      32.137  60.328  27.076  0.00  0.00      A   
ATOM     15  CA  LEU     2      32.858  60.694  29.047  0.00  0.00      A   
ATOM     16  HA  LEU     2      32.433  61.478  29.675  0.00  0.00      A   
ATOM     17  CB  LEU     2      32.155  59.367  29.399  0.00  0.00      A   
ATOM     18  HB3 LEU     2      32.572  58.574  28.777  0.00  0.00      A   
ATOM     19  HB2 LEU     2      31.098  59.468  29.150  0.00  0.00      A   
ATOM     20  CG  LEU     2      32.263  58.932  30.878  0.00  0.00      A   
ATOM     21  HG  LEU     2      33.300  58.682  31.100  0.00  0.00      A   
ATOM     22  CD1 LEU     2      31.781  59.991  31.875  0.00  0.00      A   
ATOM     23 HD11 LEU     2      32.407  60.881  31.820  0.00  0.00      A   
ATOM     24 HD12 LEU     2      30.745  60.255  31.670  0.00  0.00      A   
ATOM     25 HD13 LEU     2      31.844  59.596  32.888  0.00  0.00      A   
ATOM     26  CD2 LEU     2      31.401  57.690  31.110  0.00  0.00      A   
ATOM     27 HD21 LEU     2      31.566  57.311  32.118  0.00  0.00      A   
ATOM     28 HD22 LEU     2      30.344  57.931  30.987  0.00  0.00      A   
ATOM     29 HD23 LEU     2      31.676  56.911  30.400  0.00  0.00      A   
ATOM     30  C   LEU     2      34.369  60.672  29.359  0.00  0.00      A   
ATOM     31  O   LEU     2      34.770  61.026  30.467  0.00  0.00      A   
ATOM     32  N   LEU     3      35.217  60.261  28.409  0.00  0.00      A   
ATOM     33  H   LEU     3      34.839  59.843  27.567  0.00  0.00      A   
ATOM     34  CA  LEU     3      36.668  60.475  28.481  0.00  0.00      A   
ATOM     35  HA  LEU     3      37.038  59.989  29.384  0.00  0.00      A   
ATOM     36  CB  LEU     3      37.347  59.846  27.247  0.00  0.00      A   
ATOM     37  HB3 LEU     3      36.986  60.366  26.359  0.00  0.00      A   
ATOM     38  HB2 LEU     3      37.055  58.802  27.154  0.00  0.00      A   
ATOM     39  CG  LEU     3      38.887  59.933  27.277  0.00  0.00      A   
ATOM     40  HG  LEU     3      39.199  60.947  27.523  0.00  0.00      A   
ATOM     41  CD1 LEU     3      39.494  58.978  28.307  0.00  0.00      A   
ATOM     42 HD11 LEU     3      39.222  57.950  28.067  0.00  0.00      A   
ATOM     43 HD12 LEU     3      40.579  59.072  28.299  0.00  0.00      A   
ATOM     44 HD13 LEU     3      39.136  59.219  29.306  0.00  0.00      A   
ATOM     45  CD2 LEU     3      39.463  59.596  25.905  0.00  0.00      A   
ATOM     46 HD21 LEU     3      39.097  60.309  25.167  0.00  0.00      A   
ATOM     47 HD22 LEU     3      40.550  59.655  25.934  0.00  0.00      A   
ATOM     48 HD23 LEU     3      39.160  58.597  25.605  0.00  0.00      A   
ATOM     49  C   LEU     3      37.006  61.976  28.553  0.00  0.00      A   
ATOM     50  O   LEU     3      36.729  62.709  27.600  0.00  0.00      A   
ATOM     51  N   ARG     4      37.670  62.423  29.628  0.00  0.00      A   
ATOM     52  H   ARG     4      37.818  61.784  30.401  0.00  0.00      A   
ATOM     53  CA  ARG     4      38.323  63.745  29.685  0.00  0.00      A   
ATOM     54  HA  ARG     4      37.800  64.421  29.007  0.00  0.00      A   
ATOM     55  CB  ARG     4      38.254  64.334  31.109  0.00  0.00      A   
ATOM     56  HB3 ARG     4      38.869  65.233  31.159  0.00  0.00      A   
ATOM     57  HB2 ARG     4      38.661  63.605  31.812  0.00  0.00      A   
ATOM     58  CG  ARG     4      36.828  64.705  31.551  0.00  0.00      A   
ATOM     59  HG3 ARG     4      36.816  64.821  32.633  0.00  0.00      A   
ATOM     60  HG2 ARG     4      36.162  63.877  31.306  0.00  0.00      A   
ATOM     61  CD  ARG     4      36.270  65.990  30.909  0.00  0.00      A   
ATOM     62  HD3 ARG     4      35.181  65.918  30.879  0.00  0.00      A   
ATOM     63  HD2 ARG     4      36.603  66.052  29.874  0.00  0.00      A   
ATOM     64  NE  ARG     4      36.654  67.229  31.628  0.00  0.00      A   
ATOM     65  HE  ARG     4      37.481  67.712  31.297  0.00  0.00      A   
ATOM     66  CZ  ARG     4      35.948  67.843  32.568  0.00  0.00      A   
ATOM     67  NH1 ARG     4      34.908  67.297  33.123  0.00  0.00      A   
ATOM     68 HH11 ARG     4      34.637  66.346  32.884  0.00  0.00      A   
ATOM     69 HH12 ARG     4      34.399  67.779  33.854  0.00  0.00      A   
ATOM     70  NH2 ARG     4      36.268  69.032  32.986  0.00  0.00      A   
ATOM     71 HH21 ARG     4      37.000  69.562  32.548  0.00  0.00      A   
ATOM     72 HH22 ARG     4      35.616  69.516  33.608  0.00  0.00      A   
ATOM     73  C   ARG     4      39.775  63.657  29.199  0.00  0.00      A   
ATOM     74  O   ARG     4      40.524  62.765  29.597  0.00  0.00      A   
ATOM     75  N   ILE     5      40.185  64.600  28.351  0.00  0.00      A   
ATOM     76  H   ILE     5      39.497  65.266  28.026  0.00  0.00      A   
ATOM     77  CA  ILE     5      41.578  64.757  27.898  0.00  0.00      A   
ATOM     78  HA  ILE     5      42.131  63.840  28.108  0.00  0.00      A   
ATOM     79  CB  ILE     5      41.661  64.988  26.367  0.00  0.00      A   
ATOM     80  HB  ILE     5      41.042  65.843  26.099  0.00  0.00      A   
ATOM     81  CG2 ILE     5      43.112  65.308  25.961  0.00  0.00      A   
ATOM     82 HG21 ILE     5      43.183  65.433  24.880  0.00  0.00      A   
ATOM     83 HG22 ILE     5      43.447  66.240  26.417  0.00  0.00      A   
ATOM     84 HG23 ILE     5      43.780  64.500  26.268  0.00  0.00      A   
ATOM     85  CG1 ILE     5      41.206  63.767  25.526  0.00  0.00      A   
ATOM     86 HG13 ILE     5      41.689  62.864  25.902  0.00  0.00      A   
ATOM     87 HG12 ILE     5      41.539  63.912  24.497  0.00  0.00      A   
ATOM     88  CD1 ILE     5      39.690  63.529  25.454  0.00  0.00      A   
ATOM     89 HD11 ILE     5      39.480  62.798  24.673  0.00  0.00      A   
ATOM     90 HD12 ILE     5      39.314  63.134  26.395  0.00  0.00      A   
ATOM     91 HD13 ILE     5      39.175  64.460  25.212  0.00  0.00      A   
ATOM     92  C   ILE     5      42.224  65.886  28.719  0.00  0.00      A   
ATOM     93  O   ILE     5      41.763  67.032  28.696  0.00  0.00      A   
ATOM     94  N   LEU     6      43.261  65.555  29.491  0.00  0.00      A   
ATOM     95  H   LEU     6      43.630  64.613  29.397  0.00  0.00      A   
ATOM     96  CA  LEU     6      43.857  66.393  30.540  0.00  0.00      A   
ATOM     97  HA  LEU     6      43.177  67.211  30.789  0.00  0.00      A   
ATOM     98  CB  LEU     6      44.072  65.537  31.809  0.00  0.00      A   
ATOM     99  HB3 LEU     6      44.921  65.943  32.361  0.00  0.00      A   
ATOM    100  HB2 LEU     6      44.335  64.518  31.519  0.00  0.00      A   
ATOM    101  CG  LEU     6      42.886  65.497  32.790  0.00  0.00      A   
ATOM    102  HG  LEU     6      42.703  66.505  33.160  0.00  0.00      A   
ATOM    103  CD1 LEU     6      41.603  64.951  32.168  0.00  0.00      A   
ATOM    104 HD11 LEU     6      41.790  63.976  31.719  0.00  0.00      A   
ATOM    105 HD12 LEU     6      40.835  64.858  32.937  0.00  0.00      A   
ATOM    106 HD13 LEU     6      41.241  65.645  31.413  0.00  0.00      A   
ATOM    107  CD2 LEU     6      43.244  64.604  33.977  0.00  0.00      A   
ATOM    108 HD21 LEU     6      44.149  64.972  34.458  0.00  0.00      A   
ATOM    109 HD22 LEU     6      42.434  64.618  34.707  0.00  0.00      A   
ATOM    110 HD23 LEU     6      43.402  63.581  33.636  0.00  0.00      A   
ATOM    111  C   LEU     6      45.191  67.018  30.100  0.00  0.00      A   
ATOM    112  O   LEU     6      45.941  66.445  29.304  0.00  0.00      A   
ATOM    113  N   LYS     7      45.507  68.172  30.697  0.00  0.00      A   
ATOM    114  H   LYS     7      44.820  68.585  31.317  0.00  0.00      A   
ATOM    115  CA  LYS     7      46.800  68.871  30.593  0.00  0.00      A   
ATOM    116  HA  LYS     7      47.436  68.370  29.862  0.00  0.00      A   
ATOM    117  CB  LYS     7      46.578  70.321  30.129  0.00  0.00      A   
ATOM    118  HB3 LYS     7      47.548  70.811  30.032  0.00  0.00      A   
ATOM    119  HB2 LYS     7      46.006  70.850  30.891  0.00  0.00      A   
ATOM    120  CG  LYS     7      45.838  70.411  28.782  0.00  0.00      A   
ATOM    121  HG3 LYS     7      44.821  70.036  28.899  0.00  0.00      A   
ATOM    122  HG2 LYS     7      46.350  69.781  28.053  0.00  0.00      A   
ATOM    123  CD  LYS     7      45.776  71.842  28.222  0.00  0.00      A   
ATOM    124  HD3 LYS     7      45.181  71.837  27.308  0.00  0.00      A   
ATOM    125  HD2 LYS     7      46.786  72.148  27.948  0.00  0.00      A   
ATOM    126  CE  LYS     7      45.199  72.883  29.194  0.00  0.00      A   
ATOM    127  HE3 LYS     7      45.250  73.864  28.713  0.00  0.00      A   
ATOM    128  HE2 LYS     7      45.825  72.918  30.089  0.00  0.00      A   
ATOM    129  NZ  LYS     7      43.796  72.599  29.571  0.00  0.00      A   
ATOM    130  HZ1 LYS     7      43.381  73.394  30.060  0.00  0.00      A   
ATOM    131  HZ2 LYS     7      43.244  72.396  28.743  0.00  0.00      A   
ATOM    132  HZ3 LYS     7      43.728  71.787  30.185  0.00  0.00      A   
ATOM    133  C   LYS     7      47.522  68.838  31.943  0.00  0.00      A   
ATOM    134  O   LYS     7      46.878  68.801  32.990  0.00  0.00      A   
ATOM    135  N   GLU     8      48.853  68.835  31.928  0.00  0.00      A   
ATOM    136  H   GLU     8      49.317  68.902  31.028  0.00  0.00      A   
ATOM    137  CA  GLU     8      49.683  68.737  33.146  0.00  0.00      A   
ATOM    138  HA  GLU     8      49.413  67.816  33.661  0.00  0.00      A   
ATOM    139  CB  GLU     8      51.172  68.635  32.776  0.00  0.00      A   
ATOM    140  HB3 GLU     8      51.762  68.645  33.694  0.00  0.00      A   
ATOM    141  HB2 GLU     8      51.457  69.494  32.169  0.00  0.00      A   
ATOM    142  CG  GLU     8      51.491  67.344  32.007  0.00  0.00      A   
ATOM    143  HG3 GLU     8      50.976  67.355  31.044  0.00  0.00      A   
ATOM    144  HG2 GLU     8      51.126  66.488  32.579  0.00  0.00      A   
ATOM    145  CD  GLU     8      52.997  67.198  31.771  0.00  0.00      A   
ATOM    146  OE1 GLU     8      53.554  67.892  30.887  0.00  0.00      A   
ATOM    147  OE2 GLU     8      53.657  66.403  32.480  0.00  0.00      A   
ATOM    148  C   GLU     8      49.425  69.866  34.168  0.00  0.00      A   
ATOM    149  O   GLU     8      49.590  69.671  35.371  0.00  0.00      A   
ATOM    150  N   THR     9      48.974  71.032  33.702  0.00  0.00      A   
ATOM    151  H   THR     9      48.885  71.136  32.697  0.00  0.00      A   
ATOM    152  CA  THR     9      48.434  72.158  34.489  0.00  0.00      A   
ATOM    153  HA  THR     9      49.209  72.514  35.166  0.00  0.00      A   
ATOM    154  CB  THR     9      48.032  73.310  33.552  0.00  0.00      A   
ATOM    155  HB  THR     9      47.269  73.927  34.030  0.00  0.00      A   
ATOM    156  CG2 THR     9      49.214  74.211  33.219  0.00  0.00      A   
ATOM    157 HG21 THR     9      49.999  73.636  32.735  0.00  0.00      A   
ATOM    158 HG22 THR     9      48.888  75.013  32.557  0.00  0.00      A   
ATOM    159 HG23 THR     9      49.597  74.640  34.144  0.00  0.00      A   
ATOM    160  OG1 THR     9      47.523  72.812  32.336  0.00  0.00      A   
ATOM    161  HG1 THR     9      47.080  73.579  31.912  0.00  0.00      A   
ATOM    162  C   THR     9      47.210  71.844  35.360  0.00  0.00      A   
ATOM    163  O   THR     9      46.917  72.613  36.278  0.00  0.00      A   
ATOM    164  N   GLU    10      46.466  70.774  35.070  0.00  0.00      A   
ATOM    165  H   GLU    10      46.762  70.195  34.291  0.00  0.00      A   
ATOM    166  CA  GLU    10      45.157  70.463  35.669  0.00  0.00      A   
ATOM    167  HA  GLU    10      44.766  71.347  36.173  0.00  0.00      A   
ATOM    168  CB  GLU    10      44.152  70.069  34.567  0.00  0.00      A   
ATOM    169  HB3 GLU    10      43.181  69.890  35.031  0.00  0.00      A   
ATOM    170  HB2 GLU    10      44.474  69.140  34.094  0.00  0.00      A   
ATOM    171  CG  GLU    10      43.975  71.145  33.489  0.00  0.00      A   
ATOM    172  HG3 GLU    10      44.917  71.299  32.960  0.00  0.00      A   
ATOM    173  HG2 GLU    10      43.702  72.085  33.973  0.00  0.00      A   
ATOM    174  CD  GLU    10      42.888  70.744  32.485  0.00  0.00      A   
ATOM    175  OE1 GLU    10      43.209  70.472  31.301  0.00  0.00      A   
ATOM    176  OE2 GLU    10      41.691  70.716  32.862  0.00  0.00      A   
ATOM    177  C   GLU    10      45.215  69.348  36.726  0.00  0.00      A   
ATOM    178  O   GLU    10      44.186  69.005  37.302  0.00  0.00      A   
ATOM    179  N   PHE    11      46.377  68.742  36.986  0.00  0.00      A   
ATOM    180  H   PHE    11      47.211  69.059  36.507  0.00  0.00      A   
ATOM    181  CA  PHE    11      46.517  67.688  37.995  0.00  0.00      A   
ATOM    182  HA  PHE    11      45.911  67.979  38.848  0.00  0.00      A   
ATOM    183  CB  PHE    11      45.990  66.340  37.457  0.00  0.00      A   
ATOM    184  HB3 PHE    11      44.981  66.475  37.067  0.00  0.00      A   
ATOM    185  HB2 PHE    11      45.909  65.649  38.297  0.00  0.00      A   
ATOM    186  CG  PHE    11      46.840  65.694  36.375  0.00  0.00      A   
ATOM    187  CD1 PHE    11      46.810  66.197  35.061  0.00  0.00      A   
ATOM    188  HD1 PHE    11      46.174  67.036  34.816  0.00  0.00      A   
ATOM    189  CE1 PHE    11      47.611  65.617  34.063  0.00  0.00      A   
ATOM    190  HE1 PHE    11      47.585  66.018  33.061  0.00  0.00      A   
ATOM    191  CZ  PHE    11      48.438  64.522  34.368  0.00  0.00      A   
ATOM    192  HZ  PHE    11      49.050  64.073  33.597  0.00  0.00      A   
ATOM    193  CE2 PHE    11      48.464  64.011  35.677  0.00  0.00      A   
ATOM    194  HE2 PHE    11      49.096  63.165  35.911  0.00  0.00      A   
ATOM    195  CD2 PHE    11      47.669  64.597  36.679  0.00  0.00      A   
ATOM    196  HD2 PHE    11      47.695  64.199  37.684  0.00  0.00      A   
ATOM    197  C   PHE    11      47.963  67.533  38.476  0.00  0.00      A   
ATOM    198  O   PHE    11      48.900  67.731  37.697  0.00  0.00      A   
ATOM    199  N   LYS    12      48.151  67.089  39.725  0.00  0.00      A   
ATOM    200  H   LYS    12      47.335  66.984  40.320  0.00  0.00      A   
ATOM    201  CA  LYS    12      49.471  66.772  40.291  0.00  0.00      A   
ATOM    202  HA  LYS    12      50.179  66.695  39.464  0.00  0.00      A   
ATOM    203  CB  LYS    12      49.957  67.919  41.197  0.00  0.00      A   
ATOM    204  HB3 LYS    12      49.400  67.912  42.136  0.00  0.00      A   
ATOM    205  HB2 LYS    12      49.782  68.872  40.695  0.00  0.00      A   
ATOM    206  CG  LYS    12      51.465  67.785  41.475  0.00  0.00      A   
ATOM    207  HG3 LYS    12      51.996  67.817  40.523  0.00  0.00      A   
ATOM    208  HG2 LYS    12      51.666  66.831  41.959  0.00  0.00      A   
ATOM    209  CD  LYS    12      51.988  68.904  42.384  0.00  0.00      A   
ATOM    210  HD3 LYS    12      51.498  68.815  43.354  0.00  0.00      A   
ATOM    211  HD2 LYS    12      51.731  69.874  41.957  0.00  0.00      A   
ATOM    212  CE  LYS    12      53.506  68.837  42.605  0.00  0.00      A   
ATOM    213  HE3 LYS    12      53.771  67.880  43.063  0.00  0.00      A   
ATOM    214  HE2 LYS    12      53.778  69.625  43.315  0.00  0.00      A   
ATOM    215  NZ  LYS    12      54.267  69.030  41.346  0.00  0.00      A   
ATOM    216  HZ1 LYS    12      54.307  68.190  40.772  0.00  0.00      A   
ATOM    217  HZ2 LYS    12      53.855  69.761  40.775  0.00  0.00      A   
ATOM    218  HZ3 LYS    12      55.227  69.296  41.547  0.00  0.00      A   
ATOM    219  C   LYS    12      49.481  65.427  41.021  0.00  0.00      A   
ATOM    220  O   LYS    12      48.661  65.177  41.906  0.00  0.00      A   
ATOM    221  N   LYS    13      50.433  64.577  40.627  0.00  0.00      A   
ATOM    222  H   LYS    13      51.054  64.916  39.897  0.00  0.00      A   
ATOM    223  CA  LYS    13      50.891  63.368  41.324  0.00  0.00      A   
ATOM    224  HA  LYS    13      50.043  62.744  41.611  0.00  0.00      A   
ATOM    225  CB  LYS    13      51.826  62.583  40.382  0.00  0.00      A   
ATOM    226  HB3 LYS    13      52.254  61.744  40.927  0.00  0.00      A   
ATOM    227  HB2 LYS    13      52.654  63.231  40.091  0.00  0.00      A   
ATOM    228  CG  LYS    13      51.127  62.044  39.120  0.00  0.00      A   
ATOM    229  HG3 LYS    13      50.478  62.805  38.685  0.00  0.00      A   
ATOM    230  HG2 LYS    13      50.504  61.201  39.407  0.00  0.00      A   
ATOM    231  CD  LYS    13      52.119  61.582  38.041  0.00  0.00      A   
ATOM    232  HD3 LYS    13      51.573  61.000  37.298  0.00  0.00      A   
ATOM    233  HD2 LYS    13      52.885  60.946  38.486  0.00  0.00      A   
ATOM    234  CE  LYS    13      52.767  62.796  37.359  0.00  0.00      A   
ATOM    235  HE3 LYS    13      53.409  63.315  38.076  0.00  0.00      A   
ATOM    236  HE2 LYS    13      51.981  63.492  37.052  0.00  0.00      A   
ATOM    237  NZ  LYS    13      53.558  62.416  36.169  0.00  0.00      A   
ATOM    238  HZ1 LYS    13      54.292  61.757  36.409  0.00  0.00      A   
ATOM    239  HZ2 LYS    13      52.966  61.988  35.461  0.00  0.00      A   
ATOM    240  HZ3 LYS    13      53.999  63.236  35.766  0.00  0.00      A   
ATOM    241  C   LYS    13      51.660  63.786  42.582  0.00  0.00      A   
ATOM    242  O   LYS    13      52.689  64.457  42.472  0.00  0.00      A   
ATOM    243  N   ILE    14      51.165  63.416  43.765  0.00  0.00      A   
ATOM    244  H   ILE    14      50.318  62.858  43.770  0.00  0.00      A   
ATOM    245  CA  ILE    14      51.715  63.878  45.055  0.00  0.00      A   
ATOM    246  HA  ILE    14      52.402  64.700  44.847  0.00  0.00      A   
ATOM    247  CB  ILE    14      50.632  64.485  45.981  0.00  0.00      A   
ATOM    248  HB  ILE    14      51.150  64.916  46.837  0.00  0.00      A   
ATOM    249  CG2 ILE    14      49.930  65.647  45.255  0.00  0.00      A   
ATOM    250 HG21 ILE    14      49.308  65.276  44.442  0.00  0.00      A   
ATOM    251 HG22 ILE    14      49.298  66.192  45.952  0.00  0.00      A   
ATOM    252 HG23 ILE    14      50.670  66.342  44.856  0.00  0.00      A   
ATOM    253  CG1 ILE    14      49.622  63.452  46.531  0.00  0.00      A   
ATOM    254 HG13 ILE    14      50.168  62.648  47.019  0.00  0.00      A   
ATOM    255 HG12 ILE    14      49.048  63.033  45.711  0.00  0.00      A   
ATOM    256  CD1 ILE    14      48.636  64.017  47.560  0.00  0.00      A   
ATOM    257 HD11 ILE    14      49.180  64.512  48.365  0.00  0.00      A   
ATOM    258 HD12 ILE    14      47.955  64.725  47.089  0.00  0.00      A   
ATOM    259 HD13 ILE    14      48.048  63.201  47.981  0.00  0.00      A   
ATOM    260  C   ILE    14      52.582  62.824  45.756  0.00  0.00      A   
ATOM    261  O   ILE    14      53.562  63.200  46.404  0.00  0.00      A   
ATOM    262  N   LYS    15      52.248  61.530  45.647  0.00  0.00      A   
ATOM    263  H   LYS    15      51.424  61.291  45.109  0.00  0.00      A   
ATOM    264  CA  LYS    15      53.036  60.415  46.208  0.00  0.00      A   
ATOM    265  HA  LYS    15      54.091  60.649  46.058  0.00  0.00      A   
ATOM    266  CB  LYS    15      52.802  60.294  47.731  0.00  0.00      A   
ATOM    267  HB3 LYS    15      53.011  61.260  48.192  0.00  0.00      A   
ATOM    268  HB2 LYS    15      53.524  59.581  48.129  0.00  0.00      A   
ATOM    269  CG  LYS    15      51.385  59.843  48.136  0.00  0.00      A   
ATOM    270  HG3 LYS    15      51.260  58.785  47.900  0.00  0.00      A   
ATOM    271  HG2 LYS    15      50.653  60.409  47.563  0.00  0.00      A   
ATOM    272  CD  LYS    15      51.081  60.067  49.627  0.00  0.00      A   
ATOM    273  HD3 LYS    15      50.059  59.742  49.827  0.00  0.00      A   
ATOM    274  HD2 LYS    15      51.156  61.133  49.847  0.00  0.00      A   
ATOM    275  CE  LYS    15      52.040  59.295  50.537  0.00  0.00      A   
ATOM    276  HE3 LYS    15      53.062  59.637  50.347  0.00  0.00      A   
ATOM    277  HE2 LYS    15      51.994  58.230  50.288  0.00  0.00      A   
ATOM    278  NZ  LYS    15      51.720  59.480  51.971  0.00  0.00      A   
ATOM    279  HZ1 LYS    15      51.693  60.463  52.233  0.00  0.00      A   
ATOM    280  HZ2 LYS    15      50.832  59.044  52.203  0.00  0.00      A   
ATOM    281  HZ3 LYS    15      52.433  59.028  52.534  0.00  0.00      A   
ATOM    282  C   LYS    15      52.769  59.090  45.483  0.00  0.00      A   
ATOM    283  O   LYS    15      51.638  58.839  45.059  0.00  0.00      A   
ATOM    284  N   VAL    16      53.801  58.265  45.322  0.00  0.00      A   
ATOM    285  H   VAL    16      54.692  58.550  45.722  0.00  0.00      A   
ATOM    286  CA  VAL    16      53.721  56.902  44.767  0.00  0.00      A   
ATOM    287  HA  VAL    16      53.191  56.942  43.815  0.00  0.00      A   
ATOM    288  CB  VAL    16      55.131  56.325  44.498  0.00  0.00      A   
ATOM    289  HB  VAL    16      55.727  56.385  45.410  0.00  0.00      A   
ATOM    290  CG1 VAL    16      55.102  54.863  44.028  0.00  0.00      A   
ATOM    291 HG11 VAL    16      56.103  54.544  43.733  0.00  0.00      A   
ATOM    292 HG12 VAL    16      54.776  54.212  44.839  0.00  0.00      A   
ATOM    293 HG13 VAL    16      54.430  54.751  43.177  0.00  0.00      A   
ATOM    294  CG2 VAL    16      55.830  57.127  43.395  0.00  0.00      A   
ATOM    295 HG21 VAL    16      56.826  56.719  43.222  0.00  0.00      A   
ATOM    296 HG22 VAL    16      55.257  57.063  42.470  0.00  0.00      A   
ATOM    297 HG23 VAL    16      55.932  58.170  43.690  0.00  0.00      A   
ATOM    298  C   VAL    16      52.942  55.985  45.713  0.00  0.00      A   
ATOM    299  O   VAL    16      53.172  55.968  46.920  0.00  0.00      A   
ATOM    300  N   LEU    17      52.032  55.194  45.148  0.00  0.00      A   
ATOM    301  H   LEU    17      51.901  55.277  44.146  0.00  0.00      A   
ATOM    302  CA  LEU    17      51.337  54.099  45.828  0.00  0.00      A   
ATOM    303  HA  LEU    17      51.415  54.237  46.906  0.00  0.00      A   
ATOM    304  CB  LEU    17      49.845  54.120  45.447  0.00  0.00      A   
ATOM    305  HB3 LEU    17      49.352  53.282  45.940  0.00  0.00      A   
ATOM    306  HB2 LEU    17      49.755  53.977  44.369  0.00  0.00      A   
ATOM    307  CG  LEU    17      49.108  55.419  45.839  0.00  0.00      A   
ATOM    308  HG  LEU    17      49.579  56.270  45.349  0.00  0.00      A   
ATOM    309  CD1 LEU    17      47.654  55.346  45.370  0.00  0.00      A   
ATOM    310 HD11 LEU    17      47.151  54.504  45.845  0.00  0.00      A   
ATOM    311 HD12 LEU    17      47.130  56.264  45.630  0.00  0.00      A   
ATOM    312 HD13 LEU    17      47.618  55.220  44.290  0.00  0.00      A   
ATOM    313  CD2 LEU    17      49.103  55.661  47.349  0.00  0.00      A   
ATOM    314 HD21 LEU    17      48.498  56.531  47.595  0.00  0.00      A   
ATOM    315 HD22 LEU    17      48.683  54.788  47.849  0.00  0.00      A   
ATOM    316 HD23 LEU    17      50.118  55.833  47.708  0.00  0.00      A   
ATOM    317  C   LEU    17      52.012  52.749  45.520  0.00  0.00      A   
ATOM    318  O   LEU    17      52.217  51.943  46.428  0.00  0.00      A   
ATOM    319  N   GLY    18      52.377  52.497  44.260  0.00  0.00      A   
ATOM    320  H   GLY    18      52.182  53.185  43.543  0.00  0.00      A   
ATOM    321  CA  GLY    18      53.199  51.342  43.875  0.00  0.00      A   
ATOM    322  HA3 GLY    18      52.718  50.425  44.209  0.00  0.00      A   
ATOM    323  HA2 GLY    18      54.165  51.417  44.371  0.00  0.00      A   
ATOM    324  C   GLY    18      53.468  51.238  42.374  0.00  0.00      A   
ATOM    325  O   GLY    18      53.094  52.132  41.619  0.00  0.00      A   
ATOM    326  N   SER    19      54.117  50.155  41.936  0.00  0.00      A   
ATOM    327  H   SER    19      54.370  49.448  42.622  0.00  0.00      A   
ATOM    328  CA  SER    19      54.569  49.948  40.544  0.00  0.00      A   
ATOM    329  HA  SER    19      53.958  50.544  39.869  0.00  0.00      A   
ATOM    330  CB  SER    19      56.032  50.400  40.386  0.00  0.00      A   
ATOM    331  HB3 SER    19      56.321  50.341  39.336  0.00  0.00      A   
ATOM    332  HB2 SER    19      56.679  49.734  40.959  0.00  0.00      A   
ATOM    333  OG  SER    19      56.228  51.732  40.834  0.00  0.00      A   
ATOM    334  HG  SER    19      56.209  51.700  41.817  0.00  0.00      A   
ATOM    335  C   SER    19      54.442  48.487  40.078  0.00  0.00      A   
ATOM    336  O   SER    19      54.079  47.598  40.856  0.00  0.00      A   
ATOM    337  N   GLY    20      54.749  48.217  38.805  0.00  0.00      A   
ATOM    338  H   GLY    20      54.951  48.987  38.173  0.00  0.00      A   
ATOM    339  CA  GLY    20      54.750  46.852  38.273  0.00  0.00      A   
ATOM    340  HA3 GLY    20      53.725  46.480  38.302  0.00  0.00      A   
ATOM    341  HA2 GLY    20      55.351  46.214  38.922  0.00  0.00      A   
ATOM    342  C   GLY    20      55.279  46.703  36.843  0.00  0.00      A   
ATOM    343  O   GLY    20      56.269  47.321  36.437  0.00  0.00      A   
ATOM    344  N   ALA    21      54.634  45.809  36.091  0.00  0.00      A   
ATOM    345  H   ALA    21      53.858  45.314  36.517  0.00  0.00      A   
ATOM    346  CA  ALA    21      55.028  45.378  34.752  0.00  0.00      A   
ATOM    347  HA  ALA    21      55.969  44.832  34.840  0.00  0.00      A   
ATOM    348  CB  ALA    21      53.972  44.401  34.228  0.00  0.00      A   
ATOM    349  HB1 ALA    21      52.993  44.880  34.208  0.00  0.00      A   
ATOM    350  HB2 ALA    21      54.240  44.083  33.220  0.00  0.00      A   
ATOM    351  HB3 ALA    21      53.934  43.521  34.870  0.00  0.00      A   
ATOM    352  C   ALA    21      55.277  46.525  33.761  0.00  0.00      A   
ATOM    353  O   ALA    21      56.260  46.471  33.012  0.00  0.00      A   
ATOM    354  N   PHE    22      54.422  47.553  33.729  0.00  0.00      A   
ATOM    355  H   PHE    22      53.667  47.588  34.407  0.00  0.00      A   
ATOM    356  CA  PHE    22      54.430  48.575  32.673  0.00  0.00      A   
ATOM    357  HA  PHE    22      55.407  48.590  32.198  0.00  0.00      A   
ATOM    358  CB  PHE    22      53.395  48.216  31.582  0.00  0.00      A   
ATOM    359  HB3 PHE    22      53.659  48.757  30.674  0.00  0.00      A   
ATOM    360  HB2 PHE    22      52.425  48.599  31.887  0.00  0.00      A   
ATOM    361  CG  PHE    22      53.229  46.748  31.226  0.00  0.00      A   
ATOM    362  CD1 PHE    22      52.116  46.023  31.700  0.00  0.00      A   
ATOM    363  HD1 PHE    22      51.386  46.503  32.336  0.00  0.00      A   
ATOM    364  CE1 PHE    22      51.954  44.668  31.359  0.00  0.00      A   
ATOM    365  HE1 PHE    22      51.105  44.110  31.730  0.00  0.00      A   
ATOM    366  CZ  PHE    22      52.908  44.034  30.544  0.00  0.00      A   
ATOM    367  HZ  PHE    22      52.792  42.992  30.282  0.00  0.00      A   
ATOM    368  CE2 PHE    22      54.016  44.756  30.064  0.00  0.00      A   
ATOM    369  HE2 PHE    22      54.741  44.270  29.424  0.00  0.00      A   
ATOM    370  CD2 PHE    22      54.174  46.112  30.400  0.00  0.00      A   
ATOM    371  HD2 PHE    22      55.021  46.666  30.022  0.00  0.00      A   
ATOM    372  C   PHE    22      54.192  50.008  33.191  0.00  0.00      A   
ATOM    373  O   PHE    22      53.793  50.863  32.401  0.00  0.00      A   
ATOM    374  N   GLY    23      54.418  50.308  34.475  0.00  0.00      A   
ATOM    375  H   GLY    23      54.643  49.577  35.136  0.00  0.00      A   
ATOM    376  CA  GLY    23      54.213  51.662  35.000  0.00  0.00      A   
ATOM    377  HA3 GLY    23      53.233  52.015  34.679  0.00  0.00      A   
ATOM    378  HA2 GLY    23      54.960  52.328  34.570  0.00  0.00      A   
ATOM    379  C   GLY    23      54.271  51.801  36.525  0.00  0.00      A   
ATOM    380  O   GLY    23      54.780  50.930  37.237  0.00  0.00      A   
ATOM    381  N   THR    24      53.741  52.932  37.001  0.00  0.00      A   
ATOM    382  H   THR    24      53.355  53.583  36.327  0.00  0.00      A   
ATOM    383  CA  THR    24      53.723  53.361  38.410  0.00  0.00      A   
ATOM    384  HA  THR    24      53.769  52.488  39.056  0.00  0.00      A   
ATOM    385  CB  THR    24      54.942  54.253  38.709  0.00  0.00      A   
ATOM    386  HB  THR    24      54.953  55.087  38.006  0.00  0.00      A   
ATOM    387  CG2 THR    24      54.983  54.813  40.132  0.00  0.00      A   
ATOM    388 HG21 THR    24      55.922  55.346  40.288  0.00  0.00      A   
ATOM    389 HG22 THR    24      54.159  55.506  40.291  0.00  0.00      A   
ATOM    390 HG23 THR    24      54.905  54.005  40.858  0.00  0.00      A   
ATOM    391  OG1 THR    24      56.124  53.502  38.541  0.00  0.00      A   
ATOM    392  HG1 THR    24      56.166  52.885  39.292  0.00  0.00      A   
ATOM    393  C   THR    24      52.424  54.116  38.711  0.00  0.00      A   
ATOM    394  O   THR    24      52.020  54.995  37.946  0.00  0.00      A   
ATOM    395  N   VAL    25      51.766  53.786  39.825  0.00  0.00      A   
ATOM    396  H   VAL    25      52.184  53.081  40.425  0.00  0.00      A   
ATOM    397  CA  VAL    25      50.534  54.429  40.305  0.00  0.00      A   
ATOM    398  HA  VAL    25      50.072  54.945  39.468  0.00  0.00      A   
ATOM    399  CB  VAL    25      49.509  53.400  40.820  0.00  0.00      A   
ATOM    400  HB  VAL    25      49.933  52.837  41.653  0.00  0.00      A   
ATOM    401  CG1 VAL    25      48.217  54.094  41.281  0.00  0.00      A   
ATOM    402 HG11 VAL    25      47.809  54.705  40.475  0.00  0.00      A   
ATOM    403 HG12 VAL    25      47.480  53.347  41.569  0.00  0.00      A   
ATOM    404 HG13 VAL    25      48.413  54.721  42.149  0.00  0.00      A   
ATOM    405  CG2 VAL    25      49.115  52.431  39.702  0.00  0.00      A   
ATOM    406 HG21 VAL    25      49.982  51.855  39.377  0.00  0.00      A   
ATOM    407 HG22 VAL    25      48.362  51.732  40.058  0.00  0.00      A   
ATOM    408 HG23 VAL    25      48.708  52.994  38.865  0.00  0.00      A   
ATOM    409  C   VAL    25      50.849  55.457  41.392  0.00  0.00      A   
ATOM    410  O   VAL    25      51.520  55.156  42.380  0.00  0.00      A   
ATOM    411  N   TYR    26      50.312  56.667  41.230  0.00  0.00      A   
ATOM    412  H   TYR    26      49.808  56.837  40.366  0.00  0.00      A   
ATOM    413  CA  TYR    26      50.450  57.795  42.158  0.00  0.00      A   
ATOM    414  HA  TYR    26      51.077  57.511  43.002  0.00  0.00      A   
ATOM    415  CB  TYR    26      51.100  58.982  41.429  0.00  0.00      A   
ATOM    416  HB3 TYR    26      51.116  59.828  42.117  0.00  0.00      A   
ATOM    417  HB2 TYR    26      50.447  59.261  40.603  0.00  0.00      A   
ATOM    418  CG  TYR    26      52.503  58.798  40.867  0.00  0.00      A   
ATOM    419  CD1 TYR    26      52.703  58.120  39.646  0.00  0.00      A   
ATOM    420  HD1 TYR    26      51.868  57.655  39.137  0.00  0.00      A   
ATOM    421  CE1 TYR    26      53.992  58.048  39.079  0.00  0.00      A   
ATOM    422  HE1 TYR    26      54.144  57.520  38.150  0.00  0.00      A   
ATOM    423  CZ  TYR    26      55.077  58.668  39.715  0.00  0.00      A   
ATOM    424  OH  TYR    26      56.314  58.640  39.149  0.00  0.00      A   
ATOM    425  HH  TYR    26      56.351  58.033  38.383  0.00  0.00      A   
ATOM    426  CE2 TYR    26      54.880  59.361  40.917  0.00  0.00      A   
ATOM    427  HE2 TYR    26      55.717  59.853  41.392  0.00  0.00      A   
ATOM    428  CD2 TYR    26      53.600  59.412  41.505  0.00  0.00      A   
ATOM    429  HD2 TYR    26      53.462  59.948  42.433  0.00  0.00      A   
ATOM    430  C   TYR    26      49.077  58.249  42.686  0.00  0.00      A   
ATOM    431  O   TYR    26      48.118  58.306  41.914  0.00  0.00      A   
ATOM    432  N   LYS    27      48.982  58.636  43.966  0.00  0.00      A   
ATOM    433  H   LYS    27      49.832  58.582  44.521  0.00  0.00      A   
ATOM    434  CA  LYS    27      47.873  59.464  44.494  0.00  0.00      A   
ATOM    435  HA  LYS    27      46.924  59.056  44.140  0.00  0.00      A   
ATOM    436  CB  LYS    27      47.898  59.447  46.037  0.00  0.00      A   
ATOM    437  HB3 LYS    27      48.726  60.063  46.386  0.00  0.00      A   
ATOM    438  HB2 LYS    27      48.071  58.426  46.373  0.00  0.00      A   
ATOM    439  CG  LYS    27      46.587  59.945  46.680  0.00  0.00      A   
ATOM    440  HG3 LYS    27      45.780  59.274  46.384  0.00  0.00      A   
ATOM    441  HG2 LYS    27      46.355  60.948  46.321  0.00  0.00      A   
ATOM    442  CD  LYS    27      46.674  59.987  48.217  0.00  0.00      A   
ATOM    443  HD3 LYS    27      47.368  60.775  48.515  0.00  0.00      A   
ATOM    444  HD2 LYS    27      47.047  59.029  48.583  0.00  0.00      A   
ATOM    445  CE  LYS    27      45.292  60.252  48.836  0.00  0.00      A   
ATOM    446  HE3 LYS    27      44.644  59.405  48.598  0.00  0.00      A   
ATOM    447  HE2 LYS    27      44.854  61.148  48.387  0.00  0.00      A   
ATOM    448  NZ  LYS    27      45.351  60.407  50.310  0.00  0.00      A   
ATOM    449  HZ1 LYS    27      44.431  60.261  50.728  0.00  0.00      A   
ATOM    450  HZ2 LYS    27      45.948  59.694  50.727  0.00  0.00      A   
ATOM    451  HZ3 LYS    27      45.679  61.327  50.587  0.00  0.00      A   
ATOM    452  C   LYS    27      48.012  60.901  43.973  0.00  0.00      A   
ATOM    453  O   LYS    27      49.138  61.393  43.841  0.00  0.00      A   
ATOM    454  N   GLY    28      46.910  61.600  43.704  0.00  0.00      A   
ATOM    455  H   GLY    28      46.003  61.143  43.742  0.00  0.00      A   
ATOM    456  CA  GLY    28      46.953  63.009  43.306  0.00  0.00      A   
ATOM    457  HA3 GLY    28      47.331  63.070  42.287  0.00  0.00      A   
ATOM    458  HA2 GLY    28      47.646  63.549  43.949  0.00  0.00      A   
ATOM    459  C   GLY    28      45.614  63.744  43.353  0.00  0.00      A   
ATOM    460  O   GLY    28      44.577  63.168  43.680  0.00  0.00      A   
ATOM    461  N   LEU    29      45.653  65.029  42.992  0.00  0.00      A   
ATOM    462  H   LEU    29      46.555  65.415  42.735  0.00  0.00      A   
ATOM    463  CA  LEU    29      44.484  65.907  42.883  0.00  0.00      A   
ATOM    464  HA  LEU    29      43.580  65.355  43.138  0.00  0.00      A   
ATOM    465  CB  LEU    29      44.621  67.122  43.824  0.00  0.00      A   
ATOM    466  HB3 LEU    29      43.978  67.918  43.444  0.00  0.00      A   
ATOM    467  HB2 LEU    29      45.648  67.490  43.777  0.00  0.00      A   
ATOM    468  CG  LEU    29      44.236  66.887  45.294  0.00  0.00      A   
ATOM    469  HG  LEU    29      44.869  66.110  45.723  0.00  0.00      A   
ATOM    470  CD1 LEU    29      44.457  68.192  46.059  0.00  0.00      A   
ATOM    471 HD11 LEU    29      43.859  68.991  45.623  0.00  0.00      A   
ATOM    472 HD12 LEU    29      44.181  68.065  47.105  0.00  0.00      A   
ATOM    473 HD13 LEU    29      45.511  68.463  46.017  0.00  0.00      A   
ATOM    474  CD2 LEU    29      42.766  66.486  45.446  0.00  0.00      A   
ATOM    475 HD21 LEU    29      42.489  66.479  46.500  0.00  0.00      A   
ATOM    476 HD22 LEU    29      42.125  67.177  44.901  0.00  0.00      A   
ATOM    477 HD23 LEU    29      42.622  65.481  45.063  0.00  0.00      A   
ATOM    478  C   LEU    29      44.323  66.394  41.443  0.00  0.00      A   
ATOM    479  O   LEU    29      45.200  67.088  40.921  0.00  0.00      A   
ATOM    480  N   TRP    30      43.203  66.040  40.818  0.00  0.00      A   
ATOM    481  H   TRP    30      42.534  65.482  41.341  0.00  0.00      A   
ATOM    482  CA  TRP    30      42.699  66.645  39.585  0.00  0.00      A   
ATOM    483  HA  TRP    30      43.534  66.942  38.953  0.00  0.00      A   
ATOM    484  CB  TRP    30      41.864  65.590  38.840  0.00  0.00      A   
ATOM    485  HB3 TRP    30      41.108  65.210  39.527  0.00  0.00      A   
ATOM    486  HB2 TRP    30      42.520  64.755  38.594  0.00  0.00      A   
ATOM    487  CG  TRP    30      41.159  65.985  37.572  0.00  0.00      A   
ATOM    488  CD1 TRP    30      41.615  66.832  36.618  0.00  0.00      A   
ATOM    489  HD1 TRP    30      42.556  67.364  36.652  0.00  0.00      A   
ATOM    490  NE1 TRP    30      40.704  66.908  35.582  0.00  0.00      A   
ATOM    491  HE1 TRP    30      40.834  67.482  34.746  0.00  0.00      A   
ATOM    492  CE2 TRP    30      39.624  66.082  35.797  0.00  0.00      A   
ATOM    493  CZ2 TRP    30      38.477  65.795  35.043  0.00  0.00      A   
ATOM    494  HZ2 TRP    30      38.325  66.282  34.091  0.00  0.00      A   
ATOM    495  CH2 TRP    30      37.543  64.869  35.541  0.00  0.00      A   
ATOM    496  HH2 TRP    30      36.651  64.633  34.974  0.00  0.00      A   
ATOM    497  CZ3 TRP    30      37.775  64.241  36.778  0.00  0.00      A   
ATOM    498  HZ3 TRP    30      37.062  63.517  37.153  0.00  0.00      A   
ATOM    499  CE3 TRP    30      38.933  64.538  37.526  0.00  0.00      A   
ATOM    500  HE3 TRP    30      39.108  64.038  38.467  0.00  0.00      A   
ATOM    501  CD2 TRP    30      39.882  65.479  37.065  0.00  0.00      A   
ATOM    502  C   TRP    30      41.881  67.897  39.934  0.00  0.00      A   
ATOM    503  O   TRP    30      41.032  67.869  40.825  0.00  0.00      A   
ATOM    504  N   ILE    31      42.161  68.998  39.241  0.00  0.00      A   
ATOM    505  H   ILE    31      42.897  68.936  38.545  0.00  0.00      A   
ATOM    506  CA  ILE    31      41.464  70.286  39.323  0.00  0.00      A   
ATOM    507  HA  ILE    31      40.544  70.164  39.892  0.00  0.00      A   
ATOM    508  CB  ILE    31      42.303  71.361  40.068  0.00  0.00      A   
ATOM    509  HB  ILE    31      41.871  72.336  39.834  0.00  0.00      A   
ATOM    510  CG2 ILE    31      42.142  71.158  41.583  0.00  0.00      A   
ATOM    511 HG21 ILE    31      41.083  71.181  41.836  0.00  0.00      A   
ATOM    512 HG22 ILE    31      42.568  70.200  41.884  0.00  0.00      A   
ATOM    513 HG23 ILE    31      42.631  71.962  42.132  0.00  0.00      A   
ATOM    514  CG1 ILE    31      43.800  71.387  39.669  0.00  0.00      A   
ATOM    515 HG13 ILE    31      43.887  71.441  38.586  0.00  0.00      A   
ATOM    516 HG12 ILE    31      44.277  70.464  39.991  0.00  0.00      A   
ATOM    517  CD1 ILE    31      44.586  72.573  40.243  0.00  0.00      A   
ATOM    518 HD11 ILE    31      44.685  72.479  41.324  0.00  0.00      A   
ATOM    519 HD12 ILE    31      45.584  72.588  39.804  0.00  0.00      A   
ATOM    520 HD13 ILE    31      44.079  73.507  40.001  0.00  0.00      A   
ATOM    521  C   ILE    31      41.071  70.709  37.896  0.00  0.00      A   
ATOM    522  O   ILE    31      41.792  71.496  37.272  0.00  0.00      A   
ATOM    523  N   PRO    32      39.951  70.187  37.346  0.00  0.00      A   
ATOM    524  CD  PRO    32      38.995  69.296  37.992  0.00  0.00      A   
ATOM    525  HD3 PRO    32      39.378  68.275  37.977  0.00  0.00      A   
ATOM    526  HD2 PRO    32      38.776  69.597  39.014  0.00  0.00      A   
ATOM    527  CG  PRO    32      37.716  69.385  37.166  0.00  0.00      A   
ATOM    528  HG3 PRO    32      37.153  68.453  37.194  0.00  0.00      A   
ATOM    529  HG2 PRO    32      37.107  70.210  37.538  0.00  0.00      A   
ATOM    530  CB  PRO    32      38.210  69.708  35.758  0.00  0.00      A   
ATOM    531  HB3 PRO    32      38.404  68.781  35.219  0.00  0.00      A   
ATOM    532  HB2 PRO    32      37.480  70.310  35.217  0.00  0.00      A   
ATOM    533  CA  PRO    32      39.529  70.458  35.971  0.00  0.00      A   
ATOM    534  HA  PRO    32      40.276  70.050  35.288  0.00  0.00      A   
ATOM    535  C   PRO    32      39.415  71.962  35.721  0.00  0.00      A   
ATOM    536  O   PRO    32      38.756  72.681  36.469  0.00  0.00      A   
ATOM    537  N   GLU    33      40.138  72.462  34.721  0.00  0.00      A   
ATOM    538  H   GLU    33      40.674  71.811  34.153  0.00  0.00      A   
ATOM    539  CA  GLU    33      40.352  73.894  34.501  0.00  0.00      A   
ATOM    540  HA  GLU    33      40.963  74.258  35.327  0.00  0.00      A   
ATOM    541  CB  GLU    33      41.158  74.058  33.213  0.00  0.00      A   
ATOM    542  HB3 GLU    33      40.529  73.802  32.363  0.00  0.00      A   
ATOM    543  HB2 GLU    33      41.992  73.362  33.248  0.00  0.00      A   
ATOM    544  CG  GLU    33      41.738  75.457  33.016  0.00  0.00      A   
ATOM    545  HG3 GLU    33      42.138  75.812  33.968  0.00  0.00      A   
ATOM    546  HG2 GLU    33      40.947  76.138  32.697  0.00  0.00      A   
ATOM    547  CD  GLU    33      42.863  75.413  31.977  0.00  0.00      A   
ATOM    548  OE1 GLU    33      43.954  75.968  32.255  0.00  0.00      A   
ATOM    549  OE2 GLU    33      42.690  74.785  30.899  0.00  0.00      A   
ATOM    550  C   GLU    33      39.055  74.721  34.497  0.00  0.00      A   
ATOM    551  O   GLU    33      38.069  74.373  33.844  0.00  0.00      A   
ATOM    552  N   GLY    34      39.045  75.808  35.262  0.00  0.00      A   
ATOM    553  H   GLY    34      39.899  75.963  35.779  0.00  0.00      A   
ATOM    554  CA  GLY    34      37.830  76.723  35.423  0.00  0.00      A   
ATOM    555  HA3 GLY    34      37.336  76.877  34.464  0.00  0.00      A   
ATOM    556  HA2 GLY    34      38.226  77.670  35.791  0.00  0.00      A   
ATOM    557  C   GLY    34      36.692  76.222  36.293  0.00  0.00      A   
ATOM    558  O   GLY    34      35.850  77.019  36.731  0.00  0.00      A   
ATOM    559  N   GLU    35      36.577  74.959  36.562  0.00  0.00      A   
ATOM    560  H   GLU    35      37.235  74.351  36.095  0.00  0.00      A   
ATOM    561  CA  GLU    35      35.444  74.441  37.365  0.00  0.00      A   
ATOM    562  HA  GLU    35      34.553  74.944  36.988  0.00  0.00      A   
ATOM    563  CB  GLU    35      35.372  72.924  37.119  0.00  0.00      A   
ATOM    564  HB3 GLU    35      34.754  72.490  37.905  0.00  0.00      A   
ATOM    565  HB2 GLU    35      36.385  72.554  37.282  0.00  0.00      A   
ATOM    566  CG  GLU    35      34.760  72.412  35.792  0.00  0.00      A   
ATOM    567  HG3 GLU    35      35.393  72.729  34.963  0.00  0.00      A   
ATOM    568  HG2 GLU    35      33.799  72.923  35.731  0.00  0.00      A   
ATOM    569  CD  GLU    35      34.464  70.932  35.733  0.00  0.00      A   
ATOM    570  OE1 GLU    35      34.446  70.387  34.593  0.00  0.00      A   
ATOM    571  OE2 GLU    35      34.293  70.268  36.810  0.00  0.00      A   
ATOM    572  C   GLU    35      35.540  74.779  38.840  0.00  0.00      A   
ATOM    573  O   GLU    35      34.533  74.877  39.571  0.00  0.00      A   
ATOM    574  N   LYS    36      36.740  74.995  39.361  0.00  0.00      A   
ATOM    575  H   LYS    36      37.498  74.827  38.715  0.00  0.00      A   
ATOM    576  CA  LYS    36      37.105  75.403  40.705  0.00  0.00      A   
ATOM    577  HA  LYS    36      38.175  75.613  40.689  0.00  0.00      A   
ATOM    578  CB  LYS    36      36.456  76.664  41.068  0.00  0.00      A   
ATOM    579  HB3 LYS    36      36.927  77.088  41.955  0.00  0.00      A   
ATOM    580  HB2 LYS    36      35.383  76.609  41.253  0.00  0.00      A   
ATOM    581  CG  LYS    36      36.785  77.790  40.011  0.00  0.00      A   
ATOM    582  HG3 LYS    36      36.382  77.619  39.013  0.00  0.00      A   
ATOM    583  HG2 LYS    36      37.840  78.049  40.104  0.00  0.00      A   
ATOM    584  CD  LYS    36      36.055  79.099  40.414  0.00  0.00      A   
ATOM    585  HD3 LYS    36      36.196  79.320  41.472  0.00  0.00      A   
ATOM    586  HD2 LYS    36      34.983  78.906  40.410  0.00  0.00      A   
ATOM    587  CE  LYS    36      36.420  80.311  39.538  0.00  0.00      A   
ATOM    588  HE3 LYS    36      36.807  80.067  38.549  0.00  0.00      A   
ATOM    589  HE2 LYS    36      37.139  80.902  40.105  0.00  0.00      A   
ATOM    590  NZ  LYS    36      35.170  81.082  39.429  0.00  0.00      A   
ATOM    591  HZ1 LYS    36      35.272  81.998  39.016  0.00  0.00      A   
ATOM    592  HZ2 LYS    36      34.476  80.516  38.962  0.00  0.00      A   
ATOM    593  HZ3 LYS    36      34.698  81.283  40.299  0.00  0.00      A   
ATOM    594  C   LYS    36      36.920  74.308  41.777  0.00  0.00      A   
ATOM    595  O   LYS    36      36.357  74.545  42.794  0.00  0.00      A   
ATOM    596  N   VAL    37      37.223  73.037  41.501  0.00  0.00      A   
ATOM    597  H   VAL    37      37.675  72.854  40.613  0.00  0.00      A   
ATOM    598  CA  VAL    37      36.811  71.851  42.290  0.00  0.00      A   
ATOM    599  HA  VAL    37      36.550  72.164  43.301  0.00  0.00      A   
ATOM    600  CB  VAL    37      35.585  71.121  41.690  0.00  0.00      A   
ATOM    601  HB  VAL    37      35.856  70.689  40.725  0.00  0.00      A   
ATOM    602  CG1 VAL    37      35.104  69.989  42.612  0.00  0.00      A   
ATOM    603 HG11 VAL    37      34.847  70.379  43.596  0.00  0.00      A   
ATOM    604 HG12 VAL    37      34.230  69.502  42.176  0.00  0.00      A   
ATOM    605 HG13 VAL    37      35.880  69.233  42.719  0.00  0.00      A   
ATOM    606  CG2 VAL    37      34.391  72.051  41.468  0.00  0.00      A   
ATOM    607 HG21 VAL    37      34.182  72.629  42.366  0.00  0.00      A   
ATOM    608 HG22 VAL    37      34.624  72.720  40.649  0.00  0.00      A   
ATOM    609 HG23 VAL    37      33.512  71.474  41.185  0.00  0.00      A   
ATOM    610  C   VAL    37      37.958  70.851  42.382  0.00  0.00      A   
ATOM    611  O   VAL    37      38.459  70.368  41.372  0.00  0.00      A   
ATOM    612  N   LYS    38      38.371  70.515  43.605  0.00  0.00      A   
ATOM    613  H   LYS    38      37.888  70.910  44.402  0.00  0.00      A   
ATOM    614  CA  LYS    38      39.395  69.494  43.852  0.00  0.00      A   
ATOM    615  HA  LYS    38      40.146  69.530  43.061  0.00  0.00      A   
ATOM    616  CB  LYS    38      40.080  69.782  45.191  0.00  0.00      A   
ATOM    617  HB3 LYS    38      40.796  68.989  45.406  0.00  0.00      A   
ATOM    618  HB2 LYS    38      39.327  69.797  45.976  0.00  0.00      A   
ATOM    619  CG  LYS    38      40.810  71.132  45.172  0.00  0.00      A   
ATOM    620  HG3 LYS    38      40.088  71.941  45.056  0.00  0.00      A   
ATOM    621  HG2 LYS    38      41.514  71.158  44.341  0.00  0.00      A   
ATOM    622  CD  LYS    38      41.578  71.329  46.474  0.00  0.00      A   
ATOM    623  HD3 LYS    38      42.391  70.603  46.523  0.00  0.00      A   
ATOM    624  HD2 LYS    38      40.910  71.169  47.321  0.00  0.00      A   
ATOM    625  CE  LYS    38      42.145  72.746  46.537  0.00  0.00      A   
ATOM    626  HE3 LYS    38      41.316  73.455  46.609  0.00  0.00      A   
ATOM    627  HE2 LYS    38      42.705  72.956  45.619  0.00  0.00      A   
ATOM    628  NZ  LYS    38      43.038  72.869  47.705  0.00  0.00      A   
ATOM    629  HZ1 LYS    38      43.904  72.363  47.539  0.00  0.00      A   
ATOM    630  HZ2 LYS    38      43.284  73.838  47.899  0.00  0.00      A   
ATOM    631  HZ3 LYS    38      42.608  72.472  48.529  0.00  0.00      A   
ATOM    632  C   LYS    38      38.779  68.094  43.834  0.00  0.00      A   
ATOM    633  O   LYS    38      37.867  67.820  44.619  0.00  0.00      A   
ATOM    634  N   ILE    39      39.307  67.215  42.982  0.00  0.00      A   
ATOM    635  H   ILE    39      40.007  67.555  42.330  0.00  0.00      A   
ATOM    636  CA  ILE    39      38.886  65.819  42.808  0.00  0.00      A   
ATOM    637  HA  ILE    39      38.073  65.602  43.498  0.00  0.00      A   
ATOM    638  CB  ILE    39      38.329  65.579  41.382  0.00  0.00      A   
ATOM    639  HB  ILE    39      39.135  65.752  40.669  0.00  0.00      A   
ATOM    640  CG2 ILE    39      37.872  64.114  41.228  0.00  0.00      A   
ATOM    641 HG21 ILE    39      37.172  63.846  42.020  0.00  0.00      A   
ATOM    642 HG22 ILE    39      37.387  63.973  40.263  0.00  0.00      A   
ATOM    643 HG23 ILE    39      38.728  63.442  41.281  0.00  0.00      A   
ATOM    644  CG1 ILE    39      37.176  66.534  40.985  0.00  0.00      A   
ATOM    645 HG13 ILE    39      36.920  66.345  39.942  0.00  0.00      A   
ATOM    646 HG12 ILE    39      37.527  67.565  41.037  0.00  0.00      A   
ATOM    647  CD1 ILE    39      35.892  66.413  41.819  0.00  0.00      A   
ATOM    648 HD11 ILE    39      35.162  67.137  41.457  0.00  0.00      A   
ATOM    649 HD12 ILE    39      35.463  65.416  41.719  0.00  0.00      A   
ATOM    650 HD13 ILE    39      36.097  66.617  42.869  0.00  0.00      A   
ATOM    651  C   ILE    39      40.076  64.883  43.117  0.00  0.00      A   
ATOM    652  O   ILE    39      41.040  64.837  42.345  0.00  0.00      A   
ATOM    653  N   PRO    40      40.051  64.153  44.248  0.00  0.00      A   
ATOM    654  CD  PRO    40      39.126  64.324  45.354  0.00  0.00      A   
ATOM    655  HD3 PRO    40      39.007  65.377  45.595  0.00  0.00      A   
ATOM    656  HD2 PRO    40      38.164  63.876  45.102  0.00  0.00      A   
ATOM    657  CG  PRO    40      39.748  63.584  46.532  0.00  0.00      A   
ATOM    658  HG3 PRO    40      40.463  64.235  47.039  0.00  0.00      A   
ATOM    659  HG2 PRO    40      38.990  63.225  47.227  0.00  0.00      A   
ATOM    660  CB  PRO    40      40.488  62.438  45.851  0.00  0.00      A   
ATOM    661  HB3 PRO    40      41.335  62.102  46.445  0.00  0.00      A   
ATOM    662  HB2 PRO    40      39.793  61.616  45.674  0.00  0.00      A   
ATOM    663  CA  PRO    40      40.957  63.042  44.525  0.00  0.00      A   
ATOM    664  HA  PRO    40      41.964  63.436  44.657  0.00  0.00      A   
ATOM    665  C   PRO    40      40.968  62.004  43.399  0.00  0.00      A   
ATOM    666  O   PRO    40      39.919  61.505  42.984  0.00  0.00      A   
ATOM    667  N   VAL    41      42.160  61.668  42.909  0.00  0.00      A   
ATOM    668  H   VAL    41      42.981  62.134  43.286  0.00  0.00      A   
ATOM    669  CA  VAL    41      42.380  60.707  41.817  0.00  0.00      A   
ATOM    670  HA  VAL    41      41.521  60.038  41.754  0.00  0.00      A   
ATOM    671  CB  VAL    41      42.514  61.410  40.448  0.00  0.00      A   
ATOM    672  HB  VAL    41      42.741  60.648  39.703  0.00  0.00      A   
ATOM    673  CG1 VAL    41      41.208  62.081  40.016  0.00  0.00      A   
ATOM    674 HG11 VAL    41      40.384  61.375  40.112  0.00  0.00      A   
ATOM    675 HG12 VAL    41      41.003  62.943  40.645  0.00  0.00      A   
ATOM    676 HG13 VAL    41      41.280  62.407  38.979  0.00  0.00      A   
ATOM    677  CG2 VAL    41      43.637  62.455  40.413  0.00  0.00      A   
ATOM    678 HG21 VAL    41      43.402  63.276  41.089  0.00  0.00      A   
ATOM    679 HG22 VAL    41      44.575  62.001  40.723  0.00  0.00      A   
ATOM    680 HG23 VAL    41      43.750  62.841  39.401  0.00  0.00      A   
ATOM    681  C   VAL    41      43.605  59.825  42.064  0.00  0.00      A   
ATOM    682  O   VAL    41      44.488  60.138  42.867  0.00  0.00      A   
ATOM    683  N   ALA    42      43.666  58.717  41.331  0.00  0.00      A   
ATOM    684  H   ALA    42      42.887  58.521  40.708  0.00  0.00      A   
ATOM    685  CA  ALA    42      44.866  57.912  41.129  0.00  0.00      A   
ATOM    686  HA  ALA    42      45.644  58.230  41.822  0.00  0.00      A   
ATOM    687  CB  ALA    42      44.526  56.446  41.426  0.00  0.00      A   
ATOM    688  HB1 ALA    42      44.193  56.350  42.460  0.00  0.00      A   
ATOM    689  HB2 ALA    42      43.732  56.104  40.760  0.00  0.00      A   
ATOM    690  HB3 ALA    42      45.410  55.825  41.280  0.00  0.00      A   
ATOM    691  C   ALA    42      45.379  58.117  39.690  0.00  0.00      A   
ATOM    692  O   ALA    42      44.591  58.388  38.783  0.00  0.00      A   
ATOM    693  N   ILE    43      46.692  58.009  39.474  0.00  0.00      A   
ATOM    694  H   ILE    43      47.287  57.851  40.282  0.00  0.00      A   
ATOM    695  CA  ILE    43      47.343  58.239  38.175  0.00  0.00      A   
ATOM    696  HA  ILE    43      46.577  58.266  37.400  0.00  0.00      A   
ATOM    697  CB  ILE    43      48.093  59.596  38.122  0.00  0.00      A   
ATOM    698  HB  ILE    43      48.974  59.539  38.760  0.00  0.00      A   
ATOM    699  CG2 ILE    43      48.575  59.833  36.677  0.00  0.00      A   
ATOM    700 HG21 ILE    43      47.724  59.865  35.996  0.00  0.00      A   
ATOM    701 HG22 ILE    43      49.123  60.773  36.612  0.00  0.00      A   
ATOM    702 HG23 ILE    43      49.255  59.040  36.364  0.00  0.00      A   
ATOM    703  CG1 ILE    43      47.259  60.827  38.557  0.00  0.00      A   
ATOM    704 HG13 ILE    43      46.220  60.699  38.250  0.00  0.00      A   
ATOM    705 HG12 ILE    43      47.642  61.714  38.052  0.00  0.00      A   
ATOM    706  CD1 ILE    43      47.309  61.133  40.061  0.00  0.00      A   
ATOM    707 HD11 ILE    43      46.860  62.111  40.235  0.00  0.00      A   
ATOM    708 HD12 ILE    43      46.755  60.391  40.631  0.00  0.00      A   
ATOM    709 HD13 ILE    43      48.341  61.159  40.409  0.00  0.00      A   
ATOM    710  C   ILE    43      48.282  57.071  37.854  0.00  0.00      A   
ATOM    711  O   ILE    43      49.360  56.963  38.438  0.00  0.00      A   
ATOM    712  N   LYN    44      47.860  56.201  36.932  0.00  0.00      A   
ATOM    713  H   LYN    44      46.970  56.405  36.486  0.00  0.00      A   
ATOM    714  CA  LYN    44      48.649  55.117  36.332  0.00  0.00      A   
ATOM    715  HA  LYN    44      49.295  54.667  37.088  0.00  0.00      A   
ATOM    716  CB  LYN    44      47.650  54.051  35.818  0.00  0.00      A   
ATOM    717  HB3 LYN    44      47.056  54.506  35.026  0.00  0.00      A   
ATOM    718  HB2 LYN    44      46.949  53.816  36.621  0.00  0.00      A   
ATOM    719  CG  LYN    44      48.226  52.725  35.272  0.00  0.00      A   
ATOM    720  HG3 LYN    44      49.151  52.915  34.726  0.00  0.00      A   
ATOM    721  HG2 LYN    44      47.498  52.319  34.568  0.00  0.00      A   
ATOM    722  CD  LYN    44      48.466  51.671  36.373  0.00  0.00      A   
ATOM    723  HD3 LYN    44      47.625  51.676  37.057  0.00  0.00      A   
ATOM    724  HD2 LYN    44      49.371  51.940  36.918  0.00  0.00      A   
ATOM    725  CE  LYN    44      48.560  50.221  35.882  0.00  0.00      A   
ATOM    726  HE3 LYN    44      47.659  49.993  35.306  0.00  0.00      A   
ATOM    727  HE2 LYN    44      48.539  49.573  36.761  0.00  0.00      A   
ATOM    728  NZ  LYN    44      49.731  49.871  35.055  0.00  0.00      A   
ATOM    729  HZ2 LYN    44      49.549  49.105  33.709  0.00  0.00      A   
ATOM    730  HZ3 LYN    44      50.113  50.747  34.692  0.00  0.00      A   
ATOM    731  C   LYN    44      49.532  55.705  35.212  0.00  0.00      A   
ATOM    732  O   LYN    44      49.076  55.884  34.079  0.00  0.00      A   
ATOM    733  N   GLU    45      50.780  56.059  35.533  0.00  0.00      A   
ATOM    734  H   GLU    45      51.095  55.882  36.485  0.00  0.00      A   
ATOM    735  CA  GLU    45      51.776  56.522  34.556  0.00  0.00      A   
ATOM    736  HA  GLU    45      51.259  57.076  33.773  0.00  0.00      A   
ATOM    737  CB  GLU    45      52.774  57.500  35.204  0.00  0.00      A   
ATOM    738  HB3 GLU    45      53.337  56.997  35.990  0.00  0.00      A   
ATOM    739  HB2 GLU    45      52.211  58.323  35.648  0.00  0.00      A   
ATOM    740  CG  GLU    45      53.743  58.071  34.156  0.00  0.00      A   
ATOM    741  HG3 GLU    45      53.178  58.339  33.262  0.00  0.00      A   
ATOM    742  HG2 GLU    45      54.466  57.305  33.872  0.00  0.00      A   
ATOM    743  CD  GLU    45      54.489  59.308  34.664  0.00  0.00      A   
ATOM    744  OE1 GLU    45      55.402  59.174  35.514  0.00  0.00      A   
ATOM    745  OE2 GLU    45      54.191  60.437  34.197  0.00  0.00      A   
ATOM    746  C   GLU    45      52.470  55.324  33.887  0.00  0.00      A   
ATOM    747  O   GLU    45      53.377  54.702  34.454  0.00  0.00      A   
ATOM    748  N   LEU    46      52.014  54.990  32.678  0.00  0.00      A   
ATOM    749  H   LEU    46      51.343  55.618  32.247  0.00  0.00      A   
ATOM    750  CA  LEU    46      52.521  53.889  31.864  0.00  0.00      A   
ATOM    751  HA  LEU    46      52.645  53.023  32.510  0.00  0.00      A   
ATOM    752  CB  LEU    46      51.509  53.543  30.754  0.00  0.00      A   
ATOM    753  HB3 LEU    46      51.948  52.768  30.123  0.00  0.00      A   
ATOM    754  HB2 LEU    46      51.360  54.425  30.137  0.00  0.00      A   
ATOM    755  CG  LEU    46      50.129  53.053  31.236  0.00  0.00      A   
ATOM    756  HG  LEU    46      49.644  53.834  31.822  0.00  0.00      A   
ATOM    757  CD1 LEU    46      49.242  52.720  30.035  0.00  0.00      A   
ATOM    758 HD11 LEU    46      48.246  52.432  30.374  0.00  0.00      A   
ATOM    759 HD12 LEU    46      49.150  53.595  29.392  0.00  0.00      A   
ATOM    760 HD13 LEU    46      49.676  51.905  29.456  0.00  0.00      A   
ATOM    761  CD2 LEU    46      50.240  51.785  32.084  0.00  0.00      A   
ATOM    762 HD21 LEU    46      50.801  51.036  31.527  0.00  0.00      A   
ATOM    763 HD22 LEU    46      50.760  52.013  33.014  0.00  0.00      A   
ATOM    764 HD23 LEU    46      49.240  51.424  32.323  0.00  0.00      A   
ATOM    765  C   LEU    46      53.897  54.214  31.261  0.00  0.00      A   
ATOM    766  O   LEU    46      54.096  55.266  30.644  0.00  0.00      A   
ATOM    767  N   ARG    47      54.842  53.283  31.421  0.00  0.00      A   
ATOM    768  H   ARG    47      54.559  52.434  31.901  0.00  0.00      A   
ATOM    769  CA  ARG    47      56.172  53.296  30.796  0.00  0.00      A   
ATOM    770  HA  ARG    47      56.659  54.238  31.057  0.00  0.00      A   
ATOM    771  CB  ARG    47      56.993  52.122  31.362  0.00  0.00      A   
ATOM    772  HB3 ARG    47      56.721  51.205  30.839  0.00  0.00      A   
ATOM    773  HB2 ARG    47      56.748  51.996  32.419  0.00  0.00      A   
ATOM    774  CG  ARG    47      58.507  52.375  31.256  0.00  0.00      A   
ATOM    775  HG3 ARG    47      58.749  53.195  31.928  0.00  0.00      A   
ATOM    776  HG2 ARG    47      58.750  52.683  30.240  0.00  0.00      A   
ATOM    777  CD  ARG    47      59.415  51.185  31.607  0.00  0.00      A   
ATOM    778  HD3 ARG    47      60.408  51.570  31.842  0.00  0.00      A   
ATOM    779  HD2 ARG    47      59.533  50.555  30.727  0.00  0.00      A   
ATOM    780  NE  ARG    47      58.922  50.385  32.746  0.00  0.00      A   
ATOM    781  HE  ARG    47      59.098  50.731  33.683  0.00  0.00      A   
ATOM    782  CZ  ARG    47      58.277  49.238  32.683  0.00  0.00      A   
ATOM    783  NH1 ARG    47      57.972  48.651  31.560  0.00  0.00      A   
ATOM    784 HH11 ARG    47      58.168  49.125  30.680  0.00  0.00      A   
ATOM    785 HH12 ARG    47      57.547  47.737  31.566  0.00  0.00      A   
ATOM    786  NH2 ARG    47      57.907  48.662  33.783  0.00  0.00      A   
ATOM    787 HH21 ARG    47      58.165  49.094  34.668  0.00  0.00      A   
ATOM    788 HH22 ARG    47      57.424  47.777  33.757  0.00  0.00      A   
ATOM    789  C   ARG    47      56.058  53.220  29.268  0.00  0.00      A   
ATOM    790  O   ARG    47      55.191  52.519  28.736  0.00  0.00      A   
ATOM    791  N   GLU    48      56.926  53.924  28.546  0.00  0.00      A   
ATOM    792  H   GLU    48      57.623  54.469  29.035  0.00  0.00      A   
ATOM    793  CA  GLU    48      56.978  53.877  27.075  0.00  0.00      A   
ATOM    794  HA  GLU    48      56.004  54.177  26.689  0.00  0.00      A   
ATOM    795  CB  GLU    48      58.015  54.862  26.520  0.00  0.00      A   
ATOM    796  HB3 GLU    48      58.022  54.765  25.433  0.00  0.00      A   
ATOM    797  HB2 GLU    48      59.008  54.609  26.893  0.00  0.00      A   
ATOM    798  CG  GLU    48      57.692  56.318  26.874  0.00  0.00      A   
ATOM    799  HG3 GLU    48      57.897  56.494  27.932  0.00  0.00      A   
ATOM    800  HG2 GLU    48      56.633  56.502  26.693  0.00  0.00      A   
ATOM    801  CD  GLU    48      58.516  57.276  26.016  0.00  0.00      A   
ATOM    802  OE1 GLU    48      57.995  57.801  25.005  0.00  0.00      A   
ATOM    803  OE2 GLU    48      59.714  57.501  26.323  0.00  0.00      A   
ATOM    804  C   GLU    48      57.273  52.464  26.538  0.00  0.00      A   
ATOM    805  O   GLU    48      58.187  51.786  27.018  0.00  0.00      A   
ATOM    806  N   ALA    49      56.518  52.026  25.533  0.00  0.00      A   
ATOM    807  H   ALA    49      55.806  52.646  25.157  0.00  0.00      A   
ATOM    808  CA  ALA    49      56.785  50.810  24.770  0.00  0.00      A   
ATOM    809  HA  ALA    49      57.014  49.997  25.459  0.00  0.00      A   
ATOM    810  CB  ALA    49      55.501  50.456  24.011  0.00  0.00      A   
ATOM    811  HB1 ALA    49      54.696  50.257  24.719  0.00  0.00      A   
ATOM    812  HB2 ALA    49      55.211  51.283  23.363  0.00  0.00      A   
ATOM    813  HB3 ALA    49      55.658  49.571  23.399  0.00  0.00      A   
ATOM    814  C   ALA    49      57.974  50.986  23.802  0.00  0.00      A   
ATOM    815  O   ALA    49      58.182  52.071  23.251  0.00  0.00      A   
ATOM    816  N   THR    50      58.727  49.910  23.540  0.00  0.00      A   
ATOM    817  H   THR    50      58.521  49.052  24.045  0.00  0.00      A   
ATOM    818  CA  THR    50      59.653  49.822  22.393  0.00  0.00      A   
ATOM    819  HA  THR    50      60.393  50.615  22.495  0.00  0.00      A   
ATOM    820  CB  THR    50      60.402  48.478  22.344  0.00  0.00      A   
ATOM    821  HB  THR    50      59.684  47.661  22.290  0.00  0.00      A   
ATOM    822  CG2 THR    50      61.378  48.355  21.172  0.00  0.00      A   
ATOM    823 HG21 THR    50      62.081  49.189  21.178  0.00  0.00      A   
ATOM    824 HG22 THR    50      61.921  47.412  21.240  0.00  0.00      A   
ATOM    825 HG23 THR    50      60.832  48.356  20.229  0.00  0.00      A   
ATOM    826  OG1 THR    50      61.204  48.297  23.492  0.00  0.00      A   
ATOM    827  HG1 THR    50      61.602  49.169  23.709  0.00  0.00      A   
ATOM    828  C   THR    50      58.929  50.082  21.069  0.00  0.00      A   
ATOM    829  O   THR    50      59.487  50.743  20.202  0.00  0.00      A   
ATOM    830  N   SER    51      57.687  49.619  20.904  0.00  0.00      A   
ATOM    831  H   SER    51      57.320  49.008  21.628  0.00  0.00      A   
ATOM    832  CA  SER    51      56.807  49.978  19.779  0.00  0.00      A   
ATOM    833  HA  SER    51      57.381  50.466  18.993  0.00  0.00      A   
ATOM    834  CB  SER    51      56.213  48.713  19.149  0.00  0.00      A   
ATOM    835  HB3 SER    51      55.432  48.997  18.447  0.00  0.00      A   
ATOM    836  HB2 SER    51      55.775  48.080  19.923  0.00  0.00      A   
ATOM    837  OG  SER    51      57.214  47.995  18.442  0.00  0.00      A   
ATOM    838  HG  SER    51      57.795  47.557  19.109  0.00  0.00      A   
ATOM    839  C   SER    51      55.702  50.951  20.245  0.00  0.00      A   
ATOM    840  O   SER    51      54.632  50.494  20.659  0.00  0.00      A   
ATOM    841  N   PRO    52      55.943  52.280  20.244  0.00  0.00      A   
ATOM    842  CD  PRO    52      57.175  52.930  19.814  0.00  0.00      A   
ATOM    843  HD3 PRO    52      57.959  52.720  20.539  0.00  0.00      A   
ATOM    844  HD2 PRO    52      57.485  52.605  18.822  0.00  0.00      A   
ATOM    845  CG  PRO    52      56.889  54.429  19.811  0.00  0.00      A   
ATOM    846  HG3 PRO    52      57.785  55.014  20.013  0.00  0.00      A   
ATOM    847  HG2 PRO    52      56.447  54.722  18.858  0.00  0.00      A   
ATOM    848  CB  PRO    52      55.862  54.564  20.930  0.00  0.00      A   
ATOM    849  HB3 PRO    52      56.382  54.568  21.889  0.00  0.00      A   
ATOM    850  HB2 PRO    52      55.256  55.465  20.824  0.00  0.00      A   
ATOM    851  CA  PRO    52      55.034  53.279  20.811  0.00  0.00      A   
ATOM    852  HA  PRO    52      54.737  52.970  21.814  0.00  0.00      A   
ATOM    853  C   PRO    52      53.769  53.488  19.965  0.00  0.00      A   
ATOM    854  O   PRO    52      53.839  53.912  18.806  0.00  0.00      A   
ATOM    855  N   LYS    53      52.607  53.195  20.556  0.00  0.00      A   
ATOM    856  H   LYS    53      52.658  52.808  21.488  0.00  0.00      A   
ATOM    857  CA  LYS    53      51.265  53.407  19.987  0.00  0.00      A   
ATOM    858  HA  LYS    53      51.234  52.913  19.013  0.00  0.00      A   
ATOM    859  CB  LYS    53      50.260  52.700  20.916  0.00  0.00      A   
ATOM    860  HB3 LYS    53      50.159  53.264  21.845  0.00  0.00      A   
ATOM    861  HB2 LYS    53      50.666  51.717  21.162  0.00  0.00      A   
ATOM    862  CG  LYS    53      48.875  52.486  20.290  0.00  0.00      A   
ATOM    863  HG3 LYS    53      48.991  52.084  19.283  0.00  0.00      A   
ATOM    864  HG2 LYS    53      48.353  53.442  20.230  0.00  0.00      A   
ATOM    865  CD  LYS    53      48.053  51.488  21.122  0.00  0.00      A   
ATOM    866  HD3 LYS    53      48.020  51.824  22.157  0.00  0.00      A   
ATOM    867  HD2 LYS    53      48.529  50.507  21.077  0.00  0.00      A   
ATOM    868  CE  LYS    53      46.632  51.398  20.561  0.00  0.00      A   
ATOM    869  HE3 LYS    53      46.701  51.232  19.482  0.00  0.00      A   
ATOM    870  HE2 LYS    53      46.134  52.358  20.725  0.00  0.00      A   
ATOM    871  NZ  LYS    53      45.818  50.314  21.158  0.00  0.00      A   
ATOM    872  HZ1 LYS    53      44.895  50.320  20.734  0.00  0.00      A   
ATOM    873  HZ2 LYS    53      46.235  49.398  21.016  0.00  0.00      A   
ATOM    874  HZ3 LYS    53      45.649  50.439  22.157  0.00  0.00      A   
ATOM    875  C   LYS    53      50.958  54.903  19.758  0.00  0.00      A   
ATOM    876  O   LYS    53      51.306  55.754  20.584  0.00  0.00      A   
ATOM    877  N   ALA    54      50.353  55.233  18.616  0.00  0.00      A   
ATOM    878  H   ALA    54      50.094  54.485  17.981  0.00  0.00      A   
ATOM    879  CA  ALA    54      50.054  56.612  18.207  0.00  0.00      A   
ATOM    880  HA  ALA    54      50.978  57.183  18.273  0.00  0.00      A   
ATOM    881  CB  ALA    54      49.607  56.601  16.742  0.00  0.00      A   
ATOM    882  HB1 ALA    54      48.661  56.068  16.644  0.00  0.00      A   
ATOM    883  HB2 ALA    54      49.479  57.623  16.388  0.00  0.00      A   
ATOM    884  HB3 ALA    54      50.365  56.110  16.133  0.00  0.00      A   
ATOM    885  C   ALA    54      48.992  57.303  19.089  0.00  0.00      A   
ATOM    886  O   ALA    54      48.093  56.641  19.606  0.00  0.00      A   
ATOM    887  N   ASN    55      49.055  58.635  19.221  0.00  0.00      A   
ATOM    888  H   ASN    55      49.822  59.109  18.753  0.00  0.00      A   
ATOM    889  CA  ASN    55      48.129  59.465  20.013  0.00  0.00      A   
ATOM    890  HA  ASN    55      48.305  59.242  21.067  0.00  0.00      A   
ATOM    891  CB  ASN    55      48.461  60.954  19.782  0.00  0.00      A   
ATOM    892  HB3 ASN    55      48.144  61.260  18.786  0.00  0.00      A   
ATOM    893  HB2 ASN    55      49.539  61.097  19.844  0.00  0.00      A   
ATOM    894  CG  ASN    55      47.799  61.870  20.802  0.00  0.00      A   
ATOM    895  OD1 ASN    55      46.657  62.289  20.666  0.00  0.00      A   
ATOM    896  ND2 ASN    55      48.500  62.218  21.855  0.00  0.00      A   
ATOM    897 HD21 ASN    55      48.049  62.855  22.502  0.00  0.00      A   
ATOM    898 HD22 ASN    55      49.488  61.997  21.893  0.00  0.00      A   
ATOM    899  C   ASN    55      46.647  59.137  19.740  0.00  0.00      A   
ATOM    900  O   ASN    55      45.908  58.801  20.664  0.00  0.00      A   
ATOM    901  N   LYS    56      46.230  59.178  18.468  0.00  0.00      A   
ATOM    902  H   LYS    56      46.910  59.474  17.771  0.00  0.00      A   
ATOM    903  CA  LYS    56      44.897  58.767  17.990  0.00  0.00      A   
ATOM    904  HA  LYS    56      44.157  59.446  18.417  0.00  0.00      A   
ATOM    905  CB  LYS    56      44.863  58.909  16.460  0.00  0.00      A   
ATOM    906  HB3 LYS    56      45.604  58.241  16.019  0.00  0.00      A   
ATOM    907  HB2 LYS    56      45.130  59.935  16.205  0.00  0.00      A   
ATOM    908  CG  LYS    56      43.489  58.609  15.849  0.00  0.00      A   
ATOM    909  HG3 LYS    56      42.753  59.272  16.304  0.00  0.00      A   
ATOM    910  HG2 LYS    56      43.209  57.574  16.051  0.00  0.00      A   
ATOM    911  CD  LYS    56      43.522  58.828  14.327  0.00  0.00      A   
ATOM    912  HD3 LYS    56      44.235  58.127  13.887  0.00  0.00      A   
ATOM    913  HD2 LYS    56      43.856  59.843  14.103  0.00  0.00      A   
ATOM    914  CE  LYS    56      42.147  58.588  13.694  0.00  0.00      A   
ATOM    915  HE3 LYS    56      41.794  57.595  13.986  0.00  0.00      A   
ATOM    916  HE2 LYS    56      42.251  58.597  12.604  0.00  0.00      A   
ATOM    917  NZ  LYS    56      41.163  59.611  14.112  0.00  0.00      A   
ATOM    918  HZ1 LYS    56      41.410  60.549  13.803  0.00  0.00      A   
ATOM    919  HZ2 LYS    56      40.235  59.415  13.747  0.00  0.00      A   
ATOM    920  HZ3 LYS    56      41.065  59.655  15.123  0.00  0.00      A   
ATOM    921  C   LYS    56      44.495  57.360  18.453  0.00  0.00      A   
ATOM    922  O   LYS    56      43.407  57.177  18.984  0.00  0.00      A   
ATOM    923  N   GLU    57      45.347  56.360  18.232  0.00  0.00      A   
ATOM    924  H   GLU    57      46.241  56.591  17.826  0.00  0.00      A   
ATOM    925  CA  GLU    57      45.098  54.965  18.627  0.00  0.00      A   
ATOM    926  HA  GLU    57      44.120  54.673  18.242  0.00  0.00      A   
ATOM    927  CB  GLU    57      46.166  54.045  18.017  0.00  0.00      A   
ATOM    928  HB3 GLU    57      46.241  53.134  18.602  0.00  0.00      A   
ATOM    929  HB2 GLU    57      47.137  54.539  18.051  0.00  0.00      A   
ATOM    930  CG  GLU    57      45.839  53.657  16.571  0.00  0.00      A   
ATOM    931  HG3 GLU    57      46.681  53.102  16.158  0.00  0.00      A   
ATOM    932  HG2 GLU    57      45.718  54.571  15.991  0.00  0.00      A   
ATOM    933  CD  GLU    57      44.582  52.784  16.451  0.00  0.00      A   
ATOM    934  OE1 GLU    57      43.820  52.962  15.471  0.00  0.00      A   
ATOM    935  OE2 GLU    57      44.375  51.879  17.300  0.00  0.00      A   
ATOM    936  C   GLU    57      45.017  54.751  20.147  0.00  0.00      A   
ATOM    937  O   GLU    57      44.199  53.949  20.604  0.00  0.00      A   
ATOM    938  N   ILE    58      45.866  55.425  20.928  0.00  0.00      A   
ATOM    939  H   ILE    58      46.554  56.022  20.476  0.00  0.00      A   
ATOM    940  CA  ILE    58      45.745  55.508  22.391  0.00  0.00      A   
ATOM    941  HA  ILE    58      45.804  54.498  22.797  0.00  0.00      A   
ATOM    942  CB  ILE    58      46.919  56.327  22.983  0.00  0.00      A   
ATOM    943  HB  ILE    58      47.034  57.245  22.407  0.00  0.00      A   
ATOM    944  CG2 ILE    58      46.666  56.724  24.448  0.00  0.00      A   
ATOM    945 HG21 ILE    58      45.775  57.345  24.533  0.00  0.00      A   
ATOM    946 HG22 ILE    58      46.558  55.835  25.068  0.00  0.00      A   
ATOM    947 HG23 ILE    58      47.501  57.309  24.820  0.00  0.00      A   
ATOM    948  CG1 ILE    58      48.227  55.508  22.869  0.00  0.00      A   
ATOM    949 HG13 ILE    58      48.360  55.190  21.837  0.00  0.00      A   
ATOM    950 HG12 ILE    58      48.147  54.611  23.485  0.00  0.00      A   
ATOM    951  CD1 ILE    58      49.497  56.269  23.273  0.00  0.00      A   
ATOM    952 HD11 ILE    58      49.484  56.505  24.335  0.00  0.00      A   
ATOM    953 HD12 ILE    58      50.368  55.644  23.078  0.00  0.00      A   
ATOM    954 HD13 ILE    58      49.581  57.188  22.691  0.00  0.00      A   
ATOM    955  C   ILE    58      44.360  56.051  22.778  0.00  0.00      A   
ATOM    956  O   ILE    58      43.670  55.435  23.594  0.00  0.00      A   
ATOM    957  N   LEU    59      43.948  57.185  22.197  0.00  0.00      A   
ATOM    958  H   LEU    59      44.578  57.643  21.544  0.00  0.00      A   
ATOM    959  CA  LEU    59      42.621  57.781  22.402  0.00  0.00      A   
ATOM    960  HA  LEU    59      42.506  57.946  23.469  0.00  0.00      A   
ATOM    961  CB  LEU    59      42.528  59.148  21.698  0.00  0.00      A   
ATOM    962  HB3 LEU    59      41.484  59.466  21.686  0.00  0.00      A   
ATOM    963  HB2 LEU    59      42.852  59.039  20.664  0.00  0.00      A   
ATOM    964  CG  LEU    59      43.362  60.252  22.377  0.00  0.00      A   
ATOM    965  HG  LEU    59      44.393  59.922  22.491  0.00  0.00      A   
ATOM    966  CD1 LEU    59      43.351  61.514  21.519  0.00  0.00      A   
ATOM    967 HD11 LEU    59      43.782  61.292  20.542  0.00  0.00      A   
ATOM    968 HD12 LEU    59      42.332  61.881  21.396  0.00  0.00      A   
ATOM    969 HD13 LEU    59      43.961  62.277  21.999  0.00  0.00      A   
ATOM    970  CD2 LEU    59      42.819  60.633  23.757  0.00  0.00      A   
ATOM    971 HD21 LEU    59      42.938  59.801  24.447  0.00  0.00      A   
ATOM    972 HD22 LEU    59      43.380  61.480  24.154  0.00  0.00      A   
ATOM    973 HD23 LEU    59      41.764  60.899  23.686  0.00  0.00      A   
ATOM    974  C   LEU    59      41.459  56.849  22.015  0.00  0.00      A   
ATOM    975  O   LEU    59      40.518  56.721  22.792  0.00  0.00      A   
ATOM    976  N   ASP    60      41.504  56.184  20.858  0.00  0.00      A   
ATOM    977  H   ASP    60      42.275  56.385  20.227  0.00  0.00      A   
ATOM    978  CA  ASP    60      40.515  55.173  20.438  0.00  0.00      A   
ATOM    979  HA  ASP    60      39.577  55.696  20.249  0.00  0.00      A   
ATOM    980  CB  ASP    60      40.961  54.524  19.113  0.00  0.00      A   
ATOM    981  HB3 ASP    60      41.871  53.946  19.279  0.00  0.00      A   
ATOM    982  HB2 ASP    60      41.191  55.310  18.393  0.00  0.00      A   
ATOM    983  CG  ASP    60      39.885  53.616  18.507  0.00  0.00      A   
ATOM    984  OD1 ASP    60      40.078  52.378  18.461  0.00  0.00      A   
ATOM    985  OD2 ASP    60      38.824  54.134  18.084  0.00  0.00      A   
ATOM    986  C   ASP    60      40.226  54.123  21.537  0.00  0.00      A   
ATOM    987  O   ASP    60      39.064  53.850  21.846  0.00  0.00      A   
ATOM    988  N   GLU    61      41.272  53.549  22.141  0.00  0.00      A   
ATOM    989  H   GLU    61      42.199  53.831  21.845  0.00  0.00      A   
ATOM    990  CA  GLU    61      41.168  52.609  23.272  0.00  0.00      A   
ATOM    991  HA  GLU    61      40.395  51.877  23.031  0.00  0.00      A   
ATOM    992  CB  GLU    61      42.503  51.858  23.418  0.00  0.00      A   
ATOM    993  HB3 GLU    61      43.264  52.547  23.781  0.00  0.00      A   
ATOM    994  HB2 GLU    61      42.805  51.510  22.430  0.00  0.00      A   
ATOM    995  CG  GLU    61      42.427  50.634  24.350  0.00  0.00      A   
ATOM    996  HG3 GLU    61      41.628  49.978  23.999  0.00  0.00      A   
ATOM    997  HG2 GLU    61      42.172  50.965  25.358  0.00  0.00      A   
ATOM    998  CD  GLU    61      43.739  49.831  24.406  0.00  0.00      A   
ATOM    999  OE1 GLU    61      43.829  48.871  25.213  0.00  0.00      A   
ATOM   1000  OE2 GLU    61      44.688  50.139  23.646  0.00  0.00      A   
ATOM   1001  C   GLU    61      40.749  53.291  24.594  0.00  0.00      A   
ATOM   1002  O   GLU    61      40.038  52.699  25.409  0.00  0.00      A   
ATOM   1003  N   ALA    62      41.186  54.529  24.842  0.00  0.00      A   
ATOM   1004  H   ALA    62      41.789  54.968  24.154  0.00  0.00      A   
ATOM   1005  CA  ALA    62      40.781  55.328  26.002  0.00  0.00      A   
ATOM   1006  HA  ALA    62      40.983  54.743  26.900  0.00  0.00      A   
ATOM   1007  CB  ALA    62      41.642  56.594  26.072  0.00  0.00      A   
ATOM   1008  HB1 ALA    62      41.398  57.261  25.249  0.00  0.00      A   
ATOM   1009  HB2 ALA    62      41.454  57.109  27.013  0.00  0.00      A   
ATOM   1010  HB3 ALA    62      42.698  56.326  26.025  0.00  0.00      A   
ATOM   1011  C   ALA    62      39.271  55.652  26.001  0.00  0.00      A   
ATOM   1012  O   ALA    62      38.612  55.506  27.032  0.00  0.00      A   
ATOM   1013  N   TYR    63      38.714  56.082  24.862  0.00  0.00      A   
ATOM   1014  H   TYR    63      39.326  56.222  24.062  0.00  0.00      A   
ATOM   1015  CA  TYR    63      37.276  56.311  24.668  0.00  0.00      A   
ATOM   1016  HA  TYR    63      36.968  57.107  25.346  0.00  0.00      A   
ATOM   1017  CB  TYR    63      36.976  56.770  23.228  0.00  0.00      A   
ATOM   1018  HB3 TYR    63      35.914  56.607  23.034  0.00  0.00      A   
ATOM   1019  HB2 TYR    63      37.527  56.140  22.529  0.00  0.00      A   
ATOM   1020  CG  TYR    63      37.253  58.239  22.929  0.00  0.00      A   
ATOM   1021  CD1 TYR    63      36.561  59.245  23.634  0.00  0.00      A   
ATOM   1022  HD1 TYR    63      35.853  58.972  24.405  0.00  0.00      A   
ATOM   1023  CE1 TYR    63      36.768  60.603  23.319  0.00  0.00      A   
ATOM   1024  HE1 TYR    63      36.245  61.375  23.857  0.00  0.00      A   
ATOM   1025  CZ  TYR    63      37.647  60.966  22.291  0.00  0.00      A   
ATOM   1026  OH  TYR    63      37.782  62.276  21.953  0.00  0.00      A   
ATOM   1027  HH  TYR    63      37.107  62.828  22.378  0.00  0.00      A   
ATOM   1028  CE2 TYR    63      38.343  59.972  21.589  0.00  0.00      A   
ATOM   1029  HE2 TYR    63      39.017  60.258  20.796  0.00  0.00      A   
ATOM   1030  CD2 TYR    63      38.142  58.610  21.900  0.00  0.00      A   
ATOM   1031  HD2 TYR    63      38.665  57.848  21.338  0.00  0.00      A   
ATOM   1032  C   TYR    63      36.449  55.075  25.056  0.00  0.00      A   
ATOM   1033  O   TYR    63      35.492  55.211  25.823  0.00  0.00      A   
ATOM   1034  N   VAL    64      36.844  53.886  24.567  0.00  0.00      A   
ATOM   1035  H   VAL    64      37.624  53.888  23.920  0.00  0.00      A   
ATOM   1036  CA  VAL    64      36.319  52.575  25.003  0.00  0.00      A   
ATOM   1037  HA  VAL    64      35.261  52.531  24.738  0.00  0.00      A   
ATOM   1038  CB  VAL    64      37.030  51.399  24.291  0.00  0.00      A   
ATOM   1039  HB  VAL    64      38.105  51.515  24.385  0.00  0.00      A   
ATOM   1040  CG1 VAL    64      36.654  50.026  24.866  0.00  0.00      A   
ATOM   1041 HG11 VAL    64      37.153  49.246  24.292  0.00  0.00      A   
ATOM   1042 HG12 VAL    64      36.988  49.938  25.900  0.00  0.00      A   
ATOM   1043 HG13 VAL    64      35.574  49.881  24.822  0.00  0.00      A   
ATOM   1044  CG2 VAL    64      36.686  51.368  22.800  0.00  0.00      A   
ATOM   1045 HG21 VAL    64      35.616  51.214  22.665  0.00  0.00      A   
ATOM   1046 HG22 VAL    64      36.969  52.312  22.339  0.00  0.00      A   
ATOM   1047 HG23 VAL    64      37.238  50.570  22.305  0.00  0.00      A   
ATOM   1048  C   VAL    64      36.391  52.420  26.524  0.00  0.00      A   
ATOM   1049  O   VAL    64      35.360  52.215  27.160  0.00  0.00      A   
ATOM   1050  N   MET    65      37.582  52.498  27.128  0.00  0.00      A   
ATOM   1051  H   MET    65      38.407  52.679  26.564  0.00  0.00      A   
ATOM   1052  CA  MET    65      37.752  52.337  28.581  0.00  0.00      A   
ATOM   1053  HA  MET    65      37.411  51.334  28.838  0.00  0.00      A   
ATOM   1054  CB  MET    65      39.230  52.458  28.983  0.00  0.00      A   
ATOM   1055  HB3 MET    65      39.296  52.819  30.011  0.00  0.00      A   
ATOM   1056  HB2 MET    65      39.737  53.174  28.336  0.00  0.00      A   
ATOM   1057  CG  MET    65      39.952  51.109  28.926  0.00  0.00      A   
ATOM   1058  HG3 MET    65      41.008  51.286  29.126  0.00  0.00      A   
ATOM   1059  HG2 MET    65      39.860  50.690  27.923  0.00  0.00      A   
ATOM   1060  SD  MET    65      39.343  49.900  30.141  0.00  0.00      A   
ATOM   1061  CE  MET    65      40.612  48.619  29.974  0.00  0.00      A   
ATOM   1062  HE1 MET    65      40.393  47.793  30.649  0.00  0.00      A   
ATOM   1063  HE2 MET    65      40.623  48.254  28.948  0.00  0.00      A   
ATOM   1064  HE3 MET    65      41.590  49.034  30.223  0.00  0.00      A   
ATOM   1065  C   MET    65      36.871  53.282  29.411  0.00  0.00      A   
ATOM   1066  O   MET    65      36.178  52.823  30.316  0.00  0.00      A   
ATOM   1067  N   ALA    66      36.870  54.586  29.131  0.00  0.00      A   
ATOM   1068  H   ALA    66      37.467  54.913  28.377  0.00  0.00      A   
ATOM   1069  CA  ALA    66      35.995  55.555  29.799  0.00  0.00      A   
ATOM   1070  HA  ALA    66      36.212  55.534  30.868  0.00  0.00      A   
ATOM   1071  CB  ALA    66      36.330  56.952  29.279  0.00  0.00      A   
ATOM   1072  HB1 ALA    66      35.678  57.685  29.756  0.00  0.00      A   
ATOM   1073  HB2 ALA    66      37.366  57.195  29.517  0.00  0.00      A   
ATOM   1074  HB3 ALA    66      36.187  56.984  28.200  0.00  0.00      A   
ATOM   1075  C   ALA    66      34.495  55.227  29.642  0.00  0.00      A   
ATOM   1076  O   ALA    66      33.732  55.369  30.595  0.00  0.00      A   
ATOM   1077  N   SER    67      34.074  54.781  28.449  0.00  0.00      A   
ATOM   1078  H   SER    67      34.766  54.691  27.711  0.00  0.00      A   
ATOM   1079  CA  SER    67      32.709  54.314  28.150  0.00  0.00      A   
ATOM   1080  HA  SER    67      32.033  55.157  28.295  0.00  0.00      A   
ATOM   1081  CB  SER    67      32.629  53.907  26.667  0.00  0.00      A   
ATOM   1082  HB3 SER    67      33.238  53.025  26.487  0.00  0.00      A   
ATOM   1083  HB2 SER    67      33.018  54.724  26.060  0.00  0.00      A   
ATOM   1084  OG  SER    67      31.310  53.631  26.232  0.00  0.00      A   
ATOM   1085  HG  SER    67      31.202  54.101  25.374  0.00  0.00      A   
ATOM   1086  C   SER    67      32.218  53.186  29.081  0.00  0.00      A   
ATOM   1087  O   SER    67      31.007  53.023  29.260  0.00  0.00      A   
ATOM   1088  N   VAL    68      33.115  52.371  29.655  0.00  0.00      A   
ATOM   1089  H   VAL    68      34.097  52.562  29.486  0.00  0.00      A   
ATOM   1090  CA  VAL    68      32.797  51.356  30.683  0.00  0.00      A   
ATOM   1091  HA  VAL    68      31.947  50.771  30.339  0.00  0.00      A   
ATOM   1092  CB  VAL    68      33.978  50.372  30.890  0.00  0.00      A   
ATOM   1093  HB  VAL    68      34.837  50.912  31.283  0.00  0.00      A   
ATOM   1094  CG1 VAL    68      33.656  49.232  31.868  0.00  0.00      A   
ATOM   1095 HG11 VAL    68      34.561  48.653  32.055  0.00  0.00      A   
ATOM   1096 HG12 VAL    68      33.308  49.634  32.819  0.00  0.00      A   
ATOM   1097 HG13 VAL    68      32.902  48.570  31.445  0.00  0.00      A   
ATOM   1098  CG2 VAL    68      34.387  49.697  29.572  0.00  0.00      A   
ATOM   1099 HG21 VAL    68      33.539  49.171  29.133  0.00  0.00      A   
ATOM   1100 HG22 VAL    68      34.752  50.441  28.868  0.00  0.00      A   
ATOM   1101 HG23 VAL    68      35.198  48.992  29.753  0.00  0.00      A   
ATOM   1102  C   VAL    68      32.396  52.037  32.005  0.00  0.00      A   
ATOM   1103  O   VAL    68      33.251  52.399  32.810  0.00  0.00      A   
ATOM   1104  N   ASP    69      31.087  52.176  32.248  0.00  0.00      A   
ATOM   1105  H   ASP    69      30.438  51.878  31.534  0.00  0.00      A   
ATOM   1106  CA  ASP    69      30.530  52.823  33.447  0.00  0.00      A   
ATOM   1107  HA  ASP    69      31.348  53.048  34.135  0.00  0.00      A   
ATOM   1108  CB  ASP    69      29.884  54.173  33.087  0.00  0.00      A   
ATOM   1109  HB3 ASP    69      29.046  54.005  32.408  0.00  0.00      A   
ATOM   1110  HB2 ASP    69      30.620  54.794  32.575  0.00  0.00      A   
ATOM   1111  CG  ASP    69      29.394  54.925  34.332  0.00  0.00      A   
ATOM   1112  OD1 ASP    69      30.054  54.850  35.392  0.00  0.00      A   
ATOM   1113  OD2 ASP    69      28.354  55.619  34.262  0.00  0.00      A   
ATOM   1114  C   ASP    69      29.551  51.901  34.196  0.00  0.00      A   
ATOM   1115  O   ASP    69      28.421  51.659  33.756  0.00  0.00      A   
ATOM   1116  N   ASN    70      30.016  51.385  35.334  0.00  0.00      A   
ATOM   1117  H   ASN    70      30.946  51.662  35.621  0.00  0.00      A   
ATOM   1118  CA  ASN    70      29.308  50.516  36.276  0.00  0.00      A   
ATOM   1119  HA  ASN    70      28.244  50.750  36.242  0.00  0.00      A   
ATOM   1120  CB  ASN    70      29.522  49.053  35.835  0.00  0.00      A   
ATOM   1121  HB3 ASN    70      30.581  48.889  35.638  0.00  0.00      A   
ATOM   1122  HB2 ASN    70      28.977  48.893  34.906  0.00  0.00      A   
ATOM   1123  CG  ASN    70      29.088  48.005  36.851  0.00  0.00      A   
ATOM   1124  OD1 ASN    70      29.711  47.814  37.882  0.00  0.00      A   
ATOM   1125  ND2 ASN    70      28.026  47.280  36.604  0.00  0.00      A   
ATOM   1126 HD21 ASN    70      27.808  46.531  37.237  0.00  0.00      A   
ATOM   1127 HD22 ASN    70      27.442  47.484  35.808  0.00  0.00      A   
ATOM   1128  C   ASN    70      29.851  50.797  37.697  0.00  0.00      A   
ATOM   1129  O   ASN    70      31.064  50.976  37.847  0.00  0.00      A   
ATOM   1130  N   PRO    71      28.999  50.835  38.740  0.00  0.00      A   
ATOM   1131  CD  PRO    71      27.573  50.557  38.693  0.00  0.00      A   
ATOM   1132  HD3 PRO    71      27.046  51.426  38.298  0.00  0.00      A   
ATOM   1133  HD2 PRO    71      27.358  49.678  38.090  0.00  0.00      A   
ATOM   1134  CG  PRO    71      27.150  50.312  40.137  0.00  0.00      A   
ATOM   1135  HG3 PRO    71      26.108  50.583  40.300  0.00  0.00      A   
ATOM   1136  HG2 PRO    71      27.323  49.267  40.397  0.00  0.00      A   
ATOM   1137  CB  PRO    71      28.096  51.206  40.928  0.00  0.00      A   
ATOM   1138  HB3 PRO    71      27.683  52.214  40.958  0.00  0.00      A   
ATOM   1139  HB2 PRO    71      28.244  50.830  41.941  0.00  0.00      A   
ATOM   1140  CA  PRO    71      29.388  51.206  40.103  0.00  0.00      A   
ATOM   1141  HA  PRO    71      29.780  52.224  40.085  0.00  0.00      A   
ATOM   1142  C   PRO    71      30.476  50.323  40.728  0.00  0.00      A   
ATOM   1143  O   PRO    71      31.185  50.792  41.614  0.00  0.00      A   
ATOM   1144  N   HID    72      30.649  49.078  40.273  0.00  0.00      A   
ATOM   1145  H   HID    72      30.062  48.754  39.511  0.00  0.00      A   
ATOM   1146  CA  HID    72      31.626  48.117  40.803  0.00  0.00      A   
ATOM   1147  HA  HID    72      32.063  48.526  41.711  0.00  0.00      A   
ATOM   1148  CB  HID    72      30.888  46.835  41.211  0.00  0.00      A   
ATOM   1149  HB3 HID    72      31.588  46.151  41.692  0.00  0.00      A   
ATOM   1150  HB2 HID    72      30.483  46.347  40.322  0.00  0.00      A   
ATOM   1151  CG  HID    72      29.769  47.135  42.175  0.00  0.00      A   
ATOM   1152  ND1 HID    72      29.906  47.692  43.423  0.00  0.00      A   
ATOM   1153  HD1 HID    72      30.780  47.841  43.924  0.00  0.00      A   
ATOM   1154  CE1 HID    72      28.680  47.967  43.894  0.00  0.00      A   
ATOM   1155  HE1 HID    72      28.483  48.400  44.866  0.00  0.00      A   
ATOM   1156  NE2 HID    72      27.736  47.595  43.010  0.00  0.00      A   
ATOM   1157  CD2 HID    72      28.430  47.082  41.906  0.00  0.00      A   
ATOM   1158  HD2 HID    72      27.997  46.759  40.971  0.00  0.00      A   
ATOM   1159  C   HID    72      32.796  47.877  39.831  0.00  0.00      A   
ATOM   1160  O   HID    72      33.473  46.847  39.883  0.00  0.00      A   
ATOM   1161  N   VAL    73      33.097  48.877  38.995  0.00  0.00      A   
ATOM   1162  H   VAL    73      32.477  49.680  38.984  0.00  0.00      A   
ATOM   1163  CA  VAL    73      34.247  48.930  38.082  0.00  0.00      A   
ATOM   1164  HA  VAL    73      34.950  48.137  38.339  0.00  0.00      A   
ATOM   1165  CB  VAL    73      33.813  48.718  36.617  0.00  0.00      A   
ATOM   1166  HB  VAL    73      33.080  49.475  36.337  0.00  0.00      A   
ATOM   1167  CG1 VAL    73      35.010  48.820  35.662  0.00  0.00      A   
ATOM   1168 HG11 VAL    73      35.414  49.832  35.666  0.00  0.00      A   
ATOM   1169 HG12 VAL    73      35.792  48.120  35.961  0.00  0.00      A   
ATOM   1170 HG13 VAL    73      34.696  48.586  34.645  0.00  0.00      A   
ATOM   1171  CG2 VAL    73      33.185  47.330  36.412  0.00  0.00      A   
ATOM   1172 HG21 VAL    73      32.904  47.197  35.367  0.00  0.00      A   
ATOM   1173 HG22 VAL    73      33.891  46.551  36.701  0.00  0.00      A   
ATOM   1174 HG23 VAL    73      32.285  47.236  37.019  0.00  0.00      A   
ATOM   1175  C   VAL    73      34.952  50.276  38.268  0.00  0.00      A   
ATOM   1176  O   VAL    73      34.337  51.335  38.143  0.00  0.00      A   
ATOM   1177  N   CYS    74      36.236  50.225  38.631  0.00  0.00      A   
ATOM   1178  H   CYS    74      36.674  49.312  38.699  0.00  0.00      A   
ATOM   1179  CA  CYS    74      37.089  51.385  38.891  0.00  0.00      A   
ATOM   1180  HA  CYS    74      36.583  52.053  39.587  0.00  0.00      A   
ATOM   1181  CB  CYS    74      38.369  50.875  39.555  0.00  0.00      A   
ATOM   1182  HB3 CYS    74      38.932  50.274  38.840  0.00  0.00      A   
ATOM   1183  HB2 CYS    74      38.120  50.253  40.416  0.00  0.00      A   
ATOM   1184  SG  CYS    74      39.385  52.267  40.111  0.00  0.00      A   
ATOM   1185  HG  CYS    74      40.421  51.525  40.525  0.00  0.00      A   
ATOM   1186  C   CYS    74      37.375  52.156  37.591  0.00  0.00      A   
ATOM   1187  O   CYS    74      38.198  51.726  36.775  0.00  0.00      A   
ATOM   1188  N   ARG    75      36.631  53.243  37.357  0.00  0.00      A   
ATOM   1189  H   ARG    75      35.961  53.499  38.075  0.00  0.00      A   
ATOM   1190  CA  ARG    75      36.546  53.905  36.044  0.00  0.00      A   
ATOM   1191  HA  ARG    75      36.491  53.103  35.309  0.00  0.00      A   
ATOM   1192  CB  ARG    75      35.234  54.713  35.943  0.00  0.00      A   
ATOM   1193  HB3 ARG    75      35.318  55.627  36.532  0.00  0.00      A   
ATOM   1194  HB2 ARG    75      34.416  54.111  36.345  0.00  0.00      A   
ATOM   1195  CG  ARG    75      34.903  55.061  34.479  0.00  0.00      A   
ATOM   1196  HG3 ARG    75      34.913  54.145  33.895  0.00  0.00      A   
ATOM   1197  HG2 ARG    75      35.669  55.719  34.086  0.00  0.00      A   
ATOM   1198  CD  ARG    75      33.537  55.714  34.253  0.00  0.00      A   
ATOM   1199  HD3 ARG    75      32.762  55.024  34.593  0.00  0.00      A   
ATOM   1200  HD2 ARG    75      33.396  55.861  33.180  0.00  0.00      A   
ATOM   1201  NE  ARG    75      33.374  57.002  34.953  0.00  0.00      A   
ATOM   1202  HE  ARG    75      32.659  57.025  35.674  0.00  0.00      A   
ATOM   1203  CZ  ARG    75      33.868  58.181  34.621  0.00  0.00      A   
ATOM   1204  NH1 ARG    75      34.722  58.370  33.655  0.00  0.00      A   
ATOM   1205 HH11 ARG    75      35.135  57.587  33.172  0.00  0.00      A   
ATOM   1206 HH12 ARG    75      35.013  59.315  33.433  0.00  0.00      A   
ATOM   1207  NH2 ARG    75      33.513  59.237  35.284  0.00  0.00      A   
ATOM   1208 HH21 ARG    75      32.880  59.169  36.078  0.00  0.00      A   
ATOM   1209 HH22 ARG    75      33.870  60.155  35.058  0.00  0.00      A   
ATOM   1210  C   ARG    75      37.783  54.744  35.678  0.00  0.00      A   
ATOM   1211  O   ARG    75      38.308  55.505  36.497  0.00  0.00      A   
ATOM   1212  N   LEU    76      38.192  54.661  34.408  0.00  0.00      A   
ATOM   1213  H   LEU    76      37.732  53.965  33.828  0.00  0.00      A   
ATOM   1214  CA  LEU    76      39.024  55.659  33.726  0.00  0.00      A   
ATOM   1215  HA  LEU    76      39.932  55.801  34.310  0.00  0.00      A   
ATOM   1216  CB  LEU    76      39.410  55.140  32.323  0.00  0.00      A   
ATOM   1217  HB3 LEU    76      38.496  54.973  31.752  0.00  0.00      A   
ATOM   1218  HB2 LEU    76      39.916  54.178  32.428  0.00  0.00      A   
ATOM   1219  CG  LEU    76      40.321  56.098  31.523  0.00  0.00      A   
ATOM   1220  HG  LEU    76      39.860  57.083  31.464  0.00  0.00      A   
ATOM   1221  CD1 LEU    76      41.701  56.235  32.168  0.00  0.00      A   
ATOM   1222 HD11 LEU    76      42.331  56.874  31.549  0.00  0.00      A   
ATOM   1223 HD12 LEU    76      41.618  56.697  33.149  0.00  0.00      A   
ATOM   1224 HD13 LEU    76      42.167  55.256  32.268  0.00  0.00      A   
ATOM   1225  CD2 LEU    76      40.531  55.591  30.097  0.00  0.00      A   
ATOM   1226 HD21 LEU    76      41.143  56.302  29.541  0.00  0.00      A   
ATOM   1227 HD22 LEU    76      41.034  54.623  30.112  0.00  0.00      A   
ATOM   1228 HD23 LEU    76      39.568  55.498  29.598  0.00  0.00      A   
ATOM   1229  C   LEU    76      38.283  57.007  33.647  0.00  0.00      A   
ATOM   1230  O   LEU    76      37.310  57.155  32.904  0.00  0.00      A   
ATOM   1231  N   LEU    77      38.732  57.992  34.424  0.00  0.00      A   
ATOM   1232  H   LEU    77      39.571  57.821  34.967  0.00  0.00      A   
ATOM   1233  CA  LEU    77      38.220  59.365  34.403  0.00  0.00      A   
ATOM   1234  HA  LEU    77      37.135  59.341  34.322  0.00  0.00      A   
ATOM   1235  CB  LEU    77      38.597  60.091  35.709  0.00  0.00      A   
ATOM   1236  HB3 LEU    77      38.211  61.111  35.658  0.00  0.00      A   
ATOM   1237  HB2 LEU    77      39.682  60.157  35.777  0.00  0.00      A   
ATOM   1238  CG  LEU    77      38.065  59.429  36.994  0.00  0.00      A   
ATOM   1239  HG  LEU    77      38.433  58.407  37.063  0.00  0.00      A   
ATOM   1240  CD1 LEU    77      38.588  60.199  38.203  0.00  0.00      A   
ATOM   1241 HD11 LEU    77      38.262  61.238  38.160  0.00  0.00      A   
ATOM   1242 HD12 LEU    77      38.218  59.747  39.123  0.00  0.00      A   
ATOM   1243 HD13 LEU    77      39.677  60.159  38.213  0.00  0.00      A   
ATOM   1244  CD2 LEU    77      36.538  59.408  37.049  0.00  0.00      A   
ATOM   1245 HD21 LEU    77      36.157  58.727  36.291  0.00  0.00      A   
ATOM   1246 HD22 LEU    77      36.209  59.054  38.026  0.00  0.00      A   
ATOM   1247 HD23 LEU    77      36.140  60.409  36.881  0.00  0.00      A   
ATOM   1248  C   LEU    77      38.747  60.135  33.183  0.00  0.00      A   
ATOM   1249  O   LEU    77      37.981  60.793  32.477  0.00  0.00      A   
ATOM   1250  N   GLY    78      40.056  60.076  32.944  0.00  0.00      A   
ATOM   1251  H   GLY    78      40.638  59.483  33.529  0.00  0.00      A   
ATOM   1252  CA  GLY    78      40.687  60.824  31.866  0.00  0.00      A   
ATOM   1253  HA3 GLY    78      40.690  61.883  32.121  0.00  0.00      A   
ATOM   1254  HA2 GLY    78      40.104  60.695  30.955  0.00  0.00      A   
ATOM   1255  C   GLY    78      42.115  60.391  31.568  0.00  0.00      A   
ATOM   1256  O   GLY    78      42.644  59.457  32.168  0.00  0.00      A   
ATOM   1257  N   ILE    79      42.739  61.074  30.615  0.00  0.00      A   
ATOM   1258  H   ILE    79      42.229  61.821  30.152  0.00  0.00      A   
ATOM   1259  CA  ILE    79      44.038  60.686  30.065  0.00  0.00      A   
ATOM   1260  HA  ILE    79      44.580  60.145  30.839  0.00  0.00      A   
ATOM   1261  CB  ILE    79      43.815  59.719  28.878  0.00  0.00      A   
ATOM   1262  HB  ILE    79      43.106  58.959  29.213  0.00  0.00      A   
ATOM   1263  CG2 ILE    79      43.196  60.418  27.653  0.00  0.00      A   
ATOM   1264 HG21 ILE    79      42.883  59.677  26.920  0.00  0.00      A   
ATOM   1265 HG22 ILE    79      42.319  60.996  27.946  0.00  0.00      A   
ATOM   1266 HG23 ILE    79      43.921  61.088  27.188  0.00  0.00      A   
ATOM   1267  CG1 ILE    79      45.120  58.981  28.524  0.00  0.00      A   
ATOM   1268 HG13 ILE    79      45.549  58.577  29.439  0.00  0.00      A   
ATOM   1269 HG12 ILE    79      45.833  59.682  28.093  0.00  0.00      A   
ATOM   1270  CD1 ILE    79      44.917  57.805  27.560  0.00  0.00      A   
ATOM   1271 HD11 ILE    79      44.173  57.118  27.965  0.00  0.00      A   
ATOM   1272 HD12 ILE    79      44.594  58.164  26.584  0.00  0.00      A   
ATOM   1273 HD13 ILE    79      45.858  57.268  27.443  0.00  0.00      A   
ATOM   1274  C   ILE    79      44.869  61.922  29.707  0.00  0.00      A   
ATOM   1275  O   ILE    79      44.325  62.913  29.218  0.00  0.00      A   
ATOM   1276  N   CYS    80      46.174  61.876  29.977  0.00  0.00      A   
ATOM   1277  H   CYS    80      46.541  61.037  30.418  0.00  0.00      A   
ATOM   1278  CA  CYS    80      47.120  62.946  29.668  0.00  0.00      A   
ATOM   1279  HA  CYS    80      46.635  63.660  29.009  0.00  0.00      A   
ATOM   1280  CB  CYS    80      47.494  63.680  30.960  0.00  0.00      A   
ATOM   1281  HB3 CYS    80      48.018  63.003  31.631  0.00  0.00      A   
ATOM   1282  HB2 CYS    80      46.588  64.033  31.452  0.00  0.00      A   
ATOM   1283  SG  CYS    80      48.556  65.100  30.568  0.00  0.00      A   
ATOM   1284  HG  CYS    80      47.664  65.744  29.796  0.00  0.00      A   
ATOM   1285  C   CYS    80      48.343  62.370  28.942  0.00  0.00      A   
ATOM   1286  O   CYS    80      48.981  61.442  29.448  0.00  0.00      A   
ATOM   1287  N   LEU    81      48.680  62.902  27.766  0.00  0.00      A   
ATOM   1288  H   LEU    81      48.130  63.694  27.434  0.00  0.00      A   
ATOM   1289  CA  LEU    81      49.619  62.300  26.810  0.00  0.00      A   
ATOM   1290  HA  LEU    81      50.075  61.408  27.244  0.00  0.00      A   
ATOM   1291  CB  LEU    81      48.846  61.883  25.540  0.00  0.00      A   
ATOM   1292  HB3 LEU    81      49.554  61.449  24.832  0.00  0.00      A   
ATOM   1293  HB2 LEU    81      48.424  62.779  25.082  0.00  0.00      A   
ATOM   1294  CG  LEU    81      47.700  60.879  25.769  0.00  0.00      A   
ATOM   1295  HG  LEU    81      46.962  61.308  26.447  0.00  0.00      A   
ATOM   1296  CD1 LEU    81      46.998  60.559  24.448  0.00  0.00      A   
ATOM   1297 HD11 LEU    81      46.601  61.476  24.011  0.00  0.00      A   
ATOM   1298 HD12 LEU    81      47.698  60.104  23.746  0.00  0.00      A   
ATOM   1299 HD13 LEU    81      46.168  59.877  24.626  0.00  0.00      A   
ATOM   1300  CD2 LEU    81      48.214  59.570  26.363  0.00  0.00      A   
ATOM   1301 HD21 LEU    81      48.619  59.739  27.358  0.00  0.00      A   
ATOM   1302 HD22 LEU    81      47.391  58.868  26.455  0.00  0.00      A   
ATOM   1303 HD23 LEU    81      48.983  59.149  25.716  0.00  0.00      A   
ATOM   1304  C   LEU    81      50.760  63.267  26.470  0.00  0.00      A   
ATOM   1305  O   LEU    81      50.552  64.265  25.781  0.00  0.00      A   
ATOM   1306  N   THR    82      51.973  62.970  26.944  0.00  0.00      A   
ATOM   1307  H   THR    82      52.075  62.109  27.471  0.00  0.00      A   
ATOM   1308  CA  THR    82      53.171  63.817  26.764  0.00  0.00      A   
ATOM   1309  HA  THR    82      53.023  64.468  25.903  0.00  0.00      A   
ATOM   1310  CB  THR    82      53.383  64.743  27.987  0.00  0.00      A   
ATOM   1311  HB  THR    82      54.264  65.357  27.800  0.00  0.00      A   
ATOM   1312  CG2 THR    82      52.209  65.689  28.237  0.00  0.00      A   
ATOM   1313 HG21 THR    82      51.311  65.136  28.510  0.00  0.00      A   
ATOM   1314 HG22 THR    82      52.461  66.368  29.047  0.00  0.00      A   
ATOM   1315 HG23 THR    82      52.009  66.271  27.337  0.00  0.00      A   
ATOM   1316  OG1 THR    82      53.591  64.018  29.184  0.00  0.00      A   
ATOM   1317  HG1 THR    82      52.709  63.725  29.488  0.00  0.00      A   
ATOM   1318  C   THR    82      54.405  62.956  26.432  0.00  0.00      A   
ATOM   1319  O   THR    82      54.332  62.076  25.570  0.00  0.00      A   
ATOM   1320  N   SER    83      55.532  63.139  27.122  0.00  0.00      A   
ATOM   1321  H   SER    83      55.563  63.902  27.787  0.00  0.00      A   
ATOM   1322  CA  SER    83      56.638  62.175  27.216  0.00  0.00      A   
ATOM   1323  HA  SER    83      56.956  61.903  26.210  0.00  0.00      A   
ATOM   1324  CB  SER    83      57.815  62.840  27.926  0.00  0.00      A   
ATOM   1325  HB3 SER    83      58.215  63.619  27.279  0.00  0.00      A   
ATOM   1326  HB2 SER    83      58.597  62.106  28.125  0.00  0.00      A   
ATOM   1327  OG  SER    83      57.388  63.440  29.131  0.00  0.00      A   
ATOM   1328  HG  SER    83      57.898  64.265  29.228  0.00  0.00      A   
ATOM   1329  C   SER    83      56.248  60.878  27.941  0.00  0.00      A   
ATOM   1330  O   SER    83      56.856  59.830  27.700  0.00  0.00      A   
ATOM   1331  N   THR    84      55.212  60.924  28.788  0.00  0.00      A   
ATOM   1332  H   THR    84      54.808  61.830  28.982  0.00  0.00      A   
ATOM   1333  CA  THR    84      54.598  59.768  29.465  0.00  0.00      A   
ATOM   1334  HA  THR    84      55.060  58.850  29.108  0.00  0.00      A   
ATOM   1335  CB  THR    84      54.805  59.796  30.986  0.00  0.00      A   
ATOM   1336  HB  THR    84      54.313  58.918  31.404  0.00  0.00      A   
ATOM   1337  CG2 THR    84      56.283  59.731  31.359  0.00  0.00      A   
ATOM   1338 HG21 THR    84      56.748  58.872  30.877  0.00  0.00      A   
ATOM   1339 HG22 THR    84      56.792  60.642  31.044  0.00  0.00      A   
ATOM   1340 HG23 THR    84      56.382  59.617  32.437  0.00  0.00      A   
ATOM   1341  OG1 THR    84      54.255  60.947  31.588  0.00  0.00      A   
ATOM   1342  HG1 THR    84      54.169  60.742  32.542  0.00  0.00      A   
ATOM   1343  C   THR    84      53.101  59.678  29.166  0.00  0.00      A   
ATOM   1344  O   THR    84      52.412  60.695  29.069  0.00  0.00      A   
ATOM   1345  N   VAL    85      52.583  58.461  29.001  0.00  0.00      A   
ATOM   1346  H   VAL    85      53.210  57.665  29.018  0.00  0.00      A   
ATOM   1347  CA  VAL    85      51.143  58.166  28.974  0.00  0.00      A   
ATOM   1348  HA  VAL    85      50.613  58.966  28.458  0.00  0.00      A   
ATOM   1349  CB  VAL    85      50.879  56.840  28.229  0.00  0.00      A   
ATOM   1350  HB  VAL    85      51.491  56.057  28.671  0.00  0.00      A   
ATOM   1351  CG1 VAL    85      49.409  56.410  28.306  0.00  0.00      A   
ATOM   1352 HG11 VAL    85      49.255  55.507  27.714  0.00  0.00      A   
ATOM   1353 HG12 VAL    85      49.143  56.181  29.336  0.00  0.00      A   
ATOM   1354 HG13 VAL    85      48.760  57.198  27.927  0.00  0.00      A   
ATOM   1355  CG2 VAL    85      51.252  56.943  26.746  0.00  0.00      A   
ATOM   1356 HG21 VAL    85      51.047  55.996  26.249  0.00  0.00      A   
ATOM   1357 HG22 VAL    85      50.685  57.738  26.266  0.00  0.00      A   
ATOM   1358 HG23 VAL    85      52.313  57.154  26.639  0.00  0.00      A   
ATOM   1359  C   VAL    85      50.639  58.082  30.416  0.00  0.00      A   
ATOM   1360  O   VAL    85      51.149  57.292  31.206  0.00  0.00      A   
ATOM   1361  N   GLN    86      49.643  58.890  30.776  0.00  0.00      A   
ATOM   1362  H   GLN    86      49.298  59.564  30.103  0.00  0.00      A   
ATOM   1363  CA  GLN    86      49.083  58.957  32.131  0.00  0.00      A   
ATOM   1364  HA  GLN    86      49.524  58.182  32.758  0.00  0.00      A   
ATOM   1365  CB  GLN    86      49.409  60.320  32.768  0.00  0.00      A   
ATOM   1366  HB3 GLN    86      48.970  60.348  33.766  0.00  0.00      A   
ATOM   1367  HB2 GLN    86      48.956  61.113  32.177  0.00  0.00      A   
ATOM   1368  CG  GLN    86      50.917  60.587  32.882  0.00  0.00      A   
ATOM   1369  HG3 GLN    86      51.364  60.647  31.891  0.00  0.00      A   
ATOM   1370  HG2 GLN    86      51.379  59.760  33.416  0.00  0.00      A   
ATOM   1371  CD  GLN    86      51.217  61.867  33.652  0.00  0.00      A   
ATOM   1372  OE1 GLN    86      51.111  61.920  34.867  0.00  0.00      A   
ATOM   1373  NE2 GLN    86      51.615  62.947  33.019  0.00  0.00      A   
ATOM   1374 HE21 GLN    86      51.863  63.759  33.570  0.00  0.00      A   
ATOM   1375 HE22 GLN    86      51.682  62.946  32.004  0.00  0.00      A   
ATOM   1376  C   GLN    86      47.570  58.713  32.089  0.00  0.00      A   
ATOM   1377  O   GLN    86      46.838  59.499  31.487  0.00  0.00      A   
ATOM   1378  N   LEU    87      47.104  57.627  32.713  0.00  0.00      A   
ATOM   1379  H   LEU    87      47.769  57.022  33.189  0.00  0.00      A   
ATOM   1380  CA  LEU    87      45.684  57.274  32.847  0.00  0.00      A   
ATOM   1381  HA  LEU    87      45.089  57.831  32.121  0.00  0.00      A   
ATOM   1382  CB  LEU    87      45.483  55.764  32.581  0.00  0.00      A   
ATOM   1383  HB3 LEU    87      44.591  55.448  33.124  0.00  0.00      A   
ATOM   1384  HB2 LEU    87      46.326  55.206  32.989  0.00  0.00      A   
ATOM   1385  CG  LEU    87      45.281  55.372  31.102  0.00  0.00      A   
ATOM   1386  HG  LEU    87      44.445  55.940  30.694  0.00  0.00      A   
ATOM   1387  CD1 LEU    87      46.513  55.624  30.233  0.00  0.00      A   
ATOM   1388 HD11 LEU    87      46.730  56.688  30.197  0.00  0.00      A   
ATOM   1389 HD12 LEU    87      47.371  55.095  30.647  0.00  0.00      A   
ATOM   1390 HD13 LEU    87      46.327  55.281  29.216  0.00  0.00      A   
ATOM   1391  CD2 LEU    87      44.951  53.882  31.003  0.00  0.00      A   
ATOM   1392 HD21 LEU    87      45.786  53.282  31.366  0.00  0.00      A   
ATOM   1393 HD22 LEU    87      44.069  53.656  31.603  0.00  0.00      A   
ATOM   1394 HD23 LEU    87      44.736  53.614  29.968  0.00  0.00      A   
ATOM   1395  C   LEU    87      45.200  57.669  34.253  0.00  0.00      A   
ATOM   1396  O   LEU    87      45.715  57.178  35.258  0.00  0.00      A   
ATOM   1397  N   ILE    88      44.235  58.587  34.323  0.00  0.00      A   
ATOM   1398  H   ILE    88      43.813  58.890  33.451  0.00  0.00      A   
ATOM   1399  CA  ILE    88      43.696  59.179  35.554  0.00  0.00      A   
ATOM   1400  HA  ILE    88      44.404  59.012  36.365  0.00  0.00      A   
ATOM   1401  CB  ILE    88      43.511  60.713  35.406  0.00  0.00      A   
ATOM   1402  HB  ILE    88      42.886  60.921  34.536  0.00  0.00      A   
ATOM   1403  CG2 ILE    88      42.799  61.282  36.647  0.00  0.00      A   
ATOM   1404 HG21 ILE    88      42.683  62.364  36.555  0.00  0.00      A   
ATOM   1405 HG22 ILE    88      41.802  60.857  36.756  0.00  0.00      A   
ATOM   1406 HG23 ILE    88      43.384  61.059  37.538  0.00  0.00      A   
ATOM   1407  CG1 ILE    88      44.844  61.494  35.273  0.00  0.00      A   
ATOM   1408 HG13 ILE    88      45.532  61.169  36.052  0.00  0.00      A   
ATOM   1409 HG12 ILE    88      44.649  62.554  35.440  0.00  0.00      A   
ATOM   1410  CD1 ILE    88      45.553  61.389  33.919  0.00  0.00      A   
ATOM   1411 HD11 ILE    88      44.842  61.535  33.106  0.00  0.00      A   
ATOM   1412 HD12 ILE    88      46.326  62.156  33.857  0.00  0.00      A   
ATOM   1413 HD13 ILE    88      46.032  60.419  33.825  0.00  0.00      A   
ATOM   1414  C   ILE    88      42.386  58.461  35.910  0.00  0.00      A   
ATOM   1415  O   ILE    88      41.461  58.388  35.096  0.00  0.00      A   
ATOM   1416  N   MET    89      42.313  57.907  37.121  0.00  0.00      A   
ATOM   1417  H   MET    89      43.093  58.063  37.754  0.00  0.00      A   
ATOM   1418  CA  MET    89      41.292  56.943  37.557  0.00  0.00      A   
ATOM   1419  HA  MET    89      40.465  56.944  36.847  0.00  0.00      A   
ATOM   1420  CB  MET    89      41.896  55.525  37.582  0.00  0.00      A   
ATOM   1421  HB3 MET    89      41.128  54.825  37.913  0.00  0.00      A   
ATOM   1422  HB2 MET    89      42.715  55.496  38.303  0.00  0.00      A   
ATOM   1423  CG  MET    89      42.423  55.060  36.216  0.00  0.00      A   
ATOM   1424  HG3 MET    89      43.227  55.728  35.906  0.00  0.00      A   
ATOM   1425  HG2 MET    89      41.622  55.137  35.483  0.00  0.00      A   
ATOM   1426  SD  MET    89      43.078  53.366  36.171  0.00  0.00      A   
ATOM   1427  CE  MET    89      41.552  52.400  36.370  0.00  0.00      A   
ATOM   1428  HE1 MET    89      41.778  51.338  36.272  0.00  0.00      A   
ATOM   1429  HE2 MET    89      41.119  52.580  37.354  0.00  0.00      A   
ATOM   1430  HE3 MET    89      40.830  52.682  35.602  0.00  0.00      A   
ATOM   1431  C   MET    89      40.707  57.284  38.938  0.00  0.00      A   
ATOM   1432  O   MET    89      41.298  58.037  39.719  0.00  0.00      A   
ATOM   1433  N   GLN    90      39.538  56.707  39.233  0.00  0.00      A   
ATOM   1434  H   GLN    90      39.117  56.112  38.527  0.00  0.00      A   
ATOM   1435  CA  GLN    90      38.886  56.757  40.548  0.00  0.00      A   
ATOM   1436  HA  GLN    90      38.551  57.777  40.735  0.00  0.00      A   
ATOM   1437  CB  GLN    90      37.656  55.836  40.537  0.00  0.00      A   
ATOM   1438  HB3 GLN    90      37.297  55.733  41.557  0.00  0.00      A   
ATOM   1439  HB2 GLN    90      37.961  54.851  40.184  0.00  0.00      A   
ATOM   1440  CG  GLN    90      36.478  56.339  39.687  0.00  0.00      A   
ATOM   1441  HG3 GLN    90      36.801  56.493  38.658  0.00  0.00      A   
ATOM   1442  HG2 GLN    90      36.132  57.293  40.088  0.00  0.00      A   
ATOM   1443  CD  GLN    90      35.311  55.349  39.685  0.00  0.00      A   
ATOM   1444  OE1 GLN    90      35.438  54.181  40.020  0.00  0.00      A   
ATOM   1445  NE2 GLN    90      34.123  55.750  39.297  0.00  0.00      A   
ATOM   1446 HE21 GLN    90      33.393  55.047  39.218  0.00  0.00      A   
ATOM   1447 HE22 GLN    90      33.936  56.711  39.070  0.00  0.00      A   
ATOM   1448  C   GLN    90      39.838  56.348  41.694  0.00  0.00      A   
ATOM   1449  O   GLN    90      40.415  55.260  41.683  0.00  0.00      A   
ATOM   1450  N   LEU    91      40.015  57.215  42.696  0.00  0.00      A   
ATOM   1451  H   LEU    91      39.506  58.092  42.663  0.00  0.00      A   
ATOM   1452  CA  LEU    91      40.781  56.908  43.909  0.00  0.00      A   
ATOM   1453  HA  LEU    91      41.690  56.393  43.600  0.00  0.00      A   
ATOM   1454  CB  LEU    91      41.171  58.223  44.611  0.00  0.00      A   
ATOM   1455  HB3 LEU    91      40.260  58.718  44.950  0.00  0.00      A   
ATOM   1456  HB2 LEU    91      41.654  58.876  43.888  0.00  0.00      A   
ATOM   1457  CG  LEU    91      42.118  58.044  45.814  0.00  0.00      A   
ATOM   1458  HG  LEU    91      41.656  57.386  46.550  0.00  0.00      A   
ATOM   1459  CD1 LEU    91      43.480  57.464  45.420  0.00  0.00      A   
ATOM   1460 HD11 LEU    91      43.960  58.101  44.677  0.00  0.00      A   
ATOM   1461 HD12 LEU    91      44.118  57.395  46.301  0.00  0.00      A   
ATOM   1462 HD13 LEU    91      43.366  56.461  45.017  0.00  0.00      A   
ATOM   1463  CD2 LEU    91      42.369  59.393  46.480  0.00  0.00      A   
ATOM   1464 HD21 LEU    91      41.419  59.804  46.819  0.00  0.00      A   
ATOM   1465 HD22 LEU    91      43.003  59.259  47.352  0.00  0.00      A   
ATOM   1466 HD23 LEU    91      42.841  60.084  45.780  0.00  0.00      A   
ATOM   1467  C   LEU    91      39.995  55.980  44.855  0.00  0.00      A   
ATOM   1468  O   LEU    91      38.799  56.184  45.083  0.00  0.00      A   
ATOM   1469  N   MET    92      40.682  54.994  45.441  0.00  0.00      A   
ATOM   1470  H   MET    92      41.654  54.868  45.182  0.00  0.00      A   
ATOM   1471  CA  MET    92      40.120  53.995  46.359  0.00  0.00      A   
ATOM   1472  HA  MET    92      39.090  54.244  46.612  0.00  0.00      A   
ATOM   1473  CB  MET    92      40.104  52.619  45.669  0.00  0.00      A   
ATOM   1474  HB3 MET    92      39.743  51.868  46.372  0.00  0.00      A   
ATOM   1475  HB2 MET    92      41.119  52.349  45.380  0.00  0.00      A   
ATOM   1476  CG  MET    92      39.220  52.593  44.417  0.00  0.00      A   
ATOM   1477  HG3 MET    92      39.431  51.691  43.850  0.00  0.00      A   
ATOM   1478  HG2 MET    92      39.483  53.432  43.773  0.00  0.00      A   
ATOM   1479  SD  MET    92      37.444  52.628  44.755  0.00  0.00      A   
ATOM   1480  CE  MET    92      36.935  53.689  43.385  0.00  0.00      A   
ATOM   1481  HE1 MET    92      37.220  53.236  42.435  0.00  0.00      A   
ATOM   1482  HE2 MET    92      35.859  53.840  43.417  0.00  0.00      A   
ATOM   1483  HE3 MET    92      37.430  54.653  43.483  0.00  0.00      A   
ATOM   1484  C   MET    92      40.966  53.977  47.647  0.00  0.00      A   
ATOM   1485  O   MET    92      41.989  53.296  47.694  0.00  0.00      A   
ATOM   1486  N   PRO    93      40.635  54.776  48.677  0.00  0.00      A   
ATOM   1487  CD  PRO    93      39.435  55.585  48.783  0.00  0.00      A   
ATOM   1488  HD3 PRO    93      39.495  56.402  48.064  0.00  0.00      A   
ATOM   1489  HD2 PRO    93      38.533  54.993  48.622  0.00  0.00      A   
ATOM   1490  CG  PRO    93      39.443  56.151  50.198  0.00  0.00      A   
ATOM   1491  HG3 PRO    93      38.947  57.120  50.233  0.00  0.00      A   
ATOM   1492  HG2 PRO    93      38.974  55.442  50.881  0.00  0.00      A   
ATOM   1493  CB  PRO    93      40.929  56.267  50.521  0.00  0.00      A   
ATOM   1494  HB3 PRO    93      41.314  57.197  50.102  0.00  0.00      A   
ATOM   1495  HB2 PRO    93      41.118  56.225  51.594  0.00  0.00      A   
ATOM   1496  CA  PRO    93      41.554  55.087  49.777  0.00  0.00      A   
ATOM   1497  HA  PRO    93      42.497  55.420  49.351  0.00  0.00      A   
ATOM   1498  C   PRO    93      41.868  53.904  50.703  0.00  0.00      A   
ATOM   1499  O   PRO    93      42.943  53.858  51.305  0.00  0.00      A   
ATOM   1500  N   PHE    94      40.950  52.941  50.829  0.00  0.00      A   
ATOM   1501  H   PHE    94      40.089  53.025  50.305  0.00  0.00      A   
ATOM   1502  CA  PHE    94      41.191  51.676  51.535  0.00  0.00      A   
ATOM   1503  HA  PHE    94      41.816  51.877  52.407  0.00  0.00      A   
ATOM   1504  CB  PHE    94      39.847  51.141  52.050  0.00  0.00      A   
ATOM   1505  HB3 PHE    94      39.975  50.120  52.409  0.00  0.00      A   
ATOM   1506  HB2 PHE    94      39.140  51.121  51.226  0.00  0.00      A   
ATOM   1507  CG  PHE    94      39.252  51.969  53.173  0.00  0.00      A   
ATOM   1508  CD1 PHE    94      38.269  52.940  52.903  0.00  0.00      A   
ATOM   1509  HD1 PHE    94      37.921  53.092  51.891  0.00  0.00      A   
ATOM   1510  CE1 PHE    94      37.750  53.727  53.947  0.00  0.00      A   
ATOM   1511  HE1 PHE    94      37.002  54.479  53.739  0.00  0.00      A   
ATOM   1512  CZ  PHE    94      38.215  53.549  55.262  0.00  0.00      A   
ATOM   1513  HZ  PHE    94      37.820  54.161  56.063  0.00  0.00      A   
ATOM   1514  CE2 PHE    94      39.199  52.582  55.533  0.00  0.00      A   
ATOM   1515  HE2 PHE    94      39.568  52.456  56.543  0.00  0.00      A   
ATOM   1516  CD2 PHE    94      39.709  51.787  54.491  0.00  0.00      A   
ATOM   1517  HD2 PHE    94      40.462  51.040  54.699  0.00  0.00      A   
ATOM   1518  C   PHE    94      41.971  50.646  50.684  0.00  0.00      A   
ATOM   1519  O   PHE    94      42.218  49.532  51.145  0.00  0.00      A   
ATOM   1520  N   GLY    95      42.437  51.029  49.489  0.00  0.00      A   
ATOM   1521  H   GLY    95      42.189  51.952  49.157  0.00  0.00      A   
ATOM   1522  CA  GLY    95      43.353  50.263  48.643  0.00  0.00      A   
ATOM   1523  HA3 GLY    95      44.269  50.080  49.200  0.00  0.00      A   
ATOM   1524  HA2 GLY    95      43.608  50.859  47.769  0.00  0.00      A   
ATOM   1525  C   GLY    95      42.788  48.936  48.139  0.00  0.00      A   
ATOM   1526  O   GLY    95      41.597  48.834  47.840  0.00  0.00      A   
ATOM   1527  N   CYS    96      43.645  47.921  48.007  0.00  0.00      A   
ATOM   1528  H   CYS    96      44.601  48.044  48.318  0.00  0.00      A   
ATOM   1529  CA  CYS    96      43.235  46.587  47.568  0.00  0.00      A   
ATOM   1530  HA  CYS    96      42.557  46.715  46.726  0.00  0.00      A   
ATOM   1531  CB  CYS    96      44.445  45.794  47.049  0.00  0.00      A   
ATOM   1532  HB3 CYS    96      45.000  46.407  46.335  0.00  0.00      A   
ATOM   1533  HB2 CYS    96      44.085  44.908  46.524  0.00  0.00      A   
ATOM   1534  SG  CYS    96      45.548  45.282  48.400  0.00  0.00      A   
ATOM   1535  HG  CYS    96      46.489  44.712  47.628  0.00  0.00      A   
ATOM   1536  C   CYS    96      42.453  45.831  48.655  0.00  0.00      A   
ATOM   1537  O   CYS    96      42.768  45.892  49.850  0.00  0.00      A   
ATOM   1538  N   LEU    97      41.425  45.097  48.229  0.00  0.00      A   
ATOM   1539  H   LEU    97      41.211  45.103  47.235  0.00  0.00      A   
ATOM   1540  CA  LEU    97      40.595  44.259  49.093  0.00  0.00      A   
ATOM   1541  HA  LEU    97      40.193  44.910  49.867  0.00  0.00      A   
ATOM   1542  CB  LEU    97      39.411  43.723  48.263  0.00  0.00      A   
ATOM   1543  HB3 LEU    97      39.801  43.068  47.483  0.00  0.00      A   
ATOM   1544  HB2 LEU    97      38.934  44.574  47.772  0.00  0.00      A   
ATOM   1545  CG  LEU    97      38.325  42.958  49.049  0.00  0.00      A   
ATOM   1546  HG  LEU    97      38.758  42.035  49.430  0.00  0.00      A   
ATOM   1547  CD1 LEU    97      37.734  43.737  50.227  0.00  0.00      A   
ATOM   1548 HD11 LEU    97      37.290  44.669  49.882  0.00  0.00      A   
ATOM   1549 HD12 LEU    97      36.962  43.140  50.713  0.00  0.00      A   
ATOM   1550 HD13 LEU    97      38.504  43.948  50.967  0.00  0.00      A   
ATOM   1551  CD2 LEU    97      37.170  42.611  48.104  0.00  0.00      A   
ATOM   1552 HD21 LEU    97      36.417  42.030  48.637  0.00  0.00      A   
ATOM   1553 HD22 LEU    97      36.712  43.522  47.719  0.00  0.00      A   
ATOM   1554 HD23 LEU    97      37.545  42.020  47.269  0.00  0.00      A   
ATOM   1555  C   LEU    97      41.415  43.169  49.816  0.00  0.00      A   
ATOM   1556  O   LEU    97      41.081  42.820  50.944  0.00  0.00      A   
ATOM   1557  N   LEU    98      42.488  42.653  49.200  0.00  0.00      A   
ATOM   1558  H   LEU    98      42.683  42.974  48.263  0.00  0.00      A   
ATOM   1559  CA  LEU    98      43.399  41.669  49.807  0.00  0.00      A   
ATOM   1560  HA  LEU    98      42.801  40.783  50.019  0.00  0.00      A   
ATOM   1561  CB  LEU    98      44.496  41.276  48.798  0.00  0.00      A   
ATOM   1562  HB3 LEU    98      45.077  42.160  48.535  0.00  0.00      A   
ATOM   1563  HB2 LEU    98      44.025  40.904  47.890  0.00  0.00      A   
ATOM   1564  CG  LEU    98      45.457  40.196  49.338  0.00  0.00      A   
ATOM   1565  HG  LEU    98      45.980  40.575  50.215  0.00  0.00      A   
ATOM   1566  CD1 LEU    98      44.728  38.906  49.725  0.00  0.00      A   
ATOM   1567 HD11 LEU    98      44.145  38.536  48.882  0.00  0.00      A   
ATOM   1568 HD12 LEU    98      45.452  38.145  50.005  0.00  0.00      A   
ATOM   1569 HD13 LEU    98      44.075  39.080  50.577  0.00  0.00      A   
ATOM   1570  CD2 LEU    98      46.504  39.866  48.279  0.00  0.00      A   
ATOM   1571 HD21 LEU    98      47.064  40.766  48.030  0.00  0.00      A   
ATOM   1572 HD22 LEU    98      47.200  39.121  48.661  0.00  0.00      A   
ATOM   1573 HD23 LEU    98      46.024  39.487  47.381  0.00  0.00      A   
ATOM   1574  C   LEU    98      43.998  42.124  51.153  0.00  0.00      A   
ATOM   1575  O   LEU    98      43.729  41.510  52.187  0.00  0.00      A   
ATOM   1576  N   ASP    99      44.829  43.175  51.153  0.00  0.00      A   
ATOM   1577  H   ASP    99      45.029  43.648  50.282  0.00  0.00      A   
ATOM   1578  CA  ASP    99      45.399  43.718  52.393  0.00  0.00      A   
ATOM   1579  HA  ASP    99      45.938  42.908  52.884  0.00  0.00      A   
ATOM   1580  CB  ASP    99      46.408  44.844  52.117  0.00  0.00      A   
ATOM   1581  HB3 ASP    99      45.880  45.742  51.799  0.00  0.00      A   
ATOM   1582  HB2 ASP    99      47.068  44.542  51.306  0.00  0.00      A   
ATOM   1583  CG  ASP    99      47.277  45.147  53.346  0.00  0.00      A   
ATOM   1584  OD1 ASP    99      47.955  44.217  53.844  0.00  0.00      A   
ATOM   1585  OD2 ASP    99      47.315  46.315  53.804  0.00  0.00      A   
ATOM   1586  C   ASP    99      44.293  44.162  53.359  0.00  0.00      A   
ATOM   1587  O   ASP    99      44.421  43.953  54.560  0.00  0.00      A   
ATOM   1588  N   TYR   100      43.188  44.715  52.845  0.00  0.00      A   
ATOM   1589  H   TYR   100      43.137  44.853  51.845  0.00  0.00      A   
ATOM   1590  CA  TYR   100      42.020  45.059  53.653  0.00  0.00      A   
ATOM   1591  HA  TYR   100      42.350  45.811  54.371  0.00  0.00      A   
ATOM   1592  CB  TYR   100      40.923  45.705  52.798  0.00  0.00      A   
ATOM   1593  HB3 TYR   100      40.487  44.968  52.130  0.00  0.00      A   
ATOM   1594  HB2 TYR   100      41.356  46.500  52.190  0.00  0.00      A   
ATOM   1595  CG  TYR   100      39.834  46.295  53.665  0.00  0.00      A   
ATOM   1596  CD1 TYR   100      40.001  47.588  54.190  0.00  0.00      A   
ATOM   1597  HD1 TYR   100      40.862  48.182  53.909  0.00  0.00      A   
ATOM   1598  CE1 TYR   100      39.068  48.092  55.112  0.00  0.00      A   
ATOM   1599  HE1 TYR   100      39.204  49.075  55.529  0.00  0.00      A   
ATOM   1600  CZ  TYR   100      37.975  47.309  55.511  0.00  0.00      A   
ATOM   1601  OH  TYR   100      37.105  47.781  56.439  0.00  0.00      A   
ATOM   1602  HH  TYR   100      37.405  48.633  56.808  0.00  0.00      A   
ATOM   1603  CE2 TYR   100      37.789  46.031  54.964  0.00  0.00      A   
ATOM   1604  HE2 TYR   100      36.944  45.441  55.278  0.00  0.00      A   
ATOM   1605  CD2 TYR   100      38.718  45.519  54.037  0.00  0.00      A   
ATOM   1606  HD2 TYR   100      38.591  44.519  53.643  0.00  0.00      A   
ATOM   1607  C   TYR   100      41.484  43.873  54.478  0.00  0.00      A   
ATOM   1608  O   TYR   100      41.364  44.005  55.699  0.00  0.00      A   
ATOM   1609  N   VAL   101      41.152  42.731  53.854  0.00  0.00      A   
ATOM   1610  H   VAL   101      41.275  42.669  52.845  0.00  0.00      A   
ATOM   1611  CA  VAL   101      40.656  41.549  54.590  0.00  0.00      A   
ATOM   1612  HA  VAL   101      39.846  41.905  55.219  0.00  0.00      A   
ATOM   1613  CB  VAL   101      40.044  40.442  53.706  0.00  0.00      A   
ATOM   1614  HB  VAL   101      39.674  39.666  54.377  0.00  0.00      A   
ATOM   1615  CG1 VAL   101      38.840  40.970  52.920  0.00  0.00      A   
ATOM   1616 HG11 VAL   101      39.165  41.623  52.112  0.00  0.00      A   
ATOM   1617 HG12 VAL   101      38.285  40.133  52.498  0.00  0.00      A   
ATOM   1618 HG13 VAL   101      38.186  41.534  53.579  0.00  0.00      A   
ATOM   1619  CG2 VAL   101      41.010  39.772  52.725  0.00  0.00      A   
ATOM   1620 HG21 VAL   101      40.501  38.958  52.208  0.00  0.00      A   
ATOM   1621 HG22 VAL   101      41.354  40.492  51.986  0.00  0.00      A   
ATOM   1622 HG23 VAL   101      41.867  39.362  53.253  0.00  0.00      A   
ATOM   1623  C   VAL   101      41.684  40.983  55.572  0.00  0.00      A   
ATOM   1624  O   VAL   101      41.318  40.650  56.699  0.00  0.00      A   
ATOM   1625  N   ARG   102      42.964  40.910  55.181  0.00  0.00      A   
ATOM   1626  H   ARG   102      43.181  41.217  54.236  0.00  0.00      A   
ATOM   1627  CA  ARG   102      44.085  40.548  56.072  0.00  0.00      A   
ATOM   1628  HA  ARG   102      43.927  39.536  56.447  0.00  0.00      A   
ATOM   1629  CB  ARG   102      45.414  40.592  55.297  0.00  0.00      A   
ATOM   1630  HB3 ARG   102      46.240  40.499  56.004  0.00  0.00      A   
ATOM   1631  HB2 ARG   102      45.506  41.556  54.797  0.00  0.00      A   
ATOM   1632  CG  ARG   102      45.535  39.464  54.263  0.00  0.00      A   
ATOM   1633  HG3 ARG   102      44.657  39.453  53.620  0.00  0.00      A   
ATOM   1634  HG2 ARG   102      45.607  38.508  54.783  0.00  0.00      A   
ATOM   1635  CD  ARG   102      46.779  39.677  53.394  0.00  0.00      A   
ATOM   1636  HD3 ARG   102      47.649  39.822  54.039  0.00  0.00      A   
ATOM   1637  HD2 ARG   102      46.628  40.576  52.794  0.00  0.00      A   
ATOM   1638  NE  ARG   102      47.021  38.529  52.505  0.00  0.00      A   
ATOM   1639  HE  ARG   102      46.429  37.713  52.613  0.00  0.00      A   
ATOM   1640  CZ  ARG   102      47.965  38.420  51.593  0.00  0.00      A   
ATOM   1641  NH1 ARG   102      48.810  39.373  51.337  0.00  0.00      A   
ATOM   1642 HH11 ARG   102      48.705  40.280  51.783  0.00  0.00      A   
ATOM   1643 HH12 ARG   102      49.475  39.241  50.587  0.00  0.00      A   
ATOM   1644  NH2 ARG   102      48.076  37.334  50.888  0.00  0.00      A   
ATOM   1645 HH21 ARG   102      47.370  36.614  50.951  0.00  0.00      A   
ATOM   1646 HH22 ARG   102      48.863  37.268  50.252  0.00  0.00      A   
ATOM   1647  C   ARG   102      44.149  41.450  57.306  0.00  0.00      A   
ATOM   1648  O   ARG   102      44.302  40.967  58.428  0.00  0.00      A   
ATOM   1649  N   GLU   103      44.056  42.761  57.105  0.00  0.00      A   
ATOM   1650  H   GLU   103      44.011  43.084  56.142  0.00  0.00      A   
ATOM   1651  CA  GLU   103      44.184  43.785  58.143  0.00  0.00      A   
ATOM   1652  HA  GLU   103      45.041  43.506  58.757  0.00  0.00      A   
ATOM   1653  CB  GLU   103      44.509  45.133  57.471  0.00  0.00      A   
ATOM   1654  HB3 GLU   103      43.605  45.540  57.022  0.00  0.00      A   
ATOM   1655  HB2 GLU   103      45.226  44.968  56.670  0.00  0.00      A   
ATOM   1656  CG  GLU   103      45.136  46.175  58.403  0.00  0.00      A   
ATOM   1657  HG3 GLU   103      44.460  46.371  59.236  0.00  0.00      A   
ATOM   1658  HG2 GLU   103      45.258  47.108  57.849  0.00  0.00      A   
ATOM   1659  CD  GLU   103      46.510  45.719  58.916  0.00  0.00      A   
ATOM   1660  OE1 GLU   103      47.419  45.447  58.096  0.00  0.00      A   
ATOM   1661  OE2 GLU   103      46.690  45.611  60.154  0.00  0.00      A   
ATOM   1662  C   GLU   103      42.969  43.879  59.094  0.00  0.00      A   
ATOM   1663  O   GLU   103      43.141  44.316  60.233  0.00  0.00      A   
ATOM   1664  N   HID   104      41.762  43.442  58.705  0.00  0.00      A   
ATOM   1665  H   HID   104      41.664  43.151  57.737  0.00  0.00      A   
ATOM   1666  CA  HID   104      40.522  43.637  59.495  0.00  0.00      A   
ATOM   1667  HA  HID   104      40.782  44.037  60.476  0.00  0.00      A   
ATOM   1668  CB  HID   104      39.647  44.696  58.803  0.00  0.00      A   
ATOM   1669  HB3 HID   104      38.781  44.917  59.429  0.00  0.00      A   
ATOM   1670  HB2 HID   104      39.287  44.299  57.856  0.00  0.00      A   
ATOM   1671  CG  HID   104      40.378  45.983  58.528  0.00  0.00      A   
ATOM   1672  ND1 HID   104      41.025  46.302  57.360  0.00  0.00      A   
ATOM   1673  HD1 HID   104      41.075  45.702  56.538  0.00  0.00      A   
ATOM   1674  CE1 HID   104      41.657  47.472  57.533  0.00  0.00      A   
ATOM   1675  HE1 HID   104      42.274  47.957  56.785  0.00  0.00      A   
ATOM   1676  NE2 HID   104      41.446  47.936  58.779  0.00  0.00      A   
ATOM   1677  CD2 HID   104      40.619  46.996  59.413  0.00  0.00      A   
ATOM   1678  HD2 HID   104      40.263  47.032  60.433  0.00  0.00      A   
ATOM   1679  C   HID   104      39.730  42.342  59.788  0.00  0.00      A   
ATOM   1680  O   HID   104      38.560  42.390  60.176  0.00  0.00      A   
ATOM   1681  N   LYS   105      40.367  41.169  59.656  0.00  0.00      A   
ATOM   1682  H   LYS   105      41.315  41.172  59.307  0.00  0.00      A   
ATOM   1683  CA  LYS   105      39.777  39.814  59.876  0.00  0.00      A   
ATOM   1684  HA  LYS   105      39.171  39.681  58.980  0.00  0.00      A   
ATOM   1685  CB  LYS   105      40.898  38.759  59.762  0.00  0.00      A   
ATOM   1686  HB3 LYS   105      41.486  38.959  58.866  0.00  0.00      A   
ATOM   1687  HB2 LYS   105      40.491  37.790  59.473  0.00  0.00      A   
ATOM   1688  CG  LYS   105      41.772  38.443  61.015  0.00  0.00      A   
ATOM   1689  HG3 LYS   105      41.179  38.194  61.895  0.00  0.00      A   
ATOM   1690  HG2 LYS   105      42.338  39.361  61.172  0.00  0.00      A   
ATOM   1691  CD  LYS   105      42.764  37.276  60.914  0.00  0.00      A   
ATOM   1692  HD3 LYS   105      43.691  37.739  60.578  0.00  0.00      A   
ATOM   1693  HD2 LYS   105      42.427  36.472  60.259  0.00  0.00      A   
ATOM   1694  CE  LYS   105      43.061  36.925  62.364  0.00  0.00      A   
ATOM   1695  HE3 LYS   105      42.202  36.370  62.739  0.00  0.00      A   
ATOM   1696  HE2 LYS   105      43.116  37.883  62.882  0.00  0.00      A   
ATOM   1697  NZ  LYS   105      44.366  36.221  62.560  0.00  0.00      A   
ATOM   1698  HZ1 LYS   105      45.176  36.751  62.274  0.00  0.00      A   
ATOM   1699  HZ2 LYS   105      44.522  35.938  63.517  0.00  0.00      A   
ATOM   1700  HZ3 LYS   105      44.408  35.392  61.984  0.00  0.00      A   
ATOM   1701  C   LYS   105      38.819  39.618  61.124  0.00  0.00      A   
ATOM   1702  O   LYS   105      37.870  38.851  60.960  0.00  0.00      A   
ATOM   1703  N   ASP   106      39.083  40.246  62.215  0.00  0.00      A   
ATOM   1704  H   ASP   106      39.899  40.842  62.220  0.00  0.00      A   
ATOM   1705  CA  ASP   106      38.327  39.986  63.521  0.00  0.00      A   
ATOM   1706  HA  ASP   106      37.960  38.968  63.653  0.00  0.00      A   
ATOM   1707  CB  ASP   106      39.225  40.340  64.664  0.00  0.00      A   
ATOM   1708  HB3 ASP   106      38.770  40.096  65.623  0.00  0.00      A   
ATOM   1709  HB2 ASP   106      39.486  41.396  64.593  0.00  0.00      A   
ATOM   1710  CG  ASP   106      40.431  39.362  64.620  0.00  0.00      A   
ATOM   1711  OD1 ASP   106      40.160  38.130  64.807  0.00  0.00      A   
ATOM   1712  OD2 ASP   106      41.620  39.748  64.320  0.00  0.00      A   
ATOM   1713  C   ASP   106      36.970  40.681  63.477  0.00  0.00      A   
ATOM   1714  O   ASP   106      36.062  40.380  64.247  0.00  0.00      A   
ATOM   1715  N   ASN   107      36.870  41.749  62.710  0.00  0.00      A   
ATOM   1716  H   ASN   107      37.608  41.924  62.044  0.00  0.00      A   
ATOM   1717  CA  ASN   107      35.803  42.749  62.604  0.00  0.00      A   
ATOM   1718  HA  ASN   107      35.102  42.481  63.395  0.00  0.00      A   
ATOM   1719  CB  ASN   107      36.436  44.109  62.830  0.00  0.00      A   
ATOM   1720  HB3 ASN   107      36.947  44.437  61.925  0.00  0.00      A   
ATOM   1721  HB2 ASN   107      37.140  44.088  63.662  0.00  0.00      A   
ATOM   1722  CG  ASN   107      35.441  45.175  63.219  0.00  0.00      A   
ATOM   1723  OD1 ASN   107      34.443  44.908  63.869  0.00  0.00      A   
ATOM   1724  ND2 ASN   107      35.668  46.397  62.866  0.00  0.00      A   
ATOM   1725 HD21 ASN   107      34.906  47.058  62.915  0.00  0.00      A   
ATOM   1726 HD22 ASN   107      36.508  46.544  62.324  0.00  0.00      A   
ATOM   1727  C   ASN   107      35.029  42.690  61.205  0.00  0.00      A   
ATOM   1728  O   ASN   107      34.034  43.423  60.996  0.00  0.00      A   
ATOM   1729  N   ILE   108      35.432  41.901  60.259  0.00  0.00      A   
ATOM   1730  H   ILE   108      36.321  41.433  60.365  0.00  0.00      A   
ATOM   1731  CA  ILE   108      34.577  41.551  59.075  0.00  0.00      A   
ATOM   1732  HA  ILE   108      33.989  42.433  58.821  0.00  0.00      A   
ATOM   1733  CB  ILE   108      35.432  41.194  57.828  0.00  0.00      A   
ATOM   1734  HB  ILE   108      36.117  40.394  58.111  0.00  0.00      A   
ATOM   1735  CG2 ILE   108      34.590  40.773  56.634  0.00  0.00      A   
ATOM   1736 HG21 ILE   108      33.886  39.988  56.911  0.00  0.00      A   
ATOM   1737 HG22 ILE   108      33.945  41.600  56.335  0.00  0.00      A   
ATOM   1738 HG23 ILE   108      35.212  40.412  55.815  0.00  0.00      A   
ATOM   1739  CG1 ILE   108      36.368  42.353  57.470  0.00  0.00      A   
ATOM   1740 HG13 ILE   108      36.746  42.756  58.409  0.00  0.00      A   
ATOM   1741 HG12 ILE   108      35.735  43.099  56.989  0.00  0.00      A   
ATOM   1742  CD1 ILE   108      37.616  42.121  56.590  0.00  0.00      A   
ATOM   1743 HD11 ILE   108      38.151  43.048  56.394  0.00  0.00      A   
ATOM   1744 HD12 ILE   108      38.223  41.384  57.117  0.00  0.00      A   
ATOM   1745 HD13 ILE   108      37.282  41.662  55.660  0.00  0.00      A   
ATOM   1746  C   ILE   108      33.621  40.443  59.538  0.00  0.00      A   
ATOM   1747  O   ILE   108      34.025  39.272  59.653  0.00  0.00      A   
ATOM   1748  N   GLY   109      32.332  40.703  59.767  0.00  0.00      A   
ATOM   1749  H   GLY   109      32.086  41.680  59.698  0.00  0.00      A   
ATOM   1750  CA  GLY   109      31.272  39.630  59.874  0.00  0.00      A   
ATOM   1751  HA3 GLY   109      30.417  39.989  60.446  0.00  0.00      A   
ATOM   1752  HA2 GLY   109      31.621  38.732  60.385  0.00  0.00      A   
ATOM   1753  C   GLY   109      30.830  39.251  58.457  0.00  0.00      A   
ATOM   1754  O   GLY   109      31.197  39.758  57.455  0.00  0.00      A   
ATOM   1755  N   SER   110      30.010  38.244  58.441  0.00  0.00      A   
ATOM   1756  H   SER   110      29.855  37.932  59.389  0.00  0.00      A   
ATOM   1757  CA  SER   110      29.425  37.541  57.308  0.00  0.00      A   
ATOM   1758  HA  SER   110      30.228  37.004  56.804  0.00  0.00      A   
ATOM   1759  CB  SER   110      28.333  36.571  57.829  0.00  0.00      A   
ATOM   1760  HB3 SER   110      28.779  35.877  58.542  0.00  0.00      A   
ATOM   1761  HB2 SER   110      27.911  35.916  57.067  0.00  0.00      A   
ATOM   1762  OG  SER   110      27.280  37.229  58.490  0.00  0.00      A   
ATOM   1763  HG  SER   110      27.286  37.125  59.444  0.00  0.00      A   
ATOM   1764  C   SER   110      28.785  38.442  56.136  0.00  0.00      A   
ATOM   1765  O   SER   110      28.991  38.201  54.955  0.00  0.00      A   
ATOM   1766  N   GLN   111      27.820  39.305  56.492  0.00  0.00      A   
ATOM   1767  H   GLN   111      27.671  39.359  57.490  0.00  0.00      A   
ATOM   1768  CA  GLN   111      27.162  40.280  55.581  0.00  0.00      A   
ATOM   1769  HA  GLN   111      26.307  39.839  55.069  0.00  0.00      A   
ATOM   1770  CB  GLN   111      26.422  41.384  56.426  0.00  0.00      A   
ATOM   1771  HB3 GLN   111      27.168  41.894  57.035  0.00  0.00      A   
ATOM   1772  HB2 GLN   111      25.791  40.888  57.164  0.00  0.00      A   
ATOM   1773  CG  GLN   111      25.639  42.418  55.596  0.00  0.00      A   
ATOM   1774  HG3 GLN   111      26.269  42.994  54.919  0.00  0.00      A   
ATOM   1775  HG2 GLN   111      25.046  43.061  56.246  0.00  0.00      A   
ATOM   1776  CD  GLN   111      24.482  41.800  54.869  0.00  0.00      A   
ATOM   1777  OE1 GLN   111      23.378  41.714  55.347  0.00  0.00      A   
ATOM   1778  NE2 GLN   111      24.675  41.302  53.647  0.00  0.00      A   
ATOM   1779 HE21 GLN   111      23.892  40.888  53.162  0.00  0.00      A   
ATOM   1780 HE22 GLN   111      25.578  41.387  53.203  0.00  0.00      A   
ATOM   1781  C   GLN   111      28.013  41.065  54.569  0.00  0.00      A   
ATOM   1782  O   GLN   111      27.644  41.112  53.399  0.00  0.00      A   
ATOM   1783  N   TYR   112      29.183  41.517  54.990  0.00  0.00      A   
ATOM   1784  H   TYR   112      29.346  41.457  55.985  0.00  0.00      A   
ATOM   1785  CA  TYR   112      30.215  42.077  54.131  0.00  0.00      A   
ATOM   1786  HA  TYR   112      29.763  42.971  53.701  0.00  0.00      A   
ATOM   1787  CB  TYR   112      31.383  42.513  54.946  0.00  0.00      A   
ATOM   1788  HB3 TYR   112      32.193  42.694  54.240  0.00  0.00      A   
ATOM   1789  HB2 TYR   112      31.699  41.630  55.501  0.00  0.00      A   
ATOM   1790  CG  TYR   112      31.145  43.609  55.961  0.00  0.00      A   
ATOM   1791  CD1 TYR   112      31.037  43.279  57.313  0.00  0.00      A   
ATOM   1792  HD1 TYR   112      31.194  42.259  57.630  0.00  0.00      A   
ATOM   1793  CE1 TYR   112      30.876  44.259  58.308  0.00  0.00      A   
ATOM   1794  HE1 TYR   112      30.880  44.050  59.367  0.00  0.00      A   
ATOM   1795  CZ  TYR   112      30.531  45.592  57.948  0.00  0.00      A   
ATOM   1796  OH  TYR   112      30.316  46.538  58.876  0.00  0.00      A   
ATOM   1797  HH  TYR   112      30.103  47.428  58.584  0.00  0.00      A   
ATOM   1798  CE2 TYR   112      30.488  45.941  56.579  0.00  0.00      A   
ATOM   1799  HE2 TYR   112      30.271  46.962  56.299  0.00  0.00      A   
ATOM   1800  CD2 TYR   112      30.802  44.917  55.601  0.00  0.00      A   
ATOM   1801  HD2 TYR   112      30.953  45.197  54.569  0.00  0.00      A   
ATOM   1802  C   TYR   112      30.600  41.062  53.027  0.00  0.00      A   
ATOM   1803  O   TYR   112      30.549  41.514  51.897  0.00  0.00      A   
ATOM   1804  N   LEU   113      31.155  39.879  53.466  0.00  0.00      A   
ATOM   1805  H   LEU   113      31.226  39.674  54.453  0.00  0.00      A   
ATOM   1806  CA  LEU   113      31.790  38.987  52.562  0.00  0.00      A   
ATOM   1807  HA  LEU   113      32.727  39.409  52.197  0.00  0.00      A   
ATOM   1808  CB  LEU   113      32.089  37.655  53.305  0.00  0.00      A   
ATOM   1809  HB3 LEU   113      32.343  36.858  52.607  0.00  0.00      A   
ATOM   1810  HB2 LEU   113      31.183  37.313  53.806  0.00  0.00      A   
ATOM   1811  CG  LEU   113      33.231  37.938  54.350  0.00  0.00      A   
ATOM   1812  HG  LEU   113      32.937  38.796  54.953  0.00  0.00      A   
ATOM   1813  CD1 LEU   113      33.328  36.662  55.205  0.00  0.00      A   
ATOM   1814 HD11 LEU   113      33.812  35.864  54.642  0.00  0.00      A   
ATOM   1815 HD12 LEU   113      34.002  36.862  56.037  0.00  0.00      A   
ATOM   1816 HD13 LEU   113      32.340  36.421  55.598  0.00  0.00      A   
ATOM   1817  CD2 LEU   113      34.632  38.133  53.692  0.00  0.00      A   
ATOM   1818 HD21 LEU   113      35.436  38.161  54.428  0.00  0.00      A   
ATOM   1819 HD22 LEU   113      34.753  37.329  52.965  0.00  0.00      A   
ATOM   1820 HD23 LEU   113      34.683  39.074  53.145  0.00  0.00      A   
ATOM   1821  C   LEU   113      30.815  38.687  51.430  0.00  0.00      A   
ATOM   1822  O   LEU   113      31.235  38.604  50.322  0.00  0.00      A   
ATOM   1823  N   LEU   114      29.566  38.484  51.717  0.00  0.00      A   
ATOM   1824  H   LEU   114      29.263  38.316  52.666  0.00  0.00      A   
ATOM   1825  CA  LEU   114      28.636  38.052  50.648  0.00  0.00      A   
ATOM   1826  HA  LEU   114      29.198  37.440  49.942  0.00  0.00      A   
ATOM   1827  CB  LEU   114      27.442  37.281  51.217  0.00  0.00      A   
ATOM   1828  HB3 LEU   114      26.852  36.931  50.370  0.00  0.00      A   
ATOM   1829  HB2 LEU   114      26.748  37.895  51.792  0.00  0.00      A   
ATOM   1830  CG  LEU   114      27.907  36.077  52.042  0.00  0.00      A   
ATOM   1831  HG  LEU   114      28.813  36.230  52.627  0.00  0.00      A   
ATOM   1832  CD1 LEU   114      26.760  35.611  52.900  0.00  0.00      A   
ATOM   1833 HD11 LEU   114      25.823  35.414  52.380  0.00  0.00      A   
ATOM   1834 HD12 LEU   114      26.946  34.676  53.428  0.00  0.00      A   
ATOM   1835 HD13 LEU   114      26.749  36.386  53.666  0.00  0.00      A   
ATOM   1836  CD2 LEU   114      28.376  34.972  51.123  0.00  0.00      A   
ATOM   1837 HD21 LEU   114      29.325  35.233  50.654  0.00  0.00      A   
ATOM   1838 HD22 LEU   114      28.686  34.188  51.814  0.00  0.00      A   
ATOM   1839 HD23 LEU   114      27.651  34.679  50.364  0.00  0.00      A   
ATOM   1840  C   LEU   114      28.245  39.313  49.839  0.00  0.00      A   
ATOM   1841  O   LEU   114      28.278  39.175  48.568  0.00  0.00      A   
ATOM   1842  N   ASN   115      28.005  40.493  50.481  0.00  0.00      A   
ATOM   1843  H   ASN   115      28.196  40.585  51.468  0.00  0.00      A   
ATOM   1844  CA  ASN   115      27.853  41.747  49.695  0.00  0.00      A   
ATOM   1845  HA  ASN   115      26.913  41.717  49.144  0.00  0.00      A   
ATOM   1846  CB  ASN   115      27.686  42.929  50.701  0.00  0.00      A   
ATOM   1847  HB3 ASN   115      28.408  42.800  51.507  0.00  0.00      A   
ATOM   1848  HB2 ASN   115      26.719  42.705  51.153  0.00  0.00      A   
ATOM   1849  CG  ASN   115      27.647  44.302  50.092  0.00  0.00      A   
ATOM   1850  OD1 ASN   115      27.106  44.456  49.014  0.00  0.00      A   
ATOM   1851  ND2 ASN   115      28.215  45.319  50.613  0.00  0.00      A   
ATOM   1852 HD21 ASN   115      28.197  46.261  50.249  0.00  0.00      A   
ATOM   1853 HD22 ASN   115      28.707  45.202  51.487  0.00  0.00      A   
ATOM   1854  C   ASN   115      28.928  42.026  48.698  0.00  0.00      A   
ATOM   1855  O   ASN   115      28.669  42.151  47.493  0.00  0.00      A   
ATOM   1856  N   TRP   116      30.189  42.016  49.140  0.00  0.00      A   
ATOM   1857  H   TRP   116      30.344  41.894  50.136  0.00  0.00      A   
ATOM   1858  CA  TRP   116      31.375  41.994  48.279  0.00  0.00      A   
ATOM   1859  HA  TRP   116      31.423  42.944  47.746  0.00  0.00      A   
ATOM   1860  CB  TRP   116      32.648  41.871  49.126  0.00  0.00      A   
ATOM   1861  HB3 TRP   116      33.506  41.908  48.454  0.00  0.00      A   
ATOM   1862  HB2 TRP   116      32.650  40.888  49.599  0.00  0.00      A   
ATOM   1863  CG  TRP   116      32.877  42.893  50.208  0.00  0.00      A   
ATOM   1864  CD1 TRP   116      32.335  44.133  50.297  0.00  0.00      A   
ATOM   1865  HD1 TRP   116      31.644  44.564  49.582  0.00  0.00      A   
ATOM   1866  NE1 TRP   116      32.794  44.761  51.442  0.00  0.00      A   
ATOM   1867  HE1 TRP   116      32.533  45.698  51.742  0.00  0.00      A   
ATOM   1868  CE2 TRP   116      33.675  43.966  52.136  0.00  0.00      A   
ATOM   1869  CZ2 TRP   116      34.404  44.160  53.316  0.00  0.00      A   
ATOM   1870  HZ2 TRP   116      34.329  45.093  53.856  0.00  0.00      A   
ATOM   1871  CH2 TRP   116      35.226  43.123  53.784  0.00  0.00      A   
ATOM   1872  HH2 TRP   116      35.796  43.260  54.688  0.00  0.00      A   
ATOM   1873  CZ3 TRP   116      35.302  41.911  53.074  0.00  0.00      A   
ATOM   1874  HZ3 TRP   116      35.932  41.114  53.442  0.00  0.00      A   
ATOM   1875  CE3 TRP   116      34.570  41.733  51.883  0.00  0.00      A   
ATOM   1876  HE3 TRP   116      34.645  40.805  51.337  0.00  0.00      A   
ATOM   1877  CD2 TRP   116      33.737  42.757  51.382  0.00  0.00      A   
ATOM   1878  C   TRP   116      31.303  40.900  47.200  0.00  0.00      A   
ATOM   1879  O   TRP   116      31.512  41.215  46.026  0.00  0.00      A   
ATOM   1880  N   CYS   117      30.991  39.637  47.549  0.00  0.00      A   
ATOM   1881  H   CYS   117      30.923  39.396  48.527  0.00  0.00      A   
ATOM   1882  CA  CYS   117      30.752  38.546  46.479  0.00  0.00      A   
ATOM   1883  HA  CYS   117      31.616  38.474  45.819  0.00  0.00      A   
ATOM   1884  CB  CYS   117      30.492  37.158  47.141  0.00  0.00      A   
ATOM   1885  HB3 CYS   117      30.278  36.448  46.342  0.00  0.00      A   
ATOM   1886  HB2 CYS   117      29.676  37.187  47.862  0.00  0.00      A   
ATOM   1887  SG  CYS   117      31.985  36.506  47.870  0.00  0.00      A   
ATOM   1888  HG  CYS   117      32.015  36.968  49.123  0.00  0.00      A   
ATOM   1889  C   CYS   117      29.771  39.042  45.420  0.00  0.00      A   
ATOM   1890  O   CYS   117      30.041  38.781  44.247  0.00  0.00      A   
ATOM   1891  N   VAL   118      28.654  39.679  45.797  0.00  0.00      A   
ATOM   1892  H   VAL   118      28.469  39.726  46.789  0.00  0.00      A   
ATOM   1893  CA  VAL   118      27.643  40.160  44.836  0.00  0.00      A   
ATOM   1894  HA  VAL   118      27.383  39.359  44.144  0.00  0.00      A   
ATOM   1895  CB  VAL   118      26.463  40.783  45.520  0.00  0.00      A   
ATOM   1896  HB  VAL   118      26.915  41.691  45.917  0.00  0.00      A   
ATOM   1897  CG1 VAL   118      25.388  41.325  44.529  0.00  0.00      A   
ATOM   1898 HG11 VAL   118      24.429  41.451  45.032  0.00  0.00      A   
ATOM   1899 HG12 VAL   118      25.721  42.307  44.195  0.00  0.00      A   
ATOM   1900 HG13 VAL   118      25.388  40.645  43.677  0.00  0.00      A   
ATOM   1901  CG2 VAL   118      25.697  39.917  46.566  0.00  0.00      A   
ATOM   1902 HG21 VAL   118      25.205  39.097  46.042  0.00  0.00      A   
ATOM   1903 HG22 VAL   118      26.413  39.395  47.200  0.00  0.00      A   
ATOM   1904 HG23 VAL   118      25.156  40.532  47.285  0.00  0.00      A   
ATOM   1905  C   VAL   118      28.233  41.208  43.877  0.00  0.00      A   
ATOM   1906  O   VAL   118      28.131  41.037  42.662  0.00  0.00      A   
ATOM   1907  N   GLN   119      28.859  42.249  44.434  0.00  0.00      A   
ATOM   1908  H   GLN   119      28.922  42.246  45.448  0.00  0.00      A   
ATOM   1909  CA  GLN   119      29.452  43.386  43.730  0.00  0.00      A   
ATOM   1910  HA  GLN   119      28.663  43.907  43.187  0.00  0.00      A   
ATOM   1911  CB  GLN   119      30.052  44.361  44.752  0.00  0.00      A   
ATOM   1912  HB3 GLN   119      30.606  45.130  44.214  0.00  0.00      A   
ATOM   1913  HB2 GLN   119      30.747  43.834  45.406  0.00  0.00      A   
ATOM   1914  CG  GLN   119      28.953  45.027  45.596  0.00  0.00      A   
ATOM   1915  HG3 GLN   119      28.417  44.270  46.164  0.00  0.00      A   
ATOM   1916  HG2 GLN   119      28.229  45.512  44.943  0.00  0.00      A   
ATOM   1917  CD  GLN   119      29.505  46.065  46.564  0.00  0.00      A   
ATOM   1918  OE1 GLN   119      30.450  46.784  46.295  0.00  0.00      A   
ATOM   1919  NE2 GLN   119      28.942  46.191  47.738  0.00  0.00      A   
ATOM   1920 HE21 GLN   119      29.345  46.849  48.389  0.00  0.00      A   
ATOM   1921 HE22 GLN   119      28.187  45.572  48.018  0.00  0.00      A   
ATOM   1922  C   GLN   119      30.492  42.961  42.691  0.00  0.00      A   
ATOM   1923  O   GLN   119      30.449  43.432  41.558  0.00  0.00      A   
ATOM   1924  N   ILE   120      31.415  42.064  43.051  0.00  0.00      A   
ATOM   1925  H   ILE   120      31.410  41.740  44.014  0.00  0.00      A   
ATOM   1926  CA  ILE   120      32.411  41.498  42.126  0.00  0.00      A   
ATOM   1927  HA  ILE   120      32.983  42.326  41.707  0.00  0.00      A   
ATOM   1928  CB  ILE   120      33.408  40.592  42.894  0.00  0.00      A   
ATOM   1929  HB  ILE   120      32.839  39.799  43.383  0.00  0.00      A   
ATOM   1930  CG2 ILE   120      34.442  39.953  41.948  0.00  0.00      A   
ATOM   1931 HG21 ILE   120      34.989  39.165  42.468  0.00  0.00      A   
ATOM   1932 HG22 ILE   120      33.959  39.510  41.081  0.00  0.00      A   
ATOM   1933 HG23 ILE   120      35.153  40.703  41.603  0.00  0.00      A   
ATOM   1934  CG1 ILE   120      34.169  41.401  43.977  0.00  0.00      A   
ATOM   1935 HG13 ILE   120      33.468  41.977  44.578  0.00  0.00      A   
ATOM   1936 HG12 ILE   120      34.837  42.116  43.494  0.00  0.00      A   
ATOM   1937  CD1 ILE   120      34.984  40.534  44.946  0.00  0.00      A   
ATOM   1938 HD11 ILE   120      35.393  41.166  45.736  0.00  0.00      A   
ATOM   1939 HD12 ILE   120      34.342  39.777  45.398  0.00  0.00      A   
ATOM   1940 HD13 ILE   120      35.810  40.051  44.426  0.00  0.00      A   
ATOM   1941  C   ILE   120      31.715  40.805  40.933  0.00  0.00      A   
ATOM   1942  O   ILE   120      32.051  41.073  39.779  0.00  0.00      A   
ATOM   1943  N   ALA   121      30.718  39.943  41.171  0.00  0.00      A   
ATOM   1944  H   ALA   121      30.433  39.776  42.128  0.00  0.00      A   
ATOM   1945  CA  ALA   121      29.915  39.351  40.092  0.00  0.00      A   
ATOM   1946  HA  ALA   121      30.596  38.813  39.430  0.00  0.00      A   
ATOM   1947  CB  ALA   121      28.941  38.324  40.682  0.00  0.00      A   
ATOM   1948  HB1 ALA   121      28.433  37.802  39.871  0.00  0.00      A   
ATOM   1949  HB2 ALA   121      29.485  37.591  41.276  0.00  0.00      A   
ATOM   1950  HB3 ALA   121      28.200  38.814  41.313  0.00  0.00      A   
ATOM   1951  C   ALA   121      29.210  40.421  39.225  0.00  0.00      A   
ATOM   1952  O   ALA   121      29.229  40.334  37.994  0.00  0.00      A   
ATOM   1953  N   LYS   122      28.606  41.438  39.862  0.00  0.00      A   
ATOM   1954  H   LYS   122      28.597  41.405  40.879  0.00  0.00      A   
ATOM   1955  CA  LYS   122      27.985  42.603  39.205  0.00  0.00      A   
ATOM   1956  HA  LYS   122      27.227  42.218  38.528  0.00  0.00      A   
ATOM   1957  CB  LYS   122      27.272  43.502  40.233  0.00  0.00      A   
ATOM   1958  HB3 LYS   122      27.983  44.194  40.686  0.00  0.00      A   
ATOM   1959  HB2 LYS   122      26.847  42.875  41.019  0.00  0.00      A   
ATOM   1960  CG  LYS   122      26.120  44.282  39.570  0.00  0.00      A   
ATOM   1961  HG3 LYS   122      25.429  43.560  39.131  0.00  0.00      A   
ATOM   1962  HG2 LYS   122      26.514  44.916  38.777  0.00  0.00      A   
ATOM   1963  CD  LYS   122      25.355  45.155  40.576  0.00  0.00      A   
ATOM   1964  HD3 LYS   122      25.858  46.115  40.688  0.00  0.00      A   
ATOM   1965  HD2 LYS   122      25.363  44.655  41.543  0.00  0.00      A   
ATOM   1966  CE  LYS   122      23.898  45.387  40.139  0.00  0.00      A   
ATOM   1967  HE3 LYS   122      23.455  44.420  39.888  0.00  0.00      A   
ATOM   1968  HE2 LYS   122      23.875  46.010  39.242  0.00  0.00      A   
ATOM   1969  NZ  LYS   122      23.109  46.011  41.230  0.00  0.00      A   
ATOM   1970  HZ1 LYS   122      23.464  46.935  41.461  0.00  0.00      A   
ATOM   1971  HZ2 LYS   122      22.126  46.108  41.009  0.00  0.00      A   
ATOM   1972  HZ3 LYS   122      23.181  45.431  42.061  0.00  0.00      A   
ATOM   1973  C   LYS   122      28.960  43.383  38.317  0.00  0.00      A   
ATOM   1974  O   LYS   122      28.586  43.748  37.207  0.00  0.00      A   
ATOM   1975  N   GLY   123      30.190  43.623  38.763  0.00  0.00      A   
ATOM   1976  H   GLY   123      30.405  43.358  39.718  0.00  0.00      A   
ATOM   1977  CA  GLY   123      31.276  44.126  37.918  0.00  0.00      A   
ATOM   1978  HA3 GLY   123      32.203  44.138  38.491  0.00  0.00      A   
ATOM   1979  HA2 GLY   123      31.049  45.143  37.598  0.00  0.00      A   
ATOM   1980  C   GLY   123      31.471  43.248  36.676  0.00  0.00      A   
ATOM   1981  O   GLY   123      31.278  43.696  35.545  0.00  0.00      A   
ATOM   1982  N   MET   124      31.826  41.978  36.886  0.00  0.00      A   
ATOM   1983  H   MET   124      31.927  41.667  37.848  0.00  0.00      A   
ATOM   1984  CA  MET   124      32.132  41.019  35.818  0.00  0.00      A   
ATOM   1985  HA  MET   124      32.984  41.415  35.267  0.00  0.00      A   
ATOM   1986  CB  MET   124      32.541  39.666  36.409  0.00  0.00      A   
ATOM   1987  HB3 MET   124      32.574  38.949  35.598  0.00  0.00      A   
ATOM   1988  HB2 MET   124      31.791  39.333  37.128  0.00  0.00      A   
ATOM   1989  CG  MET   124      33.923  39.653  37.071  0.00  0.00      A   
ATOM   1990  HG3 MET   124      34.151  38.623  37.346  0.00  0.00      A   
ATOM   1991  HG2 MET   124      33.866  40.228  37.992  0.00  0.00      A   
ATOM   1992  SD  MET   124      35.309  40.292  36.074  0.00  0.00      A   
ATOM   1993  CE  MET   124      35.143  39.309  34.559  0.00  0.00      A   
ATOM   1994  HE1 MET   124      35.995  39.494  33.906  0.00  0.00      A   
ATOM   1995  HE2 MET   124      35.108  38.251  34.812  0.00  0.00      A   
ATOM   1996  HE3 MET   124      34.228  39.580  34.032  0.00  0.00      A   
ATOM   1997  C   MET   124      31.029  40.832  34.762  0.00  0.00      A   
ATOM   1998  O   MET   124      31.346  40.788  33.576  0.00  0.00      A   
ATOM   1999  N   ASN   125      29.753  40.695  35.141  0.00  0.00      A   
ATOM   2000  H   ASN   125      29.544  40.706  36.135  0.00  0.00      A   
ATOM   2001  CA  ASN   125      28.641  40.542  34.183  0.00  0.00      A   
ATOM   2002  HA  ASN   125      28.838  39.650  33.586  0.00  0.00      A   
ATOM   2003  CB  ASN   125      27.324  40.329  34.948  0.00  0.00      A   
ATOM   2004  HB3 ASN   125      27.070  41.252  35.459  0.00  0.00      A   
ATOM   2005  HB2 ASN   125      27.448  39.566  35.711  0.00  0.00      A   
ATOM   2006  CG  ASN   125      26.161  39.905  34.061  0.00  0.00      A   
ATOM   2007  OD1 ASN   125      26.288  39.086  33.157  0.00  0.00      A   
ATOM   2008  ND2 ASN   125      24.988  40.426  34.333  0.00  0.00      A   
ATOM   2009 HD21 ASN   125      24.187  40.172  33.767  0.00  0.00      A   
ATOM   2010 HD22 ASN   125      24.919  41.155  35.024  0.00  0.00      A   
ATOM   2011  C   ASN   125      28.545  41.714  33.184  0.00  0.00      A   
ATOM   2012  O   ASN   125      28.328  41.491  31.992  0.00  0.00      A   
ATOM   2013  N   TYR   126      28.719  42.952  33.662  0.00  0.00      A   
ATOM   2014  H   TYR   126      28.886  43.067  34.653  0.00  0.00      A   
ATOM   2015  CA  TYR   126      28.838  44.136  32.804  0.00  0.00      A   
ATOM   2016  HA  TYR   126      27.953  44.176  32.167  0.00  0.00      A   
ATOM   2017  CB  TYR   126      28.863  45.414  33.654  0.00  0.00      A   
ATOM   2018  HB3 TYR   126      29.736  45.397  34.306  0.00  0.00      A   
ATOM   2019  HB2 TYR   126      27.980  45.424  34.293  0.00  0.00      A   
ATOM   2020  CG  TYR   126      28.873  46.697  32.839  0.00  0.00      A   
ATOM   2021  CD1 TYR   126      27.719  47.098  32.137  0.00  0.00      A   
ATOM   2022  HD1 TYR   126      26.832  46.479  32.169  0.00  0.00      A   
ATOM   2023  CE1 TYR   126      27.720  48.293  31.388  0.00  0.00      A   
ATOM   2024  HE1 TYR   126      26.835  48.588  30.843  0.00  0.00      A   
ATOM   2025  CZ  TYR   126      28.872  49.092  31.348  0.00  0.00      A   
ATOM   2026  OH  TYR   126      28.895  50.243  30.622  0.00  0.00      A   
ATOM   2027  HH  TYR   126      28.038  50.691  30.661  0.00  0.00      A   
ATOM   2028  CE2 TYR   126      30.019  48.699  32.051  0.00  0.00      A   
ATOM   2029  HE2 TYR   126      30.883  49.338  32.045  0.00  0.00      A   
ATOM   2030  CD2 TYR   126      30.031  47.497  32.784  0.00  0.00      A   
ATOM   2031  HD2 TYR   126      30.921  47.197  33.320  0.00  0.00      A   
ATOM   2032  C   TYR   126      30.055  44.052  31.868  0.00  0.00      A   
ATOM   2033  O   TYR   126      29.923  44.330  30.679  0.00  0.00      A   
ATOM   2034  N   LEU   127      31.234  43.655  32.370  0.00  0.00      A   
ATOM   2035  H   LEU   127      31.288  43.444  33.360  0.00  0.00      A   
ATOM   2036  CA  LEU   127      32.414  43.398  31.523  0.00  0.00      A   
ATOM   2037  HA  LEU   127      32.651  44.329  31.008  0.00  0.00      A   
ATOM   2038  CB  LEU   127      33.652  42.993  32.350  0.00  0.00      A   
ATOM   2039  HB3 LEU   127      34.471  42.836  31.648  0.00  0.00      A   
ATOM   2040  HB2 LEU   127      33.465  42.035  32.834  0.00  0.00      A   
ATOM   2041  CG  LEU   127      34.126  43.995  33.422  0.00  0.00      A   
ATOM   2042  HG  LEU   127      33.439  43.967  34.263  0.00  0.00      A   
ATOM   2043  CD1 LEU   127      35.512  43.583  33.922  0.00  0.00      A   
ATOM   2044 HD11 LEU   127      36.247  43.677  33.122  0.00  0.00      A   
ATOM   2045 HD12 LEU   127      35.803  44.216  34.761  0.00  0.00      A   
ATOM   2046 HD13 LEU   127      35.485  42.549  34.264  0.00  0.00      A   
ATOM   2047  CD2 LEU   127      34.215  45.438  32.919  0.00  0.00      A   
ATOM   2048 HD21 LEU   127      34.836  45.482  32.026  0.00  0.00      A   
ATOM   2049 HD22 LEU   127      33.218  45.814  32.691  0.00  0.00      A   
ATOM   2050 HD23 LEU   127      34.650  46.070  33.693  0.00  0.00      A   
ATOM   2051  C   LEU   127      32.127  42.379  30.402  0.00  0.00      A   
ATOM   2052  O   LEU   127      32.393  42.674  29.239  0.00  0.00      A   
ATOM   2053  N   GLU   128      31.572  41.207  30.725  0.00  0.00      A   
ATOM   2054  H   GLU   128      31.412  41.027  31.712  0.00  0.00      A   
ATOM   2055  CA  GLU   128      31.110  40.194  29.759  0.00  0.00      A   
ATOM   2056  HA  GLU   128      31.985  39.773  29.264  0.00  0.00      A   
ATOM   2057  CB  GLU   128      30.387  39.061  30.510  0.00  0.00      A   
ATOM   2058  HB3 GLU   128      29.497  39.467  30.988  0.00  0.00      A   
ATOM   2059  HB2 GLU   128      31.042  38.671  31.290  0.00  0.00      A   
ATOM   2060  CG  GLU   128      29.965  37.900  29.597  0.00  0.00      A   
ATOM   2061  HG3 GLU   128      30.837  37.290  29.373  0.00  0.00      A   
ATOM   2062  HG2 GLU   128      29.576  38.282  28.653  0.00  0.00      A   
ATOM   2063  CD  GLU   128      28.869  37.055  30.248  0.00  0.00      A   
ATOM   2064  OE1 GLU   128      29.132  36.359  31.251  0.00  0.00      A   
ATOM   2065  OE2 GLU   128      27.703  37.114  29.782  0.00  0.00      A   
ATOM   2066  C   GLU   128      30.202  40.793  28.667  0.00  0.00      A   
ATOM   2067  O   GLU   128      30.369  40.508  27.474  0.00  0.00      A   
ATOM   2068  N   ASP   129      29.216  41.601  29.070  0.00  0.00      A   
ATOM   2069  H   ASP   129      29.093  41.737  30.071  0.00  0.00      A   
ATOM   2070  CA  ASP   129      28.333  42.346  28.169  0.00  0.00      A   
ATOM   2071  HA  ASP   129      27.859  41.617  27.516  0.00  0.00      A   
ATOM   2072  CB  ASP   129      27.228  43.046  28.959  0.00  0.00      A   
ATOM   2073  HB3 ASP   129      27.634  43.858  29.562  0.00  0.00      A   
ATOM   2074  HB2 ASP   129      26.786  42.301  29.611  0.00  0.00      A   
ATOM   2075  CG  ASP   129      26.145  43.571  28.023  0.00  0.00      A   
ATOM   2076  OD1 ASP   129      25.378  42.707  27.526  0.00  0.00      A   
ATOM   2077  OD2 ASP   129      26.113  44.796  27.748  0.00  0.00      A   
ATOM   2078  C   ASP   129      29.079  43.329  27.263  0.00  0.00      A   
ATOM   2079  O   ASP   129      28.875  43.301  26.051  0.00  0.00      A   
ATOM   2080  N   ARG   130      29.979  44.150  27.819  0.00  0.00      A   
ATOM   2081  H   ARG   130      30.075  44.109  28.833  0.00  0.00      A   
ATOM   2082  CA  ARG   130      30.922  45.002  27.064  0.00  0.00      A   
ATOM   2083  HA  ARG   130      30.370  45.479  26.256  0.00  0.00      A   
ATOM   2084  CB  ARG   130      31.496  46.094  27.995  0.00  0.00      A   
ATOM   2085  HB3 ARG   130      32.203  46.706  27.433  0.00  0.00      A   
ATOM   2086  HB2 ARG   130      32.051  45.612  28.801  0.00  0.00      A   
ATOM   2087  CG  ARG   130      30.455  47.042  28.623  0.00  0.00      A   
ATOM   2088  HG3 ARG   130      30.981  47.774  29.238  0.00  0.00      A   
ATOM   2089  HG2 ARG   130      29.805  46.472  29.286  0.00  0.00      A   
ATOM   2090  CD  ARG   130      29.561  47.788  27.619  0.00  0.00      A   
ATOM   2091  HD3 ARG   130      28.809  48.349  28.176  0.00  0.00      A   
ATOM   2092  HD2 ARG   130      29.020  47.061  27.012  0.00  0.00      A   
ATOM   2093  NE  ARG   130      30.311  48.702  26.728  0.00  0.00      A   
ATOM   2094  HE  ARG   130      30.519  48.351  25.803  0.00  0.00      A   
ATOM   2095  CZ  ARG   130      30.606  49.970  26.951  0.00  0.00      A   
ATOM   2096  NH1 ARG   130      30.377  50.534  28.099  0.00  0.00      A   
ATOM   2097 HH11 ARG   130      29.892  50.016  28.815  0.00  0.00      A   
ATOM   2098 HH12 ARG   130      30.594  51.510  28.245  0.00  0.00      A   
ATOM   2099  NH2 ARG   130      31.134  50.710  26.020  0.00  0.00      A   
ATOM   2100 HH21 ARG   130      31.303  50.316  25.099  0.00  0.00      A   
ATOM   2101 HH22 ARG   130      31.330  51.688  26.186  0.00  0.00      A   
ATOM   2102  C   ARG   130      32.049  44.211  26.364  0.00  0.00      A   
ATOM   2103  O   ARG   130      33.002  44.821  25.880  0.00  0.00      A   
ATOM   2104  N   ARG   131      31.931  42.877  26.269  0.00  0.00      A   
ATOM   2105  H   ARG   131      31.109  42.489  26.712  0.00  0.00      A   
ATOM   2106  CA  ARG   131      32.871  41.897  25.680  0.00  0.00      A   
ATOM   2107  HA  ARG   131      32.558  40.907  26.012  0.00  0.00      A   
ATOM   2108  CB  ARG   131      32.777  41.926  24.146  0.00  0.00      A   
ATOM   2109  HB3 ARG   131      33.382  41.110  23.753  0.00  0.00      A   
ATOM   2110  HB2 ARG   131      33.200  42.866  23.797  0.00  0.00      A   
ATOM   2111  CG  ARG   131      31.365  41.793  23.560  0.00  0.00      A   
ATOM   2112  HG3 ARG   131      30.799  42.706  23.750  0.00  0.00      A   
ATOM   2113  HG2 ARG   131      30.856  40.957  24.037  0.00  0.00      A   
ATOM   2114  CD  ARG   131      31.443  41.542  22.045  0.00  0.00      A   
ATOM   2115  HD3 ARG   131      30.436  41.509  21.628  0.00  0.00      A   
ATOM   2116  HD2 ARG   131      31.906  40.571  21.882  0.00  0.00      A   
ATOM   2117  NE  ARG   131      32.262  42.551  21.352  0.00  0.00      A   
ATOM   2118  HE  ARG   131      33.263  42.391  21.349  0.00  0.00      A   
ATOM   2119  CZ  ARG   131      31.855  43.673  20.801  0.00  0.00      A   
ATOM   2120  NH1 ARG   131      32.745  44.491  20.330  0.00  0.00      A   
ATOM   2121 HH11 ARG   131      33.719  44.257  20.428  0.00  0.00      A   
ATOM   2122 HH12 ARG   131      32.454  45.445  20.135  0.00  0.00      A   
ATOM   2123  NH2 ARG   131      30.597  43.996  20.713  0.00  0.00      A   
ATOM   2124 HH21 ARG   131      29.901  43.408  21.138  0.00  0.00      A   
ATOM   2125 HH22 ARG   131      30.293  44.831  20.225  0.00  0.00      A   
ATOM   2126  C   ARG   131      34.330  42.017  26.150  0.00  0.00      A   
ATOM   2127  O   ARG   131      35.252  41.720  25.390  0.00  0.00      A   
ATOM   2128  N   LEU   132      34.546  42.402  27.404  0.00  0.00      A   
ATOM   2129  H   LEU   132      33.734  42.599  27.977  0.00  0.00      A   
ATOM   2130  CA  LEU   132      35.849  42.362  28.064  0.00  0.00      A   
ATOM   2131  HA  LEU   132      36.627  42.501  27.315  0.00  0.00      A   
ATOM   2132  CB  LEU   132      35.962  43.506  29.094  0.00  0.00      A   
ATOM   2133  HB3 LEU   132      36.538  43.146  29.948  0.00  0.00      A   
ATOM   2134  HB2 LEU   132      34.972  43.783  29.458  0.00  0.00      A   
ATOM   2135  CG  LEU   132      36.683  44.755  28.551  0.00  0.00      A   
ATOM   2136  HG  LEU   132      37.684  44.470  28.223  0.00  0.00      A   
ATOM   2137  CD1 LEU   132      35.951  45.411  27.382  0.00  0.00      A   
ATOM   2138 HD11 LEU   132      36.484  46.308  27.067  0.00  0.00      A   
ATOM   2139 HD12 LEU   132      35.899  44.723  26.541  0.00  0.00      A   
ATOM   2140 HD13 LEU   132      34.937  45.679  27.678  0.00  0.00      A   
ATOM   2141  CD2 LEU   132      36.817  45.803  29.657  0.00  0.00      A   
ATOM   2142 HD21 LEU   132      37.398  46.651  29.290  0.00  0.00      A   
ATOM   2143 HD22 LEU   132      35.833  46.153  29.965  0.00  0.00      A   
ATOM   2144 HD23 LEU   132      37.338  45.375  30.513  0.00  0.00      A   
ATOM   2145  C   LEU   132      36.079  40.991  28.720  0.00  0.00      A   
ATOM   2146  O   LEU   132      35.213  40.459  29.421  0.00  0.00      A   
ATOM   2147  N   VAL   133      37.271  40.433  28.518  0.00  0.00      A   
ATOM   2148  H   VAL   133      37.893  40.882  27.850  0.00  0.00      A   
ATOM   2149  CA  VAL   133      37.845  39.368  29.357  0.00  0.00      A   
ATOM   2150  HA  VAL   133      37.077  38.977  30.021  0.00  0.00      A   
ATOM   2151  CB  VAL   133      38.353  38.170  28.529  0.00  0.00      A   
ATOM   2152  HB  VAL   133      38.770  37.438  29.219  0.00  0.00      A   
ATOM   2153  CG1 VAL   133      37.169  37.513  27.807  0.00  0.00      A   
ATOM   2154 HG11 VAL   133      36.749  38.200  27.072  0.00  0.00      A   
ATOM   2155 HG12 VAL   133      37.506  36.614  27.294  0.00  0.00      A   
ATOM   2156 HG13 VAL   133      36.403  37.247  28.534  0.00  0.00      A   
ATOM   2157  CG2 VAL   133      39.423  38.485  27.475  0.00  0.00      A   
ATOM   2158 HG21 VAL   133      40.294  38.933  27.947  0.00  0.00      A   
ATOM   2159 HG22 VAL   133      39.730  37.561  26.986  0.00  0.00      A   
ATOM   2160 HG23 VAL   133      39.027  39.167  26.724  0.00  0.00      A   
ATOM   2161  C   VAL   133      38.917  39.996  30.248  0.00  0.00      A   
ATOM   2162  O   VAL   133      39.802  40.690  29.745  0.00  0.00      A   
ATOM   2163  N   HIE   134      38.773  39.880  31.571  0.00  0.00      A   
ATOM   2164  H   HIE   134      38.083  39.216  31.919  0.00  0.00      A   
ATOM   2165  CA  HIE   134      39.585  40.604  32.561  0.00  0.00      A   
ATOM   2166  HA  HIE   134      39.690  41.639  32.237  0.00  0.00      A   
ATOM   2167  CB  HIE   134      38.863  40.612  33.918  0.00  0.00      A   
ATOM   2168  HB3 HIE   134      38.735  39.587  34.270  0.00  0.00      A   
ATOM   2169  HB2 HIE   134      37.876  41.057  33.796  0.00  0.00      A   
ATOM   2170  CG  HIE   134      39.618  41.389  34.965  0.00  0.00      A   
ATOM   2171  ND1 HIE   134      40.674  40.875  35.711  0.00  0.00      A   
ATOM   2172  CE1 HIE   134      41.132  41.897  36.451  0.00  0.00      A   
ATOM   2173  HE1 HIE   134      41.972  41.845  37.131  0.00  0.00      A   
ATOM   2174  NE2 HIE   134      40.420  43.008  36.212  0.00  0.00      A   
ATOM   2175  HE2 HIE   134      40.617  43.912  36.640  0.00  0.00      A   
ATOM   2176  CD2 HIE   134      39.461  42.711  35.267  0.00  0.00      A   
ATOM   2177  HD2 HIE   134      38.748  43.391  34.826  0.00  0.00      A   
ATOM   2178  C   HIE   134      41.012  40.049  32.669  0.00  0.00      A   
ATOM   2179  O   HIE   134      41.971  40.822  32.670  0.00  0.00      A   
ATOM   2180  N   ARG   135      41.142  38.716  32.723  0.00  0.00      A   
ATOM   2181  H   ARG   135      40.273  38.189  32.799  0.00  0.00      A   
ATOM   2182  CA  ARG   135      42.389  37.918  32.677  0.00  0.00      A   
ATOM   2183  HA  ARG   135      42.079  36.876  32.607  0.00  0.00      A   
ATOM   2184  CB  ARG   135      43.239  38.218  31.423  0.00  0.00      A   
ATOM   2185  HB3 ARG   135      43.950  37.400  31.310  0.00  0.00      A   
ATOM   2186  HB2 ARG   135      43.813  39.132  31.589  0.00  0.00      A   
ATOM   2187  CG  ARG   135      42.450  38.376  30.111  0.00  0.00      A   
ATOM   2188  HG3 ARG   135      42.047  39.386  30.069  0.00  0.00      A   
ATOM   2189  HG2 ARG   135      41.620  37.669  30.097  0.00  0.00      A   
ATOM   2190  CD  ARG   135      43.301  38.138  28.855  0.00  0.00      A   
ATOM   2191  HD3 ARG   135      42.725  38.456  27.984  0.00  0.00      A   
ATOM   2192  HD2 ARG   135      43.477  37.068  28.749  0.00  0.00      A   
ATOM   2193  NE  ARG   135      44.586  38.867  28.865  0.00  0.00      A   
ATOM   2194  HE  ARG   135      44.552  39.877  28.753  0.00  0.00      A   
ATOM   2195  CZ  ARG   135      45.791  38.343  29.002  0.00  0.00      A   
ATOM   2196  NH1 ARG   135      46.857  39.050  28.784  0.00  0.00      A   
ATOM   2197 HH11 ARG   135      46.763  39.995  28.406  0.00  0.00      A   
ATOM   2198 HH12 ARG   135      47.750  38.597  28.815  0.00  0.00      A   
ATOM   2199  NH2 ARG   135      45.982  37.100  29.343  0.00  0.00      A   
ATOM   2200 HH21 ARG   135      45.200  36.525  29.598  0.00  0.00      A   
ATOM   2201 HH22 ARG   135      46.925  36.717  29.370  0.00  0.00      A   
ATOM   2202  C   ARG   135      43.267  37.972  33.932  0.00  0.00      A   
ATOM   2203  O   ARG   135      44.264  37.248  33.991  0.00  0.00      A   
ATOM   2204  N   ASP   136      42.941  38.802  34.919  0.00  0.00      A   
ATOM   2205  H   ASP   136      42.132  39.399  34.791  0.00  0.00      A   
ATOM   2206  CA  ASP   136      43.785  39.061  36.097  0.00  0.00      A   
ATOM   2207  HA  ASP   136      44.427  38.197  36.269  0.00  0.00      A   
ATOM   2208  CB  ASP   136      44.680  40.283  35.780  0.00  0.00      A   
ATOM   2209  HB3 ASP   136      44.326  41.168  36.311  0.00  0.00      A   
ATOM   2210  HB2 ASP   136      44.618  40.511  34.714  0.00  0.00      A   
ATOM   2211  CG  ASP   136      46.155  40.049  36.105  0.00  0.00      A   
ATOM   2212  OD1 ASP   136      46.485  39.736  37.269  0.00  0.00      A   
ATOM   2213  OD2 ASP   136      46.997  40.181  35.181  0.00  0.00      A   
ATOM   2214  C   ASP   136      42.928  39.227  37.375  0.00  0.00      A   
ATOM   2215  O   ASP   136      43.242  40.002  38.277  0.00  0.00      A   
ATOM   2216  N   LEU   137      41.803  38.508  37.451  0.00  0.00      A   
ATOM   2217  H   LEU   137      41.589  37.889  36.684  0.00  0.00      A   
ATOM   2218  CA  LEU   137      40.848  38.596  38.554  0.00  0.00      A   
ATOM   2219  HA  LEU   137      40.723  39.654  38.792  0.00  0.00      A   
ATOM   2220  CB  LEU   137      39.487  38.078  38.060  0.00  0.00      A   
ATOM   2221  HB3 LEU   137      39.618  37.074  37.665  0.00  0.00      A   
ATOM   2222  HB2 LEU   137      39.169  38.715  37.233  0.00  0.00      A   
ATOM   2223  CG  LEU   137      38.366  38.052  39.114  0.00  0.00      A   
ATOM   2224  HG  LEU   137      38.608  37.320  39.883  0.00  0.00      A   
ATOM   2225  CD1 LEU   137      38.130  39.413  39.775  0.00  0.00      A   
ATOM   2226 HD11 LEU   137      37.952  40.171  39.011  0.00  0.00      A   
ATOM   2227 HD12 LEU   137      37.267  39.358  40.437  0.00  0.00      A   
ATOM   2228 HD13 LEU   137      38.994  39.696  40.373  0.00  0.00      A   
ATOM   2229  CD2 LEU   137      37.061  37.632  38.440  0.00  0.00      A   
ATOM   2230 HD21 LEU   137      36.799  38.346  37.660  0.00  0.00      A   
ATOM   2231 HD22 LEU   137      37.178  36.648  37.989  0.00  0.00      A   
ATOM   2232 HD23 LEU   137      36.262  37.595  39.178  0.00  0.00      A   
ATOM   2233  C   LEU   137      41.385  37.890  39.815  0.00  0.00      A   
ATOM   2234  O   LEU   137      41.560  36.671  39.844  0.00  0.00      A   
ATOM   2235  N   ALA   138      41.694  38.690  40.831  0.00  0.00      A   
ATOM   2236  H   ALA   138      41.562  39.681  40.697  0.00  0.00      A   
ATOM   2237  CA  ALA   138      42.251  38.305  42.126  0.00  0.00      A   
ATOM   2238  HA  ALA   138      41.805  37.372  42.473  0.00  0.00      A   
ATOM   2239  CB  ALA   138      43.763  38.126  41.943  0.00  0.00      A   
ATOM   2240  HB1 ALA   138      44.207  39.048  41.567  0.00  0.00      A   
ATOM   2241  HB2 ALA   138      44.226  37.853  42.889  0.00  0.00      A   
ATOM   2242  HB3 ALA   138      43.959  37.329  41.224  0.00  0.00      A   
ATOM   2243  C   ALA   138      41.941  39.428  43.133  0.00  0.00      A   
ATOM   2244  O   ALA   138      41.796  40.579  42.713  0.00  0.00      A   
ATOM   2245  N   ALA   139      41.868  39.161  44.441  0.00  0.00      A   
ATOM   2246  H   ALA   139      42.022  38.205  44.759  0.00  0.00      A   
ATOM   2247  CA  ALA   139      41.611  40.195  45.461  0.00  0.00      A   
ATOM   2248  HA  ALA   139      40.596  40.560  45.299  0.00  0.00      A   
ATOM   2249  CB  ALA   139      41.643  39.550  46.852  0.00  0.00      A   
ATOM   2250  HB1 ALA   139      40.917  38.737  46.899  0.00  0.00      A   
ATOM   2251  HB2 ALA   139      42.633  39.147  47.060  0.00  0.00      A   
ATOM   2252  HB3 ALA   139      41.389  40.293  47.609  0.00  0.00      A   
ATOM   2253  C   ALA   139      42.531  41.440  45.353  0.00  0.00      A   
ATOM   2254  O   ALA   139      42.082  42.563  45.584  0.00  0.00      A   
ATOM   2255  N   ARG   140      43.807  41.261  44.978  0.00  0.00      A   
ATOM   2256  H   ARG   140      44.119  40.294  44.903  0.00  0.00      A   
ATOM   2257  CA  ARG   140      44.774  42.332  44.622  0.00  0.00      A   
ATOM   2258  HA  ARG   140      44.908  42.966  45.499  0.00  0.00      A   
ATOM   2259  CB  ARG   140      46.146  41.708  44.311  0.00  0.00      A   
ATOM   2260  HB3 ARG   140      46.504  41.188  45.202  0.00  0.00      A   
ATOM   2261  HB2 ARG   140      46.853  42.505  44.080  0.00  0.00      A   
ATOM   2262  CG  ARG   140      46.115  40.716  43.141  0.00  0.00      A   
ATOM   2263  HG3 ARG   140      45.688  41.189  42.259  0.00  0.00      A   
ATOM   2264  HG2 ARG   140      45.500  39.863  43.417  0.00  0.00      A   
ATOM   2265  CD  ARG   140      47.517  40.216  42.797  0.00  0.00      A   
ATOM   2266  HD3 ARG   140      48.031  39.926  43.711  0.00  0.00      A   
ATOM   2267  HD2 ARG   140      48.080  41.033  42.346  0.00  0.00      A   
ATOM   2268  NE  ARG   140      47.452  39.086  41.857  0.00  0.00      A   
ATOM   2269  HE  ARG   140      47.205  39.292  40.894  0.00  0.00      A   
ATOM   2270  CZ  ARG   140      47.686  37.813  42.117  0.00  0.00      A   
ATOM   2271  NH1 ARG   140      48.009  37.353  43.290  0.00  0.00      A   
ATOM   2272 HH11 ARG   140      48.070  37.975  44.091  0.00  0.00      A   
ATOM   2273 HH12 ARG   140      47.961  36.356  43.414  0.00  0.00      A   
ATOM   2274  NH2 ARG   140      47.597  36.938  41.170  0.00  0.00      A   
ATOM   2275 HH21 ARG   140      47.157  37.231  40.301  0.00  0.00      A   
ATOM   2276 HH22 ARG   140      48.053  36.038  41.264  0.00  0.00      A   
ATOM   2277  C   ARG   140      44.342  43.294  43.495  0.00  0.00      A   
ATOM   2278  O   ARG   140      44.858  44.408  43.408  0.00  0.00      A   
ATOM   2279  N   ASN   141      43.412  42.881  42.632  0.00  0.00      A   
ATOM   2280  H   ASN   141      43.014  41.961  42.783  0.00  0.00      A   
ATOM   2281  CA  ASN   141      42.888  43.652  41.494  0.00  0.00      A   
ATOM   2282  HA  ASN   141      43.405  44.609  41.448  0.00  0.00      A   
ATOM   2283  CB  ASN   141      43.212  42.889  40.190  0.00  0.00      A   
ATOM   2284  HB3 ASN   141      42.821  43.442  39.336  0.00  0.00      A   
ATOM   2285  HB2 ASN   141      42.722  41.916  40.215  0.00  0.00      A   
ATOM   2286  CG  ASN   141      44.710  42.696  39.974  0.00  0.00      A   
ATOM   2287  OD1 ASN   141      45.532  43.564  40.233  0.00  0.00      A   
ATOM   2288  ND2 ASN   141      45.149  41.555  39.510  0.00  0.00      A   
ATOM   2289 HD21 ASN   141      46.137  41.421  39.349  0.00  0.00      A   
ATOM   2290 HD22 ASN   141      44.486  40.857  39.179  0.00  0.00      A   
ATOM   2291  C   ASN   141      41.390  44.001  41.690  0.00  0.00      A   
ATOM   2292  O   ASN   141      40.645  44.257  40.740  0.00  0.00      A   
ATOM   2293  N   VAL   142      40.978  44.092  42.960  0.00  0.00      A   
ATOM   2294  H   VAL   142      41.643  43.844  43.683  0.00  0.00      A   
ATOM   2295  CA  VAL   142      39.682  44.583  43.442  0.00  0.00      A   
ATOM   2296  HA  VAL   142      39.162  45.086  42.629  0.00  0.00      A   
ATOM   2297  CB  VAL   142      38.787  43.440  43.968  0.00  0.00      A   
ATOM   2298  HB  VAL   142      39.254  42.988  44.844  0.00  0.00      A   
ATOM   2299  CG1 VAL   142      37.405  43.973  44.374  0.00  0.00      A   
ATOM   2300 HG11 VAL   142      36.791  43.157  44.754  0.00  0.00      A   
ATOM   2301 HG12 VAL   142      37.501  44.716  45.166  0.00  0.00      A   
ATOM   2302 HG13 VAL   142      36.909  44.425  43.515  0.00  0.00      A   
ATOM   2303  CG2 VAL   142      38.570  42.340  42.920  0.00  0.00      A   
ATOM   2304 HG21 VAL   142      38.186  42.772  41.998  0.00  0.00      A   
ATOM   2305 HG22 VAL   142      39.514  41.841  42.706  0.00  0.00      A   
ATOM   2306 HG23 VAL   142      37.870  41.595  43.296  0.00  0.00      A   
ATOM   2307  C   VAL   142      39.976  45.596  44.548  0.00  0.00      A   
ATOM   2308  O   VAL   142      40.744  45.318  45.469  0.00  0.00      A   
ATOM   2309  N   LEU   143      39.412  46.794  44.442  0.00  0.00      A   
ATOM   2310  H   LEU   143      38.749  46.948  43.690  0.00  0.00      A   
ATOM   2311  CA  LEU   143      39.722  47.937  45.299  0.00  0.00      A   
ATOM   2312  HA  LEU   143      40.526  47.670  45.982  0.00  0.00      A   
ATOM   2313  CB  LEU   143      40.199  49.117  44.438  0.00  0.00      A   
ATOM   2314  HB3 LEU   143      40.445  49.931  45.117  0.00  0.00      A   
ATOM   2315  HB2 LEU   143      39.362  49.432  43.813  0.00  0.00      A   
ATOM   2316  CG  LEU   143      41.419  48.889  43.526  0.00  0.00      A   
ATOM   2317  HG  LEU   143      41.173  48.144  42.771  0.00  0.00      A   
ATOM   2318  CD1 LEU   143      41.748  50.213  42.836  0.00  0.00      A   
ATOM   2319 HD11 LEU   143      40.877  50.562  42.285  0.00  0.00      A   
ATOM   2320 HD12 LEU   143      42.037  50.957  43.576  0.00  0.00      A   
ATOM   2321 HD13 LEU   143      42.560  50.072  42.129  0.00  0.00      A   
ATOM   2322  CD2 LEU   143      42.663  48.420  44.278  0.00  0.00      A   
ATOM   2323 HD21 LEU   143      42.498  47.414  44.657  0.00  0.00      A   
ATOM   2324 HD22 LEU   143      43.516  48.384  43.600  0.00  0.00      A   
ATOM   2325 HD23 LEU   143      42.888  49.098  45.101  0.00  0.00      A   
ATOM   2326  C   LEU   143      38.517  48.347  46.155  0.00  0.00      A   
ATOM   2327  O   LEU   143      37.371  48.013  45.848  0.00  0.00      A   
ATOM   2328  N   VAL   144      38.781  49.093  47.228  0.00  0.00      A   
ATOM   2329  H   VAL   144      39.758  49.288  47.430  0.00  0.00      A   
ATOM   2330  CA  VAL   144      37.806  49.417  48.279  0.00  0.00      A   
ATOM   2331  HA  VAL   144      36.852  48.943  48.048  0.00  0.00      A   
ATOM   2332  CB  VAL   144      38.278  48.849  49.634  0.00  0.00      A   
ATOM   2333  HB  VAL   144      39.205  49.339  49.922  0.00  0.00      A   
ATOM   2334  CG1 VAL   144      37.229  49.059  50.735  0.00  0.00      A   
ATOM   2335 HG11 VAL   144      37.609  48.677  51.684  0.00  0.00      A   
ATOM   2336 HG12 VAL   144      37.008  50.118  50.857  0.00  0.00      A   
ATOM   2337 HG13 VAL   144      36.313  48.527  50.481  0.00  0.00      A   
ATOM   2338  CG2 VAL   144      38.564  47.344  49.557  0.00  0.00      A   
ATOM   2339 HG21 VAL   144      39.426  47.161  48.916  0.00  0.00      A   
ATOM   2340 HG22 VAL   144      38.798  46.958  50.550  0.00  0.00      A   
ATOM   2341 HG23 VAL   144      37.699  46.820  49.156  0.00  0.00      A   
ATOM   2342  C   VAL   144      37.575  50.930  48.338  0.00  0.00      A   
ATOM   2343  O   VAL   144      38.455  51.692  48.751  0.00  0.00      A   
ATOM   2344  N   LYS   145      36.381  51.368  47.910  0.00  0.00      A   
ATOM   2345  H   LYS   145      35.708  50.676  47.599  0.00  0.00      A   
ATOM   2346  CA  LYS   145      35.898  52.750  48.077  0.00  0.00      A   
ATOM   2347  HA  LYS   145      36.688  53.442  47.781  0.00  0.00      A   
ATOM   2348  CB  LYS   145      34.662  52.987  47.184  0.00  0.00      A   
ATOM   2349  HB3 LYS   145      33.826  52.390  47.547  0.00  0.00      A   
ATOM   2350  HB2 LYS   145      34.880  52.677  46.162  0.00  0.00      A   
ATOM   2351  CG  LYS   145      34.251  54.465  47.175  0.00  0.00      A   
ATOM   2352  HG3 LYS   145      35.004  55.046  46.640  0.00  0.00      A   
ATOM   2353  HG2 LYS   145      34.194  54.818  48.203  0.00  0.00      A   
ATOM   2354  CD  LYS   145      32.878  54.669  46.521  0.00  0.00      A   
ATOM   2355  HD3 LYS   145      32.129  54.109  47.080  0.00  0.00      A   
ATOM   2356  HD2 LYS   145      32.906  54.286  45.499  0.00  0.00      A   
ATOM   2357  CE  LYS   145      32.465  56.146  46.477  0.00  0.00      A   
ATOM   2358  HE3 LYS   145      31.498  56.221  45.970  0.00  0.00      A   
ATOM   2359  HE2 LYS   145      33.193  56.701  45.877  0.00  0.00      A   
ATOM   2360  NZ  LYS   145      32.365  56.755  47.827  0.00  0.00      A   
ATOM   2361  HZ1 LYS   145      31.737  56.234  48.436  0.00  0.00      A   
ATOM   2362  HZ2 LYS   145      33.278  56.825  48.272  0.00  0.00      A   
ATOM   2363  HZ3 LYS   145      32.018  57.708  47.766  0.00  0.00      A   
ATOM   2364  C   LYS   145      35.591  53.006  49.553  0.00  0.00      A   
ATOM   2365  O   LYS   145      36.135  53.924  50.168  0.00  0.00      A   
ATOM   2366  N   THR   146      34.734  52.155  50.113  0.00  0.00      A   
ATOM   2367  H   THR   146      34.354  51.420  49.525  0.00  0.00      A   
ATOM   2368  CA  THR   146      34.387  52.079  51.540  0.00  0.00      A   
ATOM   2369  HA  THR   146      35.192  52.521  52.126  0.00  0.00      A   
ATOM   2370  CB  THR   146      33.076  52.824  51.870  0.00  0.00      A   
ATOM   2371  HB  THR   146      32.977  52.885  52.951  0.00  0.00      A   
ATOM   2372  CG2 THR   146      33.039  54.251  51.324  0.00  0.00      A   
ATOM   2373 HG21 THR   146      32.963  54.240  50.238  0.00  0.00      A   
ATOM   2374 HG22 THR   146      32.179  54.776  51.739  0.00  0.00      A   
ATOM   2375 HG23 THR   146      33.939  54.782  51.627  0.00  0.00      A   
ATOM   2376  OG1 THR   146      31.960  52.122  51.369  0.00  0.00      A   
ATOM   2377  HG1 THR   146      31.180  52.679  51.578  0.00  0.00      A   
ATOM   2378  C   THR   146      34.237  50.605  51.931  0.00  0.00      A   
ATOM   2379  O   THR   146      34.056  49.766  51.044  0.00  0.00      A   
ATOM   2380  N   PRO   147      34.257  50.243  53.227  0.00  0.00      A   
ATOM   2381  CD  PRO   147      34.560  51.108  54.356  0.00  0.00      A   
ATOM   2382  HD3 PRO   147      35.417  51.754  54.164  0.00  0.00      A   
ATOM   2383  HD2 PRO   147      33.678  51.698  54.599  0.00  0.00      A   
ATOM   2384  CG  PRO   147      34.864  50.171  55.516  0.00  0.00      A   
ATOM   2385  HG3 PRO   147      35.903  49.854  55.449  0.00  0.00      A   
ATOM   2386  HG2 PRO   147      34.662  50.627  56.483  0.00  0.00      A   
ATOM   2387  CB  PRO   147      33.938  48.994  55.230  0.00  0.00      A   
ATOM   2388  HB3 PRO   147      34.294  48.085  55.704  0.00  0.00      A   
ATOM   2389  HB2 PRO   147      32.928  49.235  55.568  0.00  0.00      A   
ATOM   2390  CA  PRO   147      33.979  48.882  53.704  0.00  0.00      A   
ATOM   2391  HA  PRO   147      34.827  48.254  53.427  0.00  0.00      A   
ATOM   2392  C   PRO   147      32.702  48.210  53.157  0.00  0.00      A   
ATOM   2393  O   PRO   147      32.534  47.001  53.305  0.00  0.00      A   
ATOM   2394  N   GLN   148      31.797  48.958  52.517  0.00  0.00      A   
ATOM   2395  H   GLN   148      32.015  49.928  52.330  0.00  0.00      A   
ATOM   2396  CA  GLN   148      30.516  48.460  52.014  0.00  0.00      A   
ATOM   2397  HA  GLN   148      30.363  47.448  52.388  0.00  0.00      A   
ATOM   2398  CB  GLN   148      29.408  49.364  52.633  0.00  0.00      A   
ATOM   2399  HB3 GLN   148      28.551  48.895  52.148  0.00  0.00      A   
ATOM   2400  HB2 GLN   148      29.484  50.399  52.300  0.00  0.00      A   
ATOM   2401  CG  GLN   148      29.305  49.419  54.229  0.00  0.00      A   
ATOM   2402  HG3 GLN   148      30.296  49.805  54.469  0.00  0.00      A   
ATOM   2403  HG2 GLN   148      29.104  48.531  54.828  0.00  0.00      A   
ATOM   2404  CD  GLN   148      28.386  50.566  54.611  0.00  0.00      A   
ATOM   2405  OE1 GLN   148      28.780  51.548  55.241  0.00  0.00      A   
ATOM   2406  NE2 GLN   148      27.177  50.453  54.162  0.00  0.00      A   
ATOM   2407 HE21 GLN   148      26.468  51.152  54.332  0.00  0.00      A   
ATOM   2408 HE22 GLN   148      26.898  49.762  53.481  0.00  0.00      A   
ATOM   2409  C   GLN   148      30.421  48.461  50.466  0.00  0.00      A   
ATOM   2410  O   GLN   148      29.484  47.899  49.888  0.00  0.00      A   
ATOM   2411  N   HIE   149      31.395  49.073  49.774  0.00  0.00      A   
ATOM   2412  H   HIE   149      32.194  49.430  50.291  0.00  0.00      A   
ATOM   2413  CA  HIE   149      31.359  49.385  48.336  0.00  0.00      A   
ATOM   2414  HA  HIE   149      30.665  48.711  47.835  0.00  0.00      A   
ATOM   2415  CB  HIE   149      30.817  50.816  48.163  0.00  0.00      A   
ATOM   2416  HB3 HIE   149      31.566  51.530  48.509  0.00  0.00      A   
ATOM   2417  HB2 HIE   149      29.934  50.935  48.792  0.00  0.00      A   
ATOM   2418  CG  HIE   149      30.409  51.177  46.755  0.00  0.00      A   
ATOM   2419  ND1 HIE   149      30.342  50.300  45.670  0.00  0.00      A   
ATOM   2420  CE1 HIE   149      29.942  51.037  44.622  0.00  0.00      A   
ATOM   2421  HE1 HIE   149      29.805  50.653  43.620  0.00  0.00      A   
ATOM   2422  NE2 HIE   149      29.707  52.304  44.999  0.00  0.00      A   
ATOM   2423  HE2 HIE   149      29.369  53.044  44.390  0.00  0.00      A   
ATOM   2424  CD2 HIE   149      29.990  52.409  46.344  0.00  0.00      A   
ATOM   2425  HD2 HIE   149      29.886  53.289  46.965  0.00  0.00      A   
ATOM   2426  C   HIE   149      32.743  49.193  47.683  0.00  0.00      A   
ATOM   2427  O   HIE   149      33.706  49.892  48.011  0.00  0.00      A   
ATOM   2428  N   VAL   150      32.852  48.213  46.782  0.00  0.00      A   
ATOM   2429  H   VAL   150      31.996  47.739  46.502  0.00  0.00      A   
ATOM   2430  CA  VAL   150      34.108  47.704  46.200  0.00  0.00      A   
ATOM   2431  HA  VAL   150      34.911  48.396  46.451  0.00  0.00      A   
ATOM   2432  CB  VAL   150      34.494  46.323  46.781  0.00  0.00      A   
ATOM   2433  HB  VAL   150      35.454  46.038  46.351  0.00  0.00      A   
ATOM   2434  CG1 VAL   150      34.674  46.385  48.304  0.00  0.00      A   
ATOM   2435 HG11 VAL   150      35.064  45.436  48.671  0.00  0.00      A   
ATOM   2436 HG12 VAL   150      35.375  47.178  48.558  0.00  0.00      A   
ATOM   2437 HG13 VAL   150      33.722  46.586  48.795  0.00  0.00      A   
ATOM   2438  CG2 VAL   150      33.497  45.197  46.462  0.00  0.00      A   
ATOM   2439 HG21 VAL   150      33.882  44.251  46.842  0.00  0.00      A   
ATOM   2440 HG22 VAL   150      32.539  45.401  46.935  0.00  0.00      A   
ATOM   2441 HG23 VAL   150      33.355  45.107  45.385  0.00  0.00      A   
ATOM   2442  C   VAL   150      34.040  47.643  44.670  0.00  0.00      A   
ATOM   2443  O   VAL   150      32.955  47.519  44.093  0.00  0.00      A   
ATOM   2444  N   LYS   151      35.199  47.736  43.998  0.00  0.00      A   
ATOM   2445  H   LYS   151      36.053  47.841  44.542  0.00  0.00      A   
ATOM   2446  CA  LYS   151      35.297  47.850  42.530  0.00  0.00      A   
ATOM   2447  HA  LYS   151      34.366  47.479  42.104  0.00  0.00      A   
ATOM   2448  CB  LYS   151      35.461  49.322  42.102  0.00  0.00      A   
ATOM   2449  HB3 LYS   151      35.353  49.356  41.019  0.00  0.00      A   
ATOM   2450  HB2 LYS   151      36.466  49.668  42.351  0.00  0.00      A   
ATOM   2451  CG  LYS   151      34.447  50.294  42.729  0.00  0.00      A   
ATOM   2452  HG3 LYS   151      34.761  50.526  43.748  0.00  0.00      A   
ATOM   2453  HG2 LYS   151      33.465  49.827  42.768  0.00  0.00      A   
ATOM   2454  CD  LYS   151      34.331  51.592  41.921  0.00  0.00      A   
ATOM   2455  HD3 LYS   151      33.894  51.367  40.947  0.00  0.00      A   
ATOM   2456  HD2 LYS   151      35.318  52.028  41.774  0.00  0.00      A   
ATOM   2457  CE  LYS   151      33.427  52.579  42.667  0.00  0.00      A   
ATOM   2458  HE3 LYS   151      33.907  52.868  43.605  0.00  0.00      A   
ATOM   2459  HE2 LYS   151      32.487  52.076  42.912  0.00  0.00      A   
ATOM   2460  NZ  LYS   151      33.140  53.780  41.855  0.00  0.00      A   
ATOM   2461  HZ1 LYS   151      33.980  54.324  41.678  0.00  0.00      A   
ATOM   2462  HZ2 LYS   151      32.730  53.532  40.957  0.00  0.00      A   
ATOM   2463  HZ3 LYS   151      32.485  54.385  42.348  0.00  0.00      A   
ATOM   2464  C   LYS   151      36.435  47.014  41.933  0.00  0.00      A   
ATOM   2465  O   LYS   151      37.586  47.137  42.347  0.00  0.00      A   
ATOM   2466  N   ILE   152      36.133  46.183  40.936  0.00  0.00      A   
ATOM   2467  H   ILE   152      35.172  46.182  40.610  0.00  0.00      A   
ATOM   2468  CA  ILE   152      37.144  45.522  40.085  0.00  0.00      A   
ATOM   2469  HA  ILE   152      37.825  44.955  40.721  0.00  0.00      A   
ATOM   2470  CB  ILE   152      36.471  44.539  39.098  0.00  0.00      A   
ATOM   2471  HB  ILE   152      35.759  45.095  38.483  0.00  0.00      A   
ATOM   2472  CG2 ILE   152      37.507  43.887  38.156  0.00  0.00      A   
ATOM   2473 HG21 ILE   152      38.257  43.346  38.736  0.00  0.00      A   
ATOM   2474 HG22 ILE   152      37.025  43.194  37.468  0.00  0.00      A   
ATOM   2475 HG23 ILE   152      37.996  44.636  37.535  0.00  0.00      A   
ATOM   2476  CG1 ILE   152      35.693  43.471  39.899  0.00  0.00      A   
ATOM   2477 HG13 ILE   152      34.902  43.954  40.474  0.00  0.00      A   
ATOM   2478 HG12 ILE   152      36.367  42.977  40.599  0.00  0.00      A   
ATOM   2479  CD1 ILE   152      35.031  42.398  39.038  0.00  0.00      A   
ATOM   2480 HD11 ILE   152      34.424  42.859  38.258  0.00  0.00      A   
ATOM   2481 HD12 ILE   152      35.785  41.748  38.597  0.00  0.00      A   
ATOM   2482 HD13 ILE   152      34.401  41.787  39.673  0.00  0.00      A   
ATOM   2483  C   ILE   152      37.969  46.580  39.338  0.00  0.00      A   
ATOM   2484  O   ILE   152      37.428  47.619  38.956  0.00  0.00      A   
ATOM   2485  N   THR   153      39.263  46.331  39.115  0.00  0.00      A   
ATOM   2486  H   THR   153      39.665  45.459  39.457  0.00  0.00      A   
ATOM   2487  CA  THR   153      40.154  47.218  38.339  0.00  0.00      A   
ATOM   2488  HA  THR   153      39.553  47.931  37.777  0.00  0.00      A   
ATOM   2489  CB  THR   153      41.075  48.015  39.280  0.00  0.00      A   
ATOM   2490  HB  THR   153      41.804  47.341  39.732  0.00  0.00      A   
ATOM   2491  CG2 THR   153      41.802  49.163  38.586  0.00  0.00      A   
ATOM   2492 HG21 THR   153      42.259  49.814  39.331  0.00  0.00      A   
ATOM   2493 HG22 THR   153      42.587  48.767  37.944  0.00  0.00      A   
ATOM   2494 HG23 THR   153      41.102  49.746  37.989  0.00  0.00      A   
ATOM   2495  OG1 THR   153      40.320  48.608  40.309  0.00  0.00      A   
ATOM   2496  HG1 THR   153      39.700  47.940  40.618  0.00  0.00      A   
ATOM   2497  C   THR   153      40.996  46.422  37.334  0.00  0.00      A   
ATOM   2498  O   THR   153      41.412  45.301  37.624  0.00  0.00      A   
ATOM   2499  N   ASP   154      41.241  46.979  36.145  0.00  0.00      A   
ATOM   2500  H   ASP   154      40.839  47.895  35.959  0.00  0.00      A   
ATOM   2501  CA  ASP   154      42.312  46.522  35.239  0.00  0.00      A   
ATOM   2502  HA  ASP   154      42.583  45.490  35.472  0.00  0.00      A   
ATOM   2503  CB  ASP   154      41.855  46.565  33.770  0.00  0.00      A   
ATOM   2504  HB3 ASP   154      41.427  47.546  33.551  0.00  0.00      A   
ATOM   2505  HB2 ASP   154      41.085  45.809  33.609  0.00  0.00      A   
ATOM   2506  CG  ASP   154      43.037  46.308  32.823  0.00  0.00      A   
ATOM   2507  OD1 ASP   154      43.518  45.154  32.751  0.00  0.00      A   
ATOM   2508  OD2 ASP   154      43.559  47.269  32.216  0.00  0.00      A   
ATOM   2509  C   ASP   154      43.568  47.392  35.404  0.00  0.00      A   
ATOM   2510  O   ASP   154      43.472  48.618  35.479  0.00  0.00      A   
ATOM   2511  N   PHE   155      44.746  46.765  35.389  0.00  0.00      A   
ATOM   2512  H   PHE   155      44.758  45.750  35.395  0.00  0.00      A   
ATOM   2513  CA  PHE   155      46.041  47.448  35.445  0.00  0.00      A   
ATOM   2514  HA  PHE   155      45.884  48.525  35.409  0.00  0.00      A   
ATOM   2515  CB  PHE   155      46.703  47.114  36.788  0.00  0.00      A   
ATOM   2516  HB3 PHE   155      47.690  47.564  36.815  0.00  0.00      A   
ATOM   2517  HB2 PHE   155      46.839  46.035  36.858  0.00  0.00      A   
ATOM   2518  CG  PHE   155      45.957  47.617  38.006  0.00  0.00      A   
ATOM   2519  CD1 PHE   155      45.817  49.000  38.220  0.00  0.00      A   
ATOM   2520  HD1 PHE   155      46.211  49.701  37.500  0.00  0.00      A   
ATOM   2521  CE1 PHE   155      45.157  49.475  39.364  0.00  0.00      A   
ATOM   2522  HE1 PHE   155      45.044  50.537  39.505  0.00  0.00      A   
ATOM   2523  CZ  PHE   155      44.648  48.565  40.308  0.00  0.00      A   
ATOM   2524  HZ  PHE   155      44.157  48.918  41.200  0.00  0.00      A   
ATOM   2525  CE2 PHE   155      44.768  47.184  40.087  0.00  0.00      A   
ATOM   2526  HE2 PHE   155      44.371  46.487  40.809  0.00  0.00      A   
ATOM   2527  CD2 PHE   155      45.417  46.710  38.935  0.00  0.00      A   
ATOM   2528  HD2 PHE   155      45.514  45.649  38.770  0.00  0.00      A   
ATOM   2529  C   PHE   155      46.950  47.122  34.246  0.00  0.00      A   
ATOM   2530  O   PHE   155      48.159  47.317  34.326  0.00  0.00      A   
ATOM   2531  N   GLY   156      46.388  46.663  33.120  0.00  0.00      A   
ATOM   2532  H   GLY   156      45.377  46.574  33.111  0.00  0.00      A   
ATOM   2533  CA  GLY   156      47.072  46.610  31.821  0.00  0.00      A   
ATOM   2534  HA3 GLY   156      48.130  46.839  31.948  0.00  0.00      A   
ATOM   2535  HA2 GLY   156      46.650  47.389  31.188  0.00  0.00      A   
ATOM   2536  C   GLY   156      46.985  45.277  31.064  0.00  0.00      A   
ATOM   2537  O   GLY   156      47.887  45.012  30.257  0.00  0.00      A   
ATOM   2538  N   ARG   157      45.957  44.440  31.299  0.00  0.00      A   
ATOM   2539  H   ARG   157      45.220  44.769  31.922  0.00  0.00      A   
ATOM   2540  CA  ARG   157      45.878  43.044  30.797  0.00  0.00      A   
ATOM   2541  HA  ARG   157      46.531  42.946  29.929  0.00  0.00      A   
ATOM   2542  CB  ARG   157      46.356  42.067  31.889  0.00  0.00      A   
ATOM   2543  HB3 ARG   157      46.072  41.050  31.611  0.00  0.00      A   
ATOM   2544  HB2 ARG   157      45.842  42.298  32.823  0.00  0.00      A   
ATOM   2545  CG  ARG   157      47.871  42.070  32.149  0.00  0.00      A   
ATOM   2546  HG3 ARG   157      48.048  41.411  32.996  0.00  0.00      A   
ATOM   2547  HG2 ARG   157      48.205  43.067  32.438  0.00  0.00      A   
ATOM   2548  CD  ARG   157      48.693  41.579  30.943  0.00  0.00      A   
ATOM   2549  HD3 ARG   157      49.049  42.443  30.380  0.00  0.00      A   
ATOM   2550  HD2 ARG   157      48.050  40.988  30.290  0.00  0.00      A   
ATOM   2551  NE  ARG   157      49.825  40.729  31.367  0.00  0.00      A   
ATOM   2552  HE  ARG   157      49.757  40.302  32.286  0.00  0.00      A   
ATOM   2553  CZ  ARG   157      50.839  40.321  30.624  0.00  0.00      A   
ATOM   2554  NH1 ARG   157      51.068  40.722  29.405  0.00  0.00      A   
ATOM   2555 HH11 ARG   157      50.498  41.433  28.955  0.00  0.00      A   
ATOM   2556 HH12 ARG   157      51.876  40.334  28.931  0.00  0.00      A   
ATOM   2557  NH2 ARG   157      51.695  39.462  31.079  0.00  0.00      A   
ATOM   2558 HH21 ARG   157      51.605  39.019  31.990  0.00  0.00      A   
ATOM   2559 HH22 ARG   157      52.409  39.128  30.445  0.00  0.00      A   
ATOM   2560  C   ARG   157      44.502  42.597  30.278  0.00  0.00      A   
ATOM   2561  O   ARG   157      44.444  41.627  29.520  0.00  0.00      A   
ATOM   2562  N   ALA   158      43.411  43.266  30.647  0.00  0.00      A   
ATOM   2563  H   ALA   158      43.514  44.044  31.289  0.00  0.00      A   
ATOM   2564  CA  ALA   158      42.078  42.995  30.104  0.00  0.00      A   
ATOM   2565  HA  ALA   158      41.842  41.951  30.312  0.00  0.00      A   
ATOM   2566  CB  ALA   158      41.057  43.879  30.833  0.00  0.00      A   
ATOM   2567  HB1 ALA   158      41.112  43.696  31.907  0.00  0.00      A   
ATOM   2568  HB2 ALA   158      41.269  44.931  30.635  0.00  0.00      A   
ATOM   2569  HB3 ALA   158      40.051  43.645  30.485  0.00  0.00      A   
ATOM   2570  C   ALA   158      42.021  43.197  28.574  0.00  0.00      A   
ATOM   2571  O   ALA   158      42.809  43.973  28.019  0.00  0.00      A   
ATOM   2572  N   LYS   159      41.084  42.529  27.884  0.00  0.00      A   
ATOM   2573  H   LYS   159      40.476  41.904  28.409  0.00  0.00      A   
ATOM   2574  CA  LYS   159      40.933  42.582  26.414  0.00  0.00      A   
ATOM   2575  HA  LYS   159      41.350  43.522  26.065  0.00  0.00      A   
ATOM   2576  CB  LYS   159      41.705  41.421  25.756  0.00  0.00      A   
ATOM   2577  HB3 LYS   159      41.328  41.273  24.742  0.00  0.00      A   
ATOM   2578  HB2 LYS   159      41.515  40.500  26.310  0.00  0.00      A   
ATOM   2579  CG  LYS   159      43.223  41.642  25.657  0.00  0.00      A   
ATOM   2580  HG3 LYS   159      43.657  40.759  25.193  0.00  0.00      A   
ATOM   2581  HG2 LYS   159      43.654  41.740  26.653  0.00  0.00      A   
ATOM   2582  CD  LYS   159      43.583  42.873  24.809  0.00  0.00      A   
ATOM   2583  HD3 LYS   159      43.374  43.783  25.372  0.00  0.00      A   
ATOM   2584  HD2 LYS   159      42.986  42.877  23.896  0.00  0.00      A   
ATOM   2585  CE  LYS   159      45.065  42.858  24.440  0.00  0.00      A   
ATOM   2586  HE3 LYS   159      45.274  41.960  23.852  0.00  0.00      A   
ATOM   2587  HE2 LYS   159      45.661  42.816  25.356  0.00  0.00      A   
ATOM   2588  NZ  LYS   159      45.432  44.062  23.663  0.00  0.00      A   
ATOM   2589  HZ1 LYS   159      44.938  44.105  22.779  0.00  0.00      A   
ATOM   2590  HZ2 LYS   159      45.243  44.926  24.166  0.00  0.00      A   
ATOM   2591  HZ3 LYS   159      46.434  44.080  23.486  0.00  0.00      A   
ATOM   2592  C   LYS   159      39.479  42.572  25.931  0.00  0.00      A   
ATOM   2593  O   LYS   159      38.702  41.702  26.316  0.00  0.00      A   
ATOM   2594  N   LEU   160      39.142  43.534  25.067  0.00  0.00      A   
ATOM   2595  H   LEU   160      39.854  44.229  24.867  0.00  0.00      A   
ATOM   2596  CA  LEU   160      37.893  43.622  24.295  0.00  0.00      A   
ATOM   2597  HA  LEU   160      37.065  43.343  24.946  0.00  0.00      A   
ATOM   2598  CB  LEU   160      37.694  45.090  23.854  0.00  0.00      A   
ATOM   2599  HB3 LEU   160      38.604  45.425  23.357  0.00  0.00      A   
ATOM   2600  HB2 LEU   160      37.560  45.705  24.745  0.00  0.00      A   
ATOM   2601  CG  LEU   160      36.513  45.342  22.891  0.00  0.00      A   
ATOM   2602  HG  LEU   160      36.683  44.804  21.960  0.00  0.00      A   
ATOM   2603  CD1 LEU   160      35.175  44.909  23.478  0.00  0.00      A   
ATOM   2604 HD11 LEU   160      34.989  45.443  24.408  0.00  0.00      A   
ATOM   2605 HD12 LEU   160      34.371  45.118  22.775  0.00  0.00      A   
ATOM   2606 HD13 LEU   160      35.192  43.840  23.674  0.00  0.00      A   
ATOM   2607  CD2 LEU   160      36.386  46.827  22.559  0.00  0.00      A   
ATOM   2608 HD21 LEU   160      36.083  47.378  23.448  0.00  0.00      A   
ATOM   2609 HD22 LEU   160      37.344  47.211  22.211  0.00  0.00      A   
ATOM   2610 HD23 LEU   160      35.642  46.960  21.775  0.00  0.00      A   
ATOM   2611  C   LEU   160      37.902  42.672  23.078  0.00  0.00      A   
ATOM   2612  O   LEU   160      38.691  42.864  22.147  0.00  0.00      A   
ATOM   2613  N   LEU   161      37.017  41.672  23.082  0.00  0.00      A   
ATOM   2614  H   LEU   161      36.418  41.597  23.900  0.00  0.00      A   
ATOM   2615  CA  LEU   161      36.734  40.758  21.959  0.00  0.00      A   
ATOM   2616  HA  LEU   161      37.673  40.458  21.490  0.00  0.00      A   
ATOM   2617  CB  LEU   161      36.018  39.510  22.511  0.00  0.00      A   
ATOM   2618  HB3 LEU   161      35.892  38.798  21.695  0.00  0.00      A   
ATOM   2619  HB2 LEU   161      35.022  39.804  22.839  0.00  0.00      A   
ATOM   2620  CG  LEU   161      36.712  38.795  23.687  0.00  0.00      A   
ATOM   2621  HG  LEU   161      36.794  39.463  24.544  0.00  0.00      A   
ATOM   2622  CD1 LEU   161      35.853  37.601  24.097  0.00  0.00      A   
ATOM   2623 HD11 LEU   161      35.660  36.981  23.226  0.00  0.00      A   
ATOM   2624 HD12 LEU   161      36.360  37.015  24.863  0.00  0.00      A   
ATOM   2625 HD13 LEU   161      34.903  37.955  24.498  0.00  0.00      A   
ATOM   2626  CD2 LEU   161      38.108  38.295  23.317  0.00  0.00      A   
ATOM   2627 HD21 LEU   161      38.526  37.733  24.150  0.00  0.00      A   
ATOM   2628 HD22 LEU   161      38.058  37.664  22.431  0.00  0.00      A   
ATOM   2629 HD23 LEU   161      38.761  39.144  23.115  0.00  0.00      A   
ATOM   2630  C   LEU   161      35.844  41.409  20.876  0.00  0.00      A   
ATOM   2631  O   LEU   161      35.141  42.390  21.163  0.00  0.00      A   
ATOM   2632  N   GLY   162      35.791  40.852  19.652  0.00  0.00      A   
ATOM   2633  H   GLY   162      36.275  39.983  19.474  0.00  0.00      A   
ATOM   2634  CA  GLY   162      34.835  41.325  18.723  0.00  0.00      A   
ATOM   2635  HA3 GLY   162      35.149  41.158  17.693  0.00  0.00      A   
ATOM   2636  HA2 GLY   162      34.645  42.396  18.790  0.00  0.00      A   
ATOM   2637  C   GLY   162      33.414  40.728  18.865  0.00  0.00      A   
ATOM   2638  O   GLY   162      33.279  39.761  19.636  0.00  0.00      A   
ATOM   2639  N   ALA   163      32.344  41.083  18.073  0.00  0.00      A   
ATOM   2640  H   ALA   163      32.402  41.874  17.447  0.00  0.00      A   
ATOM   2641  CA  ALA   163      31.021  40.400  18.124  0.00  0.00      A   
ATOM   2642  HA  ALA   163      30.788  40.388  19.188  0.00  0.00      A   
ATOM   2643  CB  ALA   163      29.978  41.336  17.559  0.00  0.00      A   
ATOM   2644  HB1 ALA   163      30.175  41.659  16.537  0.00  0.00      A   
ATOM   2645  HB2 ALA   163      29.013  40.854  17.716  0.00  0.00      A   
ATOM   2646  HB3 ALA   163      29.856  42.180  18.237  0.00  0.00      A   
ATOM   2647  C   ALA   163      30.925  38.965  17.517  0.00  0.00      A   
ATOM   2648  O   ALA   163      30.066  38.218  17.917  0.00  0.00      A   
ATOM   2649  N   GLU   164      31.896  38.481  16.682  0.00  0.00      A   
ATOM   2650  H   GLU   164      32.585  39.122  16.313  0.00  0.00      A   
ATOM   2651  CA  GLU   164      31.991  37.012  16.396  0.00  0.00      A   
ATOM   2652  HA  GLU   164      31.012  36.542  16.485  0.00  0.00      A   
ATOM   2653  CB  GLU   164      32.485  36.853  14.935  0.00  0.00      A   
ATOM   2654  HB3 GLU   164      32.692  35.787  14.840  0.00  0.00      A   
ATOM   2655  HB2 GLU   164      33.369  37.476  14.795  0.00  0.00      A   
ATOM   2656  CG  GLU   164      31.417  37.383  13.922  0.00  0.00      A   
ATOM   2657  HG3 GLU   164      31.236  38.440  14.115  0.00  0.00      A   
ATOM   2658  HG2 GLU   164      30.529  36.761  14.033  0.00  0.00      A   
ATOM   2659  CD  GLU   164      31.895  37.147  12.473  0.00  0.00      A   
ATOM   2660  OE1 GLU   164      32.051  35.949  12.066  0.00  0.00      A   
ATOM   2661  OE2 GLU   164      32.020  38.135  11.707  0.00  0.00      A   
ATOM   2662  C   GLU   164      33.002  36.269  17.363  0.00  0.00      A   
ATOM   2663  O   GLU   164      32.614  35.173  17.759  0.00  0.00      A   
ATOM   2664  N   GLU   165      34.139  36.855  17.704  0.00  0.00      A   
ATOM   2665  H   GLU   165      34.330  37.768  17.316  0.00  0.00      A   
ATOM   2666  CA  GLU   165      35.051  36.328  18.717  0.00  0.00      A   
ATOM   2667  HA  GLU   165      35.477  35.394  18.346  0.00  0.00      A   
ATOM   2668  CB  GLU   165      36.187  37.336  18.928  0.00  0.00      A   
ATOM   2669  HB3 GLU   165      36.827  37.003  19.747  0.00  0.00      A   
ATOM   2670  HB2 GLU   165      35.735  38.283  19.208  0.00  0.00      A   
ATOM   2671  CG  GLU   165      37.044  37.524  17.662  0.00  0.00      A   
ATOM   2672  HG3 GLU   165      36.397  37.624  16.789  0.00  0.00      A   
ATOM   2673  HG2 GLU   165      37.664  36.639  17.514  0.00  0.00      A   
ATOM   2674  CD  GLU   165      37.936  38.767  17.703  0.00  0.00      A   
ATOM   2675  OE1 GLU   165      38.004  39.473  18.732  0.00  0.00      A   
ATOM   2676  OE2 GLU   165      38.531  39.109  16.656  0.00  0.00      A   
ATOM   2677  C   GLU   165      34.320  36.039  20.043  0.00  0.00      A   
ATOM   2678  O   GLU   165      33.401  36.759  20.440  0.00  0.00      A   
ATOM   2679  N   LYS   166      34.739  34.979  20.740  0.00  0.00      A   
ATOM   2680  H   LYS   166      35.487  34.434  20.335  0.00  0.00      A   
ATOM   2681  CA  LYS   166      34.254  34.592  22.115  0.00  0.00      A   
ATOM   2682  HA  LYS   166      33.828  35.494  22.554  0.00  0.00      A   
ATOM   2683  CB  LYS   166      33.296  33.343  21.974  0.00  0.00      A   
ATOM   2684  HB3 LYS   166      33.029  32.936  22.950  0.00  0.00      A   
ATOM   2685  HB2 LYS   166      33.937  32.544  21.600  0.00  0.00      A   
ATOM   2686  CG  LYS   166      31.988  33.430  21.077  0.00  0.00      A   
ATOM   2687  HG3 LYS   166      31.433  32.497  20.977  0.00  0.00      A   
ATOM   2688  HG2 LYS   166      32.272  33.789  20.088  0.00  0.00      A   
ATOM   2689  CD  LYS   166      31.099  34.540  21.656  0.00  0.00      A   
ATOM   2690  HD3 LYS   166      31.788  35.358  21.867  0.00  0.00      A   
ATOM   2691  HD2 LYS   166      30.624  34.238  22.589  0.00  0.00      A   
ATOM   2692  CE  LYS   166      29.957  34.973  20.683  0.00  0.00      A   
ATOM   2693  HE3 LYS   166      29.108  35.255  21.307  0.00  0.00      A   
ATOM   2694  HE2 LYS   166      29.688  34.090  20.104  0.00  0.00      A   
ATOM   2695  NZ  LYS   166      30.436  36.088  19.740  0.00  0.00      A   
ATOM   2696  HZ1 LYS   166      29.814  36.240  18.959  0.00  0.00      A   
ATOM   2697  HZ2 LYS   166      30.589  36.982  20.184  0.00  0.00      A   
ATOM   2698  HZ3 LYS   166      31.371  35.926  19.394  0.00  0.00      A   
ATOM   2699  C   LYS   166      35.430  34.278  23.010  0.00  0.00      A   
ATOM   2700  O   LYS   166      35.256  33.859  24.135  0.00  0.00      A   
ATOM   2701  N   GLU   167      36.667  34.451  22.532  0.00  0.00      A   
ATOM   2702  H   GLU   167      36.754  34.850  21.613  0.00  0.00      A   
ATOM   2703  CA  GLU   167      37.914  34.100  23.227  0.00  0.00      A   
ATOM   2704  HA  GLU   167      37.782  34.300  24.292  0.00  0.00      A   
ATOM   2705  CB  GLU   167      38.218  32.590  23.080  0.00  0.00      A   
ATOM   2706  HB3 GLU   167      37.426  32.018  23.560  0.00  0.00      A   
ATOM   2707  HB2 GLU   167      39.137  32.391  23.632  0.00  0.00      A   
ATOM   2708  CG  GLU   167      38.394  32.025  21.660  0.00  0.00      A   
ATOM   2709  HG3 GLU   167      38.998  31.118  21.733  0.00  0.00      A   
ATOM   2710  HG2 GLU   167      38.952  32.732  21.046  0.00  0.00      A   
ATOM   2711  CD  GLU   167      37.066  31.659  20.979  0.00  0.00      A   
ATOM   2712  OE1 GLU   167      36.584  32.462  20.138  0.00  0.00      A   
ATOM   2713  OE2 GLU   167      36.543  30.547  21.240  0.00  0.00      A   
ATOM   2714  C   GLU   167      39.112  34.954  22.763  0.00  0.00      A   
ATOM   2715  O   GLU   167      39.209  35.308  21.582  0.00  0.00      A   
ATOM   2716  N   TYR   168      40.017  35.267  23.698  0.00  0.00      A   
ATOM   2717  H   TYR   168      39.852  34.918  24.639  0.00  0.00      A   
ATOM   2718  CA  TYR   168      41.346  35.856  23.466  0.00  0.00      A   
ATOM   2719  HA  TYR   168      41.379  36.324  22.486  0.00  0.00      A   
ATOM   2720  CB  TYR   168      41.629  36.957  24.507  0.00  0.00      A   
ATOM   2721  HB3 TYR   168      41.300  36.597  25.483  0.00  0.00      A   
ATOM   2722  HB2 TYR   168      41.026  37.833  24.265  0.00  0.00      A   
ATOM   2723  CG  TYR   168      43.089  37.385  24.637  0.00  0.00      A   
ATOM   2724  CD1 TYR   168      43.661  38.355  23.784  0.00  0.00      A   
ATOM   2725  HD1 TYR   168      43.060  38.829  23.018  0.00  0.00      A   
ATOM   2726  CE1 TYR   168      45.021  38.716  23.933  0.00  0.00      A   
ATOM   2727  HE1 TYR   168      45.461  39.449  23.273  0.00  0.00      A   
ATOM   2728  CZ  TYR   168      45.803  38.125  24.941  0.00  0.00      A   
ATOM   2729  OH  TYR   168      47.113  38.439  25.137  0.00  0.00      A   
ATOM   2730  HH  TYR   168      47.500  39.066  24.512  0.00  0.00      A   
ATOM   2731  CE2 TYR   168      45.236  37.159  25.777  0.00  0.00      A   
ATOM   2732  HE2 TYR   168      45.847  36.699  26.536  0.00  0.00      A   
ATOM   2733  CD2 TYR   168      43.896  36.778  25.617  0.00  0.00      A   
ATOM   2734  HD2 TYR   168      43.499  36.002  26.244  0.00  0.00      A   
ATOM   2735  C   TYR   168      42.421  34.758  23.522  0.00  0.00      A   
ATOM   2736  O   TYR   168      42.286  33.790  24.276  0.00  0.00      A   
ATOM   2737  N   HIE   169      43.506  34.936  22.763  0.00  0.00      A   
ATOM   2738  H   HIE   169      43.557  35.769  22.193  0.00  0.00      A   
ATOM   2739  CA  HIE   169      44.623  33.992  22.660  0.00  0.00      A   
ATOM   2740  HA  HIE   169      44.473  33.170  23.358  0.00  0.00      A   
ATOM   2741  CB  HIE   169      44.645  33.385  21.253  0.00  0.00      A   
ATOM   2742  HB3 HIE   169      45.546  32.780  21.141  0.00  0.00      A   
ATOM   2743  HB2 HIE   169      44.684  34.190  20.522  0.00  0.00      A   
ATOM   2744  CG  HIE   169      43.450  32.516  20.947  0.00  0.00      A   
ATOM   2745  ND1 HIE   169      42.299  32.919  20.259  0.00  0.00      A   
ATOM   2746  CE1 HIE   169      41.536  31.818  20.152  0.00  0.00      A   
ATOM   2747  HE1 HIE   169      40.586  31.773  19.634  0.00  0.00      A   
ATOM   2748  NE2 HIE   169      42.149  30.764  20.717  0.00  0.00      A   
ATOM   2749  HE2 HIE   169      41.829  29.801  20.690  0.00  0.00      A   
ATOM   2750  CD2 HIE   169      43.351  31.189  21.234  0.00  0.00      A   
ATOM   2751  HD2 HIE   169      44.100  30.582  21.726  0.00  0.00      A   
ATOM   2752  C   HIE   169      45.948  34.682  23.018  0.00  0.00      A   
ATOM   2753  O   HIE   169      46.446  35.528  22.271  0.00  0.00      A   
ATOM   2754  N   ALA   170      46.496  34.342  24.185  0.00  0.00      A   
ATOM   2755  H   ALA   170      46.029  33.630  24.733  0.00  0.00      A   
ATOM   2756  CA  ALA   170      47.733  34.909  24.721  0.00  0.00      A   
ATOM   2757  HA  ALA   170      47.640  35.994  24.726  0.00  0.00      A   
ATOM   2758  CB  ALA   170      47.898  34.439  26.166  0.00  0.00      A   
ATOM   2759  HB1 ALA   170      48.855  34.784  26.554  0.00  0.00      A   
ATOM   2760  HB2 ALA   170      47.098  34.851  26.777  0.00  0.00      A   
ATOM   2761  HB3 ALA   170      47.872  33.353  26.223  0.00  0.00      A   
ATOM   2762  C   ALA   170      48.987  34.558  23.908  0.00  0.00      A   
ATOM   2763  O   ALA   170      49.176  33.418  23.485  0.00  0.00      A   
ATOM   2764  N   GLU   171      49.896  35.521  23.757  0.00  0.00      A   
ATOM   2765  H   GLU   171      49.676  36.447  24.099  0.00  0.00      A   
ATOM   2766  CA  GLU   171      51.243  35.284  23.215  0.00  0.00      A   
ATOM   2767  HA  GLU   171      51.173  34.582  22.382  0.00  0.00      A   
ATOM   2768  CB  GLU   171      51.841  36.588  22.672  0.00  0.00      A   
ATOM   2769  HB3 GLU   171      52.883  36.407  22.405  0.00  0.00      A   
ATOM   2770  HB2 GLU   171      51.803  37.362  23.439  0.00  0.00      A   
ATOM   2771  CG  GLU   171      51.079  37.056  21.424  0.00  0.00      A   
ATOM   2772  HG3 GLU   171      50.040  37.263  21.693  0.00  0.00      A   
ATOM   2773  HG2 GLU   171      51.085  36.256  20.681  0.00  0.00      A   
ATOM   2774  CD  GLU   171      51.696  38.309  20.802  0.00  0.00      A   
ATOM   2775  OE1 GLU   171      50.934  39.239  20.440  0.00  0.00      A   
ATOM   2776  OE2 GLU   171      52.938  38.357  20.616  0.00  0.00      A   
ATOM   2777  C   GLU   171      52.188  34.632  24.240  0.00  0.00      A   
ATOM   2778  O   GLU   171      53.026  33.811  23.866  0.00  0.00      A   
ATOM   2779  N   GLY   172      52.089  34.975  25.529  0.00  0.00      A   
ATOM   2780  H   GLY   172      51.416  35.684  25.791  0.00  0.00      A   
ATOM   2781  CA  GLY   172      52.848  34.321  26.604  0.00  0.00      A   
ATOM   2782  HA3 GLY   172      53.722  33.823  26.188  0.00  0.00      A   
ATOM   2783  HA2 GLY   172      52.223  33.552  27.053  0.00  0.00      A   
ATOM   2784  C   GLY   172      53.331  35.261  27.715  0.00  0.00      A   
ATOM   2785  O   GLY   172      52.690  36.270  28.024  0.00  0.00      A   
ATOM   2786  N   GLY   173      54.471  34.923  28.322  0.00  0.00      A   
ATOM   2787  H   GLY   173      54.961  34.102  27.984  0.00  0.00      A   
ATOM   2788  CA  GLY   173      55.097  35.704  29.399  0.00  0.00      A   
ATOM   2789  HA3 GLY   173      55.006  36.763  29.166  0.00  0.00      A   
ATOM   2790  HA2 GLY   173      56.160  35.466  29.429  0.00  0.00      A   
ATOM   2791  C   GLY   173      54.519  35.457  30.804  0.00  0.00      A   
ATOM   2792  O   GLY   173      53.889  34.420  31.046  0.00  0.00      A   
ATOM   2793  N   LYS   174      54.777  36.390  31.734  0.00  0.00      A   
ATOM   2794  H   LYS   174      55.251  37.229  31.420  0.00  0.00      A   
ATOM   2795  CA  LYS   174      54.403  36.326  33.164  0.00  0.00      A   
ATOM   2796  HA  LYS   174      54.669  35.341  33.548  0.00  0.00      A   
ATOM   2797  CB  LYS   174      55.179  37.387  33.972  0.00  0.00      A   
ATOM   2798  HB3 LYS   174      54.785  37.400  34.990  0.00  0.00      A   
ATOM   2799  HB2 LYS   174      55.013  38.372  33.531  0.00  0.00      A   
ATOM   2800  CG  LYS   174      56.690  37.106  34.050  0.00  0.00      A   
ATOM   2801  HG3 LYS   174      57.109  37.105  33.044  0.00  0.00      A   
ATOM   2802  HG2 LYS   174      56.852  36.125  34.498  0.00  0.00      A   
ATOM   2803  CD  LYS   174      57.416  38.170  34.888  0.00  0.00      A   
ATOM   2804  HD3 LYS   174      57.050  38.138  35.914  0.00  0.00      A   
ATOM   2805  HD2 LYS   174      57.211  39.156  34.469  0.00  0.00      A   
ATOM   2806  CE  LYS   174      58.929  37.917  34.882  0.00  0.00      A   
ATOM   2807  HE3 LYS   174      59.265  37.847  33.843  0.00  0.00      A   
ATOM   2808  HE2 LYS   174      59.138  36.961  35.371  0.00  0.00      A   
ATOM   2809  NZ  LYS   174      59.675  39.006  35.558  0.00  0.00      A   
ATOM   2810  HZ1 LYS   174      59.391  39.915  35.205  0.00  0.00      A   
ATOM   2811  HZ2 LYS   174      59.543  38.999  36.568  0.00  0.00      A   
ATOM   2812  HZ3 LYS   174      60.673  38.930  35.388  0.00  0.00      A   
ATOM   2813  C   LYS   174      52.893  36.512  33.386  0.00  0.00      A   
ATOM   2814  O   LYS   174      52.317  37.496  32.921  0.00  0.00      A   
ATOM   2815  N   VAL   175      52.249  35.566  34.072  0.00  0.00      A   
ATOM   2816  H   VAL   175      52.825  34.850  34.505  0.00  0.00      A   
ATOM   2817  CA  VAL   175      50.783  35.452  34.252  0.00  0.00      A   
ATOM   2818  HA  VAL   175      50.363  36.455  34.230  0.00  0.00      A   
ATOM   2819  CB  VAL   175      50.147  34.651  33.096  0.00  0.00      A   
ATOM   2820  HB  VAL   175      49.099  34.494  33.330  0.00  0.00      A   
ATOM   2821  CG1 VAL   175      50.180  35.441  31.786  0.00  0.00      A   
ATOM   2822 HG11 VAL   175      51.197  35.515  31.404  0.00  0.00      A   
ATOM   2823 HG12 VAL   175      49.565  34.929  31.053  0.00  0.00      A   
ATOM   2824 HG13 VAL   175      49.772  36.440  31.940  0.00  0.00      A   
ATOM   2825  CG2 VAL   175      50.795  33.280  32.861  0.00  0.00      A   
ATOM   2826 HG21 VAL   175      51.840  33.391  32.572  0.00  0.00      A   
ATOM   2827 HG22 VAL   175      50.736  32.689  33.772  0.00  0.00      A   
ATOM   2828 HG23 VAL   175      50.260  32.764  32.065  0.00  0.00      A   
ATOM   2829  C   VAL   175      50.396  34.813  35.607  0.00  0.00      A   
ATOM   2830  O   VAL   175      51.183  34.033  36.149  0.00  0.00      A   
ATOM   2831  N   PRO   176      49.215  35.126  36.189  0.00  0.00      A   
ATOM   2832  CD  PRO   176      48.213  36.045  35.651  0.00  0.00      A   
ATOM   2833  HD3 PRO   176      48.634  37.049  35.592  0.00  0.00      A   
ATOM   2834  HD2 PRO   176      47.855  35.729  34.672  0.00  0.00      A   
ATOM   2835  CG  PRO   176      47.057  36.049  36.647  0.00  0.00      A   
ATOM   2836  HG3 PRO   176      46.546  37.011  36.668  0.00  0.00      A   
ATOM   2837  HG2 PRO   176      46.358  35.246  36.410  0.00  0.00      A   
ATOM   2838  CB  PRO   176      47.767  35.749  37.963  0.00  0.00      A   
ATOM   2839  HB3 PRO   176      48.268  36.653  38.313  0.00  0.00      A   
ATOM   2840  HB2 PRO   176      47.081  35.384  38.727  0.00  0.00      A   
ATOM   2841  CA  PRO   176      48.826  34.717  37.549  0.00  0.00      A   
ATOM   2842  HA  PRO   176      49.678  34.821  38.218  0.00  0.00      A   
ATOM   2843  C   PRO   176      48.326  33.256  37.648  0.00  0.00      A   
ATOM   2844  O   PRO   176      47.171  32.990  37.989  0.00  0.00      A   
ATOM   2845  N   ILE   177      49.226  32.295  37.399  0.00  0.00      A   
ATOM   2846  H   ILE   177      50.142  32.623  37.110  0.00  0.00      A   
ATOM   2847  CA  ILE   177      48.986  30.834  37.363  0.00  0.00      A   
ATOM   2848  HA  ILE   177      48.549  30.610  36.391  0.00  0.00      A   
ATOM   2849  CB  ILE   177      50.327  30.060  37.456  0.00  0.00      A   
ATOM   2850  HB  ILE   177      50.802  30.330  38.401  0.00  0.00      A   
ATOM   2851  CG2 ILE   177      50.104  28.537  37.479  0.00  0.00      A   
ATOM   2852 HG21 ILE   177      49.587  28.246  38.391  0.00  0.00      A   
ATOM   2853 HG22 ILE   177      49.502  28.223  36.626  0.00  0.00      A   
ATOM   2854 HG23 ILE   177      51.061  28.017  37.454  0.00  0.00      A   
ATOM   2855  CG1 ILE   177      51.329  30.408  36.329  0.00  0.00      A   
ATOM   2856 HG13 ILE   177      52.267  29.890  36.528  0.00  0.00      A   
ATOM   2857 HG12 ILE   177      51.551  31.473  36.361  0.00  0.00      A   
ATOM   2858  CD1 ILE   177      50.887  30.046  34.903  0.00  0.00      A   
ATOM   2859 HD11 ILE   177      50.770  28.967  34.800  0.00  0.00      A   
ATOM   2860 HD12 ILE   177      49.948  30.538  34.657  0.00  0.00      A   
ATOM   2861 HD13 ILE   177      51.651  30.378  34.202  0.00  0.00      A   
ATOM   2862  C   ILE   177      47.960  30.317  38.392  0.00  0.00      A   
ATOM   2863  O   ILE   177      47.022  29.615  38.015  0.00  0.00      A   
ATOM   2864  N   LYS   178      48.120  30.612  39.689  0.00  0.00      A   
ATOM   2865  H   LYS   178      48.892  31.225  39.943  0.00  0.00      A   
ATOM   2866  CA  LYS   178      47.247  30.085  40.765  0.00  0.00      A   
ATOM   2867  HA  LYS   178      47.150  29.008  40.620  0.00  0.00      A   
ATOM   2868  CB  LYS   178      47.915  30.304  42.131  0.00  0.00      A   
ATOM   2869  HB3 LYS   178      47.218  30.019  42.921  0.00  0.00      A   
ATOM   2870  HB2 LYS   178      48.162  31.357  42.250  0.00  0.00      A   
ATOM   2871  CG  LYS   178      49.192  29.463  42.275  0.00  0.00      A   
ATOM   2872  HG3 LYS   178      49.925  29.770  41.528  0.00  0.00      A   
ATOM   2873  HG2 LYS   178      48.946  28.412  42.124  0.00  0.00      A   
ATOM   2874  CD  LYS   178      49.788  29.636  43.671  0.00  0.00      A   
ATOM   2875  HD3 LYS   178      49.089  29.244  44.405  0.00  0.00      A   
ATOM   2876  HD2 LYS   178      49.933  30.698  43.867  0.00  0.00      A   
ATOM   2877  CE  LYS   178      51.129  28.906  43.799  0.00  0.00      A   
ATOM   2878  HE3 LYS   178      51.851  29.367  43.120  0.00  0.00      A   
ATOM   2879  HE2 LYS   178      51.012  27.856  43.517  0.00  0.00      A   
ATOM   2880  NZ  LYS   178      51.625  28.986  45.186  0.00  0.00      A   
ATOM   2881  HZ1 LYS   178      51.591  29.937  45.541  0.00  0.00      A   
ATOM   2882  HZ2 LYS   178      51.073  28.395  45.801  0.00  0.00      A   
ATOM   2883  HZ3 LYS   178      52.583  28.666  45.271  0.00  0.00      A   
ATOM   2884  C   LYS   178      45.790  30.598  40.757  0.00  0.00      A   
ATOM   2885  O   LYS   178      44.951  30.022  41.452  0.00  0.00      A   
ATOM   2886  N   TRP   179      45.475  31.625  39.961  0.00  0.00      A   
ATOM   2887  H   TRP   179      46.222  32.054  39.429  0.00  0.00      A   
ATOM   2888  CA  TRP   179      44.119  32.165  39.746  0.00  0.00      A   
ATOM   2889  HA  TRP   179      43.428  31.725  40.464  0.00  0.00      A   
ATOM   2890  CB  TRP   179      44.122  33.687  39.977  0.00  0.00      A   
ATOM   2891  HB3 TRP   179      43.189  34.091  39.581  0.00  0.00      A   
ATOM   2892  HB2 TRP   179      44.934  34.127  39.395  0.00  0.00      A   
ATOM   2893  CG  TRP   179      44.244  34.165  41.398  0.00  0.00      A   
ATOM   2894  CD1 TRP   179      43.245  34.730  42.120  0.00  0.00      A   
ATOM   2895  HD1 TRP   179      42.238  34.902  41.755  0.00  0.00      A   
ATOM   2896  NE1 TRP   179      43.709  35.078  43.375  0.00  0.00      A   
ATOM   2897  HE1 TRP   179      43.152  35.563  44.086  0.00  0.00      A   
ATOM   2898  CE2 TRP   179      45.039  34.763  43.523  0.00  0.00      A   
ATOM   2899  CZ2 TRP   179      45.935  34.906  44.591  0.00  0.00      A   
ATOM   2900  HZ2 TRP   179      45.601  35.331  45.526  0.00  0.00      A   
ATOM   2901  CH2 TRP   179      47.250  34.443  44.447  0.00  0.00      A   
ATOM   2902  HH2 TRP   179      47.931  34.485  45.283  0.00  0.00      A   
ATOM   2903  CZ3 TRP   179      47.672  33.912  43.219  0.00  0.00      A   
ATOM   2904  HZ3 TRP   179      48.692  33.567  43.113  0.00  0.00      A   
ATOM   2905  CE3 TRP   179      46.774  33.809  42.138  0.00  0.00      A   
ATOM   2906  HE3 TRP   179      47.117  33.416  41.193  0.00  0.00      A   
ATOM   2907  CD2 TRP   179      45.419  34.189  42.273  0.00  0.00      A   
ATOM   2908  C   TRP   179      43.561  31.835  38.345  0.00  0.00      A   
ATOM   2909  O   TRP   179      42.357  31.976  38.113  0.00  0.00      A   
ATOM   2910  N   MET   180      44.415  31.403  37.411  0.00  0.00      A   
ATOM   2911  H   MET   180      45.389  31.327  37.667  0.00  0.00      A   
ATOM   2912  CA  MET   180      44.049  31.019  36.042  0.00  0.00      A   
ATOM   2913  HA  MET   180      43.369  31.770  35.635  0.00  0.00      A   
ATOM   2914  CB  MET   180      45.308  30.973  35.170  0.00  0.00      A   
ATOM   2915  HB3 MET   180      45.062  30.507  34.215  0.00  0.00      A   
ATOM   2916  HB2 MET   180      46.067  30.364  35.660  0.00  0.00      A   
ATOM   2917  CG  MET   180      45.874  32.366  34.888  0.00  0.00      A   
ATOM   2918  HG3 MET   180      45.905  32.936  35.815  0.00  0.00      A   
ATOM   2919  HG2 MET   180      45.205  32.885  34.201  0.00  0.00      A   
ATOM   2920  SD  MET   180      47.544  32.344  34.186  0.00  0.00      A   
ATOM   2921  CE  MET   180      47.258  31.379  32.681  0.00  0.00      A   
ATOM   2922  HE1 MET   180      46.379  31.764  32.167  0.00  0.00      A   
ATOM   2923  HE2 MET   180      48.121  31.467  32.023  0.00  0.00      A   
ATOM   2924  HE3 MET   180      47.103  30.333  32.938  0.00  0.00      A   
ATOM   2925  C   MET   180      43.356  29.651  35.947  0.00  0.00      A   
ATOM   2926  O   MET   180      43.697  28.702  36.657  0.00  0.00      A   
ATOM   2927  N   ALA   181      42.429  29.532  34.999  0.00  0.00      A   
ATOM   2928  H   ALA   181      42.225  30.358  34.442  0.00  0.00      A   
ATOM   2929  CA  ALA   181      41.821  28.276  34.568  0.00  0.00      A   
ATOM   2930  HA  ALA   181      41.487  27.746  35.459  0.00  0.00      A   
ATOM   2931  CB  ALA   181      40.595  28.611  33.712  0.00  0.00      A   
ATOM   2932  HB1 ALA   181      39.937  29.294  34.249  0.00  0.00      A   
ATOM   2933  HB2 ALA   181      40.910  29.084  32.781  0.00  0.00      A   
ATOM   2934  HB3 ALA   181      40.044  27.699  33.484  0.00  0.00      A   
ATOM   2935  C   ALA   181      42.795  27.345  33.807  0.00  0.00      A   
ATOM   2936  O   ALA   181      43.761  27.785  33.173  0.00  0.00      A   
ATOM   2937  N   LEU   182      42.508  26.037  33.844  0.00  0.00      A   
ATOM   2938  H   LEU   182      41.652  25.780  34.316  0.00  0.00      A   
ATOM   2939  CA  LEU   182      43.322  24.976  33.199  0.00  0.00      A   
ATOM   2940  HA  LEU   182      44.325  25.176  33.574  0.00  0.00      A   
ATOM   2941  CB  LEU   182      42.934  23.564  33.553  0.00  0.00      A   
ATOM   2942  HB3 LEU   182      41.985  23.303  33.083  0.00  0.00      A   
ATOM   2943  HB2 LEU   182      42.775  23.664  34.626  0.00  0.00      A   
ATOM   2944  CG  LEU   182      43.802  22.389  33.116  0.00  0.00      A   
ATOM   2945  HG  LEU   182      43.811  22.210  32.040  0.00  0.00      A   
ATOM   2946  CD1 LEU   182      45.269  22.449  33.617  0.00  0.00      A   
ATOM   2947 HD11 LEU   182      45.872  23.202  33.111  0.00  0.00      A   
ATOM   2948 HD12 LEU   182      45.286  22.551  34.702  0.00  0.00      A   
ATOM   2949 HD13 LEU   182      45.712  21.489  33.351  0.00  0.00      A   
ATOM   2950  CD2 LEU   182      43.166  21.134  33.714  0.00  0.00      A   
ATOM   2951 HD21 LEU   182      42.141  20.912  33.416  0.00  0.00      A   
ATOM   2952 HD22 LEU   182      43.791  20.281  33.449  0.00  0.00      A   
ATOM   2953 HD23 LEU   182      43.235  21.229  34.798  0.00  0.00      A   
ATOM   2954  C   LEU   182      43.638  25.224  31.698  0.00  0.00      A   
ATOM   2955  O   LEU   182      44.737  25.099  31.228  0.00  0.00      A   
ATOM   2956  N   GLU   183      42.603  25.596  30.914  0.00  0.00      A   
ATOM   2957  H   GLU   183      41.714  25.779  31.357  0.00  0.00      A   
ATOM   2958  CA  GLU   183      42.743  25.887  29.448  0.00  0.00      A   
ATOM   2959  HA  GLU   183      43.317  25.024  29.113  0.00  0.00      A   
ATOM   2960  CB  GLU   183      41.392  25.914  28.691  0.00  0.00      A   
ATOM   2961  HB3 GLU   183      40.870  25.026  29.045  0.00  0.00      A   
ATOM   2962  HB2 GLU   183      41.575  25.943  27.617  0.00  0.00      A   
ATOM   2963  CG  GLU   183      40.581  27.190  29.154  0.00  0.00      A   
ATOM   2964  HG3 GLU   183      39.818  27.398  28.405  0.00  0.00      A   
ATOM   2965  HG2 GLU   183      41.228  28.066  29.202  0.00  0.00      A   
ATOM   2966  CD  GLU   183      39.730  27.217  30.466  0.00  0.00      A   
ATOM   2967  OE1 GLU   183      39.812  26.247  31.236  0.00  0.00      A   
ATOM   2968  OE2 GLU   183      39.207  28.286  30.767  0.00  0.00      A   
ATOM   2969  C   GLU   183      43.660  27.082  29.270  0.00  0.00      A   
ATOM   2970  O   GLU   183      44.240  27.283  28.172  0.00  0.00      A   
ATOM   2971  N   SER   184      43.663  28.050  30.189  0.00  0.00      A   
ATOM   2972  H   SER   184      43.117  27.937  31.034  0.00  0.00      A   
ATOM   2973  CA  SER   184      44.479  29.258  30.040  0.00  0.00      A   
ATOM   2974  HA  SER   184      44.393  29.625  29.017  0.00  0.00      A   
ATOM   2975  CB  SER   184      44.015  30.376  30.970  0.00  0.00      A   
ATOM   2976  HB3 SER   184      44.588  31.279  30.759  0.00  0.00      A   
ATOM   2977  HB2 SER   184      44.173  30.087  32.010  0.00  0.00      A   
ATOM   2978  OG  SER   184      42.641  30.636  30.755  0.00  0.00      A   
ATOM   2979  HG  SER   184      42.478  30.637  29.786  0.00  0.00      A   
ATOM   2980  C   SER   184      45.940  28.903  30.265  0.00  0.00      A   
ATOM   2981  O   SER   184      46.796  29.266  29.458  0.00  0.00      A   
ATOM   2982  N   ILE   185      46.212  28.130  31.321  0.00  0.00      A   
ATOM   2983  H   ILE   185      45.434  27.880  31.927  0.00  0.00      A   
ATOM   2984  CA  ILE   185      47.524  27.545  31.616  0.00  0.00      A   
ATOM   2985  HA  ILE   185      48.214  28.372  31.783  0.00  0.00      A   
ATOM   2986  CB  ILE   185      47.483  26.726  32.934  0.00  0.00      A   
ATOM   2987  HB  ILE   185      46.731  25.942  32.834  0.00  0.00      A   
ATOM   2988  CG2 ILE   185      48.847  26.061  33.206  0.00  0.00      A   
ATOM   2989 HG21 ILE   185      49.642  26.808  33.161  0.00  0.00      A   
ATOM   2990 HG22 ILE   185      48.868  25.600  34.190  0.00  0.00      A   
ATOM   2991 HG23 ILE   185      49.043  25.284  32.469  0.00  0.00      A   
ATOM   2992  CG1 ILE   185      47.103  27.630  34.136  0.00  0.00      A   
ATOM   2993 HG13 ILE   185      46.232  28.230  33.883  0.00  0.00      A   
ATOM   2994 HG12 ILE   185      47.923  28.318  34.347  0.00  0.00      A   
ATOM   2995  CD1 ILE   185      46.747  26.867  35.420  0.00  0.00      A   
ATOM   2996 HD11 ILE   185      46.377  27.574  36.162  0.00  0.00      A   
ATOM   2997 HD12 ILE   185      45.966  26.134  35.214  0.00  0.00      A   
ATOM   2998 HD13 ILE   185      47.621  26.365  35.833  0.00  0.00      A   
ATOM   2999  C   ILE   185      48.109  26.749  30.429  0.00  0.00      A   
ATOM   3000  O   ILE   185      49.319  26.819  30.223  0.00  0.00      A   
ATOM   3001  N   LEU   186      47.323  25.987  29.647  0.00  0.00      A   
ATOM   3002  H   LEU   186      46.323  25.960  29.788  0.00  0.00      A   
ATOM   3003  CA  LEU   186      47.863  24.916  28.800  0.00  0.00      A   
ATOM   3004  HA  LEU   186      48.945  24.905  28.936  0.00  0.00      A   
ATOM   3005  CB  LEU   186      47.174  23.613  29.082  0.00  0.00      A   
ATOM   3006  HB3 LEU   186      47.366  22.970  28.223  0.00  0.00      A   
ATOM   3007  HB2 LEU   186      46.097  23.755  29.167  0.00  0.00      A   
ATOM   3008  CG  LEU   186      47.638  22.967  30.381  0.00  0.00      A   
ATOM   3009  HG  LEU   186      47.367  23.625  31.207  0.00  0.00      A   
ATOM   3010  CD1 LEU   186      46.817  21.756  30.625  0.00  0.00      A   
ATOM   3011 HD11 LEU   186      47.165  21.343  31.571  0.00  0.00      A   
ATOM   3012 HD12 LEU   186      45.763  22.020  30.711  0.00  0.00      A   
ATOM   3013 HD13 LEU   186      47.010  21.006  29.858  0.00  0.00      A   
ATOM   3014  CD2 LEU   186      49.103  22.698  30.519  0.00  0.00      A   
ATOM   3015 HD21 LEU   186      49.506  21.967  29.819  0.00  0.00      A   
ATOM   3016 HD22 LEU   186      49.688  23.616  30.567  0.00  0.00      A   
ATOM   3017 HD23 LEU   186      49.092  22.242  31.509  0.00  0.00      A   
ATOM   3018  C   LEU   186      47.686  25.290  27.334  0.00  0.00      A   
ATOM   3019  O   LEU   186      48.413  24.681  26.515  0.00  0.00      A   
ATOM   3020  N   HID   187      46.764  26.183  26.987  0.00  0.00      A   
ATOM   3021  H   HID   187      46.100  26.488  27.685  0.00  0.00      A   
ATOM   3022  CA  HID   187      46.458  26.392  25.667  0.00  0.00      A   
ATOM   3023  HA  HID   187      47.267  26.154  24.976  0.00  0.00      A   
ATOM   3024  CB  HID   187      45.176  25.580  25.287  0.00  0.00      A   
ATOM   3025  HB3 HID   187      44.875  25.726  24.250  0.00  0.00      A   
ATOM   3026  HB2 HID   187      44.384  25.955  25.935  0.00  0.00      A   
ATOM   3027  CG  HID   187      45.219  24.142  25.624  0.00  0.00      A   
ATOM   3028  ND1 HID   187      45.957  23.202  24.888  0.00  0.00      A   
ATOM   3029  HD1 HID   187      46.568  23.410  24.111  0.00  0.00      A   
ATOM   3030  CE1 HID   187      45.737  22.028  25.537  0.00  0.00      A   
ATOM   3031  HE1 HID   187      46.211  21.091  25.283  0.00  0.00      A   
ATOM   3032  NE2 HID   187      44.903  22.124  26.584  0.00  0.00      A   
ATOM   3033  CD2 HID   187      44.544  23.504  26.627  0.00  0.00      A   
ATOM   3034  HD2 HID   187      43.845  23.950  27.320  0.00  0.00      A   
ATOM   3035  C   HID   187      46.149  27.859  25.295  0.00  0.00      A   
ATOM   3036  O   HID   187      45.850  28.119  24.151  0.00  0.00      A   
ATOM   3037  N   ARG   188      46.470  28.803  26.201  0.00  0.00      A   
ATOM   3038  H   ARG   188      46.774  28.459  27.103  0.00  0.00      A   
ATOM   3039  CA  ARG   188      46.537  30.269  25.988  0.00  0.00      A   
ATOM   3040  HA  ARG   188      46.886  30.722  26.915  0.00  0.00      A   
ATOM   3041  CB  ARG   188      47.559  30.621  24.875  0.00  0.00      A   
ATOM   3042  HB3 ARG   188      47.575  31.696  24.719  0.00  0.00      A   
ATOM   3043  HB2 ARG   188      47.214  30.192  23.934  0.00  0.00      A   
ATOM   3044  CG  ARG   188      49.003  30.138  25.109  0.00  0.00      A   
ATOM   3045  HG3 ARG   188      49.454  29.950  24.134  0.00  0.00      A   
ATOM   3046  HG2 ARG   188      48.989  29.203  25.662  0.00  0.00      A   
ATOM   3047  CD  ARG   188      49.901  31.132  25.858  0.00  0.00      A   
ATOM   3048  HD3 ARG   188      49.529  31.276  26.868  0.00  0.00      A   
ATOM   3049  HD2 ARG   188      49.865  32.096  25.358  0.00  0.00      A   
ATOM   3050  NE  ARG   188      51.304  30.676  25.871  0.00  0.00      A   
ATOM   3051  HE  ARG   188      51.899  30.968  25.106  0.00  0.00      A   
ATOM   3052  CZ  ARG   188      51.875  29.817  26.694  0.00  0.00      A   
ATOM   3053  NH1 ARG   188      51.282  29.328  27.739  0.00  0.00      A   
ATOM   3054 HH11 ARG   188      50.372  29.674  28.008  0.00  0.00      A   
ATOM   3055 HH12 ARG   188      51.793  28.709  28.360  0.00  0.00      A   
ATOM   3056  NH2 ARG   188      53.095  29.440  26.477  0.00  0.00      A   
ATOM   3057 HH21 ARG   188      53.592  29.847  25.690  0.00  0.00      A   
ATOM   3058 HH22 ARG   188      53.514  28.728  27.056  0.00  0.00      A   
ATOM   3059  C   ARG   188      45.166  30.902  25.717  0.00  0.00      A   
ATOM   3060  O   ARG   188      45.096  32.084  25.392  0.00  0.00      A   
ATOM   3061  N   ILE   189      44.091  30.133  25.884  0.00  0.00      A   
ATOM   3062  H   ILE   189      44.261  29.186  26.188  0.00  0.00      A   
ATOM   3063  CA  ILE   189      42.691  30.545  25.753  0.00  0.00      A   
ATOM   3064  HA  ILE   189      42.592  31.223  24.904  0.00  0.00      A   
ATOM   3065  CB  ILE   189      41.806  29.298  25.496  0.00  0.00      A   
ATOM   3066  HB  ILE   189      42.045  28.543  26.249  0.00  0.00      A   
ATOM   3067  CG2 ILE   189      40.304  29.626  25.615  0.00  0.00      A   
ATOM   3068 HG21 ILE   189      39.702  28.740  25.420  0.00  0.00      A   
ATOM   3069 HG22 ILE   189      40.066  29.943  26.631  0.00  0.00      A   
ATOM   3070 HG23 ILE   189      40.030  30.411  24.910  0.00  0.00      A   
ATOM   3071  CG1 ILE   189      42.122  28.720  24.096  0.00  0.00      A   
ATOM   3072 HG13 ILE   189      43.198  28.588  23.992  0.00  0.00      A   
ATOM   3073 HG12 ILE   189      41.799  29.428  23.332  0.00  0.00      A   
ATOM   3074  CD1 ILE   189      41.479  27.357  23.811  0.00  0.00      A   
ATOM   3075 HD11 ILE   189      41.858  26.984  22.860  0.00  0.00      A   
ATOM   3076 HD12 ILE   189      41.739  26.649  24.599  0.00  0.00      A   
ATOM   3077 HD13 ILE   189      40.396  27.446  23.739  0.00  0.00      A   
ATOM   3078  C   ILE   189      42.259  31.282  27.023  0.00  0.00      A   
ATOM   3079  O   ILE   189      42.327  30.726  28.119  0.00  0.00      A   
ATOM   3080  N   TYR   190      41.780  32.516  26.876  0.00  0.00      A   
ATOM   3081  H   TYR   190      41.802  32.932  25.949  0.00  0.00      A   
ATOM   3082  CA  TYR   190      41.136  33.282  27.946  0.00  0.00      A   
ATOM   3083  HA  TYR   190      41.039  32.660  28.839  0.00  0.00      A   
ATOM   3084  CB  TYR   190      41.949  34.526  28.333  0.00  0.00      A   
ATOM   3085  HB3 TYR   190      41.347  35.108  29.030  0.00  0.00      A   
ATOM   3086  HB2 TYR   190      42.061  35.141  27.447  0.00  0.00      A   
ATOM   3087  CG  TYR   190      43.315  34.295  28.970  0.00  0.00      A   
ATOM   3088  CD1 TYR   190      44.389  33.786  28.216  0.00  0.00      A   
ATOM   3089  HD1 TYR   190      44.239  33.539  27.176  0.00  0.00      A   
ATOM   3090  CE1 TYR   190      45.652  33.593  28.812  0.00  0.00      A   
ATOM   3091  HE1 TYR   190      46.467  33.180  28.240  0.00  0.00      A   
ATOM   3092  CZ  TYR   190      45.860  33.948  30.152  0.00  0.00      A   
ATOM   3093  OH  TYR   190      47.092  33.843  30.712  0.00  0.00      A   
ATOM   3094  HH  TYR   190      47.787  33.593  30.083  0.00  0.00      A   
ATOM   3095  CE2 TYR   190      44.799  34.466  30.906  0.00  0.00      A   
ATOM   3096  HE2 TYR   190      44.966  34.729  31.942  0.00  0.00      A   
ATOM   3097  CD2 TYR   190      43.530  34.638  30.319  0.00  0.00      A   
ATOM   3098  HD2 TYR   190      42.717  35.033  30.910  0.00  0.00      A   
ATOM   3099  C   TYR   190      39.731  33.687  27.490  0.00  0.00      A   
ATOM   3100  O   TYR   190      39.537  34.226  26.397  0.00  0.00      A   
ATOM   3101  N   THR   191      38.744  33.414  28.338  0.00  0.00      A   
ATOM   3102  H   THR   191      38.988  32.956  29.207  0.00  0.00      A   
ATOM   3103  CA  THR   191      37.315  33.668  28.096  0.00  0.00      A   
ATOM   3104  HA  THR   191      37.195  34.369  27.271  0.00  0.00      A   
ATOM   3105  CB  THR   191      36.587  32.369  27.719  0.00  0.00      A   
ATOM   3106  HB  THR   191      35.541  32.615  27.575  0.00  0.00      A   
ATOM   3107  CG2 THR   191      37.108  31.781  26.416  0.00  0.00      A   
ATOM   3108 HG21 THR   191      38.105  31.365  26.552  0.00  0.00      A   
ATOM   3109 HG22 THR   191      36.428  31.004  26.072  0.00  0.00      A   
ATOM   3110 HG23 THR   191      37.138  32.573  25.676  0.00  0.00      A   
ATOM   3111  OG1 THR   191      36.686  31.378  28.722  0.00  0.00      A   
ATOM   3112  HG1 THR   191      37.622  31.249  28.956  0.00  0.00      A   
ATOM   3113  C   THR   191      36.653  34.286  29.325  0.00  0.00      A   
ATOM   3114  O   THR   191      37.260  34.303  30.401  0.00  0.00      A   
ATOM   3115  N   HID   192      35.405  34.758  29.219  0.00  0.00      A   
ATOM   3116  H   HID   192      34.952  34.773  28.309  0.00  0.00      A   
ATOM   3117  CA  HID   192      34.613  35.052  30.419  0.00  0.00      A   
ATOM   3118  HA  HID   192      35.185  35.770  31.007  0.00  0.00      A   
ATOM   3119  CB  HID   192      33.271  35.732  30.114  0.00  0.00      A   
ATOM   3120  HB3 HID   192      33.454  36.606  29.489  0.00  0.00      A   
ATOM   3121  HB2 HID   192      32.850  36.092  31.052  0.00  0.00      A   
ATOM   3122  CG  HID   192      32.231  34.868  29.461  0.00  0.00      A   
ATOM   3123  ND1 HID   192      31.441  33.923  30.069  0.00  0.00      A   
ATOM   3124  HD1 HID   192      31.401  33.678  31.064  0.00  0.00      A   
ATOM   3125  CE1 HID   192      30.613  33.413  29.150  0.00  0.00      A   
ATOM   3126  HE1 HID   192      29.878  32.641  29.349  0.00  0.00      A   
ATOM   3127  NE2 HID   192      30.792  34.028  27.968  0.00  0.00      A   
ATOM   3128  CD2 HID   192      31.815  34.963  28.165  0.00  0.00      A   
ATOM   3129  HD2 HID   192      32.191  35.670  27.440  0.00  0.00      A   
ATOM   3130  C   HID   192      34.492  33.804  31.301  0.00  0.00      A   
ATOM   3131  O   HID   192      34.733  33.903  32.503  0.00  0.00      A   
ATOM   3132  N   GLN   193      34.238  32.606  30.740  0.00  0.00      A   
ATOM   3133  H   GLN   193      33.845  32.534  29.812  0.00  0.00      A   
ATOM   3134  CA  GLN   193      34.344  31.375  31.637  0.00  0.00      A   
ATOM   3135  HA  GLN   193      33.792  31.577  32.555  0.00  0.00      A   
ATOM   3136  CB  GLN   193      33.798  30.081  31.001  0.00  0.00      A   
ATOM   3137  HB3 GLN   193      33.680  29.315  31.768  0.00  0.00      A   
ATOM   3138  HB2 GLN   193      34.460  29.828  30.173  0.00  0.00      A   
ATOM   3139  CG  GLN   193      32.405  30.276  30.340  0.00  0.00      A   
ATOM   3140  HG3 GLN   193      32.100  29.298  29.967  0.00  0.00      A   
ATOM   3141  HG2 GLN   193      32.463  30.969  29.501  0.00  0.00      A   
ATOM   3142  CD  GLN   193      31.269  30.540  31.329  0.00  0.00      A   
ATOM   3143  OE1 GLN   193      31.001  31.694  31.684  0.00  0.00      A   
ATOM   3144  NE2 GLN   193      30.767  29.520  32.059  0.00  0.00      A   
ATOM   3145 HE21 GLN   193      30.313  29.766  32.927  0.00  0.00      A   
ATOM   3146 HE22 GLN   193      31.115  28.626  31.743  0.00  0.00      A   
ATOM   3147  C   GLN   193      35.691  31.108  32.236  0.00  0.00      A   
ATOM   3148  O   GLN   193      35.744  30.387  33.246  0.00  0.00      A   
ATOM   3149  N   SER   194      36.794  31.590  31.672  0.00  0.00      A   
ATOM   3150  H   SER   194      36.715  32.090  30.796  0.00  0.00      A   
ATOM   3151  CA  SER   194      38.107  31.530  32.332  0.00  0.00      A   
ATOM   3152  HA  SER   194      38.239  30.533  32.752  0.00  0.00      A   
ATOM   3153  CB  SER   194      39.251  31.734  31.334  0.00  0.00      A   
ATOM   3154  HB3 SER   194      40.192  31.470  31.813  0.00  0.00      A   
ATOM   3155  HB2 SER   194      39.292  32.783  31.042  0.00  0.00      A   
ATOM   3156  OG  SER   194      39.071  30.928  30.174  0.00  0.00      A   
ATOM   3157  HG  SER   194      39.188  29.979  30.431  0.00  0.00      A   
ATOM   3158  C   SER   194      38.171  32.517  33.511  0.00  0.00      A   
ATOM   3159  O   SER   194      38.621  32.150  34.592  0.00  0.00      A   
ATOM   3160  N   ASP   195      37.638  33.738  33.360  0.00  0.00      A   
ATOM   3161  H   ASP   195      37.231  33.978  32.464  0.00  0.00      A   
ATOM   3162  CA  ASP   195      37.427  34.662  34.489  0.00  0.00      A   
ATOM   3163  HA  ASP   195      38.398  34.842  34.950  0.00  0.00      A   
ATOM   3164  CB  ASP   195      36.867  36.027  34.048  0.00  0.00      A   
ATOM   3165  HB3 ASP   195      36.637  36.599  34.947  0.00  0.00      A   
ATOM   3166  HB2 ASP   195      35.940  35.881  33.498  0.00  0.00      A   
ATOM   3167  CG  ASP   195      37.813  36.879  33.204  0.00  0.00      A   
ATOM   3168  OD1 ASP   195      39.050  36.826  33.416  0.00  0.00      A   
ATOM   3169  OD2 ASP   195      37.316  37.599  32.306  0.00  0.00      A   
ATOM   3170  C   ASP   195      36.542  34.072  35.607  0.00  0.00      A   
ATOM   3171  O   ASP   195      36.821  34.323  36.775  0.00  0.00      A   
ATOM   3172  N   VAL   196      35.477  33.315  35.302  0.00  0.00      A   
ATOM   3173  H   VAL   196      35.217  33.241  34.323  0.00  0.00      A   
ATOM   3174  CA  VAL   196      34.636  32.629  36.315  0.00  0.00      A   
ATOM   3175  HA  VAL   196      34.155  33.396  36.920  0.00  0.00      A   
ATOM   3176  CB  VAL   196      33.514  31.786  35.672  0.00  0.00      A   
ATOM   3177  HB  VAL   196      33.943  31.118  34.929  0.00  0.00      A   
ATOM   3178  CG1 VAL   196      32.776  30.930  36.709  0.00  0.00      A   
ATOM   3179 HG11 VAL   196      32.463  31.546  37.552  0.00  0.00      A   
ATOM   3180 HG12 VAL   196      31.893  30.485  36.260  0.00  0.00      A   
ATOM   3181 HG13 VAL   196      33.421  30.127  37.062  0.00  0.00      A   
ATOM   3182  CG2 VAL   196      32.468  32.675  34.990  0.00  0.00      A   
ATOM   3183 HG21 VAL   196      32.936  33.327  34.256  0.00  0.00      A   
ATOM   3184 HG22 VAL   196      31.731  32.057  34.475  0.00  0.00      A   
ATOM   3185 HG23 VAL   196      31.952  33.287  35.730  0.00  0.00      A   
ATOM   3186  C   VAL   196      35.464  31.779  37.289  0.00  0.00      A   
ATOM   3187  O   VAL   196      35.216  31.800  38.497  0.00  0.00      A   
ATOM   3188  N   TRP   197      36.448  31.031  36.787  0.00  0.00      A   
ATOM   3189  H   TRP   197      36.628  31.084  35.794  0.00  0.00      A   
ATOM   3190  CA  TRP   197      37.396  30.289  37.622  0.00  0.00      A   
ATOM   3191  HA  TRP   197      36.847  29.530  38.176  0.00  0.00      A   
ATOM   3192  CB  TRP   197      38.411  29.591  36.711  0.00  0.00      A   
ATOM   3193  HB3 TRP   197      39.019  30.338  36.206  0.00  0.00      A   
ATOM   3194  HB2 TRP   197      37.865  29.038  35.946  0.00  0.00      A   
ATOM   3195  CG  TRP   197      39.347  28.647  37.387  0.00  0.00      A   
ATOM   3196  CD1 TRP   197      40.298  28.990  38.285  0.00  0.00      A   
ATOM   3197  HD1 TRP   197      40.499  29.995  38.641  0.00  0.00      A   
ATOM   3198  NE1 TRP   197      40.990  27.866  38.674  0.00  0.00      A   
ATOM   3199  HE1 TRP   197      41.767  27.896  39.331  0.00  0.00      A   
ATOM   3200  CE2 TRP   197      40.581  26.753  37.978  0.00  0.00      A   
ATOM   3201  CZ2 TRP   197      41.011  25.423  37.972  0.00  0.00      A   
ATOM   3202  HZ2 TRP   197      41.788  25.115  38.652  0.00  0.00      A   
ATOM   3203  CH2 TRP   197      40.413  24.511  37.086  0.00  0.00      A   
ATOM   3204  HH2 TRP   197      40.716  23.474  37.087  0.00  0.00      A   
ATOM   3205  CZ3 TRP   197      39.403  24.950  36.209  0.00  0.00      A   
ATOM   3206  HZ3 TRP   197      38.934  24.242  35.540  0.00  0.00      A   
ATOM   3207  CE3 TRP   197      38.966  26.290  36.236  0.00  0.00      A   
ATOM   3208  HE3 TRP   197      38.179  26.613  35.573  0.00  0.00      A   
ATOM   3209  CD2 TRP   197      39.527  27.219  37.140  0.00  0.00      A   
ATOM   3210  C   TRP   197      38.072  31.213  38.648  0.00  0.00      A   
ATOM   3211  O   TRP   197      37.976  31.000  39.860  0.00  0.00      A   
ATOM   3212  N   SER   198      38.726  32.260  38.141  0.00  0.00      A   
ATOM   3213  H   SER   198      38.753  32.344  37.130  0.00  0.00      A   
ATOM   3214  CA  SER   198      39.376  33.337  38.891  0.00  0.00      A   
ATOM   3215  HA  SER   198      40.199  32.906  39.461  0.00  0.00      A   
ATOM   3216  CB  SER   198      39.968  34.356  37.914  0.00  0.00      A   
ATOM   3217  HB3 SER   198      40.643  35.012  38.454  0.00  0.00      A   
ATOM   3218  HB2 SER   198      39.162  34.950  37.485  0.00  0.00      A   
ATOM   3219  OG  SER   198      40.680  33.741  36.856  0.00  0.00      A   
ATOM   3220  HG  SER   198      41.300  33.092  37.250  0.00  0.00      A   
ATOM   3221  C   SER   198      38.447  34.044  39.893  0.00  0.00      A   
ATOM   3222  O   SER   198      38.886  34.382  40.993  0.00  0.00      A   
ATOM   3223  N   TYR   199      37.169  34.261  39.552  0.00  0.00      A   
ATOM   3224  H   TYR   199      36.891  34.035  38.601  0.00  0.00      A   
ATOM   3225  CA  TYR   199      36.126  34.698  40.491  0.00  0.00      A   
ATOM   3226  HA  TYR   199      36.417  35.670  40.893  0.00  0.00      A   
ATOM   3227  CB  TYR   199      34.765  34.876  39.794  0.00  0.00      A   
ATOM   3228  HB3 TYR   199      34.494  33.966  39.270  0.00  0.00      A   
ATOM   3229  HB2 TYR   199      34.852  35.660  39.043  0.00  0.00      A   
ATOM   3230  CG  TYR   199      33.629  35.218  40.746  0.00  0.00      A   
ATOM   3231  CD1 TYR   199      33.351  36.562  41.054  0.00  0.00      A   
ATOM   3232  HD1 TYR   199      33.938  37.342  40.594  0.00  0.00      A   
ATOM   3233  CE1 TYR   199      32.324  36.884  41.964  0.00  0.00      A   
ATOM   3234  HE1 TYR   199      32.120  37.910  42.210  0.00  0.00      A   
ATOM   3235  CZ  TYR   199      31.569  35.866  42.564  0.00  0.00      A   
ATOM   3236  OH  TYR   199      30.563  36.168  43.426  0.00  0.00      A   
ATOM   3237  HH  TYR   199      30.473  37.117  43.597  0.00  0.00      A   
ATOM   3238  CE2 TYR   199      31.844  34.526  42.261  0.00  0.00      A   
ATOM   3239  HE2 TYR   199      31.270  33.754  42.747  0.00  0.00      A   
ATOM   3240  CD2 TYR   199      32.870  34.197  41.353  0.00  0.00      A   
ATOM   3241  HD2 TYR   199      33.074  33.158  41.125  0.00  0.00      A   
ATOM   3242  C   TYR   199      36.021  33.743  41.684  0.00  0.00      A   
ATOM   3243  O   TYR   199      36.180  34.179  42.820  0.00  0.00      A   
ATOM   3244  N   GLY   200      35.795  32.446  41.443  0.00  0.00      A   
ATOM   3245  H   GLY   200      35.692  32.162  40.472  0.00  0.00      A   
ATOM   3246  CA  GLY   200      35.801  31.405  42.479  0.00  0.00      A   
ATOM   3247  HA3 GLY   200      35.805  30.428  41.999  0.00  0.00      A   
ATOM   3248  HA2 GLY   200      34.892  31.496  43.075  0.00  0.00      A   
ATOM   3249  C   GLY   200      37.007  31.495  43.425  0.00  0.00      A   
ATOM   3250  O   GLY   200      36.845  31.492  44.644  0.00  0.00      A   
ATOM   3251  N   VAL   201      38.221  31.572  42.865  0.00  0.00      A   
ATOM   3252  H   VAL   201      38.271  31.584  41.851  0.00  0.00      A   
ATOM   3253  CA  VAL   201      39.468  31.792  43.629  0.00  0.00      A   
ATOM   3254  HA  VAL   201      39.559  30.983  44.355  0.00  0.00      A   
ATOM   3255  CB  VAL   201      40.721  31.732  42.728  0.00  0.00      A   
ATOM   3256  HB  VAL   201      40.693  32.549  42.006  0.00  0.00      A   
ATOM   3257  CG1 VAL   201      42.007  31.845  43.558  0.00  0.00      A   
ATOM   3258 HG11 VAL   201      42.051  32.809  44.064  0.00  0.00      A   
ATOM   3259 HG12 VAL   201      42.046  31.054  44.306  0.00  0.00      A   
ATOM   3260 HG13 VAL   201      42.880  31.768  42.910  0.00  0.00      A   
ATOM   3261  CG2 VAL   201      40.798  30.402  41.965  0.00  0.00      A   
ATOM   3262 HG21 VAL   201      41.707  30.377  41.367  0.00  0.00      A   
ATOM   3263 HG22 VAL   201      40.803  29.565  42.663  0.00  0.00      A   
ATOM   3264 HG23 VAL   201      39.954  30.297  41.289  0.00  0.00      A   
ATOM   3265  C   VAL   201      39.421  33.095  44.444  0.00  0.00      A   
ATOM   3266  O   VAL   201      39.692  33.071  45.639  0.00  0.00      A   
ATOM   3267  N   THR   202      39.053  34.225  43.835  0.00  0.00      A   
ATOM   3268  H   THR   202      38.833  34.180  42.847  0.00  0.00      A   
ATOM   3269  CA  THR   202      38.863  35.519  44.524  0.00  0.00      A   
ATOM   3270  HA  THR   202      39.829  35.827  44.927  0.00  0.00      A   
ATOM   3271  CB  THR   202      38.400  36.615  43.548  0.00  0.00      A   
ATOM   3272  HB  THR   202      37.423  36.360  43.139  0.00  0.00      A   
ATOM   3273  CG2 THR   202      38.310  37.995  44.200  0.00  0.00      A   
ATOM   3274 HG21 THR   202      37.503  38.012  44.931  0.00  0.00      A   
ATOM   3275 HG22 THR   202      39.249  38.228  44.700  0.00  0.00      A   
ATOM   3276 HG23 THR   202      38.109  38.747  43.437  0.00  0.00      A   
ATOM   3277  OG1 THR   202      39.314  36.744  42.484  0.00  0.00      A   
ATOM   3278  HG1 THR   202      39.237  35.955  41.923  0.00  0.00      A   
ATOM   3279  C   THR   202      37.900  35.410  45.717  0.00  0.00      A   
ATOM   3280  O   THR   202      38.227  35.859  46.813  0.00  0.00      A   
ATOM   3281  N   VAL   203      36.722  34.802  45.538  0.00  0.00      A   
ATOM   3282  H   VAL   203      36.506  34.459  44.607  0.00  0.00      A   
ATOM   3283  CA  VAL   203      35.772  34.485  46.624  0.00  0.00      A   
ATOM   3284  HA  VAL   203      35.435  35.423  47.064  0.00  0.00      A   
ATOM   3285  CB  VAL   203      34.529  33.745  46.081  0.00  0.00      A   
ATOM   3286  HB  VAL   203      34.844  32.891  45.485  0.00  0.00      A   
ATOM   3287  CG1 VAL   203      33.614  33.220  47.198  0.00  0.00      A   
ATOM   3288 HG11 VAL   203      34.116  32.424  47.746  0.00  0.00      A   
ATOM   3289 HG12 VAL   203      33.366  34.025  47.887  0.00  0.00      A   
ATOM   3290 HG13 VAL   203      32.698  32.814  46.771  0.00  0.00      A   
ATOM   3291  CG2 VAL   203      33.705  34.676  45.184  0.00  0.00      A   
ATOM   3292 HG21 VAL   203      34.262  34.932  44.285  0.00  0.00      A   
ATOM   3293 HG22 VAL   203      32.780  34.184  44.885  0.00  0.00      A   
ATOM   3294 HG23 VAL   203      33.462  35.596  45.710  0.00  0.00      A   
ATOM   3295  C   VAL   203      36.451  33.700  47.752  0.00  0.00      A   
ATOM   3296  O   VAL   203      36.345  34.079  48.918  0.00  0.00      A   
ATOM   3297  N   TRP   204      37.141  32.607  47.420  0.00  0.00      A   
ATOM   3298  H   TRP   204      37.184  32.351  46.439  0.00  0.00      A   
ATOM   3299  CA  TRP   204      37.914  31.799  48.368  0.00  0.00      A   
ATOM   3300  HA  TRP   204      37.218  31.377  49.092  0.00  0.00      A   
ATOM   3301  CB  TRP   204      38.550  30.627  47.613  0.00  0.00      A   
ATOM   3302  HB3 TRP   204      39.254  31.002  46.875  0.00  0.00      A   
ATOM   3303  HB2 TRP   204      37.766  30.091  47.074  0.00  0.00      A   
ATOM   3304  CG  TRP   204      39.279  29.653  48.473  0.00  0.00      A   
ATOM   3305  CD1 TRP   204      38.760  28.515  48.980  0.00  0.00      A   
ATOM   3306  HD1 TRP   204      37.749  28.164  48.817  0.00  0.00      A   
ATOM   3307  NE1 TRP   204      39.721  27.866  49.726  0.00  0.00      A   
ATOM   3308  HE1 TRP   204      39.547  26.963  50.166  0.00  0.00      A   
ATOM   3309  CE2 TRP   204      40.914  28.557  49.736  0.00  0.00      A   
ATOM   3310  CZ2 TRP   204      42.167  28.304  50.311  0.00  0.00      A   
ATOM   3311  HZ2 TRP   204      42.332  27.404  50.881  0.00  0.00      A   
ATOM   3312  CH2 TRP   204      43.197  29.246  50.147  0.00  0.00      A   
ATOM   3313  HH2 TRP   204      44.162  29.075  50.600  0.00  0.00      A   
ATOM   3314  CZ3 TRP   204      42.965  30.420  49.407  0.00  0.00      A   
ATOM   3315  HZ3 TRP   204      43.748  31.159  49.307  0.00  0.00      A   
ATOM   3316  CE3 TRP   204      41.716  30.641  48.798  0.00  0.00      A   
ATOM   3317  HE3 TRP   204      41.559  31.535  48.212  0.00  0.00      A   
ATOM   3318  CD2 TRP   204      40.658  29.717  48.948  0.00  0.00      A   
ATOM   3319  C   TRP   204      38.937  32.618  49.184  0.00  0.00      A   
ATOM   3320  O   TRP   204      39.030  32.447  50.404  0.00  0.00      A   
ATOM   3321  N   GLU   205      39.686  33.532  48.549  0.00  0.00      A   
ATOM   3322  H   GLU   205      39.593  33.611  47.538  0.00  0.00      A   
ATOM   3323  CA  GLU   205      40.572  34.479  49.255  0.00  0.00      A   
ATOM   3324  HA  GLU   205      41.365  33.905  49.735  0.00  0.00      A   
ATOM   3325  CB  GLU   205      41.247  35.507  48.326  0.00  0.00      A   
ATOM   3326  HB3 GLU   205      41.816  36.187  48.962  0.00  0.00      A   
ATOM   3327  HB2 GLU   205      40.497  36.103  47.811  0.00  0.00      A   
ATOM   3328  CG  GLU   205      42.216  34.920  47.294  0.00  0.00      A   
ATOM   3329  HG3 GLU   205      41.660  34.407  46.512  0.00  0.00      A   
ATOM   3330  HG2 GLU   205      42.867  34.192  47.787  0.00  0.00      A   
ATOM   3331  CD  GLU   205      43.073  36.033  46.680  0.00  0.00      A   
ATOM   3332  OE1 GLU   205      44.110  36.382  47.292  0.00  0.00      A   
ATOM   3333  OE2 GLU   205      42.739  36.563  45.590  0.00  0.00      A   
ATOM   3334  C   GLU   205      39.832  35.225  50.376  0.00  0.00      A   
ATOM   3335  O   GLU   205      40.307  35.250  51.510  0.00  0.00      A   
ATOM   3336  N   LEU   206      38.675  35.827  50.078  0.00  0.00      A   
ATOM   3337  H   LEU   206      38.333  35.740  49.126  0.00  0.00      A   
ATOM   3338  CA  LEU   206      37.850  36.555  51.054  0.00  0.00      A   
ATOM   3339  HA  LEU   206      38.453  37.372  51.450  0.00  0.00      A   
ATOM   3340  CB  LEU   206      36.608  37.165  50.371  0.00  0.00      A   
ATOM   3341  HB3 LEU   206      36.056  37.736  51.116  0.00  0.00      A   
ATOM   3342  HB2 LEU   206      35.961  36.360  50.027  0.00  0.00      A   
ATOM   3343  CG  LEU   206      36.906  38.098  49.183  0.00  0.00      A   
ATOM   3344  HG  LEU   206      37.456  37.554  48.424  0.00  0.00      A   
ATOM   3345  CD1 LEU   206      35.599  38.588  48.556  0.00  0.00      A   
ATOM   3346 HD11 LEU   206      35.021  39.160  49.282  0.00  0.00      A   
ATOM   3347 HD12 LEU   206      35.820  39.215  47.693  0.00  0.00      A   
ATOM   3348 HD13 LEU   206      35.010  37.733  48.222  0.00  0.00      A   
ATOM   3349  CD2 LEU   206      37.730  39.321  49.582  0.00  0.00      A   
ATOM   3350 HD21 LEU   206      37.934  39.912  48.691  0.00  0.00      A   
ATOM   3351 HD22 LEU   206      37.185  39.926  50.306  0.00  0.00      A   
ATOM   3352 HD23 LEU   206      38.688  39.014  50.000  0.00  0.00      A   
ATOM   3353  C   LEU   206      37.476  35.691  52.273  0.00  0.00      A   
ATOM   3354  O   LEU   206      37.744  36.092  53.404  0.00  0.00      A   
ATOM   3355  N   MET   207      36.887  34.506  52.056  0.00  0.00      A   
ATOM   3356  H   MET   207      36.684  34.308  51.086  0.00  0.00      A   
ATOM   3357  CA  MET   207      36.463  33.595  53.128  0.00  0.00      A   
ATOM   3358  HA  MET   207      35.735  34.095  53.766  0.00  0.00      A   
ATOM   3359  CB  MET   207      35.657  32.382  52.639  0.00  0.00      A   
ATOM   3360  HB3 MET   207      35.259  31.851  53.503  0.00  0.00      A   
ATOM   3361  HB2 MET   207      36.301  31.673  52.118  0.00  0.00      A   
ATOM   3362  CG  MET   207      34.624  32.756  51.567  0.00  0.00      A   
ATOM   3363  HG3 MET   207      34.259  31.806  51.175  0.00  0.00      A   
ATOM   3364  HG2 MET   207      35.062  33.295  50.727  0.00  0.00      A   
ATOM   3365  SD  MET   207      33.277  33.708  52.422  0.00  0.00      A   
ATOM   3366  CE  MET   207      32.188  33.952  50.889  0.00  0.00      A   
ATOM   3367  HE1 MET   207      31.295  34.489  51.209  0.00  0.00      A   
ATOM   3368  HE2 MET   207      32.662  34.699  50.253  0.00  0.00      A   
ATOM   3369  HE3 MET   207      31.863  33.039  50.390  0.00  0.00      A   
ATOM   3370  C   MET   207      37.581  33.185  54.002  0.00  0.00      A   
ATOM   3371  O   MET   207      37.368  33.009  55.198  0.00  0.00      A   
ATOM   3372  N   THR   208      38.783  33.009  53.374  0.00  0.00      A   
ATOM   3373  H   THR   208      38.834  33.195  52.383  0.00  0.00      A   
ATOM   3374  CA  THR   208      39.969  32.544  54.097  0.00  0.00      A   
ATOM   3375  HA  THR   208      39.574  31.949  54.920  0.00  0.00      A   
ATOM   3376  CB  THR   208      40.967  31.698  53.265  0.00  0.00      A   
ATOM   3377  HB  THR   208      41.797  31.498  53.942  0.00  0.00      A   
ATOM   3378  CG2 THR   208      40.305  30.347  52.823  0.00  0.00      A   
ATOM   3379 HG21 THR   208      39.806  29.842  53.650  0.00  0.00      A   
ATOM   3380 HG22 THR   208      39.579  30.554  52.037  0.00  0.00      A   
ATOM   3381 HG23 THR   208      41.070  29.647  52.485  0.00  0.00      A   
ATOM   3382  OG1 THR   208      41.380  32.411  52.187  0.00  0.00      A   
ATOM   3383  HG1 THR   208      40.685  32.422  51.525  0.00  0.00      A   
ATOM   3384  C   THR   208      40.705  33.663  54.748  0.00  0.00      A   
ATOM   3385  O   THR   208      41.682  33.485  55.410  0.00  0.00      A   
ATOM   3386  N   PHE   209      40.147  34.885  54.720  0.00  0.00      A   
ATOM   3387  H   PHE   209      39.258  34.963  54.239  0.00  0.00      A   
ATOM   3388  CA  PHE   209      40.695  36.155  55.226  0.00  0.00      A   
ATOM   3389  HA  PHE   209      40.013  36.936  54.888  0.00  0.00      A   
ATOM   3390  CB  PHE   209      40.681  36.207  56.765  0.00  0.00      A   
ATOM   3391  HB3 PHE   209      41.048  37.186  57.075  0.00  0.00      A   
ATOM   3392  HB2 PHE   209      41.376  35.465  57.159  0.00  0.00      A   
ATOM   3393  CG  PHE   209      39.316  35.995  57.395  0.00  0.00      A   
ATOM   3394  CD1 PHE   209      38.408  37.067  57.501  0.00  0.00      A   
ATOM   3395  HD1 PHE   209      38.677  38.043  57.124  0.00  0.00      A   
ATOM   3396  CE1 PHE   209      37.143  36.866  58.085  0.00  0.00      A   
ATOM   3397  HE1 PHE   209      36.440  37.685  58.154  0.00  0.00      A   
ATOM   3398  CZ  PHE   209      36.782  35.592  58.559  0.00  0.00      A   
ATOM   3399  HZ  PHE   209      35.803  35.436  58.987  0.00  0.00      A   
ATOM   3400  CE2 PHE   209      37.684  34.520  58.452  0.00  0.00      A   
ATOM   3401  HE2 PHE   209      37.405  33.531  58.791  0.00  0.00      A   
ATOM   3402  CD2 PHE   209      38.948  34.723  57.872  0.00  0.00      A   
ATOM   3403  HD2 PHE   209      39.630  33.891  57.780  0.00  0.00      A   
ATOM   3404  C   PHE   209      42.056  36.500  54.601  0.00  0.00      A   
ATOM   3405  O   PHE   209      43.040  36.809  55.278  0.00  0.00      A   
ATOM   3406  N   GLY   210      42.090  36.451  53.269  0.00  0.00      A   
ATOM   3407  H   GLY   210      41.246  36.138  52.796  0.00  0.00      A   
ATOM   3408  CA  GLY   210      43.245  36.719  52.416  0.00  0.00      A   
ATOM   3409  HA3 GLY   210      43.606  37.728  52.605  0.00  0.00      A   
ATOM   3410  HA2 GLY   210      42.927  36.656  51.375  0.00  0.00      A   
ATOM   3411  C   GLY   210      44.406  35.743  52.604  0.00  0.00      A   
ATOM   3412  O   GLY   210      45.561  36.151  52.473  0.00  0.00      A   
ATOM   3413  N   SER   211      44.129  34.463  52.881  0.00  0.00      A   
ATOM   3414  H   SER   211      43.160  34.181  52.939  0.00  0.00      A   
ATOM   3415  CA  SER   211      45.166  33.421  52.840  0.00  0.00      A   
ATOM   3416  HA  SER   211      46.001  33.757  53.456  0.00  0.00      A   
ATOM   3417  CB  SER   211      44.675  32.099  53.441  0.00  0.00      A   
ATOM   3418  HB3 SER   211      44.021  32.296  54.291  0.00  0.00      A   
ATOM   3419  HB2 SER   211      45.548  31.556  53.806  0.00  0.00      A   
ATOM   3420  OG  SER   211      44.015  31.278  52.494  0.00  0.00      A   
ATOM   3421  HG  SER   211      43.177  31.705  52.233  0.00  0.00      A   
ATOM   3422  C   SER   211      45.691  33.229  51.412  0.00  0.00      A   
ATOM   3423  O   SER   211      45.026  33.597  50.436  0.00  0.00      A   
ATOM   3424  N   LYS   212      46.894  32.672  51.255  0.00  0.00      A   
ATOM   3425  H   LYS   212      47.413  32.364  52.077  0.00  0.00      A   
ATOM   3426  CA  LYS   212      47.460  32.392  49.927  0.00  0.00      A   
ATOM   3427  HA  LYS   212      47.250  33.243  49.282  0.00  0.00      A   
ATOM   3428  CB  LYS   212      48.986  32.254  50.025  0.00  0.00      A   
ATOM   3429  HB3 LYS   212      49.372  32.020  49.036  0.00  0.00      A   
ATOM   3430  HB2 LYS   212      49.239  31.439  50.702  0.00  0.00      A   
ATOM   3431  CG  LYS   212      49.646  33.555  50.511  0.00  0.00      A   
ATOM   3432  HG3 LYS   212      49.289  33.789  51.514  0.00  0.00      A   
ATOM   3433  HG2 LYS   212      49.368  34.373  49.843  0.00  0.00      A   
ATOM   3434  CD  LYS   212      51.172  33.436  50.547  0.00  0.00      A   
ATOM   3435  HD3 LYS   212      51.552  33.327  49.531  0.00  0.00      A   
ATOM   3436  HD2 LYS   212      51.457  32.560  51.132  0.00  0.00      A   
ATOM   3437  CE  LYS   212      51.762  34.692  51.195  0.00  0.00      A   
ATOM   3438  HE3 LYS   212      51.447  34.717  52.241  0.00  0.00      A   
ATOM   3439  HE2 LYS   212      51.361  35.581  50.701  0.00  0.00      A   
ATOM   3440  NZ  LYS   212      53.239  34.704  51.123  0.00  0.00      A   
ATOM   3441  HZ1 LYS   212      53.638  33.774  51.224  0.00  0.00      A   
ATOM   3442  HZ2 LYS   212      53.577  35.094  50.250  0.00  0.00      A   
ATOM   3443  HZ3 LYS   212      53.641  35.285  51.856  0.00  0.00      A   
ATOM   3444  C   LYS   212      46.812  31.132  49.317  0.00  0.00      A   
ATOM   3445  O   LYS   212      46.795  30.095  49.989  0.00  0.00      A   
ATOM   3446  N   PRO   213      46.279  31.167  48.079  0.00  0.00      A   
ATOM   3447  CD  PRO   213      46.077  32.341  47.238  0.00  0.00      A   
ATOM   3448  HD3 PRO   213      45.284  32.959  47.663  0.00  0.00      A   
ATOM   3449  HD2 PRO   213      46.993  32.923  47.135  0.00  0.00      A   
ATOM   3450  CG  PRO   213      45.641  31.816  45.868  0.00  0.00      A   
ATOM   3451  HG3 PRO   213      44.908  32.471  45.398  0.00  0.00      A   
ATOM   3452  HG2 PRO   213      46.516  31.694  45.227  0.00  0.00      A   
ATOM   3453  CB  PRO   213      45.039  30.448  46.169  0.00  0.00      A   
ATOM   3454  HB3 PRO   213      43.995  30.571  46.462  0.00  0.00      A   
ATOM   3455  HB2 PRO   213      45.115  29.778  45.312  0.00  0.00      A   
ATOM   3456  CA  PRO   213      45.849  29.959  47.372  0.00  0.00      A   
ATOM   3457  HA  PRO   213      45.202  29.365  48.018  0.00  0.00      A   
ATOM   3458  C   PRO   213      47.052  29.096  46.958  0.00  0.00      A   
ATOM   3459  O   PRO   213      48.147  29.619  46.725  0.00  0.00      A   
ATOM   3460  N   TYR   214      46.831  27.776  46.881  0.00  0.00      A   
ATOM   3461  H   TYR   214      45.889  27.465  47.067  0.00  0.00      A   
ATOM   3462  CA  TYR   214      47.823  26.707  46.652  0.00  0.00      A   
ATOM   3463  HA  TYR   214      47.460  25.825  47.183  0.00  0.00      A   
ATOM   3464  CB  TYR   214      47.861  26.346  45.154  0.00  0.00      A   
ATOM   3465  HB3 TYR   214      48.606  25.568  44.991  0.00  0.00      A   
ATOM   3466  HB2 TYR   214      48.186  27.217  44.589  0.00  0.00      A   
ATOM   3467  CG  TYR   214      46.542  25.847  44.581  0.00  0.00      A   
ATOM   3468  CD1 TYR   214      46.001  24.616  45.006  0.00  0.00      A   
ATOM   3469  HD1 TYR   214      46.528  24.016  45.735  0.00  0.00      A   
ATOM   3470  CE1 TYR   214      44.779  24.156  44.471  0.00  0.00      A   
ATOM   3471  HE1 TYR   214      44.365  23.210  44.783  0.00  0.00      A   
ATOM   3472  CZ  TYR   214      44.094  24.918  43.514  0.00  0.00      A   
ATOM   3473  OH  TYR   214      42.889  24.488  43.048  0.00  0.00      A   
ATOM   3474  HH  TYR   214      42.483  25.091  42.399  0.00  0.00      A   
ATOM   3475  CE2 TYR   214      44.638  26.135  43.079  0.00  0.00      A   
ATOM   3476  HE2 TYR   214      44.118  26.719  42.341  0.00  0.00      A   
ATOM   3477  CD2 TYR   214      45.857  26.603  43.608  0.00  0.00      A   
ATOM   3478  HD2 TYR   214      46.258  27.548  43.266  0.00  0.00      A   
ATOM   3479  C   TYR   214      49.209  27.009  47.268  0.00  0.00      A   
ATOM   3480  O   TYR   214      50.246  27.007  46.602  0.00  0.00      A   
ATOM   3481  N   ASP   215      49.202  27.304  48.568  0.00  0.00      A   
ATOM   3482  H   ASP   215      48.314  27.241  49.057  0.00  0.00      A   
ATOM   3483  CA  ASP   215      50.328  27.791  49.366  0.00  0.00      A   
ATOM   3484  HA  ASP   215      50.770  28.635  48.844  0.00  0.00      A   
ATOM   3485  CB  ASP   215      49.780  28.298  50.715  0.00  0.00      A   
ATOM   3486  HB3 ASP   215      49.468  27.451  51.326  0.00  0.00      A   
ATOM   3487  HB2 ASP   215      48.912  28.922  50.522  0.00  0.00      A   
ATOM   3488  CG  ASP   215      50.763  29.140  51.515  0.00  0.00      A   
ATOM   3489  OD1 ASP   215      50.390  29.652  52.594  0.00  0.00      A   
ATOM   3490  OD2 ASP   215      51.927  29.293  51.074  0.00  0.00      A   
ATOM   3491  C   ASP   215      51.416  26.724  49.557  0.00  0.00      A   
ATOM   3492  O   ASP   215      51.213  25.722  50.216  0.00  0.00      A   
ATOM   3493  N   GLY   216      52.582  26.913  48.964  0.00  0.00      A   
ATOM   3494  H   GLY   216      52.681  27.754  48.414  0.00  0.00      A   
ATOM   3495  CA  GLY   216      53.807  26.034  49.014  0.00  0.00      A   
ATOM   3496  HA3 GLY   216      53.816  25.318  49.836  0.00  0.00      A   
ATOM   3497  HA2 GLY   216      54.708  26.648  49.009  0.00  0.00      A   
ATOM   3498  C   GLY   216      53.879  25.000  47.846  0.00  0.00      A   
ATOM   3499  O   GLY   216      54.981  24.395  47.625  0.00  0.00      A   
ATOM   3500  N   ILE   217      52.767  24.773  47.158  0.00  0.00      A   
ATOM   3501  H   ILE   217      51.923  25.271  47.403  0.00  0.00      A   
ATOM   3502  CA  ILE   217      52.854  24.162  45.797  0.00  0.00      A   
ATOM   3503  HA  ILE   217      53.437  23.243  45.857  0.00  0.00      A   
ATOM   3504  CB  ILE   217      51.431  23.658  45.464  0.00  0.00      A   
ATOM   3505  HB  ILE   217      50.771  24.501  45.257  0.00  0.00      A   
ATOM   3506  CG2 ILE   217      51.532  22.756  44.193  0.00  0.00      A   
ATOM   3507 HG21 ILE   217      52.325  22.009  44.171  0.00  0.00      A   
ATOM   3508 HG22 ILE   217      50.607  22.194  44.064  0.00  0.00      A   
ATOM   3509 HG23 ILE   217      51.711  23.445  43.368  0.00  0.00      A   
ATOM   3510  CG1 ILE   217      50.821  22.747  46.577  0.00  0.00      A   
ATOM   3511 HG13 ILE   217      51.602  22.350  47.225  0.00  0.00      A   
ATOM   3512 HG12 ILE   217      50.337  21.891  46.107  0.00  0.00      A   
ATOM   3513  CD1 ILE   217      49.795  23.534  47.276  0.00  0.00      A   
ATOM   3514 HD11 ILE   217      50.245  24.242  47.972  0.00  0.00      A   
ATOM   3515 HD12 ILE   217      49.099  24.085  46.644  0.00  0.00      A   
ATOM   3516 HD13 ILE   217      49.150  22.861  47.841  0.00  0.00      A   
ATOM   3517  C   ILE   217      53.366  25.139  44.698  0.00  0.00      A   
ATOM   3518  O   ILE   217      52.779  26.204  44.463  0.00  0.00      A   
ATOM   3519  N   PRO   218      54.457  24.817  43.966  0.00  0.00      A   
ATOM   3520  CD  PRO   218      55.251  23.594  44.199  0.00  0.00      A   
ATOM   3521  HD3 PRO   218      55.404  23.288  45.234  0.00  0.00      A   
ATOM   3522  HD2 PRO   218      54.712  22.855  43.607  0.00  0.00      A   
ATOM   3523  CG  PRO   218      56.621  23.926  43.641  0.00  0.00      A   
ATOM   3524  HG3 PRO   218      57.103  24.660  44.287  0.00  0.00      A   
ATOM   3525  HG2 PRO   218      57.229  23.058  43.386  0.00  0.00      A   
ATOM   3526  CB  PRO   218      56.222  24.695  42.397  0.00  0.00      A   
ATOM   3527  HB3 PRO   218      56.992  25.274  41.888  0.00  0.00      A   
ATOM   3528  HB2 PRO   218      55.816  24.016  41.646  0.00  0.00      A   
ATOM   3529  CA  PRO   218      55.045  25.545  42.897  0.00  0.00      A   
ATOM   3530  HA  PRO   218      55.497  26.449  43.306  0.00  0.00      A   
ATOM   3531  C   PRO   218      54.137  25.797  41.678  0.00  0.00      A   
ATOM   3532  O   PRO   218      53.283  24.940  41.328  0.00  0.00      A   
ATOM   3533  N   ALA   219      54.324  26.927  40.989  0.00  0.00      A   
ATOM   3534  H   ALA   219      55.085  27.534  41.276  0.00  0.00      A   
ATOM   3535  CA  ALA   219      53.577  27.298  39.779  0.00  0.00      A   
ATOM   3536  HA  ALA   219      52.534  27.450  40.056  0.00  0.00      A   
ATOM   3537  CB  ALA   219      54.126  28.632  39.261  0.00  0.00      A   
ATOM   3538  HB1 ALA   219      55.174  28.525  38.979  0.00  0.00      A   
ATOM   3539  HB2 ALA   219      53.553  28.950  38.391  0.00  0.00      A   
ATOM   3540  HB3 ALA   219      54.041  29.396  40.036  0.00  0.00      A   
ATOM   3541  C   ALA   219      53.613  26.202  38.692  0.00  0.00      A   
ATOM   3542  O   ALA   219      52.599  25.893  38.058  0.00  0.00      A   
ATOM   3543  N   SER   220      54.789  25.604  38.490  0.00  0.00      A   
ATOM   3544  H   SER   220      55.570  25.917  39.052  0.00  0.00      A   
ATOM   3545  CA  SER   220      55.045  24.449  37.614  0.00  0.00      A   
ATOM   3546  HA  SER   220      54.825  24.736  36.586  0.00  0.00      A   
ATOM   3547  CB  SER   220      56.519  24.068  37.688  0.00  0.00      A   
ATOM   3548  HB3 SER   220      57.119  24.849  37.221  0.00  0.00      A   
ATOM   3549  HB2 SER   220      56.688  23.134  37.152  0.00  0.00      A   
ATOM   3550  OG  SER   220      56.891  23.914  39.049  0.00  0.00      A   
ATOM   3551  HG  SER   220      56.998  22.956  39.205  0.00  0.00      A   
ATOM   3552  C   SER   220      54.225  23.192  37.918  0.00  0.00      A   
ATOM   3553  O   SER   220      54.052  22.364  37.026  0.00  0.00      A   
ATOM   3554  N   GLU   221      53.733  23.014  39.146  0.00  0.00      A   
ATOM   3555  H   GLU   221      53.936  23.746  39.811  0.00  0.00      A   
ATOM   3556  CA  GLU   221      52.815  21.914  39.488  0.00  0.00      A   
ATOM   3557  HA  GLU   221      53.027  21.068  38.833  0.00  0.00      A   
ATOM   3558  CB  GLU   221      53.179  21.566  40.955  0.00  0.00      A   
ATOM   3559  HB3 GLU   221      52.465  20.879  41.409  0.00  0.00      A   
ATOM   3560  HB2 GLU   221      53.161  22.482  41.546  0.00  0.00      A   
ATOM   3561  CG  GLU   221      54.566  20.896  41.143  0.00  0.00      A   
ATOM   3562  HG3 GLU   221      54.717  20.710  42.206  0.00  0.00      A   
ATOM   3563  HG2 GLU   221      55.329  21.609  40.831  0.00  0.00      A   
ATOM   3564  CD  GLU   221      54.483  19.462  40.496  0.00  0.00      A   
ATOM   3565  OE1 GLU   221      55.025  19.234  39.369  0.00  0.00      A   
ATOM   3566  OE2 GLU   221      54.148  18.543  41.216  0.00  0.00      A   
ATOM   3567  C   GLU   221      51.363  22.215  39.460  0.00  0.00      A   
ATOM   3568  O   GLU   221      50.654  21.262  39.704  0.00  0.00      A   
ATOM   3569  N   ILE   222      50.857  23.424  39.229  0.00  0.00      A   
ATOM   3570  H   ILE   222      51.489  24.198  39.064  0.00  0.00      A   
ATOM   3571  CA  ILE   222      49.409  23.684  39.367  0.00  0.00      A   
ATOM   3572  HA  ILE   222      49.116  23.362  40.364  0.00  0.00      A   
ATOM   3573  CB  ILE   222      49.151  25.204  39.286  0.00  0.00      A   
ATOM   3574  HB  ILE   222      49.564  25.571  38.345  0.00  0.00      A   
ATOM   3575  CG2 ILE   222      47.654  25.535  39.281  0.00  0.00      A   
ATOM   3576 HG21 ILE   222      47.508  26.613  39.351  0.00  0.00      A   
ATOM   3577 HG22 ILE   222      47.211  25.201  38.344  0.00  0.00      A   
ATOM   3578 HG23 ILE   222      47.145  25.048  40.114  0.00  0.00      A   
ATOM   3579  CG1 ILE   222      49.858  25.966  40.436  0.00  0.00      A   
ATOM   3580 HG13 ILE   222      49.655  27.030  40.323  0.00  0.00      A   
ATOM   3581 HG12 ILE   222      50.933  25.839  40.332  0.00  0.00      A   
ATOM   3582  CD1 ILE   222      49.474  25.558  41.868  0.00  0.00      A   
ATOM   3583 HD11 ILE   222      50.011  26.188  42.576  0.00  0.00      A   
ATOM   3584 HD12 ILE   222      48.403  25.685  42.026  0.00  0.00      A   
ATOM   3585 HD13 ILE   222      49.753  24.523  42.062  0.00  0.00      A   
ATOM   3586  C   ILE   222      48.545  22.823  38.413  0.00  0.00      A   
ATOM   3587  O   ILE   222      47.623  22.126  38.825  0.00  0.00      A   
ATOM   3588  N   SER   223      48.857  22.812  37.127  0.00  0.00      A   
ATOM   3589  H   SER   223      49.660  23.343  36.824  0.00  0.00      A   
ATOM   3590  CA  SER   223      48.138  22.163  36.023  0.00  0.00      A   
ATOM   3591  HA  SER   223      47.116  22.542  36.002  0.00  0.00      A   
ATOM   3592  CB  SER   223      48.797  22.374  34.617  0.00  0.00      A   
ATOM   3593  HB3 SER   223      48.592  23.422  34.396  0.00  0.00      A   
ATOM   3594  HB2 SER   223      48.299  21.659  33.963  0.00  0.00      A   
ATOM   3595  OG  SER   223      50.162  22.107  34.560  0.00  0.00      A   
ATOM   3596  HG  SER   223      50.580  22.739  33.971  0.00  0.00      A   
ATOM   3597  C   SER   223      48.091  20.626  36.152  0.00  0.00      A   
ATOM   3598  O   SER   223      47.067  20.080  35.755  0.00  0.00      A   
ATOM   3599  N   SER   224      49.003  19.995  36.920  0.00  0.00      A   
ATOM   3600  H   SER   224      49.681  20.601  37.361  0.00  0.00      A   
ATOM   3601  CA  SER   224      49.072  18.573  37.209  0.00  0.00      A   
ATOM   3602  HA  SER   224      48.745  18.021  36.328  0.00  0.00      A   
ATOM   3603  CB  SER   224      50.488  18.289  37.751  0.00  0.00      A   
ATOM   3604  HB3 SER   224      50.524  17.258  38.103  0.00  0.00      A   
ATOM   3605  HB2 SER   224      50.614  18.970  38.593  0.00  0.00      A   
ATOM   3606  OG  SER   224      51.480  18.416  36.780  0.00  0.00      A   
ATOM   3607  HG  SER   224      51.624  19.350  36.612  0.00  0.00      A   
ATOM   3608  C   SER   224      48.018  18.268  38.344  0.00  0.00      A   
ATOM   3609  O   SER   224      47.319  17.254  38.219  0.00  0.00      A   
ATOM   3610  N   ILE   225      47.906  19.131  39.328  0.00  0.00      A   
ATOM   3611  H   ILE   225      48.489  19.957  39.306  0.00  0.00      A   
ATOM   3612  CA  ILE   225      46.983  18.907  40.429  0.00  0.00      A   
ATOM   3613  HA  ILE   225      47.013  17.845  40.672  0.00  0.00      A   
ATOM   3614  CB  ILE   225      47.310  19.646  41.756  0.00  0.00      A   
ATOM   3615  HB  ILE   225      46.719  19.079  42.476  0.00  0.00      A   
ATOM   3616  CG2 ILE   225      48.765  19.208  42.169  0.00  0.00      A   
ATOM   3617 HG21 ILE   225      48.915  19.302  43.245  0.00  0.00      A   
ATOM   3618 HG22 ILE   225      48.850  18.152  41.911  0.00  0.00      A   
ATOM   3619 HG23 ILE   225      49.574  19.656  41.592  0.00  0.00      A   
ATOM   3620  CG1 ILE   225      47.230  21.209  41.742  0.00  0.00      A   
ATOM   3621 HG13 ILE   225      46.272  21.498  41.311  0.00  0.00      A   
ATOM   3622 HG12 ILE   225      48.080  21.586  41.173  0.00  0.00      A   
ATOM   3623  CD1 ILE   225      47.125  21.723  43.162  0.00  0.00      A   
ATOM   3624 HD11 ILE   225      47.959  21.342  43.751  0.00  0.00      A   
ATOM   3625 HD12 ILE   225      47.178  22.809  43.089  0.00  0.00      A   
ATOM   3626 HD13 ILE   225      46.208  21.401  43.657  0.00  0.00      A   
ATOM   3627  C   ILE   225      45.551  19.127  39.920  0.00  0.00      A   
ATOM   3628  O   ILE   225      44.671  18.299  40.253  0.00  0.00      A   
ATOM   3629  N   LEU   226      45.394  20.051  39.042  0.00  0.00      A   
ATOM   3630  H   LEU   226      46.073  20.798  39.006  0.00  0.00      A   
ATOM   3631  CA  LEU   226      44.092  20.373  38.435  0.00  0.00      A   
ATOM   3632  HA  LEU   226      43.321  20.468  39.200  0.00  0.00      A   
ATOM   3633  CB  LEU   226      44.188  21.671  37.653  0.00  0.00      A   
ATOM   3634  HB3 LEU   226      43.224  21.844  37.174  0.00  0.00      A   
ATOM   3635  HB2 LEU   226      44.936  21.712  36.862  0.00  0.00      A   
ATOM   3636  CG  LEU   226      44.375  22.909  38.547  0.00  0.00      A   
ATOM   3637  HG  LEU   226      45.367  22.850  38.995  0.00  0.00      A   
ATOM   3638  CD1 LEU   226      44.633  24.185  37.776  0.00  0.00      A   
ATOM   3639 HD11 LEU   226      45.386  23.984  37.014  0.00  0.00      A   
ATOM   3640 HD12 LEU   226      43.739  24.610  37.321  0.00  0.00      A   
ATOM   3641 HD13 LEU   226      44.916  25.003  38.439  0.00  0.00      A   
ATOM   3642  CD2 LEU   226      43.328  23.074  39.639  0.00  0.00      A   
ATOM   3643 HD21 LEU   226      43.437  24.052  40.107  0.00  0.00      A   
ATOM   3644 HD22 LEU   226      42.292  22.956  39.321  0.00  0.00      A   
ATOM   3645 HD23 LEU   226      43.512  22.336  40.420  0.00  0.00      A   
ATOM   3646  C   LEU   226      43.552  19.215  37.524  0.00  0.00      A   
ATOM   3647  O   LEU   226      42.296  19.012  37.466  0.00  0.00      A   
ATOM   3648  N   GLU   227      44.492  18.453  36.856  0.00  0.00      A   
ATOM   3649  H   GLU   227      45.487  18.626  36.880  0.00  0.00      A   
ATOM   3650  CA  GLU   227      44.088  17.198  36.139  0.00  0.00      A   
ATOM   3651  HA  GLU   227      43.171  17.364  35.573  0.00  0.00      A   
ATOM   3652  CB  GLU   227      45.172  16.842  35.101  0.00  0.00      A   
ATOM   3653  HB3 GLU   227      46.159  16.879  35.562  0.00  0.00      A   
ATOM   3654  HB2 GLU   227      45.171  17.496  34.229  0.00  0.00      A   
ATOM   3655  CG  GLU   227      44.901  15.477  34.568  0.00  0.00      A   
ATOM   3656  HG3 GLU   227      43.860  15.338  34.276  0.00  0.00      A   
ATOM   3657  HG2 GLU   227      45.234  14.738  35.297  0.00  0.00      A   
ATOM   3658  CD  GLU   227      45.695  15.169  33.308  0.00  0.00      A   
ATOM   3659  OE1 GLU   227      45.406  15.854  32.258  0.00  0.00      A   
ATOM   3660  OE2 GLU   227      46.559  14.264  33.359  0.00  0.00      A   
ATOM   3661  C   GLU   227      43.757  16.025  37.133  0.00  0.00      A   
ATOM   3662  O   GLU   227      42.893  15.192  36.759  0.00  0.00      A   
ATOM   3663  N   LYS   228      44.369  15.929  38.271  0.00  0.00      A   
ATOM   3664  H   LYS   228      45.069  16.625  38.488  0.00  0.00      A   
ATOM   3665  CA  LYS   228      44.106  14.973  39.317  0.00  0.00      A   
ATOM   3666  HA  LYS   228      43.996  13.956  38.939  0.00  0.00      A   
ATOM   3667  CB  LYS   228      45.332  14.890  40.180  0.00  0.00      A   
ATOM   3668  HB3 LYS   228      45.183  15.758  40.822  0.00  0.00      A   
ATOM   3669  HB2 LYS   228      46.248  14.975  39.595  0.00  0.00      A   
ATOM   3670  CG  LYS   228      45.315  13.558  41.073  0.00  0.00      A   
ATOM   3671  HG3 LYS   228      45.268  12.765  40.327  0.00  0.00      A   
ATOM   3672  HG2 LYS   228      44.488  13.500  41.781  0.00  0.00      A   
ATOM   3673  CD  LYS   228      46.630  13.397  41.838  0.00  0.00      A   
ATOM   3674  HD3 LYS   228      46.842  14.179  42.567  0.00  0.00      A   
ATOM   3675  HD2 LYS   228      47.462  13.330  41.137  0.00  0.00      A   
ATOM   3676  CE  LYS   228      46.629  12.066  42.609  0.00  0.00      A   
ATOM   3677  HE3 LYS   228      46.457  11.253  41.904  0.00  0.00      A   
ATOM   3678  HE2 LYS   228      45.705  12.148  43.182  0.00  0.00      A   
ATOM   3679  NZ  LYS   228      47.738  11.836  43.546  0.00  0.00      A   
ATOM   3680  HZ1 LYS   228      48.349  11.124  43.173  0.00  0.00      A   
ATOM   3681  HZ2 LYS   228      48.250  12.616  43.932  0.00  0.00      A   
ATOM   3682  HZ3 LYS   228      47.311  11.337  44.314  0.00  0.00      A   
ATOM   3683  C   LYS   228      42.798  15.273  40.124  0.00  0.00      A   
ATOM   3684  O   LYS   228      42.426  14.523  41.052  0.00  0.00      A   
ATOM   3685  N   GLY   229      42.015  16.324  39.770  0.00  0.00      A   
ATOM   3686  H   GLY   229      42.351  16.802  38.947  0.00  0.00      A   
ATOM   3687  CA  GLY   229      40.762  16.719  40.405  0.00  0.00      A   
ATOM   3688  HA3 GLY   229      40.134  15.830  40.335  0.00  0.00      A   
ATOM   3689  HA2 GLY   229      40.337  17.437  39.704  0.00  0.00      A   
ATOM   3690  C   GLY   229      40.854  17.498  41.756  0.00  0.00      A   
ATOM   3691  O   GLY   229      39.795  17.843  42.321  0.00  0.00      A   
ATOM   3692  N   GLU   230      42.104  17.708  42.313  0.00  0.00      A   
ATOM   3693  H   GLU   230      42.818  17.650  41.602  0.00  0.00      A   
ATOM   3694  CA  GLU   230      42.396  18.378  43.615  0.00  0.00      A   
ATOM   3695  HA  GLU   230      41.726  17.915  44.340  0.00  0.00      A   
ATOM   3696  CB  GLU   230      43.820  18.226  43.981  0.00  0.00      A   
ATOM   3697  HB3 GLU   230      44.195  18.853  44.790  0.00  0.00      A   
ATOM   3698  HB2 GLU   230      44.470  18.545  43.166  0.00  0.00      A   
ATOM   3699  CG  GLU   230      44.273  16.790  44.310  0.00  0.00      A   
ATOM   3700  HG3 GLU   230      45.342  16.775  44.524  0.00  0.00      A   
ATOM   3701  HG2 GLU   230      44.041  16.155  43.456  0.00  0.00      A   
ATOM   3702  CD  GLU   230      43.556  16.198  45.611  0.00  0.00      A   
ATOM   3703  OE1 GLU   230      42.731  15.289  45.420  0.00  0.00      A   
ATOM   3704  OE2 GLU   230      43.869  16.580  46.761  0.00  0.00      A   
ATOM   3705  C   GLU   230      42.004  19.869  43.406  0.00  0.00      A   
ATOM   3706  O   GLU   230      41.964  20.362  42.301  0.00  0.00      A   
ATOM   3707  N   ARG   231      41.693  20.555  44.529  0.00  0.00      A   
ATOM   3708  H   ARG   231      41.534  20.013  45.366  0.00  0.00      A   
ATOM   3709  CA  ARG   231      41.133  21.925  44.550  0.00  0.00      A   
ATOM   3710  HA  ARG   231      41.624  22.486  43.755  0.00  0.00      A   
ATOM   3711  CB  ARG   231      39.634  22.010  44.428  0.00  0.00      A   
ATOM   3712  HB3 ARG   231      39.495  23.081  44.278  0.00  0.00      A   
ATOM   3713  HB2 ARG   231      39.244  21.688  45.394  0.00  0.00      A   
ATOM   3714  CG  ARG   231      38.981  21.179  43.270  0.00  0.00      A   
ATOM   3715  HG3 ARG   231      37.905  21.182  43.442  0.00  0.00      A   
ATOM   3716  HG2 ARG   231      39.442  20.192  43.219  0.00  0.00      A   
ATOM   3717  CD  ARG   231      39.195  21.961  41.946  0.00  0.00      A   
ATOM   3718  HD3 ARG   231      40.249  22.112  41.712  0.00  0.00      A   
ATOM   3719  HD2 ARG   231      38.784  22.954  42.127  0.00  0.00      A   
ATOM   3720  NE  ARG   231      38.565  21.365  40.793  0.00  0.00      A   
ATOM   3721  HE  ARG   231      37.562  21.402  40.685  0.00  0.00      A   
ATOM   3722  CZ  ARG   231      39.182  20.702  39.806  0.00  0.00      A   
ATOM   3723  NH1 ARG   231      40.429  20.417  39.707  0.00  0.00      A   
ATOM   3724 HH11 ARG   231      41.029  20.473  40.517  0.00  0.00      A   
ATOM   3725 HH12 ARG   231      40.843  20.017  38.878  0.00  0.00      A   
ATOM   3726  NH2 ARG   231      38.426  20.405  38.738  0.00  0.00      A   
ATOM   3727 HH21 ARG   231      37.466  20.657  38.926  0.00  0.00      A   
ATOM   3728 HH22 ARG   231      38.710  19.814  37.969  0.00  0.00      A   
ATOM   3729  C   ARG   231      41.515  22.651  45.840  0.00  0.00      A   
ATOM   3730  O   ARG   231      41.628  21.937  46.833  0.00  0.00      A   
ATOM   3731  N   LEU   232      41.448  23.957  45.844  0.00  0.00      A   
ATOM   3732  H   LEU   232      41.218  24.424  44.978  0.00  0.00      A   
ATOM   3733  CA  LEU   232      41.444  24.708  47.139  0.00  0.00      A   
ATOM   3734  HA  LEU   232      42.425  24.704  47.614  0.00  0.00      A   
ATOM   3735  CB  LEU   232      41.181  26.238  46.846  0.00  0.00      A   
ATOM   3736  HB3 LEU   232      41.317  26.732  47.807  0.00  0.00      A   
ATOM   3737  HB2 LEU   232      40.164  26.421  46.500  0.00  0.00      A   
ATOM   3738  CG  LEU   232      42.131  26.911  45.883  0.00  0.00      A   
ATOM   3739  HG  LEU   232      42.205  26.315  44.974  0.00  0.00      A   
ATOM   3740  CD1 LEU   232      41.592  28.252  45.382  0.00  0.00      A   
ATOM   3741 HD11 LEU   232      41.701  28.980  46.186  0.00  0.00      A   
ATOM   3742 HD12 LEU   232      42.340  28.605  44.673  0.00  0.00      A   
ATOM   3743 HD13 LEU   232      40.556  28.241  45.041  0.00  0.00      A   
ATOM   3744  CD2 LEU   232      43.523  27.212  46.407  0.00  0.00      A   
ATOM   3745 HD21 LEU   232      43.529  27.856  47.287  0.00  0.00      A   
ATOM   3746 HD22 LEU   232      43.987  26.257  46.651  0.00  0.00      A   
ATOM   3747 HD23 LEU   232      44.198  27.498  45.600  0.00  0.00      A   
ATOM   3748  C   LEU   232      40.384  24.129  48.129  0.00  0.00      A   
ATOM   3749  O   LEU   232      39.222  24.025  47.734  0.00  0.00      A   
ATOM   3750  N   PRO   233      40.705  23.728  49.380  0.00  0.00      A   
ATOM   3751  CD  PRO   233      42.063  23.530  49.898  0.00  0.00      A   
ATOM   3752  HD3 PRO   233      42.699  23.257  49.057  0.00  0.00      A   
ATOM   3753  HD2 PRO   233      42.386  24.506  50.261  0.00  0.00      A   
ATOM   3754  CG  PRO   233      41.824  22.540  51.049  0.00  0.00      A   
ATOM   3755  HG3 PRO   233      41.941  21.514  50.699  0.00  0.00      A   
ATOM   3756  HG2 PRO   233      42.571  22.625  51.837  0.00  0.00      A   
ATOM   3757  CB  PRO   233      40.380  22.645  51.502  0.00  0.00      A   
ATOM   3758  HB3 PRO   233      39.893  21.689  51.692  0.00  0.00      A   
ATOM   3759  HB2 PRO   233      40.452  23.257  52.401  0.00  0.00      A   
ATOM   3760  CA  PRO   233      39.680  23.265  50.317  0.00  0.00      A   
ATOM   3761  HA  PRO   233      39.200  22.411  49.839  0.00  0.00      A   
ATOM   3762  C   PRO   233      38.568  24.223  50.755  0.00  0.00      A   
ATOM   3763  O   PRO   233      38.615  25.432  50.474  0.00  0.00      A   
ATOM   3764  N   GLN   234      37.564  23.719  51.431  0.00  0.00      A   
ATOM   3765  H   GLN   234      37.504  22.710  51.444  0.00  0.00      A   
ATOM   3766  CA  GLN   234      36.512  24.501  52.107  0.00  0.00      A   
ATOM   3767  HA  GLN   234      35.955  25.031  51.335  0.00  0.00      A   
ATOM   3768  CB  GLN   234      35.515  23.569  52.695  0.00  0.00      A   
ATOM   3769  HB3 GLN   234      36.007  22.904  53.406  0.00  0.00      A   
ATOM   3770  HB2 GLN   234      35.186  22.878  51.919  0.00  0.00      A   
ATOM   3771  CG  GLN   234      34.311  24.113  53.385  0.00  0.00      A   
ATOM   3772  HG3 GLN   234      33.864  24.900  52.778  0.00  0.00      A   
ATOM   3773  HG2 GLN   234      34.479  24.641  54.324  0.00  0.00      A   
ATOM   3774  CD  GLN   234      33.227  23.055  53.629  0.00  0.00      A   
ATOM   3775  OE1 GLN   234      33.372  21.868  53.494  0.00  0.00      A   
ATOM   3776  NE2 GLN   234      32.093  23.485  54.152  0.00  0.00      A   
ATOM   3777 HE21 GLN   234      31.385  22.769  54.230  0.00  0.00      A   
ATOM   3778 HE22 GLN   234      31.938  24.411  54.524  0.00  0.00      A   
ATOM   3779  C   GLN   234      36.973  25.473  53.217  0.00  0.00      A   
ATOM   3780  O   GLN   234      37.630  25.099  54.191  0.00  0.00      A   
ATOM   3781  N   PRO   235      36.669  26.796  53.037  0.00  0.00      A   
ATOM   3782  CD  PRO   235      36.067  27.418  51.858  0.00  0.00      A   
ATOM   3783  HD3 PRO   235      36.519  27.015  50.951  0.00  0.00      A   
ATOM   3784  HD2 PRO   235      35.010  27.160  51.924  0.00  0.00      A   
ATOM   3785  CG  PRO   235      36.295  28.916  51.945  0.00  0.00      A   
ATOM   3786  HG3 PRO   235      37.150  29.250  51.358  0.00  0.00      A   
ATOM   3787  HG2 PRO   235      35.432  29.533  51.695  0.00  0.00      A   
ATOM   3788  CB  PRO   235      36.374  29.084  53.477  0.00  0.00      A   
ATOM   3789  HB3 PRO   235      37.167  29.777  53.759  0.00  0.00      A   
ATOM   3790  HB2 PRO   235      35.397  29.378  53.859  0.00  0.00      A   
ATOM   3791  CA  PRO   235      36.896  27.730  54.049  0.00  0.00      A   
ATOM   3792  HA  PRO   235      37.962  27.849  54.243  0.00  0.00      A   
ATOM   3793  C   PRO   235      36.064  27.326  55.336  0.00  0.00      A   
ATOM   3794  O   PRO   235      34.933  27.013  55.154  0.00  0.00      A   
ATOM   3795  N   PRO   236      36.635  27.322  56.548  0.00  0.00      A   
ATOM   3796  CD  PRO   236      38.044  27.532  56.969  0.00  0.00      A   
ATOM   3797  HD3 PRO   236      38.717  26.901  56.388  0.00  0.00      A   
ATOM   3798  HD2 PRO   236      38.358  28.573  57.031  0.00  0.00      A   
ATOM   3799  CG  PRO   236      38.196  26.912  58.337  0.00  0.00      A   
ATOM   3800  HG3 PRO   236      38.540  25.881  58.251  0.00  0.00      A   
ATOM   3801  HG2 PRO   236      38.852  27.502  58.976  0.00  0.00      A   
ATOM   3802  CB  PRO   236      36.817  26.843  58.956  0.00  0.00      A   
ATOM   3803  HB3 PRO   236      36.779  25.919  59.532  0.00  0.00      A   
ATOM   3804  HB2 PRO   236      36.616  27.698  59.602  0.00  0.00      A   
ATOM   3805  CA  PRO   236      35.912  26.870  57.713  0.00  0.00      A   
ATOM   3806  HA  PRO   236      35.531  25.851  57.645  0.00  0.00      A   
ATOM   3807  C   PRO   236      34.670  27.662  58.044  0.00  0.00      A   
ATOM   3808  O   PRO   236      33.664  27.057  58.557  0.00  0.00      A   
ATOM   3809  N   ILE   237      34.625  28.992  57.684  0.00  0.00      A   
ATOM   3810  H   ILE   237      35.342  29.590  57.299  0.00  0.00      A   
ATOM   3811  CA  ILE   237      33.372  29.688  57.905  0.00  0.00      A   
ATOM   3812  HA  ILE   237      32.939  29.442  58.874  0.00  0.00      A   
ATOM   3813  CB  ILE   237      33.531  31.242  57.871  0.00  0.00      A   
ATOM   3814  HB  ILE   237      32.627  31.757  58.196  0.00  0.00      A   
ATOM   3815  CG2 ILE   237      34.648  31.465  58.957  0.00  0.00      A   
ATOM   3816 HG21 ILE   237      34.913  32.520  59.032  0.00  0.00      A   
ATOM   3817 HG22 ILE   237      34.220  31.058  59.873  0.00  0.00      A   
ATOM   3818 HG23 ILE   237      35.563  30.899  58.783  0.00  0.00      A   
ATOM   3819  CG1 ILE   237      33.895  31.881  56.420  0.00  0.00      A   
ATOM   3820 HG13 ILE   237      33.031  31.878  55.756  0.00  0.00      A   
ATOM   3821 HG12 ILE   237      34.661  31.383  55.826  0.00  0.00      A   
ATOM   3822  CD1 ILE   237      34.400  33.330  56.458  0.00  0.00      A   
ATOM   3823 HD11 ILE   237      34.428  33.611  55.406  0.00  0.00      A   
ATOM   3824 HD12 ILE   237      33.645  33.953  56.939  0.00  0.00      A   
ATOM   3825 HD13 ILE   237      35.332  33.446  57.011  0.00  0.00      A   
ATOM   3826  C   ILE   237      32.168  29.339  56.922  0.00  0.00      A   
ATOM   3827  O   ILE   237      31.068  29.713  57.189  0.00  0.00      A   
ATOM   3828  N   CYS   238      32.481  28.652  55.793  0.00  0.00      A   
ATOM   3829  H   CYS   238      33.442  28.538  55.502  0.00  0.00      A   
ATOM   3830  CA  CYS   238      31.576  28.552  54.642  0.00  0.00      A   
ATOM   3831  HA  CYS   238      30.852  29.360  54.736  0.00  0.00      A   
ATOM   3832  CB  CYS   238      32.310  28.632  53.354  0.00  0.00      A   
ATOM   3833  HB3 CYS   238      31.801  28.019  52.610  0.00  0.00      A   
ATOM   3834  HB2 CYS   238      33.282  28.182  53.554  0.00  0.00      A   
ATOM   3835  SG  CYS   238      32.604  30.292  52.506  0.00  0.00      A   
ATOM   3836  HG  CYS   238      32.955  31.100  53.509  0.00  0.00      A   
ATOM   3837  C   CYS   238      30.889  27.268  54.725  0.00  0.00      A   
ATOM   3838  O   CYS   238      31.568  26.272  54.898  0.00  0.00      A   
ATOM   3839  N   THR   239      29.515  27.244  54.635  0.00  0.00      A   
ATOM   3840  H   THR   239      29.063  28.136  54.496  0.00  0.00      A   
ATOM   3841  CA  THR   239      28.710  26.034  54.364  0.00  0.00      A   
ATOM   3842  HA  THR   239      29.086  25.358  55.132  0.00  0.00      A   
ATOM   3843  CB  THR   239      27.235  26.211  54.708  0.00  0.00      A   
ATOM   3844  HB  THR   239      26.608  25.326  54.604  0.00  0.00      A   
ATOM   3845  CG2 THR   239      27.122  26.679  56.170  0.00  0.00      A   
ATOM   3846 HG21 THR   239      26.060  26.817  56.375  0.00  0.00      A   
ATOM   3847 HG22 THR   239      27.695  26.004  56.805  0.00  0.00      A   
ATOM   3848 HG23 THR   239      27.509  27.695  56.254  0.00  0.00      A   
ATOM   3849  OG1 THR   239      26.688  27.203  53.863  0.00  0.00      A   
ATOM   3850  HG1 THR   239      25.735  27.194  53.976  0.00  0.00      A   
ATOM   3851  C   THR   239      28.893  25.295  53.060  0.00  0.00      A   
ATOM   3852  O   THR   239      29.323  25.899  52.062  0.00  0.00      A   
ATOM   3853  N   ILE   240      28.378  24.105  52.897  0.00  0.00      A   
ATOM   3854  H   ILE   240      28.032  23.567  53.678  0.00  0.00      A   
ATOM   3855  CA  ILE   240      28.456  23.411  51.576  0.00  0.00      A   
ATOM   3856  HA  ILE   240      29.480  23.435  51.205  0.00  0.00      A   
ATOM   3857  CB  ILE   240      27.994  21.992  51.753  0.00  0.00      A   
ATOM   3858  HB  ILE   240      28.479  21.500  52.596  0.00  0.00      A   
ATOM   3859  CG2 ILE   240      26.460  22.030  52.005  0.00  0.00      A   
ATOM   3860 HG21 ILE   240      26.119  22.708  52.788  0.00  0.00      A   
ATOM   3861 HG22 ILE   240      25.874  22.160  51.096  0.00  0.00      A   
ATOM   3862 HG23 ILE   240      26.199  21.025  52.337  0.00  0.00      A   
ATOM   3863  CG1 ILE   240      28.335  21.105  50.512  0.00  0.00      A   
ATOM   3864 HG13 ILE   240      27.763  21.478  49.662  0.00  0.00      A   
ATOM   3865 HG12 ILE   240      27.912  20.104  50.599  0.00  0.00      A   
ATOM   3866  CD1 ILE   240      29.829  21.066  50.189  0.00  0.00      A   
ATOM   3867 HD11 ILE   240      29.946  20.427  49.314  0.00  0.00      A   
ATOM   3868 HD12 ILE   240      30.370  21.924  49.789  0.00  0.00      A   
ATOM   3869 HD13 ILE   240      30.244  20.622  51.094  0.00  0.00      A   
ATOM   3870  C   ILE   240      27.660  24.133  50.472  0.00  0.00      A   
ATOM   3871  O   ILE   240      27.972  24.055  49.293  0.00  0.00      A   
ATOM   3872  N   ASP   241      26.697  24.932  50.867  0.00  0.00      A   
ATOM   3873  H   ASP   241      26.486  24.750  51.838  0.00  0.00      A   
ATOM   3874  CA  ASP   241      25.949  25.871  50.063  0.00  0.00      A   
ATOM   3875  HA  ASP   241      25.414  25.350  49.269  0.00  0.00      A   
ATOM   3876  CB  ASP   241      24.821  26.396  50.938  0.00  0.00      A   
ATOM   3877  HB3 ASP   241      24.440  27.262  50.396  0.00  0.00      A   
ATOM   3878  HB2 ASP   241      25.302  26.630  51.887  0.00  0.00      A   
ATOM   3879  CG  ASP   241      23.732  25.341  51.234  0.00  0.00      A   
ATOM   3880  OD1 ASP   241      23.980  24.505  52.187  0.00  0.00      A   
ATOM   3881  OD2 ASP   241      22.725  25.368  50.519  0.00  0.00      A   
ATOM   3882  C   ASP   241      26.788  26.965  49.460  0.00  0.00      A   
ATOM   3883  O   ASP   241      26.473  27.288  48.317  0.00  0.00      A   
ATOM   3884  N   VAL   242      27.767  27.487  50.210  0.00  0.00      A   
ATOM   3885  H   VAL   242      28.015  27.102  51.111  0.00  0.00      A   
ATOM   3886  CA  VAL   242      28.709  28.401  49.494  0.00  0.00      A   
ATOM   3887  HA  VAL   242      28.130  28.959  48.757  0.00  0.00      A   
ATOM   3888  CB  VAL   242      29.339  29.438  50.482  0.00  0.00      A   
ATOM   3889  HB  VAL   242      30.200  29.079  51.046  0.00  0.00      A   
ATOM   3890  CG1 VAL   242      29.768  30.703  49.743  0.00  0.00      A   
ATOM   3891 HG11 VAL   242      28.835  31.072  49.317  0.00  0.00      A   
ATOM   3892 HG12 VAL   242      30.187  31.406  50.463  0.00  0.00      A   
ATOM   3893 HG13 VAL   242      30.502  30.566  48.949  0.00  0.00      A   
ATOM   3894  CG2 VAL   242      28.193  29.882  51.441  0.00  0.00      A   
ATOM   3895 HG21 VAL   242      27.302  30.174  50.885  0.00  0.00      A   
ATOM   3896 HG22 VAL   242      27.975  29.083  52.150  0.00  0.00      A   
ATOM   3897 HG23 VAL   242      28.455  30.806  51.956  0.00  0.00      A   
ATOM   3898  C   VAL   242      29.861  27.711  48.761  0.00  0.00      A   
ATOM   3899  O   VAL   242      30.349  28.142  47.721  0.00  0.00      A   
ATOM   3900  N   TYR   243      30.437  26.652  49.362  0.00  0.00      A   
ATOM   3901  H   TYR   243      29.955  26.127  50.078  0.00  0.00      A   
ATOM   3902  CA  TYR   243      31.546  26.000  48.740  0.00  0.00      A   
ATOM   3903  HA  TYR   243      32.308  26.755  48.548  0.00  0.00      A   
ATOM   3904  CB  TYR   243      32.052  24.960  49.749  0.00  0.00      A   
ATOM   3905  HB3 TYR   243      31.288  24.214  49.967  0.00  0.00      A   
ATOM   3906  HB2 TYR   243      32.269  25.529  50.654  0.00  0.00      A   
ATOM   3907  CG  TYR   243      33.343  24.274  49.378  0.00  0.00      A   
ATOM   3908  CD1 TYR   243      34.432  24.955  48.834  0.00  0.00      A   
ATOM   3909  HD1 TYR   243      34.292  25.955  48.450  0.00  0.00      A   
ATOM   3910  CE1 TYR   243      35.664  24.366  48.531  0.00  0.00      A   
ATOM   3911  HE1 TYR   243      36.442  24.950  48.062  0.00  0.00      A   
ATOM   3912  CZ  TYR   243      35.833  22.980  48.863  0.00  0.00      A   
ATOM   3913  OH  TYR   243      36.966  22.451  48.370  0.00  0.00      A   
ATOM   3914  HH  TYR   243      37.263  23.163  47.799  0.00  0.00      A   
ATOM   3915  CE2 TYR   243      34.861  22.305  49.544  0.00  0.00      A   
ATOM   3916  HE2 TYR   243      35.057  21.254  49.694  0.00  0.00      A   
ATOM   3917  CD2 TYR   243      33.530  22.883  49.748  0.00  0.00      A   
ATOM   3918  HD2 TYR   243      32.722  22.353  50.230  0.00  0.00      A   
ATOM   3919  C   TYR   243      31.322  25.452  47.361  0.00  0.00      A   
ATOM   3920  O   TYR   243      32.066  25.637  46.407  0.00  0.00      A   
ATOM   3921  N   MET   244      30.173  24.796  47.160  0.00  0.00      A   
ATOM   3922  H   MET   244      29.525  24.652  47.921  0.00  0.00      A   
ATOM   3923  CA  MET   244      29.932  23.992  45.902  0.00  0.00      A   
ATOM   3924  HA  MET   244      30.813  23.398  45.656  0.00  0.00      A   
ATOM   3925  CB  MET   244      28.712  22.949  46.027  0.00  0.00      A   
ATOM   3926  HB3 MET   244      28.037  23.049  45.177  0.00  0.00      A   
ATOM   3927  HB2 MET   244      28.093  23.232  46.879  0.00  0.00      A   
ATOM   3928  CG  MET   244      29.096  21.455  46.279  0.00  0.00      A   
ATOM   3929  HG3 MET   244      28.214  20.848  46.075  0.00  0.00      A   
ATOM   3930  HG2 MET   244      29.340  21.244  47.321  0.00  0.00      A   
ATOM   3931  SD  MET   244      30.486  20.815  45.225  0.00  0.00      A   
ATOM   3932  CE  MET   244      31.025  19.222  45.921  0.00  0.00      A   
ATOM   3933  HE1 MET   244      30.154  18.586  46.078  0.00  0.00      A   
ATOM   3934  HE2 MET   244      31.820  18.846  45.276  0.00  0.00      A   
ATOM   3935  HE3 MET   244      31.458  19.397  46.906  0.00  0.00      A   
ATOM   3936  C   MET   244      29.728  24.848  44.636  0.00  0.00      A   
ATOM   3937  O   MET   244      30.017  24.286  43.577  0.00  0.00      A   
ATOM   3938  N   ILE   245      29.288  26.114  44.744  0.00  0.00      A   
ATOM   3939  H   ILE   245      28.922  26.318  45.663  0.00  0.00      A   
ATOM   3940  CA  ILE   245      29.292  27.152  43.750  0.00  0.00      A   
ATOM   3941  HA  ILE   245      28.744  26.852  42.857  0.00  0.00      A   
ATOM   3942  CB  ILE   245      28.688  28.556  44.244  0.00  0.00      A   
ATOM   3943  HB  ILE   245      29.296  28.955  45.056  0.00  0.00      A   
ATOM   3944  CG2 ILE   245      28.787  29.561  43.154  0.00  0.00      A   
ATOM   3945 HG21 ILE   245      28.370  29.084  42.268  0.00  0.00      A   
ATOM   3946 HG22 ILE   245      28.281  30.488  43.421  0.00  0.00      A   
ATOM   3947 HG23 ILE   245      29.831  29.764  42.913  0.00  0.00      A   
ATOM   3948  CG1 ILE   245      27.225  28.276  44.728  0.00  0.00      A   
ATOM   3949 HG13 ILE   245      27.260  27.641  45.613  0.00  0.00      A   
ATOM   3950 HG12 ILE   245      26.635  27.753  43.974  0.00  0.00      A   
ATOM   3951  CD1 ILE   245      26.408  29.558  45.084  0.00  0.00      A   
ATOM   3952 HD11 ILE   245      25.548  29.326  45.713  0.00  0.00      A   
ATOM   3953 HD12 ILE   245      27.081  30.150  45.705  0.00  0.00      A   
ATOM   3954 HD13 ILE   245      26.091  30.084  44.184  0.00  0.00      A   
ATOM   3955  C   ILE   245      30.811  27.349  43.362  0.00  0.00      A   
ATOM   3956  O   ILE   245      31.101  27.371  42.160  0.00  0.00      A   
ATOM   3957  N   MET   246      31.717  27.622  44.332  0.00  0.00      A   
ATOM   3958  H   MET   246      31.372  27.505  45.274  0.00  0.00      A   
ATOM   3959  CA  MET   246      33.176  27.825  44.014  0.00  0.00      A   
ATOM   3960  HA  MET   246      33.322  28.659  43.329  0.00  0.00      A   
ATOM   3961  CB  MET   246      33.978  27.983  45.290  0.00  0.00      A   
ATOM   3962  HB3 MET   246      34.952  28.389  45.016  0.00  0.00      A   
ATOM   3963  HB2 MET   246      34.129  27.010  45.758  0.00  0.00      A   
ATOM   3964  CG  MET   246      33.481  28.947  46.422  0.00  0.00      A   
ATOM   3965  HG3 MET   246      32.495  28.717  46.826  0.00  0.00      A   
ATOM   3966  HG2 MET   246      33.390  29.978  46.080  0.00  0.00      A   
ATOM   3967  SD  MET   246      34.602  29.061  47.767  0.00  0.00      A   
ATOM   3968  CE  MET   246      33.399  29.522  49.041  0.00  0.00      A   
ATOM   3969  HE1 MET   246      33.764  29.147  49.998  0.00  0.00      A   
ATOM   3970  HE2 MET   246      33.368  30.609  49.106  0.00  0.00      A   
ATOM   3971  HE3 MET   246      32.409  29.094  48.888  0.00  0.00      A   
ATOM   3972  C   MET   246      33.773  26.575  43.324  0.00  0.00      A   
ATOM   3973  O   MET   246      34.359  26.661  42.210  0.00  0.00      A   
ATOM   3974  N   ARG   247      33.521  25.385  43.920  0.00  0.00      A   
ATOM   3975  H   ARG   247      32.818  25.417  44.644  0.00  0.00      A   
ATOM   3976  CA  ARG   247      33.837  24.136  43.131  0.00  0.00      A   
ATOM   3977  HA  ARG   247      34.904  24.071  42.917  0.00  0.00      A   
ATOM   3978  CB  ARG   247      33.452  22.919  43.945  0.00  0.00      A   
ATOM   3979  HB3 ARG   247      33.348  22.093  43.241  0.00  0.00      A   
ATOM   3980  HB2 ARG   247      32.557  23.074  44.547  0.00  0.00      A   
ATOM   3981  CG  ARG   247      34.639  22.552  44.801  0.00  0.00      A   
ATOM   3982  HG3 ARG   247      35.019  23.333  45.460  0.00  0.00      A   
ATOM   3983  HG2 ARG   247      35.437  22.203  44.145  0.00  0.00      A   
ATOM   3984  CD  ARG   247      34.271  21.335  45.660  0.00  0.00      A   
ATOM   3985  HD3 ARG   247      33.732  20.655  45.001  0.00  0.00      A   
ATOM   3986  HD2 ARG   247      33.571  21.685  46.419  0.00  0.00      A   
ATOM   3987  NE  ARG   247      35.441  20.757  46.293  0.00  0.00      A   
ATOM   3988  HE  ARG   247      35.491  21.022  47.266  0.00  0.00      A   
ATOM   3989  CZ  ARG   247      36.225  19.845  45.790  0.00  0.00      A   
ATOM   3990  NH1 ARG   247      36.164  19.456  44.543  0.00  0.00      A   
ATOM   3991 HH11 ARG   247      35.354  19.781  44.033  0.00  0.00      A   
ATOM   3992 HH12 ARG   247      36.570  18.572  44.270  0.00  0.00      A   
ATOM   3993  NH2 ARG   247      37.252  19.394  46.536  0.00  0.00      A   
ATOM   3994 HH21 ARG   247      37.355  19.572  47.524  0.00  0.00      A   
ATOM   3995 HH22 ARG   247      37.923  18.793  46.079  0.00  0.00      A   
ATOM   3996  C   ARG   247      33.164  24.093  41.732  0.00  0.00      A   
ATOM   3997  O   ARG   247      33.834  23.552  40.882  0.00  0.00      A   
ATOM   3998  N   LYS   248      31.984  24.696  41.530  0.00  0.00      A   
ATOM   3999  H   LYS   248      31.267  24.790  42.236  0.00  0.00      A   
ATOM   4000  CA  LYS   248      31.407  24.632  40.168  0.00  0.00      A   
ATOM   4001  HA  LYS   248      31.744  23.719  39.678  0.00  0.00      A   
ATOM   4002  CB  LYS   248      29.898  24.656  40.288  0.00  0.00      A   
ATOM   4003  HB3 LYS   248      29.656  25.697  40.500  0.00  0.00      A   
ATOM   4004  HB2 LYS   248      29.438  24.071  41.084  0.00  0.00      A   
ATOM   4005  CG  LYS   248      29.208  24.210  38.972  0.00  0.00      A   
ATOM   4006  HG3 LYS   248      29.262  23.122  39.008  0.00  0.00      A   
ATOM   4007  HG2 LYS   248      29.696  24.626  38.090  0.00  0.00      A   
ATOM   4008  CD  LYS   248      27.825  24.669  38.603  0.00  0.00      A   
ATOM   4009  HD3 LYS   248      27.473  24.166  37.702  0.00  0.00      A   
ATOM   4010  HD2 LYS   248      27.826  25.745  38.430  0.00  0.00      A   
ATOM   4011  CE  LYS   248      26.840  24.330  39.686  0.00  0.00      A   
ATOM   4012  HE3 LYS   248      27.100  24.875  40.593  0.00  0.00      A   
ATOM   4013  HE2 LYS   248      26.844  23.253  39.857  0.00  0.00      A   
ATOM   4014  NZ  LYS   248      25.484  24.750  39.230  0.00  0.00      A   
ATOM   4015  HZ1 LYS   248      24.853  24.884  40.007  0.00  0.00      A   
ATOM   4016  HZ2 LYS   248      25.486  25.458  38.509  0.00  0.00      A   
ATOM   4017  HZ3 LYS   248      25.196  23.917  38.737  0.00  0.00      A   
ATOM   4018  C   LYS   248      32.038  25.670  39.313  0.00  0.00      A   
ATOM   4019  O   LYS   248      32.312  25.387  38.100  0.00  0.00      A   
ATOM   4020  N   CYS   249      32.502  26.821  39.825  0.00  0.00      A   
ATOM   4021  H   CYS   249      32.191  27.109  40.741  0.00  0.00      A   
ATOM   4022  CA  CYS   249      33.339  27.815  39.105  0.00  0.00      A   
ATOM   4023  HA  CYS   249      32.738  28.121  38.249  0.00  0.00      A   
ATOM   4024  CB  CYS   249      33.628  29.042  40.036  0.00  0.00      A   
ATOM   4025  HB3 CYS   249      34.210  29.667  39.359  0.00  0.00      A   
ATOM   4026  HB2 CYS   249      34.336  28.733  40.805  0.00  0.00      A   
ATOM   4027  SG  CYS   249      32.128  29.854  40.796  0.00  0.00      A   
ATOM   4028  HG  CYS   249      31.482  28.802  41.306  0.00  0.00      A   
ATOM   4029  C   CYS   249      34.711  27.196  38.635  0.00  0.00      A   
ATOM   4030  O   CYS   249      35.167  27.671  37.615  0.00  0.00      A   
ATOM   4031  N   TRP   250      35.327  26.174  39.323  0.00  0.00      A   
ATOM   4032  H   TRP   250      34.921  25.920  40.212  0.00  0.00      A   
ATOM   4033  CA  TRP   250      36.590  25.473  38.931  0.00  0.00      A   
ATOM   4034  HA  TRP   250      37.380  26.057  38.458  0.00  0.00      A   
ATOM   4035  CB  TRP   250      37.354  25.078  40.220  0.00  0.00      A   
ATOM   4036  HB3 TRP   250      38.291  24.597  39.940  0.00  0.00      A   
ATOM   4037  HB2 TRP   250      36.713  24.398  40.782  0.00  0.00      A   
ATOM   4038  CG  TRP   250      37.629  26.266  41.085  0.00  0.00      A   
ATOM   4039  CD1 TRP   250      37.654  27.541  40.700  0.00  0.00      A   
ATOM   4040  HD1 TRP   250      37.598  27.957  39.705  0.00  0.00      A   
ATOM   4041  NE1 TRP   250      37.781  28.349  41.807  0.00  0.00      A   
ATOM   4042  HE1 TRP   250      37.564  29.335  41.803  0.00  0.00      A   
ATOM   4043  CE2 TRP   250      37.726  27.666  43.021  0.00  0.00      A   
ATOM   4044  CZ2 TRP   250      37.958  28.049  44.322  0.00  0.00      A   
ATOM   4045  HZ2 TRP   250      37.994  29.090  44.610  0.00  0.00      A   
ATOM   4046  CH2 TRP   250      37.982  27.024  45.316  0.00  0.00      A   
ATOM   4047  HH2 TRP   250      38.180  27.287  46.344  0.00  0.00      A   
ATOM   4048  CZ3 TRP   250      37.647  25.701  44.930  0.00  0.00      A   
ATOM   4049  HZ3 TRP   250      37.596  24.921  45.675  0.00  0.00      A   
ATOM   4050  CE3 TRP   250      37.425  25.369  43.585  0.00  0.00      A   
ATOM   4051  HE3 TRP   250      37.184  24.343  43.352  0.00  0.00      A   
ATOM   4052  CD2 TRP   250      37.549  26.351  42.549  0.00  0.00      A   
ATOM   4053  C   TRP   250      36.413  24.163  38.066  0.00  0.00      A   
ATOM   4054  O   TRP   250      37.393  23.316  37.978  0.00  0.00      A   
ATOM   4055  N   MET   251      35.281  23.954  37.432  0.00  0.00      A   
ATOM   4056  H   MET   251      34.581  24.683  37.444  0.00  0.00      A   
ATOM   4057  CA  MET   251      35.051  22.853  36.566  0.00  0.00      A   
ATOM   4058  HA  MET   251      35.265  21.917  37.082  0.00  0.00      A   
ATOM   4059  CB  MET   251      33.563  22.802  36.090  0.00  0.00      A   
ATOM   4060  HB3 MET   251      33.349  22.055  35.326  0.00  0.00      A   
ATOM   4061  HB2 MET   251      33.272  23.806  35.781  0.00  0.00      A   
ATOM   4062  CG  MET   251      32.623  22.485  37.246  0.00  0.00      A   
ATOM   4063  HG3 MET   251      31.602  22.861  37.176  0.00  0.00      A   
ATOM   4064  HG2 MET   251      33.039  22.955  38.137  0.00  0.00      A   
ATOM   4065  SD  MET   251      32.632  20.740  37.590  0.00  0.00      A   
ATOM   4066  CE  MET   251      31.660  20.763  39.125  0.00  0.00      A   
ATOM   4067  HE1 MET   251      30.702  21.273  39.017  0.00  0.00      A   
ATOM   4068  HE2 MET   251      31.371  19.793  39.528  0.00  0.00      A   
ATOM   4069  HE3 MET   251      32.198  21.372  39.851  0.00  0.00      A   
ATOM   4070  C   MET   251      35.953  22.879  35.356  0.00  0.00      A   
ATOM   4071  O   MET   251      36.136  23.922  34.734  0.00  0.00      A   
ATOM   4072  N   ILE   252      36.566  21.760  34.914  0.00  0.00      A   
ATOM   4073  H   ILE   252      36.471  20.948  35.507  0.00  0.00      A   
ATOM   4074  CA  ILE   252      37.408  21.644  33.713  0.00  0.00      A   
ATOM   4075  HA  ILE   252      38.248  22.338  33.757  0.00  0.00      A   
ATOM   4076  CB  ILE   252      37.970  20.218  33.586  0.00  0.00      A   
ATOM   4077  HB  ILE   252      37.112  19.546  33.602  0.00  0.00      A   
ATOM   4078  CG2 ILE   252      38.869  19.878  32.334  0.00  0.00      A   
ATOM   4079 HG21 ILE   252      38.976  18.795  32.277  0.00  0.00      A   
ATOM   4080 HG22 ILE   252      38.277  20.021  31.429  0.00  0.00      A   
ATOM   4081 HG23 ILE   252      39.869  20.307  32.271  0.00  0.00      A   
ATOM   4082  CG1 ILE   252      38.922  19.854  34.802  0.00  0.00      A   
ATOM   4083 HG13 ILE   252      39.531  18.987  34.548  0.00  0.00      A   
ATOM   4084 HG12 ILE   252      38.257  19.748  35.659  0.00  0.00      A   
ATOM   4085  CD1 ILE   252      39.832  20.993  35.282  0.00  0.00      A   
ATOM   4086 HD11 ILE   252      39.311  21.479  36.106  0.00  0.00      A   
ATOM   4087 HD12 ILE   252      40.791  20.608  35.629  0.00  0.00      A   
ATOM   4088 HD13 ILE   252      40.047  21.724  34.503  0.00  0.00      A   
ATOM   4089  C   ILE   252      36.659  22.079  32.414  0.00  0.00      A   
ATOM   4090  O   ILE   252      37.252  22.761  31.588  0.00  0.00      A   
ATOM   4091  N   ASP   253      35.368  21.736  32.272  0.00  0.00      A   
ATOM   4092  H   ASP   253      34.900  21.181  32.975  0.00  0.00      A   
ATOM   4093  CA  ASP   253      34.579  22.170  31.070  0.00  0.00      A   
ATOM   4094  HA  ASP   253      35.308  22.167  30.259  0.00  0.00      A   
ATOM   4095  CB  ASP   253      33.362  21.229  30.798  0.00  0.00      A   
ATOM   4096  HB3 ASP   253      32.951  20.898  31.751  0.00  0.00      A   
ATOM   4097  HB2 ASP   253      33.754  20.372  30.250  0.00  0.00      A   
ATOM   4098  CG  ASP   253      32.280  21.862  29.915  0.00  0.00      A   
ATOM   4099  OD1 ASP   253      32.357  21.826  28.672  0.00  0.00      A   
ATOM   4100  OD2 ASP   253      31.297  22.418  30.503  0.00  0.00      A   
ATOM   4101  C   ASP   253      34.135  23.637  31.378  0.00  0.00      A   
ATOM   4102  O   ASP   253      33.534  23.976  32.393  0.00  0.00      A   
ATOM   4103  N   ALA   254      34.294  24.466  30.314  0.00  0.00      A   
ATOM   4104  H   ALA   254      34.773  24.110  29.499  0.00  0.00      A   
ATOM   4105  CA  ALA   254      34.087  25.872  30.474  0.00  0.00      A   
ATOM   4106  HA  ALA   254      34.595  26.224  31.372  0.00  0.00      A   
ATOM   4107  CB  ALA   254      34.583  26.525  29.166  0.00  0.00      A   
ATOM   4108  HB1 ALA   254      34.068  26.056  28.328  0.00  0.00      A   
ATOM   4109  HB2 ALA   254      34.284  27.573  29.179  0.00  0.00      A   
ATOM   4110  HB3 ALA   254      35.657  26.352  29.108  0.00  0.00      A   
ATOM   4111  C   ALA   254      32.600  26.313  30.701  0.00  0.00      A   
ATOM   4112  O   ALA   254      32.256  27.304  31.324  0.00  0.00      A   
ATOM   4113  N   ASP   255      31.672  25.467  30.163  0.00  0.00      A   
ATOM   4114  H   ASP   255      32.080  24.690  29.663  0.00  0.00      A   
ATOM   4115  CA  ASP   255      30.242  25.833  30.120  0.00  0.00      A   
ATOM   4116  HA  ASP   255      30.290  26.922  30.137  0.00  0.00      A   
ATOM   4117  CB  ASP   255      29.567  25.325  28.825  0.00  0.00      A   
ATOM   4118  HB3 ASP   255      29.343  24.259  28.786  0.00  0.00      A   
ATOM   4119  HB2 ASP   255      30.200  25.500  27.955  0.00  0.00      A   
ATOM   4120  CG  ASP   255      28.250  26.078  28.589  0.00  0.00      A   
ATOM   4121  OD1 ASP   255      28.256  27.352  28.551  0.00  0.00      A   
ATOM   4122  OD2 ASP   255      27.233  25.366  28.448  0.00  0.00      A   
ATOM   4123  C   ASP   255      29.470  25.259  31.315  0.00  0.00      A   
ATOM   4124  O   ASP   255      28.401  25.721  31.678  0.00  0.00      A   
ATOM   4125  N   SER   256      30.028  24.349  32.056  0.00  0.00      A   
ATOM   4126  H   SER   256      30.933  24.107  31.677  0.00  0.00      A   
ATOM   4127  CA  SER   256      29.629  23.856  33.343  0.00  0.00      A   
ATOM   4128  HA  SER   256      28.583  23.614  33.531  0.00  0.00      A   
ATOM   4129  CB  SER   256      30.405  22.566  33.574  0.00  0.00      A   
ATOM   4130  HB3 SER   256      30.253  22.244  34.604  0.00  0.00      A   
ATOM   4131  HB2 SER   256      31.464  22.762  33.403  0.00  0.00      A   
ATOM   4132  OG  SER   256      30.033  21.506  32.684  0.00  0.00      A   
ATOM   4133  HG  SER   256      30.438  21.673  31.830  0.00  0.00      A   
ATOM   4134  C   SER   256      29.816  24.792  34.484  0.00  0.00      A   
ATOM   4135  O   SER   256      29.112  24.689  35.498  0.00  0.00      A   
ATOM   4136  N   ARG   257      30.722  25.758  34.354  0.00  0.00      A   
ATOM   4137  H   ARG   257      31.328  25.664  33.552  0.00  0.00      A   
ATOM   4138  CA  ARG   257      30.924  26.950  35.228  0.00  0.00      A   
ATOM   4139  HA  ARG   257      31.194  26.677  36.248  0.00  0.00      A   
ATOM   4140  CB  ARG   257      32.156  27.695  34.649  0.00  0.00      A   
ATOM   4141  HB3 ARG   257      32.304  28.581  35.267  0.00  0.00      A   
ATOM   4142  HB2 ARG   257      31.945  27.959  33.613  0.00  0.00      A   
ATOM   4143  CG  ARG   257      33.401  26.820  34.670  0.00  0.00      A   
ATOM   4144  HG3 ARG   257      33.283  26.066  33.891  0.00  0.00      A   
ATOM   4145  HG2 ARG   257      33.611  26.404  35.656  0.00  0.00      A   
ATOM   4146  CD  ARG   257      34.666  27.620  34.289  0.00  0.00      A   
ATOM   4147  HD3 ARG   257      35.020  28.234  35.117  0.00  0.00      A   
ATOM   4148  HD2 ARG   257      34.541  28.217  33.385  0.00  0.00      A   
ATOM   4149  NE  ARG   257      35.656  26.640  33.810  0.00  0.00      A   
ATOM   4150  HE  ARG   257      35.648  25.788  34.353  0.00  0.00      A   
ATOM   4151  CZ  ARG   257      36.631  26.750  32.909  0.00  0.00      A   
ATOM   4152  NH1 ARG   257      37.209  25.660  32.485  0.00  0.00      A   
ATOM   4153 HH11 ARG   257      36.863  24.772  32.819  0.00  0.00      A   
ATOM   4154 HH12 ARG   257      38.069  25.771  31.966  0.00  0.00      A   
ATOM   4155  NH2 ARG   257      37.050  27.930  32.519  0.00  0.00      A   
ATOM   4156 HH21 ARG   257      36.664  28.786  32.889  0.00  0.00      A   
ATOM   4157 HH22 ARG   257      37.885  27.922  31.950  0.00  0.00      A   
ATOM   4158  C   ARG   257      29.701  27.844  35.219  0.00  0.00      A   
ATOM   4159  O   ARG   257      29.208  28.212  34.149  0.00  0.00      A   
ATOM   4160  N   PRO   258      29.131  28.361  36.323  0.00  0.00      A   
ATOM   4161  CD  PRO   258      29.609  28.134  37.637  0.00  0.00      A   
ATOM   4162  HD3 PRO   258      29.556  27.094  37.959  0.00  0.00      A   
ATOM   4163  HD2 PRO   258      30.674  28.277  37.821  0.00  0.00      A   
ATOM   4164  CG  PRO   258      28.719  29.017  38.547  0.00  0.00      A   
ATOM   4165  HG3 PRO   258      28.473  28.495  39.471  0.00  0.00      A   
ATOM   4166  HG2 PRO   258      29.179  29.975  38.789  0.00  0.00      A   
ATOM   4167  CB  PRO   258      27.530  29.330  37.717  0.00  0.00      A   
ATOM   4168  HB3 PRO   258      26.826  28.498  37.739  0.00  0.00      A   
ATOM   4169  HB2 PRO   258      26.953  30.159  38.127  0.00  0.00      A   
ATOM   4170  CA  PRO   258      28.032  29.275  36.251  0.00  0.00      A   
ATOM   4171  HA  PRO   258      27.176  28.963  35.652  0.00  0.00      A   
ATOM   4172  C   PRO   258      28.481  30.757  35.885  0.00  0.00      A   
ATOM   4173  O   PRO   258      29.538  31.227  36.228  0.00  0.00      A   
ATOM   4174  N   LYS   259      27.660  31.430  35.044  0.00  0.00      A   
ATOM   4175  H   LYS   259      26.837  30.965  34.689  0.00  0.00      A   
ATOM   4176  CA  LYS   259      27.938  32.697  34.495  0.00  0.00      A   
ATOM   4177  HA  LYS   259      29.017  32.769  34.354  0.00  0.00      A   
ATOM   4178  CB  LYS   259      27.051  32.932  33.250  0.00  0.00      A   
ATOM   4179  HB3 LYS   259      27.282  33.960  32.970  0.00  0.00      A   
ATOM   4180  HB2 LYS   259      26.013  32.795  33.554  0.00  0.00      A   
ATOM   4181  CG  LYS   259      27.371  32.087  31.964  0.00  0.00      A   
ATOM   4182  HG3 LYS   259      28.400  32.218  31.630  0.00  0.00      A   
ATOM   4183  HG2 LYS   259      26.774  32.374  31.098  0.00  0.00      A   
ATOM   4184  CD  LYS   259      27.109  30.556  32.120  0.00  0.00      A   
ATOM   4185  HD3 LYS   259      26.060  30.460  32.401  0.00  0.00      A   
ATOM   4186  HD2 LYS   259      27.690  30.215  32.977  0.00  0.00      A   
ATOM   4187  CE  LYS   259      27.443  29.753  30.829  0.00  0.00      A   
ATOM   4188  HE3 LYS   259      28.504  29.771  30.581  0.00  0.00      A   
ATOM   4189  HE2 LYS   259      26.897  30.109  29.955  0.00  0.00      A   
ATOM   4190  NZ  LYS   259      27.059  28.357  30.965  0.00  0.00      A   
ATOM   4191  HZ1 LYS   259      26.091  28.244  31.229  0.00  0.00      A   
ATOM   4192  HZ2 LYS   259      27.074  27.877  30.076  0.00  0.00      A   
ATOM   4193  HZ3 LYS   259      27.647  27.795  31.564  0.00  0.00      A   
ATOM   4194  C   LYS   259      27.747  33.780  35.555  0.00  0.00      A   
ATOM   4195  O   LYS   259      27.087  33.621  36.594  0.00  0.00      A   
ATOM   4196  N   PHE   260      28.331  34.949  35.293  0.00  0.00      A   
ATOM   4197  H   PHE   260      28.888  35.015  34.449  0.00  0.00      A   
ATOM   4198  CA  PHE   260      28.232  36.120  36.174  0.00  0.00      A   
ATOM   4199  HA  PHE   260      28.648  35.832  37.138  0.00  0.00      A   
ATOM   4200  CB  PHE   260      29.087  37.271  35.635  0.00  0.00      A   
ATOM   4201  HB3 PHE   260      29.024  38.101  36.338  0.00  0.00      A   
ATOM   4202  HB2 PHE   260      28.678  37.592  34.677  0.00  0.00      A   
ATOM   4203  CG  PHE   260      30.555  36.929  35.472  0.00  0.00      A   
ATOM   4204  CD1 PHE   260      31.276  36.402  36.561  0.00  0.00      A   
ATOM   4205  HD1 PHE   260      30.801  36.272  37.523  0.00  0.00      A   
ATOM   4206  CE1 PHE   260      32.618  36.026  36.404  0.00  0.00      A   
ATOM   4207  HE1 PHE   260      33.164  35.598  37.233  0.00  0.00      A   
ATOM   4208  CZ  PHE   260      33.247  36.187  35.160  0.00  0.00      A   
ATOM   4209  HZ  PHE   260      34.273  35.880  35.039  0.00  0.00      A   
ATOM   4210  CE2 PHE   260      32.549  36.755  34.081  0.00  0.00      A   
ATOM   4211  HE2 PHE   260      33.058  36.912  33.139  0.00  0.00      A   
ATOM   4212  CD2 PHE   260      31.203  37.132  34.237  0.00  0.00      A   
ATOM   4213  HD2 PHE   260      30.669  37.571  33.404  0.00  0.00      A   
ATOM   4214  C   PHE   260      26.782  36.544  36.467  0.00  0.00      A   
ATOM   4215  O   PHE   260      26.468  36.849  37.617  0.00  0.00      A   
ATOM   4216  N   ARG   261      25.893  36.506  35.461  0.00  0.00      A   
ATOM   4217  H   ARG   261      26.242  36.343  34.527  0.00  0.00      A   
ATOM   4218  CA  ARG   261      24.435  36.689  35.580  0.00  0.00      A   
ATOM   4219  HA  ARG   261      24.313  37.741  35.836  0.00  0.00      A   
ATOM   4220  CB  ARG   261      23.699  36.430  34.258  0.00  0.00      A   
ATOM   4221  HB3 ARG   261      24.155  37.097  33.527  0.00  0.00      A   
ATOM   4222  HB2 ARG   261      22.614  36.526  34.308  0.00  0.00      A   
ATOM   4223  CG  ARG   261      23.922  35.010  33.800  0.00  0.00      A   
ATOM   4224  HG3 ARG   261      23.262  34.401  34.418  0.00  0.00      A   
ATOM   4225  HG2 ARG   261      24.913  34.631  34.051  0.00  0.00      A   
ATOM   4226  CD  ARG   261      23.600  34.679  32.339  0.00  0.00      A   
ATOM   4227  HD3 ARG   261      22.566  34.790  32.013  0.00  0.00      A   
ATOM   4228  HD2 ARG   261      23.765  33.610  32.207  0.00  0.00      A   
ATOM   4229  NE  ARG   261      24.482  35.440  31.337  0.00  0.00      A   
ATOM   4230  HE  ARG   261      25.383  35.823  31.586  0.00  0.00      A   
ATOM   4231  CZ  ARG   261      24.113  35.588  30.088  0.00  0.00      A   
ATOM   4232  NH1 ARG   261      22.955  35.295  29.609  0.00  0.00      A   
ATOM   4233 HH11 ARG   261      22.195  34.888  30.136  0.00  0.00      A   
ATOM   4234 HH12 ARG   261      22.746  35.468  28.636  0.00  0.00      A   
ATOM   4235  NH2 ARG   261      24.958  36.107  29.259  0.00  0.00      A   
ATOM   4236 HH21 ARG   261      25.868  36.435  29.552  0.00  0.00      A   
ATOM   4237 HH22 ARG   261      24.608  36.361  28.346  0.00  0.00      A   
ATOM   4238  C   ARG   261      23.795  35.876  36.712  0.00  0.00      A   
ATOM   4239  O   ARG   261      22.997  36.362  37.481  0.00  0.00      A   
ATOM   4240  N   GLU   262      24.206  34.584  36.872  0.00  0.00      A   
ATOM   4241  H   GLU   262      24.947  34.311  36.243  0.00  0.00      A   
ATOM   4242  CA  GLU   262      23.677  33.749  37.922  0.00  0.00      A   
ATOM   4243  HA  GLU   262      22.650  34.055  38.121  0.00  0.00      A   
ATOM   4244  CB  GLU   262      23.698  32.269  37.496  0.00  0.00      A   
ATOM   4245  HB3 GLU   262      24.633  31.976  37.020  0.00  0.00      A   
ATOM   4246  HB2 GLU   262      22.902  32.271  36.751  0.00  0.00      A   
ATOM   4247  CG  GLU   262      23.273  31.224  38.617  0.00  0.00      A   
ATOM   4248  HG3 GLU   262      22.293  31.621  38.881  0.00  0.00      A   
ATOM   4249  HG2 GLU   262      23.846  31.209  39.544  0.00  0.00      A   
ATOM   4250  CD  GLU   262      23.077  29.759  38.008  0.00  0.00      A   
ATOM   4251  OE1 GLU   262      24.088  29.153  37.507  0.00  0.00      A   
ATOM   4252  OE2 GLU   262      21.903  29.417  37.725  0.00  0.00      A   
ATOM   4253  C   GLU   262      24.457  33.979  39.219  0.00  0.00      A   
ATOM   4254  O   GLU   262      23.819  33.792  40.217  0.00  0.00      A   
ATOM   4255  N   LEU   263      25.745  34.247  39.165  0.00  0.00      A   
ATOM   4256  H   LEU   263      26.104  34.171  38.223  0.00  0.00      A   
ATOM   4257  CA  LEU   263      26.553  34.375  40.385  0.00  0.00      A   
ATOM   4258  HA  LEU   263      26.427  33.488  41.005  0.00  0.00      A   
ATOM   4259  CB  LEU   263      28.070  34.507  40.064  0.00  0.00      A   
ATOM   4260  HB3 LEU   263      28.549  34.883  40.968  0.00  0.00      A   
ATOM   4261  HB2 LEU   263      28.166  35.229  39.254  0.00  0.00      A   
ATOM   4262  CG  LEU   263      28.785  33.255  39.535  0.00  0.00      A   
ATOM   4263  HG  LEU   263      28.222  32.682  38.798  0.00  0.00      A   
ATOM   4264  CD1 LEU   263      30.205  33.542  38.956  0.00  0.00      A   
ATOM   4265 HD11 LEU   263      30.646  32.584  38.682  0.00  0.00      A   
ATOM   4266 HD12 LEU   263      30.155  34.026  37.980  0.00  0.00      A   
ATOM   4267 HD13 LEU   263      30.828  34.154  39.608  0.00  0.00      A   
ATOM   4268  CD2 LEU   263      28.997  32.309  40.731  0.00  0.00      A   
ATOM   4269 HD21 LEU   263      28.085  32.316  41.329  0.00  0.00      A   
ATOM   4270 HD22 LEU   263      29.194  31.287  40.409  0.00  0.00      A   
ATOM   4271 HD23 LEU   263      29.848  32.749  41.251  0.00  0.00      A   
ATOM   4272  C   LEU   263      26.118  35.597  41.164  0.00  0.00      A   
ATOM   4273  O   LEU   263      25.967  35.572  42.394  0.00  0.00      A   
ATOM   4274  N   ILE   264      25.667  36.697  40.508  0.00  0.00      A   
ATOM   4275  H   ILE   264      25.999  36.797  39.559  0.00  0.00      A   
ATOM   4276  CA  ILE   264      24.949  37.812  41.129  0.00  0.00      A   
ATOM   4277  HA  ILE   264      25.569  38.312  41.873  0.00  0.00      A   
ATOM   4278  CB  ILE   264      24.467  38.725  39.943  0.00  0.00      A   
ATOM   4279  HB  ILE   264      24.059  38.175  39.094  0.00  0.00      A   
ATOM   4280  CG2 ILE   264      23.355  39.735  40.410  0.00  0.00      A   
ATOM   4281 HG21 ILE   264      22.945  40.355  39.613  0.00  0.00      A   
ATOM   4282 HG22 ILE   264      22.457  39.235  40.772  0.00  0.00      A   
ATOM   4283 HG23 ILE   264      23.649  40.415  41.210  0.00  0.00      A   
ATOM   4284  CG1 ILE   264      25.639  39.547  39.302  0.00  0.00      A   
ATOM   4285 HG13 ILE   264      26.509  38.900  39.189  0.00  0.00      A   
ATOM   4286 HG12 ILE   264      25.837  40.307  40.058  0.00  0.00      A   
ATOM   4287  CD1 ILE   264      25.225  40.272  38.039  0.00  0.00      A   
ATOM   4288 HD11 ILE   264      26.169  40.607  37.610  0.00  0.00      A   
ATOM   4289 HD12 ILE   264      24.668  39.627  37.360  0.00  0.00      A   
ATOM   4290 HD13 ILE   264      24.648  41.146  38.341  0.00  0.00      A   
ATOM   4291  C   ILE   264      23.665  37.310  41.928  0.00  0.00      A   
ATOM   4292  O   ILE   264      23.556  37.667  43.111  0.00  0.00      A   
ATOM   4293  N   ILE   265      22.796  36.495  41.309  0.00  0.00      A   
ATOM   4294  H   ILE   265      22.870  36.212  40.343  0.00  0.00      A   
ATOM   4295  CA  ILE   265      21.540  36.110  41.969  0.00  0.00      A   
ATOM   4296  HA  ILE   265      21.108  37.014  42.397  0.00  0.00      A   
ATOM   4297  CB  ILE   265      20.453  35.893  40.930  0.00  0.00      A   
ATOM   4298  HB  ILE   265      20.312  36.778  40.309  0.00  0.00      A   
ATOM   4299  CG2 ILE   265      20.831  34.733  40.045  0.00  0.00      A   
ATOM   4300 HG21 ILE   265      21.552  35.144  39.338  0.00  0.00      A   
ATOM   4301 HG22 ILE   265      21.231  33.867  40.572  0.00  0.00      A   
ATOM   4302 HG23 ILE   265      20.045  34.410  39.362  0.00  0.00      A   
ATOM   4303  CG1 ILE   265      19.041  35.619  41.566  0.00  0.00      A   
ATOM   4304 HG13 ILE   265      19.025  34.847  42.336  0.00  0.00      A   
ATOM   4305 HG12 ILE   265      18.355  35.234  40.811  0.00  0.00      A   
ATOM   4306  CD1 ILE   265      18.386  36.774  42.306  0.00  0.00      A   
ATOM   4307 HD11 ILE   265      17.523  36.421  42.871  0.00  0.00      A   
ATOM   4308 HD12 ILE   265      19.031  37.326  42.990  0.00  0.00      A   
ATOM   4309 HD13 ILE   265      17.990  37.447  41.545  0.00  0.00      A   
ATOM   4310  C   ILE   265      21.823  34.978  43.113  0.00  0.00      A   
ATOM   4311  O   ILE   265      21.241  35.139  44.206  0.00  0.00      A   
ATOM   4312  N   GLU   266      22.638  33.915  42.925  0.00  0.00      A   
ATOM   4313  H   GLU   266      23.082  33.809  42.024  0.00  0.00      A   
ATOM   4314  CA  GLU   266      22.986  32.978  43.992  0.00  0.00      A   
ATOM   4315  HA  GLU   266      22.049  32.515  44.302  0.00  0.00      A   
ATOM   4316  CB  GLU   266      23.809  31.844  43.470  0.00  0.00      A   
ATOM   4317  HB3 GLU   266      24.269  31.320  44.309  0.00  0.00      A   
ATOM   4318  HB2 GLU   266      24.701  32.153  42.926  0.00  0.00      A   
ATOM   4319  CG  GLU   266      22.993  30.793  42.646  0.00  0.00      A   
ATOM   4320  HG3 GLU   266      23.606  29.961  42.301  0.00  0.00      A   
ATOM   4321  HG2 GLU   266      22.543  31.149  41.719  0.00  0.00      A   
ATOM   4322  CD  GLU   266      21.828  30.234  43.389  0.00  0.00      A   
ATOM   4323  OE1 GLU   266      20.830  29.891  42.697  0.00  0.00      A   
ATOM   4324  OE2 GLU   266      21.828  29.996  44.636  0.00  0.00      A   
ATOM   4325  C   GLU   266      23.485  33.645  45.368  0.00  0.00      A   
ATOM   4326  O   GLU   266      22.862  33.497  46.424  0.00  0.00      A   
ATOM   4327  N   PHE   267      24.584  34.435  45.223  0.00  0.00      A   
ATOM   4328  H   PHE   267      25.124  34.339  44.374  0.00  0.00      A   
ATOM   4329  CA  PHE   267      25.153  35.292  46.308  0.00  0.00      A   
ATOM   4330  HA  PHE   267      25.272  34.624  47.161  0.00  0.00      A   
ATOM   4331  CB  PHE   267      26.506  35.871  45.896  0.00  0.00      A   
ATOM   4332  HB3 PHE   267      26.657  36.684  46.607  0.00  0.00      A   
ATOM   4333  HB2 PHE   267      26.399  36.297  44.899  0.00  0.00      A   
ATOM   4334  CG  PHE   267      27.664  34.820  45.847  0.00  0.00      A   
ATOM   4335  CD1 PHE   267      28.307  34.563  47.066  0.00  0.00      A   
ATOM   4336  HD1 PHE   267      27.976  35.031  47.981  0.00  0.00      A   
ATOM   4337  CE1 PHE   267      29.154  33.495  47.069  0.00  0.00      A   
ATOM   4338  HE1 PHE   267      29.521  33.062  47.988  0.00  0.00      A   
ATOM   4339  CZ  PHE   267      29.399  32.693  45.970  0.00  0.00      A   
ATOM   4340  HZ  PHE   267      29.982  31.786  46.027  0.00  0.00      A   
ATOM   4341  CE2 PHE   267      28.936  33.096  44.742  0.00  0.00      A   
ATOM   4342  HE2 PHE   267      29.153  32.660  43.778  0.00  0.00      A   
ATOM   4343  CD2 PHE   267      28.100  34.246  44.666  0.00  0.00      A   
ATOM   4344  HD2 PHE   267      27.647  34.548  43.733  0.00  0.00      A   
ATOM   4345  C   PHE   267      24.196  36.401  46.826  0.00  0.00      A   
ATOM   4346  O   PHE   267      24.252  36.711  48.000  0.00  0.00      A   
ATOM   4347  N   SER   268      23.235  36.862  46.010  0.00  0.00      A   
ATOM   4348  H   SER   268      23.226  36.658  45.021  0.00  0.00      A   
ATOM   4349  CA  SER   268      22.286  37.868  46.557  0.00  0.00      A   
ATOM   4350  HA  SER   268      22.823  38.606  47.153  0.00  0.00      A   
ATOM   4351  CB  SER   268      21.686  38.580  45.357  0.00  0.00      A   
ATOM   4352  HB3 SER   268      20.852  39.183  45.715  0.00  0.00      A   
ATOM   4353  HB2 SER   268      21.207  37.901  44.651  0.00  0.00      A   
ATOM   4354  OG  SER   268      22.620  39.476  44.709  0.00  0.00      A   
ATOM   4355  HG  SER   268      23.154  38.832  44.237  0.00  0.00      A   
ATOM   4356  C   SER   268      21.236  37.104  47.455  0.00  0.00      A   
ATOM   4357  O   SER   268      20.936  37.672  48.451  0.00  0.00      A   
ATOM   4358  N   LYS   269      20.791  35.930  47.083  0.00  0.00      A   
ATOM   4359  H   LYS   269      20.997  35.561  46.166  0.00  0.00      A   
ATOM   4360  CA  LYS   269      20.044  35.043  47.981  0.00  0.00      A   
ATOM   4361  HA  LYS   269      19.276  35.649  48.460  0.00  0.00      A   
ATOM   4362  CB  LYS   269      19.372  33.894  47.244  0.00  0.00      A   
ATOM   4363  HB3 LYS   269      18.845  33.169  47.865  0.00  0.00      A   
ATOM   4364  HB2 LYS   269      20.155  33.350  46.716  0.00  0.00      A   
ATOM   4365  CG  LYS   269      18.387  34.375  46.085  0.00  0.00      A   
ATOM   4366  HG3 LYS   269      18.887  35.141  45.493  0.00  0.00      A   
ATOM   4367  HG2 LYS   269      17.521  34.777  46.610  0.00  0.00      A   
ATOM   4368  CD  LYS   269      17.835  33.338  45.114  0.00  0.00      A   
ATOM   4369  HD3 LYS   269      17.152  33.734  44.363  0.00  0.00      A   
ATOM   4370  HD2 LYS   269      17.281  32.579  45.667  0.00  0.00      A   
ATOM   4371  CE  LYS   269      18.997  32.674  44.375  0.00  0.00      A   
ATOM   4372  HE3 LYS   269      19.774  32.284  45.032  0.00  0.00      A   
ATOM   4373  HE2 LYS   269      19.269  33.487  43.701  0.00  0.00      A   
ATOM   4374  NZ  LYS   269      18.476  31.649  43.507  0.00  0.00      A   
ATOM   4375  HZ1 LYS   269      18.140  32.055  42.645  0.00  0.00      A   
ATOM   4376  HZ2 LYS   269      19.255  31.043  43.292  0.00  0.00      A   
ATOM   4377  HZ3 LYS   269      17.741  31.133  43.968  0.00  0.00      A   
ATOM   4378  C   LYS   269      20.850  34.437  49.189  0.00  0.00      A   
ATOM   4379  O   LYS   269      20.323  33.667  49.974  0.00  0.00      A   
ATOM   4380  N   MET   270      22.070  34.821  49.367  0.00  0.00      A   
ATOM   4381  H   MET   270      22.509  35.327  48.610  0.00  0.00      A   
ATOM   4382  CA  MET   270      22.878  34.705  50.537  0.00  0.00      A   
ATOM   4383  HA  MET   270      22.314  34.026  51.177  0.00  0.00      A   
ATOM   4384  CB  MET   270      24.270  34.152  50.269  0.00  0.00      A   
ATOM   4385  HB3 MET   270      24.706  34.125  51.268  0.00  0.00      A   
ATOM   4386  HB2 MET   270      25.006  34.808  49.803  0.00  0.00      A   
ATOM   4387  CG  MET   270      24.308  32.733  49.709  0.00  0.00      A   
ATOM   4388  HG3 MET   270      23.687  32.702  48.813  0.00  0.00      A   
ATOM   4389  HG2 MET   270      23.789  32.088  50.417  0.00  0.00      A   
ATOM   4390  SD  MET   270      25.995  32.084  49.467  0.00  0.00      A   
ATOM   4391  CE  MET   270      25.586  30.503  48.599  0.00  0.00      A   
ATOM   4392  HE1 MET   270      24.935  30.722  47.753  0.00  0.00      A   
ATOM   4393  HE2 MET   270      26.493  30.127  48.124  0.00  0.00      A   
ATOM   4394  HE3 MET   270      25.286  29.766  49.343  0.00  0.00      A   
ATOM   4395  C   MET   270      23.027  36.028  51.313  0.00  0.00      A   
ATOM   4396  O   MET   270      22.647  36.055  52.502  0.00  0.00      A   
ATOM   4397  N   ALA   271      23.410  37.125  50.628  0.00  0.00      A   
ATOM   4398  H   ALA   271      23.496  37.106  49.622  0.00  0.00      A   
ATOM   4399  CA  ALA   271      23.481  38.435  51.324  0.00  0.00      A   
ATOM   4400  HA  ALA   271      24.259  38.493  52.086  0.00  0.00      A   
ATOM   4401  CB  ALA   271      23.942  39.457  50.284  0.00  0.00      A   
ATOM   4402  HB1 ALA   271      23.268  39.502  49.429  0.00  0.00      A   
ATOM   4403  HB2 ALA   271      23.870  40.437  50.755  0.00  0.00      A   
ATOM   4404  HB3 ALA   271      24.937  39.284  49.875  0.00  0.00      A   
ATOM   4405  C   ALA   271      22.197  38.832  52.043  0.00  0.00      A   
ATOM   4406  O   ALA   271      22.254  39.634  52.994  0.00  0.00      A   
ATOM   4407  N   ARG   272      20.951  38.385  51.580  0.00  0.00      A   
ATOM   4408  H   ARG   272      20.919  37.971  50.660  0.00  0.00      A   
ATOM   4409  CA  ARG   272      19.671  38.582  52.308  0.00  0.00      A   
ATOM   4410  HA  ARG   272      19.573  39.653  52.484  0.00  0.00      A   
ATOM   4411  CB  ARG   272      18.415  38.253  51.491  0.00  0.00      A   
ATOM   4412  HB3 ARG   272      18.437  38.868  50.591  0.00  0.00      A   
ATOM   4413  HB2 ARG   272      17.534  38.628  52.012  0.00  0.00      A   
ATOM   4414  CG  ARG   272      18.286  36.812  51.095  0.00  0.00      A   
ATOM   4415  HG3 ARG   272      18.237  36.296  52.054  0.00  0.00      A   
ATOM   4416  HG2 ARG   272      19.155  36.523  50.504  0.00  0.00      A   
ATOM   4417  CD  ARG   272      17.034  36.527  50.343  0.00  0.00      A   
ATOM   4418  HD3 ARG   272      17.075  36.855  49.304  0.00  0.00      A   
ATOM   4419  HD2 ARG   272      16.215  37.046  50.841  0.00  0.00      A   
ATOM   4420  NE  ARG   272      16.875  35.075  50.305  0.00  0.00      A   
ATOM   4421  HE  ARG   272      17.295  34.581  51.079  0.00  0.00      A   
ATOM   4422  CZ  ARG   272      16.086  34.438  49.499  0.00  0.00      A   
ATOM   4423  NH1 ARG   272      16.116  33.183  49.640  0.00  0.00      A   
ATOM   4424 HH11 ARG   272      16.517  32.850  50.505  0.00  0.00      A   
ATOM   4425 HH12 ARG   272      15.680  32.561  48.974  0.00  0.00      A   
ATOM   4426  NH2 ARG   272      15.323  34.986  48.602  0.00  0.00      A   
ATOM   4427 HH21 ARG   272      15.262  35.993  48.575  0.00  0.00      A   
ATOM   4428 HH22 ARG   272      14.938  34.446  47.840  0.00  0.00      A   
ATOM   4429  C   ARG   272      19.531  37.846  53.662  0.00  0.00      A   
ATOM   4430  O   ARG   272      18.774  38.377  54.518  0.00  0.00      A   
ATOM   4431  N   ASP   273      20.277  36.769  53.848  0.00  0.00      A   
ATOM   4432  H   ASP   273      20.941  36.513  53.132  0.00  0.00      A   
ATOM   4433  CA  ASP   273      20.224  35.943  55.050  0.00  0.00      A   
ATOM   4434  HA  ASP   273      20.027  36.652  55.854  0.00  0.00      A   
ATOM   4435  CB  ASP   273      18.947  35.006  54.886  0.00  0.00      A   
ATOM   4436  HB3 ASP   273      19.014  34.355  54.014  0.00  0.00      A   
ATOM   4437  HB2 ASP   273      18.169  35.757  54.752  0.00  0.00      A   
ATOM   4438  CG  ASP   273      18.615  34.227  56.170  0.00  0.00      A   
ATOM   4439  OD1 ASP   273      18.482  34.805  57.279  0.00  0.00      A   
ATOM   4440  OD2 ASP   273      18.358  33.001  56.035  0.00  0.00      A   
ATOM   4441  C   ASP   273      21.581  35.372  55.485  0.00  0.00      A   
ATOM   4442  O   ASP   273      21.756  34.173  55.512  0.00  0.00      A   
ATOM   4443  N   PRO   274      22.628  36.173  55.728  0.00  0.00      A   
ATOM   4444  CD  PRO   274      22.462  37.536  56.158  0.00  0.00      A   
ATOM   4445  HD3 PRO   274      22.157  38.024  55.232  0.00  0.00      A   
ATOM   4446  HD2 PRO   274      21.683  37.610  56.917  0.00  0.00      A   
ATOM   4447  CG  PRO   274      23.818  38.002  56.623  0.00  0.00      A   
ATOM   4448  HG3 PRO   274      24.040  39.064  56.522  0.00  0.00      A   
ATOM   4449  HG2 PRO   274      23.940  37.625  57.638  0.00  0.00      A   
ATOM   4450  CB  PRO   274      24.703  37.145  55.716  0.00  0.00      A   
ATOM   4451  HB3 PRO   274      24.717  37.674  54.763  0.00  0.00      A   
ATOM   4452  HB2 PRO   274      25.697  37.052  56.154  0.00  0.00      A   
ATOM   4453  CA  PRO   274      23.983  35.785  55.510  0.00  0.00      A   
ATOM   4454  HA  PRO   274      24.311  35.448  54.526  0.00  0.00      A   
ATOM   4455  C   PRO   274      24.585  34.880  56.571  0.00  0.00      A   
ATOM   4456  O   PRO   274      25.433  34.050  56.174  0.00  0.00      A   
ATOM   4457  N   GLN   275      24.195  34.937  57.827  0.00  0.00      A   
ATOM   4458  H   GLN   275      23.509  35.651  58.026  0.00  0.00      A   
ATOM   4459  CA  GLN   275      24.700  34.006  58.868  0.00  0.00      A   
ATOM   4460  HA  GLN   275      25.777  34.168  58.819  0.00  0.00      A   
ATOM   4461  CB  GLN   275      24.113  34.522  60.266  0.00  0.00      A   
ATOM   4462  HB3 GLN   275      24.307  35.581  60.439  0.00  0.00      A   
ATOM   4463  HB2 GLN   275      24.752  34.086  61.034  0.00  0.00      A   
ATOM   4464  CG  GLN   275      22.681  34.123  60.545  0.00  0.00      A   
ATOM   4465  HG3 GLN   275      22.313  34.386  61.537  0.00  0.00      A   
ATOM   4466  HG2 GLN   275      22.610  33.038  60.467  0.00  0.00      A   
ATOM   4467  CD  GLN   275      21.730  34.795  59.505  0.00  0.00      A   
ATOM   4468  OE1 GLN   275      21.778  35.865  58.999  0.00  0.00      A   
ATOM   4469  NE2 GLN   275      20.828  34.008  58.963  0.00  0.00      A   
ATOM   4470 HE21 GLN   275      20.101  34.400  58.381  0.00  0.00      A   
ATOM   4471 HE22 GLN   275      20.806  33.090  59.383  0.00  0.00      A   
ATOM   4472  C   GLN   275      24.300  32.534  58.660  0.00  0.00      A   
ATOM   4473  O   GLN   275      24.989  31.583  59.114  0.00  0.00      A   
ATOM   4474  N   ARG   276      23.263  32.262  57.837  0.00  0.00      A   
ATOM   4475  H   ARG   276      22.695  32.966  57.388  0.00  0.00      A   
ATOM   4476  CA  ARG   276      22.872  30.927  57.430  0.00  0.00      A   
ATOM   4477  HA  ARG   276      22.725  30.291  58.303  0.00  0.00      A   
ATOM   4478  CB  ARG   276      21.565  31.034  56.616  0.00  0.00      A   
ATOM   4479  HB3 ARG   276      21.751  31.572  55.686  0.00  0.00      A   
ATOM   4480  HB2 ARG   276      20.829  31.682  57.093  0.00  0.00      A   
ATOM   4481  CG  ARG   276      20.927  29.681  56.432  0.00  0.00      A   
ATOM   4482  HG3 ARG   276      20.884  29.062  57.329  0.00  0.00      A   
ATOM   4483  HG2 ARG   276      21.569  29.219  55.682  0.00  0.00      A   
ATOM   4484  CD  ARG   276      19.477  29.714  55.886  0.00  0.00      A   
ATOM   4485  HD3 ARG   276      19.223  28.701  55.575  0.00  0.00      A   
ATOM   4486  HD2 ARG   276      19.648  30.315  54.993  0.00  0.00      A   
ATOM   4487  NE  ARG   276      18.479  30.382  56.799  0.00  0.00      A   
ATOM   4488  HE  ARG   276      18.302  31.376  56.779  0.00  0.00      A   
ATOM   4489  CZ  ARG   276      17.708  29.726  57.641  0.00  0.00      A   
ATOM   4490  NH1 ARG   276      16.831  30.402  58.363  0.00  0.00      A   
ATOM   4491 HH11 ARG   276      16.857  31.410  58.303  0.00  0.00      A   
ATOM   4492 HH12 ARG   276      16.043  30.026  58.871  0.00  0.00      A   
ATOM   4493  NH2 ARG   276      17.823  28.457  57.767  0.00  0.00      A   
ATOM   4494 HH21 ARG   276      18.372  27.837  57.188  0.00  0.00      A   
ATOM   4495 HH22 ARG   276      17.330  27.990  58.514  0.00  0.00      A   
ATOM   4496  C   ARG   276      23.940  30.202  56.529  0.00  0.00      A   
ATOM   4497  O   ARG   276      24.149  29.007  56.586  0.00  0.00      A   
ATOM   4498  N   TYR   277      24.792  31.011  55.820  0.00  0.00      A   
ATOM   4499  H   TYR   277      24.542  31.989  55.825  0.00  0.00      A   
ATOM   4500  CA  TYR   277      25.651  30.554  54.799  0.00  0.00      A   
ATOM   4501  HA  TYR   277      25.502  29.476  54.740  0.00  0.00      A   
ATOM   4502  CB  TYR   277      25.297  31.135  53.483  0.00  0.00      A   
ATOM   4503  HB3 TYR   277      25.912  30.554  52.795  0.00  0.00      A   
ATOM   4504  HB2 TYR   277      25.557  32.191  53.406  0.00  0.00      A   
ATOM   4505  CG  TYR   277      23.813  31.093  52.983  0.00  0.00      A   
ATOM   4506  CD1 TYR   277      23.265  29.822  52.790  0.00  0.00      A   
ATOM   4507  HD1 TYR   277      23.911  28.960  52.868  0.00  0.00      A   
ATOM   4508  CE1 TYR   277      21.888  29.610  52.604  0.00  0.00      A   
ATOM   4509  HE1 TYR   277      21.566  28.591  52.445  0.00  0.00      A   
ATOM   4510  CZ  TYR   277      21.049  30.753  52.527  0.00  0.00      A   
ATOM   4511  OH  TYR   277      19.698  30.557  52.333  0.00  0.00      A   
ATOM   4512  HH  TYR   277      19.503  29.703  51.941  0.00  0.00      A   
ATOM   4513  CE2 TYR   277      21.596  32.047  52.667  0.00  0.00      A   
ATOM   4514  HE2 TYR   277      21.018  32.957  52.739  0.00  0.00      A   
ATOM   4515  CD2 TYR   277      22.945  32.229  52.945  0.00  0.00      A   
ATOM   4516  HD2 TYR   277      23.432  33.155  53.211  0.00  0.00      A   
ATOM   4517  C   TYR   277      27.145  30.797  55.111  0.00  0.00      A   
ATOM   4518  O   TYR   277      27.954  29.975  54.725  0.00  0.00      A   
ATOM   4519  N   LEU   278      27.512  31.806  55.916  0.00  0.00      A   
ATOM   4520  H   LEU   278      26.783  32.459  56.164  0.00  0.00      A   
ATOM   4521  CA  LEU   278      28.761  31.847  56.653  0.00  0.00      A   
ATOM   4522  HA  LEU   278      29.444  31.081  56.286  0.00  0.00      A   
ATOM   4523  CB  LEU   278      29.514  33.182  56.204  0.00  0.00      A   
ATOM   4524  HB3 LEU   278      30.530  33.157  56.598  0.00  0.00      A   
ATOM   4525  HB2 LEU   278      28.970  34.001  56.675  0.00  0.00      A   
ATOM   4526  CG  LEU   278      29.668  33.374  54.642  0.00  0.00      A   
ATOM   4527  HG  LEU   278      28.673  33.635  54.281  0.00  0.00      A   
ATOM   4528  CD1 LEU   278      30.476  34.647  54.530  0.00  0.00      A   
ATOM   4529 HD11 LEU   278      30.057  35.475  55.102  0.00  0.00      A   
ATOM   4530 HD12 LEU   278      31.450  34.521  55.001  0.00  0.00      A   
ATOM   4531 HD13 LEU   278      30.579  34.913  53.477  0.00  0.00      A   
ATOM   4532  CD2 LEU   278      30.323  32.201  53.912  0.00  0.00      A   
ATOM   4533 HD21 LEU   278      30.846  32.393  52.975  0.00  0.00      A   
ATOM   4534 HD22 LEU   278      31.156  31.851  54.522  0.00  0.00      A   
ATOM   4535 HD23 LEU   278      29.706  31.310  53.799  0.00  0.00      A   
ATOM   4536  C   LEU   278      28.514  31.810  58.167  0.00  0.00      A   
ATOM   4537  O   LEU   278      27.940  32.737  58.769  0.00  0.00      A   
ATOM   4538  N   VAL   279      29.113  30.807  58.814  0.00  0.00      A   
ATOM   4539  H   VAL   279      29.667  30.212  58.214  0.00  0.00      A   
ATOM   4540  CA  VAL   279      29.194  30.749  60.225  0.00  0.00      A   
ATOM   4541  HA  VAL   279      28.333  31.222  60.696  0.00  0.00      A   
ATOM   4542  CB  VAL   279      28.999  29.252  60.725  0.00  0.00      A   
ATOM   4543  HB  VAL   279      29.356  29.118  61.746  0.00  0.00      A   
ATOM   4544  CG1 VAL   279      27.528  28.759  60.727  0.00  0.00      A   
ATOM   4545 HG11 VAL   279      27.176  28.980  59.719  0.00  0.00      A   
ATOM   4546 HG12 VAL   279      27.477  27.683  60.895  0.00  0.00      A   
ATOM   4547 HG13 VAL   279      27.052  29.211  61.597  0.00  0.00      A   
ATOM   4548  CG2 VAL   279      29.762  28.161  59.915  0.00  0.00      A   
ATOM   4549 HG21 VAL   279      29.830  27.187  60.400  0.00  0.00      A   
ATOM   4550 HG22 VAL   279      29.344  27.955  58.929  0.00  0.00      A   
ATOM   4551 HG23 VAL   279      30.746  28.517  59.612  0.00  0.00      A   
ATOM   4552  C   VAL   279      30.543  31.356  60.634  0.00  0.00      A   
ATOM   4553  O   VAL   279      31.647  30.918  60.195  0.00  0.00      A   
ATOM   4554  N   ILE   280      30.388  32.313  61.535  0.00  0.00      A   
ATOM   4555  H   ILE   280      29.445  32.617  61.728  0.00  0.00      A   
ATOM   4556  CA  ILE   280      31.594  32.987  62.075  0.00  0.00      A   
ATOM   4557  HA  ILE   280      32.437  32.316  61.906  0.00  0.00      A   
ATOM   4558  CB  ILE   280      31.772  34.388  61.445  0.00  0.00      A   
ATOM   4559  HB  ILE   280      30.773  34.804  61.316  0.00  0.00      A   
ATOM   4560  CG2 ILE   280      32.558  35.342  62.362  0.00  0.00      A   
ATOM   4561 HG21 ILE   280      33.576  34.957  62.304  0.00  0.00      A   
ATOM   4562 HG22 ILE   280      32.561  36.332  61.907  0.00  0.00      A   
ATOM   4563 HG23 ILE   280      32.274  35.529  63.397  0.00  0.00      A   
ATOM   4564  CG1 ILE   280      32.541  34.240  60.063  0.00  0.00      A   
ATOM   4565 HG13 ILE   280      31.908  33.599  59.448  0.00  0.00      A   
ATOM   4566 HG12 ILE   280      33.495  33.714  60.041  0.00  0.00      A   
ATOM   4567  CD1 ILE   280      32.692  35.553  59.309  0.00  0.00      A   
ATOM   4568 HD11 ILE   280      32.847  35.430  58.237  0.00  0.00      A   
ATOM   4569 HD12 ILE   280      31.803  36.142  59.533  0.00  0.00      A   
ATOM   4570 HD13 ILE   280      33.601  36.057  59.637  0.00  0.00      A   
ATOM   4571  C   ILE   280      31.300  33.082  63.625  0.00  0.00      A   
ATOM   4572  O   ILE   280      30.242  33.609  63.978  0.00  0.00      A   
ATOM   4573  N   GLN   281      32.307  32.832  64.500  0.00  0.00      A   
ATOM   4574  H   GLN   281      33.191  32.518  64.126  0.00  0.00      A   
ATOM   4575  CA  GLN   281      32.230  33.083  65.900  0.00  0.00      A   
ATOM   4576  HA  GLN   281      31.257  32.772  66.281  0.00  0.00      A   
ATOM   4577  CB  GLN   281      33.265  32.209  66.614  0.00  0.00      A   
ATOM   4578  HB3 GLN   281      34.300  32.522  66.477  0.00  0.00      A   
ATOM   4579  HB2 GLN   281      33.116  31.208  66.209  0.00  0.00      A   
ATOM   4580  CG  GLN   281      32.972  32.085  68.126  0.00  0.00      A   
ATOM   4581  HG3 GLN   281      33.710  31.452  68.618  0.00  0.00      A   
ATOM   4582  HG2 GLN   281      32.003  31.589  68.172  0.00  0.00      A   
ATOM   4583  CD  GLN   281      32.913  33.347  68.930  0.00  0.00      A   
ATOM   4584  OE1 GLN   281      31.835  33.668  69.473  0.00  0.00      A   
ATOM   4585  NE2 GLN   281      33.987  34.059  68.975  0.00  0.00      A   
ATOM   4586 HE21 GLN   281      33.976  34.913  69.515  0.00  0.00      A   
ATOM   4587 HE22 GLN   281      34.762  33.787  68.388  0.00  0.00      A   
ATOM   4588  C   GLN   281      32.378  34.618  66.190  0.00  0.00      A   
ATOM   4589  O   GLN   281      33.392  35.167  65.979  0.00  0.00      A   
ATOM   4590  N   GLY   282      31.203  35.198  66.657  0.00  0.00      A   
ATOM   4591  H   GLY   282      30.396  34.612  66.814  0.00  0.00      A   
ATOM   4592  CA  GLY   282      31.103  36.594  67.175  0.00  0.00      A   
ATOM   4593  HA3 GLY   282      32.063  36.951  67.548  0.00  0.00      A   
ATOM   4594  HA2 GLY   282      30.307  36.660  67.917  0.00  0.00      A   
ATOM   4595  C   GLY   282      30.702  37.606  66.137  0.00  0.00      A   
ATOM   4596  O   GLY   282      30.852  38.796  66.327  0.00  0.00      A   
ATOM   4597  N   ASP   283      30.178  37.082  65.033  0.00  0.00      A   
ATOM   4598  H   ASP   283      30.154  36.073  65.035  0.00  0.00      A   
ATOM   4599  CA  ASP   283      29.649  37.696  63.837  0.00  0.00      A   
ATOM   4600  HA  ASP   283      30.503  37.989  63.226  0.00  0.00      A   
ATOM   4601  CB  ASP   283      28.914  36.628  63.048  0.00  0.00      A   
ATOM   4602  HB3 ASP   283      28.080  36.183  63.590  0.00  0.00      A   
ATOM   4603  HB2 ASP   283      29.546  35.742  62.983  0.00  0.00      A   
ATOM   4604  CG  ASP   283      28.522  36.806  61.613  0.00  0.00      A   
ATOM   4605  OD1 ASP   283      29.308  37.463  60.902  0.00  0.00      A   
ATOM   4606  OD2 ASP   283      27.509  36.296  61.110  0.00  0.00      A   
ATOM   4607  C   ASP   283      28.776  38.948  64.070  0.00  0.00      A   
ATOM   4608  O   ASP   283      29.053  40.036  63.532  0.00  0.00      A   
ATOM   4609  N   GLU   284      27.900  38.789  65.035  0.00  0.00      A   
ATOM   4610  H   GLU   284      27.877  37.864  65.440  0.00  0.00      A   
ATOM   4611  CA  GLU   284      26.904  39.772  65.353  0.00  0.00      A   
ATOM   4612  HA  GLU   284      26.263  40.070  64.522  0.00  0.00      A   
ATOM   4613  CB  GLU   284      25.967  39.235  66.428  0.00  0.00      A   
ATOM   4614  HB3 GLU   284      25.360  40.065  66.790  0.00  0.00      A   
ATOM   4615  HB2 GLU   284      26.560  38.679  67.154  0.00  0.00      A   
ATOM   4616  CG  GLU   284      25.037  38.282  65.755  0.00  0.00      A   
ATOM   4617  HG3 GLU   284      25.426  37.508  65.093  0.00  0.00      A   
ATOM   4618  HG2 GLU   284      24.315  38.759  65.092  0.00  0.00      A   
ATOM   4619  CD  GLU   284      24.241  37.493  66.758  0.00  0.00      A   
ATOM   4620  OE1 GLU   284      23.161  37.970  67.218  0.00  0.00      A   
ATOM   4621  OE2 GLU   284      24.750  36.438  67.150  0.00  0.00      A   
ATOM   4622  C   GLU   284      27.444  41.112  65.922  0.00  0.00      A   
ATOM   4623  O   GLU   284      26.831  42.146  65.843  0.00  0.00      A   
ATOM   4624  N   ARG   285      28.609  40.986  66.598  0.00  0.00      A   
ATOM   4625  H   ARG   285      29.073  40.089  66.627  0.00  0.00      A   
ATOM   4626  CA  ARG   285      29.283  42.104  67.281  0.00  0.00      A   
ATOM   4627  HA  ARG   285      28.574  42.883  67.564  0.00  0.00      A   
ATOM   4628  CB  ARG   285      30.145  41.486  68.388  0.00  0.00      A   
ATOM   4629  HB3 ARG   285      30.670  42.310  68.872  0.00  0.00      A   
ATOM   4630  HB2 ARG   285      30.848  40.854  67.845  0.00  0.00      A   
ATOM   4631  CG  ARG   285      29.398  40.717  69.467  0.00  0.00      A   
ATOM   4632  HG3 ARG   285      29.012  39.769  69.093  0.00  0.00      A   
ATOM   4633  HG2 ARG   285      28.554  41.368  69.696  0.00  0.00      A   
ATOM   4634  CD  ARG   285      30.197  40.561  70.785  0.00  0.00      A   
ATOM   4635  HD3 ARG   285      30.182  41.529  71.285  0.00  0.00      A   
ATOM   4636  HD2 ARG   285      31.207  40.381  70.418  0.00  0.00      A   
ATOM   4637  NE  ARG   285      29.724  39.492  71.730  0.00  0.00      A   
ATOM   4638  HE  ARG   285      28.997  38.890  71.369  0.00  0.00      A   
ATOM   4639  CZ  ARG   285      30.280  39.188  72.884  0.00  0.00      A   
ATOM   4640  NH1 ARG   285      29.873  38.080  73.466  0.00  0.00      A   
ATOM   4641 HH11 ARG   285      29.107  37.525  73.112  0.00  0.00      A   
ATOM   4642 HH12 ARG   285      30.387  37.805  74.291  0.00  0.00      A   
ATOM   4643  NH2 ARG   285      31.148  40.005  73.434  0.00  0.00      A   
ATOM   4644 HH21 ARG   285      31.745  40.674  72.969  0.00  0.00      A   
ATOM   4645 HH22 ARG   285      31.396  39.847  74.401  0.00  0.00      A   
ATOM   4646  C   ARG   285      30.258  42.833  66.415  0.00  0.00      A   
ATOM   4647  O   ARG   285      30.727  43.934  66.751  0.00  0.00      A   
ATOM   4648  N   MET   286      30.573  42.383  65.186  0.00  0.00      A   
ATOM   4649  H   MET   286      30.176  41.502  64.893  0.00  0.00      A   
ATOM   4650  CA  MET   286      31.493  43.019  64.219  0.00  0.00      A   
ATOM   4651  HA  MET   286      32.362  43.494  64.675  0.00  0.00      A   
ATOM   4652  CB  MET   286      32.024  42.011  63.190  0.00  0.00      A   
ATOM   4653  HB3 MET   286      32.832  42.510  62.656  0.00  0.00      A   
ATOM   4654  HB2 MET   286      31.236  41.698  62.505  0.00  0.00      A   
ATOM   4655  CG  MET   286      32.537  40.821  63.920  0.00  0.00      A   
ATOM   4656  HG3 MET   286      31.865  40.439  64.688  0.00  0.00      A   
ATOM   4657  HG2 MET   286      33.365  41.284  64.455  0.00  0.00      A   
ATOM   4658  SD  MET   286      33.141  39.469  62.822  0.00  0.00      A   
ATOM   4659  CE  MET   286      33.417  38.308  64.172  0.00  0.00      A   
ATOM   4660  HE1 MET   286      33.769  38.679  65.134  0.00  0.00      A   
ATOM   4661  HE2 MET   286      32.597  37.600  64.293  0.00  0.00      A   
ATOM   4662  HE3 MET   286      34.229  37.643  63.876  0.00  0.00      A   
ATOM   4663  C   MET   286      30.817  44.194  63.429  0.00  0.00      A   
ATOM   4664  O   MET   286      29.659  44.027  63.001  0.00  0.00      A   
ATOM   4665  N   HID   287      31.478  45.346  63.395  0.00  0.00      A   
ATOM   4666  H   HID   287      32.339  45.377  63.921  0.00  0.00      A   
ATOM   4667  CA  HID   287      31.151  46.352  62.421  0.00  0.00      A   
ATOM   4668  HA  HID   287      30.783  45.879  61.511  0.00  0.00      A   
ATOM   4669  CB  HID   287      30.009  47.345  63.029  0.00  0.00      A   
ATOM   4670  HB3 HID   287      30.541  48.057  63.659  0.00  0.00      A   
ATOM   4671  HB2 HID   287      29.402  46.721  63.685  0.00  0.00      A   
ATOM   4672  CG  HID   287      29.173  47.937  61.975  0.00  0.00      A   
ATOM   4673  ND1 HID   287      29.424  49.005  61.101  0.00  0.00      A   
ATOM   4674  HD1 HID   287      30.268  49.539  60.953  0.00  0.00      A   
ATOM   4675  CE1 HID   287      28.330  49.250  60.398  0.00  0.00      A   
ATOM   4676  HE1 HID   287      28.191  50.174  59.855  0.00  0.00      A   
ATOM   4677  NE2 HID   287      27.393  48.379  60.748  0.00  0.00      A   
ATOM   4678  CD2 HID   287      27.922  47.526  61.725  0.00  0.00      A   
ATOM   4679  HD2 HID   287      27.374  46.837  62.350  0.00  0.00      A   
ATOM   4680  C   HID   287      32.342  47.236  61.905  0.00  0.00      A   
ATOM   4681  O   HID   287      32.920  47.932  62.750  0.00  0.00      A   
ATOM   4682  N   LEU   288      32.605  47.214  60.571  0.00  0.00      A   
ATOM   4683  H   LEU   288      32.072  46.595  59.976  0.00  0.00      A   
ATOM   4684  CA  LEU   288      33.654  48.040  59.982  0.00  0.00      A   
ATOM   4685  HA  LEU   288      34.498  47.988  60.671  0.00  0.00      A   
ATOM   4686  CB  LEU   288      33.932  47.466  58.629  0.00  0.00      A   
ATOM   4687  HB3 LEU   288      34.712  48.053  58.143  0.00  0.00      A   
ATOM   4688  HB2 LEU   288      33.009  47.645  58.079  0.00  0.00      A   
ATOM   4689  CG  LEU   288      34.266  45.958  58.447  0.00  0.00      A   
ATOM   4690  HG  LEU   288      33.667  45.291  59.067  0.00  0.00      A   
ATOM   4691  CD1 LEU   288      33.980  45.562  56.987  0.00  0.00      A   
ATOM   4692 HD11 LEU   288      34.746  46.011  56.354  0.00  0.00      A   
ATOM   4693 HD12 LEU   288      34.049  44.477  56.909  0.00  0.00      A   
ATOM   4694 HD13 LEU   288      32.977  45.796  56.631  0.00  0.00      A   
ATOM   4695  CD2 LEU   288      35.732  45.644  58.730  0.00  0.00      A   
ATOM   4696 HD21 LEU   288      35.641  44.613  59.071  0.00  0.00      A   
ATOM   4697 HD22 LEU   288      36.331  45.651  57.820  0.00  0.00      A   
ATOM   4698 HD23 LEU   288      36.180  46.386  59.391  0.00  0.00      A   
ATOM   4699  C   LEU   288      33.090  49.497  59.870  0.00  0.00      A   
ATOM   4700  O   LEU   288      31.918  49.751  59.909  0.00  0.00      A   
ATOM   4701  N   CPR   289      34.003  50.488  59.706  0.00  0.00      A   
ATOM   4702  CD  CPR   289      35.452  50.414  59.718  0.00  0.00      A   
ATOM   4703  HD1 CPR   289      35.803  49.975  58.784  0.00  0.00      A   
ATOM   4704  HD2 CPR   289      35.816  49.839  60.568  0.00  0.00      A   
ATOM   4705  CG  CPR   289      35.917  51.872  59.808  0.00  0.00      A   
ATOM   4706  HG1 CPR   289      36.907  52.016  59.377  0.00  0.00      A   
ATOM   4707  HG2 CPR   289      35.895  52.213  60.842  0.00  0.00      A   
ATOM   4708  CB  CPR   289      34.842  52.626  59.035  0.00  0.00      A   
ATOM   4709  HB1 CPR   289      35.026  52.507  57.968  0.00  0.00      A   
ATOM   4710  HB2 CPR   289      34.809  53.681  59.308  0.00  0.00      A   
ATOM   4711  CA  CPR   289      33.559  51.893  59.441  0.00  0.00      A   
ATOM   4712  HA  CPR   289      33.260  52.262  60.425  0.00  0.00      A   
ATOM   4713  C   CPR   289      32.384  52.197  58.428  0.00  0.00      A   
ATOM   4714  O   CPR   289      31.419  52.951  58.786  0.00  0.00      A   
ATOM   4715  OXT CPR   289      32.433  51.797  57.241  0.00  0.00      A   
ATOM   4716  O1  I33     1      51.785  48.737  34.502  0.00  0.00      I33 
ATOM   4717  S1  I33     1      51.299  49.222  35.879  0.00  0.00      I33 
ATOM   4718  O4  I33     1      51.578  50.503  36.544  0.00  0.00      I33 
ATOM   4719  F1  I33     1      52.764  48.514  36.494  0.00  0.00      I33 
ATOM   4720  C14 I33     1      50.504  47.948  36.863  0.00  0.00      I33 
ATOM   4721  C15 I33     1      50.200  48.271  38.178  0.00  0.00      I33 
ATOM   4722  H19 I33     1      50.359  49.290  38.518  0.00  0.00      I33 
ATOM   4723  C6  I33     1      50.333  46.666  36.358  0.00  0.00      I33 
ATOM   4724  H03 I33     1      50.580  46.446  35.325  0.00  0.00      I33 
ATOM   4725  C18 I33     1      49.814  45.686  37.204  0.00  0.00      I33 
ATOM   4726  H18 I33     1      49.647  44.682  36.833  0.00  0.00      I33 
ATOM   4727  C17 I33     1      49.471  45.993  38.519  0.00  0.00      I33 
ATOM   4728  H12 I33     1      49.035  45.230  39.154  0.00  0.00      I33 
ATOM   4729  C16 I33     1      49.663  47.286  39.013  0.00  0.00      I33 
ATOM   4730  C20 I33     1      49.160  47.648  40.383  0.00  0.00      I33 
ATOM   4731  O2  I33     1      48.222  47.035  40.899  0.00  0.00      I33 
ATOM   4732  N3  I33     1      49.748  48.722  40.960  0.00  0.00      I33 
ATOM   4733  H09 I33     1      50.639  49.040  40.612  0.00  0.00      I33 
ATOM   4734  C21 I33     1      49.170  49.466  42.012  0.00  0.00      I33 
ATOM   4735  C12 I33     1      47.831  49.899  41.912  0.00  0.00      I33 
ATOM   4736  H06 I33     1      47.231  49.573  41.074  0.00  0.00      I33 
ATOM   4737  C8  I33     1      49.942  49.843  43.126  0.00  0.00      I33 
ATOM   4738  H20 I33     1      50.955  49.484  43.245  0.00  0.00      I33 
ATOM   4739  C7  I33     1      49.390  50.697  44.086  0.00  0.00      I33 
ATOM   4740  H21 I33     1      49.981  50.996  44.935  0.00  0.00      I33 
ATOM   4741  C9  I33     1      48.080  51.185  43.937  0.00  0.00      I33 
ATOM   4742  H22 I33     1      47.696  51.877  44.667  0.00  0.00      I33 
ATOM   4743  C22 I33     1      47.282  50.772  42.854  0.00  0.00      I33 
ATOM   4744  N4  I33     1      45.993  51.227  42.610  0.00  0.00      I33 
ATOM   4745  H11 I33     1      45.657  51.017  41.687  0.00  0.00      I33 
ATOM   4746  C1  I33     1      45.140  52.076  43.267  0.00  0.00      I33 
ATOM   4747  N2  I33     1      45.253  52.126  44.582  0.00  0.00      I33 
ATOM   4748  C2  I33     1      44.165  52.786  42.570  0.00  0.00      I33 
ATOM   4749  CL1 I33     1      43.996  52.720  40.847  0.00  0.00      I33 
ATOM   4750  C3  I33     1      43.316  53.583  43.332  0.00  0.00      I33 
ATOM   4751  H01 I33     1      42.535  54.169  42.868  0.00  0.00      I33 
ATOM   4752  N1  I33     1      43.435  53.666  44.665  0.00  0.00      I33 
ATOM   4753  C4  I33     1      44.398  52.920  45.203  0.00  0.00      I33 
ATOM   4754  N5  I33     1      44.530  53.085  46.543  0.00  0.00      I33 
ATOM   4755  H16 I33     1      43.755  53.623  46.905  0.00  0.00      I33 
ATOM   4756  C24 I33     1      45.527  52.814  47.482  0.00  0.00      I33 
ATOM   4757  C25 I33     1      45.673  53.686  48.580  0.00  0.00      I33 
ATOM   4758  O3  I33     1      44.873  54.818  48.633  0.00  0.00      I33 
ATOM   4759  C5  I33     1      45.126  55.914  49.532  0.00  0.00      I33 
ATOM   4760  H13 I33     1      44.963  55.598  50.569  0.00  0.00      I33 
ATOM   4761  H14 I33     1      46.156  56.274  49.421  0.00  0.00      I33 
ATOM   4762  H15 I33     1      44.442  56.744  49.317  0.00  0.00      I33 
ATOM   4763  C13 I33     1      46.649  53.427  49.565  0.00  0.00      I33 
ATOM   4764  H05 I33     1      46.740  54.112  50.386  0.00  0.00      I33 
ATOM   4765  C11 I33     1      46.364  51.687  47.397  0.00  0.00      I33 
ATOM   4766  H02 I33     1      46.252  50.985  46.587  0.00  0.00      I33 
ATOM   4767  C10 I33     1      47.345  51.450  48.376  0.00  0.00      I33 
ATOM   4768  H04 I33     1      47.962  50.576  48.267  0.00  0.00      I33 
ATOM   4769  C23 I33     1      47.520  52.321  49.469  0.00  0.00      I33 
ATOM   4770  N6  I33     1      48.550  52.108  50.410  0.00  0.00      I33 
ATOM   4771  C26 I33     1      48.929  53.152  51.395  0.00  0.00      I33 
ATOM   4772  H50 I33     1      49.532  52.707  52.198  0.00  0.00      I33 
ATOM   4773  H51 I33     1      48.054  53.597  51.882  0.00  0.00      I33 
ATOM   4774  C19 I33     1      49.780  54.244  50.694  0.00  0.00      I33 
ATOM   4775  H42 I33     1      49.135  54.822  50.024  0.00  0.00      I33 
ATOM   4776  H43 I33     1      50.144  54.933  51.465  0.00  0.00      I33 
ATOM   4777  N7  I33     1      50.931  53.710  49.910  0.00  0.00      I33 
ATOM   4778  C29 I33     1      52.089  54.395  49.830  0.00  0.00      I33 
ATOM   4779  O5  I33     1      52.165  55.566  50.213  0.00  0.00      I33 
ATOM   4780  C30 I33     1      53.345  53.673  49.358  0.00  0.00      I33 
ATOM   4781  H57 I33     1      54.212  54.324  49.501  0.00  0.00      I33 
ATOM   4782  H58 I33     1      53.506  52.756  49.935  0.00  0.00      I33 
ATOM   4783  H59 I33     1      53.273  53.442  48.292  0.00  0.00      I33 
ATOM   4784  C28 I33     1      50.682  52.416  49.209  0.00  0.00      I33 
ATOM   4785  H54 I33     1      51.620  51.902  48.971  0.00  0.00      I33 
ATOM   4786  H55 I33     1      50.176  52.632  48.260  0.00  0.00      I33 
ATOM   4787  C27 I33     1      49.809  51.425  50.019  0.00  0.00      I33 
ATOM   4788  H52 I33     1      49.633  50.512  49.439  0.00  0.00      I33 
ATOM   4789  H53 I33     1      50.369  51.118  50.914  0.00  0.00      I33 
ATOM   4790  CL  CL      1      50.596  21.309  71.933  0.00  0.00      CL  
ATOM   4791  CL  CL      2       4.872  82.155  11.467  0.00  0.00      CL  
ATOM   4792  CL  CL      3      42.046  12.909  68.499  0.00  0.00      CL  
ATOM   4793  O   WAT     1      33.781  10.453  24.829  0.00  0.00      WAT 
ATOM   4794  H1  WAT     1      32.930  10.679  25.203  0.00  0.00      WAT 
ATOM   4795  H2  WAT     1      33.811  10.927  23.998  0.00  0.00      WAT 
ATOM   4796  O   WAT     2      67.056  12.709  24.185  0.00  0.00      WAT 
ATOM   4797  H1  WAT     2      67.762  12.152  24.513  0.00  0.00      WAT 
ATOM   4798  H2  WAT     2      66.959  13.390  24.851  0.00  0.00      WAT 
ATOM   4799  O   WAT     3       7.190   4.639  56.154  0.00  0.00      WAT 
ATOM   4800  H1  WAT     3       8.109   4.906  56.159  0.00  0.00      WAT 
ATOM   4801  H2  WAT     3       7.030   4.348  55.256  0.00  0.00      WAT 
ATOM   4802  O   WAT     4      40.626  74.992  72.384  0.00  0.00      WAT 
ATOM   4803  H1  WAT     4      41.065  75.163  71.551  0.00  0.00      WAT 
ATOM   4804  H2  WAT     4      41.305  75.127  73.045  0.00  0.00      WAT 
ATOM   4805  O   WAT     5       6.523  82.270  42.931  0.00  0.00      WAT 
ATOM   4806  H1  WAT     5       7.390  82.145  43.316  0.00  0.00      WAT 
ATOM   4807  H2  WAT     5       6.658  82.151  41.991  0.00  0.00      WAT 
ATOM   4808  O   WAT     6       2.290  61.500  14.919  0.00  0.00      WAT 
ATOM   4809  H1  WAT     6       2.086  62.404  15.156  0.00  0.00      WAT 
ATOM   4810  H2  WAT     6       2.925  61.576  14.207  0.00  0.00      WAT 
ATOM   4811  O   WAT     7       5.593  33.947  55.644  0.00  0.00      WAT 
ATOM   4812  H1  WAT     7       6.299  33.876  55.002  0.00  0.00      WAT 
ATOM   4813  H2  WAT     7       5.630  34.856  55.943  0.00  0.00      WAT 
ATOM   4814  O   WAT     8      65.950  34.631  25.510  0.00  0.00      WAT 
ATOM   4815  H1  WAT     8      66.185  33.748  25.200  0.00  0.00      WAT 
ATOM   4816  H2  WAT     8      66.469  34.722  26.328  0.00  0.00      WAT 
ATOM   4817  O   WAT     9      45.066  50.793   4.640  0.00  0.00      WAT 
ATOM   4818  H1  WAT     9      45.446  51.668   4.558  0.00  0.00      WAT 
ATOM   4819  H2  WAT     9      45.208  50.556   5.557  0.00  0.00      WAT 
ATOM   4820  O   WAT    10      24.322  81.556  46.762  0.00  0.00      WAT 
ATOM   4821  H1  WAT    10      24.897  81.051  46.187  0.00  0.00      WAT 
ATOM   4822  H2  WAT    10      24.453  82.465  46.493  0.00  0.00      WAT 
ATOM   4823  O   WAT    11      59.683  45.145  46.362  0.00  0.00      WAT 
ATOM   4824  H1  WAT    11      58.855  45.660  46.411  0.00  0.00      WAT 
ATOM   4825  H2  WAT    11      60.302  45.719  46.853  0.00  0.00      WAT 
ATOM   4826  O   WAT    12      53.017  28.239  15.278  0.00  0.00      WAT 
ATOM   4827  H1  WAT    12      53.335  28.412  16.164  0.00  0.00      WAT 
ATOM   4828  H2  WAT    12      52.178  28.698  15.231  0.00  0.00      WAT 
ATOM   4829  O   WAT    13      43.811  78.630  25.596  0.00  0.00      WAT 
ATOM   4830  H1  WAT    13      43.270  78.590  24.808  0.00  0.00      WAT 
ATOM   4831  H2  WAT    13      43.347  79.235  26.175  0.00  0.00      WAT 
ATOM   4832  O   WAT    14      52.421  67.783  37.217  0.00  0.00      WAT 
ATOM   4833  H1  WAT    14      51.772  67.367  36.619  0.00  0.00      WAT 
ATOM   4834  H2  WAT    14      52.097  68.700  37.260  0.00  0.00      WAT 
ATOM   4835  O   WAT    15      12.799  53.553  38.405  0.00  0.00      WAT 
ATOM   4836  H1  WAT    15      13.136  54.366  38.026  0.00  0.00      WAT 
ATOM   4837  H2  WAT    15      12.561  53.788  39.301  0.00  0.00      WAT 
ATOM   4838  O   WAT    16      52.560  28.675  32.056  0.00  0.00      WAT 
ATOM   4839  H1  WAT    16      52.630  27.918  32.669  0.00  0.00      WAT 
ATOM   4840  H2  WAT    16      53.327  29.219  32.321  0.00  0.00      WAT 
ATOM   4841  O   WAT    17      19.185  72.386   7.774  0.00  0.00      WAT 
ATOM   4842  H1  WAT    17      19.379  73.201   7.312  0.00  0.00      WAT 
ATOM   4843  H2  WAT    17      18.816  71.812   7.103  0.00  0.00      WAT 
ATOM   4844  O   WAT    18      13.525   0.195  49.373  0.00  0.00      WAT 
ATOM   4845  H1  WAT    18      13.246   1.104  49.480  0.00  0.00      WAT 
ATOM   4846  H2  WAT    18      13.552  -0.153  50.265  0.00  0.00      WAT 
ATOM   4847  O   WAT    19       0.595  40.074  44.544  0.00  0.00      WAT 
ATOM   4848  H1  WAT    19       0.463  40.312  45.462  0.00  0.00      WAT 
ATOM   4849  H2  WAT    19       1.242  40.703  44.224  0.00  0.00      WAT 
ATOM   4850  O   WAT    20      41.158  34.110  32.638  0.00  0.00      WAT 
ATOM   4851  H1  WAT    20      41.163  34.629  33.460  0.00  0.00      WAT 
ATOM   4852  H2  WAT    20      40.618  34.661  32.045  0.00  0.00      WAT 
ATOM   4853  O   WAT    21      61.282  42.735  64.138  0.00  0.00      WAT 
ATOM   4854  H1  WAT    21      61.818  42.645  63.350  0.00  0.00      WAT 
ATOM   4855  H2  WAT    21      60.398  42.504  63.854  0.00  0.00      WAT 
ATOM   4856  O   WAT    22      38.063  65.038  20.605  0.00  0.00      WAT 
ATOM   4857  H1  WAT    22      38.565  64.296  20.268  0.00  0.00      WAT 
ATOM   4858  H2  WAT    22      37.477  64.655  21.258  0.00  0.00      WAT 
ATOM   4859  O   WAT    23      54.394  56.276  28.224  0.00  0.00      WAT 
ATOM   4860  H1  WAT    23      54.379  55.954  29.149  0.00  0.00      WAT 
ATOM   4861  H2  WAT    23      54.028  55.503  27.746  0.00  0.00      WAT 
ATOM   4862  O   WAT    24       4.212  78.089  60.031  0.00  0.00      WAT 
ATOM   4863  H1  WAT    24       5.093  78.465  60.041  0.00  0.00      WAT 
ATOM   4864  H2  WAT    24       3.656  78.773  60.405  0.00  0.00      WAT 
ATOM   4865  O   WAT    25      34.624  73.022  71.116  0.00  0.00      WAT 
ATOM   4866  H1  WAT    25      33.863  73.524  70.823  0.00  0.00      WAT 
ATOM   4867  H2  WAT    25      35.099  73.621  71.692  0.00  0.00      WAT 
ATOM   4868  O   WAT    26      53.123  17.390  74.591  0.00  0.00      WAT 
ATOM   4869  H1  WAT    26      54.014  17.349  74.938  0.00  0.00      WAT 
ATOM   4870  H2  WAT    26      52.598  16.895  75.220  0.00  0.00      WAT 
ATOM   4871  O   WAT    27      39.599  35.660  31.079  0.00  0.00      WAT 
ATOM   4872  H1  WAT    27      38.736  35.295  30.833  0.00  0.00      WAT 
ATOM   4873  H2  WAT    27      39.374  36.220  31.850  0.00  0.00      WAT 
ATOM   4874  O   WAT    28      54.190  17.579  55.461  0.00  0.00      WAT 
ATOM   4875  H1  WAT    28      53.277  17.295  55.514  0.00  0.00      WAT 
ATOM   4876  H2  WAT    28      54.602  17.207  56.241  0.00  0.00      WAT 
ATOM   4877  O   WAT    29      10.140  61.722  12.495  0.00  0.00      WAT 
ATOM   4878  H1  WAT    29      10.074  60.901  12.982  0.00  0.00      WAT 
ATOM   4879  H2  WAT    29       9.573  62.329  12.972  0.00  0.00      WAT 
ATOM   4880  O   WAT    30      51.337  62.791  30.155  0.00  0.00      WAT 
ATOM   4881  H1  WAT    30      51.800  61.978  29.854  0.00  0.00      WAT 
ATOM   4882  H2  WAT    30      50.410  62.562  29.983  0.00  0.00      WAT 
ATOM   4883  O   WAT    31      45.079  27.870  38.757  0.00  0.00      WAT 
ATOM   4884  H1  WAT    31      45.882  28.359  38.502  0.00  0.00      WAT 
ATOM   4885  H2  WAT    31      44.505  28.020  37.977  0.00  0.00      WAT 
ATOM   4886  O   WAT    32      24.815  46.907  28.981  0.00  0.00      WAT 
ATOM   4887  H1  WAT    32      25.066  47.791  28.715  0.00  0.00      WAT 
ATOM   4888  H2  WAT    32      25.405  46.332  28.493  0.00  0.00      WAT 
ATOM   4889  O   WAT    33      13.288  61.989  35.675  0.00  0.00      WAT 
ATOM   4890  H1  WAT    33      12.933  61.101  35.672  0.00  0.00      WAT 
ATOM   4891  H2  WAT    33      14.017  61.954  36.295  0.00  0.00      WAT 
ATOM   4892  O   WAT    34      41.327  70.045  71.550  0.00  0.00      WAT 
ATOM   4893  H1  WAT    34      42.107  69.989  72.102  0.00  0.00      WAT 
ATOM   4894  H2  WAT    34      41.419  70.879  71.089  0.00  0.00      WAT 
ATOM   4895  O   WAT    35      44.653  38.412  45.434  0.00  0.00      WAT 
ATOM   4896  H1  WAT    35      45.126  38.071  46.207  0.00  0.00      WAT 
ATOM   4897  H2  WAT    35      43.923  37.752  45.357  0.00  0.00      WAT 
ATOM   4898  O   WAT    36      45.926  40.638  20.260  0.00  0.00      WAT 
ATOM   4899  H1  WAT    36      45.131  40.852  20.786  0.00  0.00      WAT 
ATOM   4900  H2  WAT    36      46.074  39.703  20.483  0.00  0.00      WAT 
ATOM   4901  O   WAT    37      23.088  63.510  77.878  0.00  0.00      WAT 
ATOM   4902  H1  WAT    37      23.969  63.805  77.648  0.00  0.00      WAT 
ATOM   4903  H2  WAT    37      22.779  64.152  78.517  0.00  0.00      WAT 
ATOM   4904  O   WAT    38      11.109   3.004   6.849  0.00  0.00      WAT 
ATOM   4905  H1  WAT    38      10.469   2.308   7.000  0.00  0.00      WAT 
ATOM   4906  H2  WAT    38      11.133   3.105   5.897  0.00  0.00      WAT 
ATOM   4907  O   WAT    39      29.568  56.592  62.286  0.00  0.00      WAT 
ATOM   4908  H1  WAT    39      30.132  55.940  61.869  0.00  0.00      WAT 
ATOM   4909  H2  WAT    39      29.649  57.368  61.732  0.00  0.00      WAT 
ATOM   4910  O   WAT    40      42.218  78.564  67.940  0.00  0.00      WAT 
ATOM   4911  H1  WAT    40      41.418  78.523  67.415  0.00  0.00      WAT 
ATOM   4912  H2  WAT    40      41.970  79.067  68.716  0.00  0.00      WAT 
ATOM   4913  O   WAT    41       1.783  23.862  17.389  0.00  0.00      WAT 
ATOM   4914  H1  WAT    41       1.090  24.513  17.498  0.00  0.00      WAT 
ATOM   4915  H2  WAT    41       2.262  23.882  18.217  0.00  0.00      WAT 
ATOM   4916  O   WAT    42      35.140   1.981  66.387  0.00  0.00      WAT 
ATOM   4917  H1  WAT    42      35.000   1.129  66.801  0.00  0.00      WAT 
ATOM   4918  H2  WAT    42      35.498   2.531  67.084  0.00  0.00      WAT 
ATOM   4919  O   WAT    43       1.092  53.410  64.563  0.00  0.00      WAT 
ATOM   4920  H1  WAT    43       1.917  53.359  65.046  0.00  0.00      WAT 
ATOM   4921  H2  WAT    43       1.198  54.168  63.988  0.00  0.00      WAT 
ATOM   4922  O   WAT    44       5.235  72.498  51.456  0.00  0.00      WAT 
ATOM   4923  H1  WAT    44       5.809  71.734  51.399  0.00  0.00      WAT 
ATOM   4924  H2  WAT    44       4.594  72.267  52.128  0.00  0.00      WAT 
ATOM   4925  O   WAT    45       2.061  75.096  35.643  0.00  0.00      WAT 
ATOM   4926  H1  WAT    45       2.591  74.301  35.589  0.00  0.00      WAT 
ATOM   4927  H2  WAT    45       2.700  75.806  35.710  0.00  0.00      WAT 
ATOM   4928  O   WAT    46      52.109  31.145   3.987  0.00  0.00      WAT 
ATOM   4929  H1  WAT    46      52.632  30.457   4.399  0.00  0.00      WAT 
ATOM   4930  H2  WAT    46      52.001  30.854   3.081  0.00  0.00      WAT 
ATOM   4931  O   WAT    47      59.737  10.542  33.587  0.00  0.00      WAT 
ATOM   4932  H1  WAT    47      59.399  11.395  33.858  0.00  0.00      WAT 
ATOM   4933  H2  WAT    47      59.246   9.911  34.113  0.00  0.00      WAT 
ATOM   4934  O   WAT    48      22.976  88.307  63.239  0.00  0.00      WAT 
ATOM   4935  H1  WAT    48      23.531  87.537  63.119  0.00  0.00      WAT 
ATOM   4936  H2  WAT    48      22.107  88.023  62.956  0.00  0.00      WAT 
ATOM   4937  O   WAT    49       7.975  25.825  50.651  0.00  0.00      WAT 
ATOM   4938  H1  WAT    49       7.961  24.911  50.367  0.00  0.00      WAT 
ATOM   4939  H2  WAT    49       8.325  25.794  51.541  0.00  0.00      WAT 
ATOM   4940  O   WAT    50      34.893  38.295  31.316  0.00  0.00      WAT 
ATOM   4941  H1  WAT    50      35.048  39.132  30.867  0.00  0.00      WAT 
ATOM   4942  H2  WAT    50      35.769  38.073  31.684  0.00  0.00      WAT 
ATOM   4943  O   WAT    51      38.932   8.219  57.211  0.00  0.00      WAT 
ATOM   4944  H1  WAT    51      39.334   8.656  57.962  0.00  0.00      WAT 
ATOM   4945  H2  WAT    51      39.383   8.587  56.451  0.00  0.00      WAT 
ATOM   4946  O   WAT    52       3.792  56.483  72.907  0.00  0.00      WAT 
ATOM   4947  H1  WAT    52       2.881  56.235  72.752  0.00  0.00      WAT 
ATOM   4948  H2  WAT    52       4.298  55.716  72.638  0.00  0.00      WAT 
ATOM   4949  O   WAT    53      35.140  31.209   6.452  0.00  0.00      WAT 
ATOM   4950  H1  WAT    53      35.119  32.113   6.763  0.00  0.00      WAT 
ATOM   4951  H2  WAT    53      34.961  31.274   5.513  0.00  0.00      WAT 
ATOM   4952  O   WAT    54      27.814  36.509  75.611  0.00  0.00      WAT 
ATOM   4953  H1  WAT    54      27.288  37.212  75.231  0.00  0.00      WAT 
ATOM   4954  H2  WAT    54      27.347  35.707  75.376  0.00  0.00      WAT 
ATOM   4955  O   WAT    55      70.939   2.332  34.815  0.00  0.00      WAT 
ATOM   4956  H1  WAT    55      70.185   2.798  35.176  0.00  0.00      WAT 
ATOM   4957  H2  WAT    55      70.880   2.476  33.870  0.00  0.00      WAT 
ATOM   4958  O   WAT    56      24.828  45.212  47.244  0.00  0.00      WAT 
ATOM   4959  H1  WAT    56      25.479  44.647  47.658  0.00  0.00      WAT 
ATOM   4960  H2  WAT    56      24.993  46.079  47.614  0.00  0.00      WAT 
ATOM   4961  O   WAT    57      52.772  13.560  67.092  0.00  0.00      WAT 
ATOM   4962  H1  WAT    57      52.233  12.973  66.562  0.00  0.00      WAT 
ATOM   4963  H2  WAT    57      53.000  13.043  67.865  0.00  0.00      WAT 
ATOM   4964  O   WAT    58       4.314  62.470  44.398  0.00  0.00      WAT 
ATOM   4965  H1  WAT    58       5.095  62.638  44.926  0.00  0.00      WAT 
ATOM   4966  H2  WAT    58       3.712  63.178  44.629  0.00  0.00      WAT 
ATOM   4967  O   WAT    59      27.750  23.582   7.859  0.00  0.00      WAT 
ATOM   4968  H1  WAT    59      27.732  23.034   7.074  0.00  0.00      WAT 
ATOM   4969  H2  WAT    59      27.065  24.234   7.711  0.00  0.00      WAT 
ATOM   4970  O   WAT    60      69.141  81.192  66.086  0.00  0.00      WAT 
ATOM   4971  H1  WAT    60      68.336  81.708  66.044  0.00  0.00      WAT 
ATOM   4972  H2  WAT    60      69.222  80.949  67.008  0.00  0.00      WAT 
ATOM   4973  O   WAT    61      34.699   1.873  54.174  0.00  0.00      WAT 
ATOM   4974  H1  WAT    61      34.174   1.735  53.385  0.00  0.00      WAT 
ATOM   4975  H2  WAT    61      35.127   2.717  54.032  0.00  0.00      WAT 
ATOM   4976  O   WAT    62      57.766   1.269  29.162  0.00  0.00      WAT 
ATOM   4977  H1  WAT    62      57.210   1.615  29.860  0.00  0.00      WAT 
ATOM   4978  H2  WAT    62      57.585   0.329  29.155  0.00  0.00      WAT 
ATOM   4979  O   WAT    63      13.056  79.156  38.021  0.00  0.00      WAT 
ATOM   4980  H1  WAT    63      12.301  79.120  38.608  0.00  0.00      WAT 
ATOM   4981  H2  WAT    63      13.813  79.189  38.606  0.00  0.00      WAT 
ATOM   4982  O   WAT    64       0.595  26.606   2.964  0.00  0.00      WAT 
ATOM   4983  H1  WAT    64       0.881  26.877   2.091  0.00  0.00      WAT 
ATOM   4984  H2  WAT    64       1.174  27.079   3.563  0.00  0.00      WAT 
ATOM   4985  O   WAT    65      16.453  15.006  48.665  0.00  0.00      WAT 
ATOM   4986  H1  WAT    65      16.478  15.854  49.108  0.00  0.00      WAT 
ATOM   4987  H2  WAT    65      15.947  14.444  49.252  0.00  0.00      WAT 
ATOM   4988  O   WAT    66      24.641  39.981   4.908  0.00  0.00      WAT 
ATOM   4989  H1  WAT    66      24.909  40.889   4.767  0.00  0.00      WAT 
ATOM   4990  H2  WAT    66      25.350  39.460   4.531  0.00  0.00      WAT 
ATOM   4991  O   WAT    67      28.798  30.540  70.189  0.00  0.00      WAT 
ATOM   4992  H1  WAT    67      27.953  30.169  69.932  0.00  0.00      WAT 
ATOM   4993  H2  WAT    67      28.618  31.003  71.006  0.00  0.00      WAT 
ATOM   4994  O   WAT    68       3.256  15.761  77.545  0.00  0.00      WAT 
ATOM   4995  H1  WAT    68       2.980  15.740  78.461  0.00  0.00      WAT 
ATOM   4996  H2  WAT    68       4.195  15.577  77.574  0.00  0.00      WAT 
ATOM   4997  O   WAT    69       6.479  25.317  74.246  0.00  0.00      WAT 
ATOM   4998  H1  WAT    69       6.007  25.409  73.418  0.00  0.00      WAT 
ATOM   4999  H2  WAT    69       5.825  25.514  74.917  0.00  0.00      WAT 
ATOM   5000  O   WAT    70      58.667  37.256  23.781  0.00  0.00      WAT 
ATOM   5001  H1  WAT    70      59.028  36.828  22.986  0.00  0.00      WAT 
ATOM   5002  H2  WAT    70      58.628  36.523  24.418  0.00  0.00      WAT 
ATOM   5003  O   WAT    71      24.704  48.664  10.571  0.00  0.00      WAT 
ATOM   5004  H1  WAT    71      23.984  49.047  10.071  0.00  0.00      WAT 
ATOM   5005  H2  WAT    71      24.277  48.078  11.196  0.00  0.00      WAT 
ATOM   5006  O   WAT    72      70.566  68.905  56.504  0.00  0.00      WAT 
ATOM   5007  H1  WAT    72      71.389  69.218  56.880  0.00  0.00      WAT 
ATOM   5008  H2  WAT    72      70.680  69.011  55.559  0.00  0.00      WAT 
ATOM   5009  O   WAT    73      55.702  10.073  48.736  0.00  0.00      WAT 
ATOM   5010  H1  WAT    73      55.615  10.533  47.901  0.00  0.00      WAT 
ATOM   5011  H2  WAT    73      55.640  10.762  49.397  0.00  0.00      WAT 
ATOM   5012  O   WAT    74      23.763  83.699  19.714  0.00  0.00      WAT 
ATOM   5013  H1  WAT    74      24.475  83.642  20.351  0.00  0.00      WAT 
ATOM   5014  H2  WAT    74      23.628  84.638  19.588  0.00  0.00      WAT 
ATOM   5015  O   WAT    75      45.977  35.731  48.947  0.00  0.00      WAT 
ATOM   5016  H1  WAT    75      45.539  35.022  49.442  0.00  0.00      WAT 
ATOM   5017  H2  WAT    75      45.248  36.031  48.348  0.00  0.00      WAT 
ATOM   5018  O   WAT    76      37.452  78.024  77.534  0.00  0.00      WAT 
ATOM   5019  H1  WAT    76      37.521  78.698  76.858  0.00  0.00      WAT 
ATOM   5020  H2  WAT    76      37.483  78.509  78.359  0.00  0.00      WAT 
ATOM   5021  O   WAT    77      35.410  61.134  33.061  0.00  0.00      WAT 
ATOM   5022  H1  WAT    77      35.062  61.250  32.153  0.00  0.00      WAT 
ATOM   5023  H2  WAT    77      36.373  61.141  32.901  0.00  0.00      WAT 
ATOM   5024  O   WAT    78      38.999  35.989  63.963  0.00  0.00      WAT 
ATOM   5025  H1  WAT    78      38.178  36.478  63.919  0.00  0.00      WAT 
ATOM   5026  H2  WAT    78      39.626  36.606  64.340  0.00  0.00      WAT 
ATOM   5027  O   WAT    79       3.383  85.349  54.195  0.00  0.00      WAT 
ATOM   5028  H1  WAT    79       2.442  85.269  54.039  0.00  0.00      WAT 
ATOM   5029  H2  WAT    79       3.462  85.437  55.145  0.00  0.00      WAT 
ATOM   5030  O   WAT    80      31.531   3.236  57.849  0.00  0.00      WAT 
ATOM   5031  H1  WAT    80      32.285   3.761  57.580  0.00  0.00      WAT 
ATOM   5032  H2  WAT    80      31.449   3.398  58.788  0.00  0.00      WAT 
ATOM   5033  O   WAT    81      69.523  67.982  75.498  0.00  0.00      WAT 
ATOM   5034  H1  WAT    81      69.927  68.017  74.631  0.00  0.00      WAT 
ATOM   5035  H2  WAT    81      68.588  67.872  75.322  0.00  0.00      WAT 
ATOM   5036  O   WAT    82      50.281  41.315  73.478  0.00  0.00      WAT 
ATOM   5037  H1  WAT    82      50.955  41.454  72.812  0.00  0.00      WAT 
ATOM   5038  H2  WAT    82      50.565  40.530  73.947  0.00  0.00      WAT 
ATOM   5039  O   WAT    83      53.897  78.095  47.133  0.00  0.00      WAT 
ATOM   5040  H1  WAT    83      54.164  78.934  47.508  0.00  0.00      WAT 
ATOM   5041  H2  WAT    83      54.409  77.444  47.613  0.00  0.00      WAT 
ATOM   5042  O   WAT    84      32.827   3.257  19.262  0.00  0.00      WAT 
ATOM   5043  H1  WAT    84      33.471   3.162  19.963  0.00  0.00      WAT 
ATOM   5044  H2  WAT    84      32.219   3.922  19.585  0.00  0.00      WAT 
ATOM   5045  O   WAT    85       3.416  80.805  57.321  0.00  0.00      WAT 
ATOM   5046  H1  WAT    85       2.527  80.587  57.603  0.00  0.00      WAT 
ATOM   5047  H2  WAT    85       3.626  80.147  56.659  0.00  0.00      WAT 
ATOM   5048  O   WAT    86      36.449  55.250   2.363  0.00  0.00      WAT 
ATOM   5049  H1  WAT    86      36.963  55.090   3.155  0.00  0.00      WAT 
ATOM   5050  H2  WAT    86      35.542  55.278   2.668  0.00  0.00      WAT 
ATOM   5051  O   WAT    87      43.151  28.186  40.583  0.00  0.00      WAT 
ATOM   5052  H1  WAT    87      43.842  27.931  39.933  0.00  0.00      WAT 
ATOM   5053  H2  WAT    87      43.594  28.914  41.055  0.00  0.00      WAT 
ATOM   5054  O   WAT    88      51.723  78.686  20.130  0.00  0.00      WAT 
ATOM   5055  H1  WAT    88      51.495  77.900  20.626  0.00  0.00      WAT 
ATOM   5056  H2  WAT    88      52.675  78.750  20.208  0.00  0.00      WAT 
ATOM   5057  O   WAT    89      36.776  80.450  21.507  0.00  0.00      WAT 
ATOM   5058  H1  WAT    89      37.163  80.147  22.328  0.00  0.00      WAT 
ATOM   5059  H2  WAT    89      37.033  81.370  21.446  0.00  0.00      WAT 
ATOM   5060  O   WAT    90      47.132  43.481  37.916  0.00  0.00      WAT 
ATOM   5061  H1  WAT    90      46.411  43.729  37.310  0.00  0.00      WAT 
ATOM   5062  H2  WAT    90      46.698  43.512  38.781  0.00  0.00      WAT 
ATOM   5063  O   WAT    91      49.738  16.947  30.383  0.00  0.00      WAT 
ATOM   5064  H1  WAT    91      48.821  16.827  30.632  0.00  0.00      WAT 
ATOM   5065  H2  WAT    91      50.228  16.403  30.999  0.00  0.00      WAT 
ATOM   5066  O   WAT    92      18.332  49.528  70.434  0.00  0.00      WAT 
ATOM   5067  H1  WAT    92      18.679  50.311  70.863  0.00  0.00      WAT 
ATOM   5068  H2  WAT    92      19.108  49.010  70.219  0.00  0.00      WAT 
ATOM   5069  O   WAT    93      10.539  11.133  22.424  0.00  0.00      WAT 
ATOM   5070  H1  WAT    93       9.911  11.664  21.934  0.00  0.00      WAT 
ATOM   5071  H2  WAT    93      10.770  10.423  21.826  0.00  0.00      WAT 
ATOM   5072  O   WAT    94      37.117  82.818   3.672  0.00  0.00      WAT 
ATOM   5073  H1  WAT    94      36.961  83.677   4.065  0.00  0.00      WAT 
ATOM   5074  H2  WAT    94      37.170  82.219   4.416  0.00  0.00      WAT 
ATOM   5075  O   WAT    95      40.092  19.963  48.141  0.00  0.00      WAT 
ATOM   5076  H1  WAT    95      39.411  20.123  48.794  0.00  0.00      WAT 
ATOM   5077  H2  WAT    95      39.969  20.655  47.491  0.00  0.00      WAT 
ATOM   5078  O   WAT    96       9.854  72.523  33.702  0.00  0.00      WAT 
ATOM   5079  H1  WAT    96      10.488  73.050  33.214  0.00  0.00      WAT 
ATOM   5080  H2  WAT    96      10.349  72.182  34.447  0.00  0.00      WAT 
ATOM   5081  O   WAT    97      42.325  31.776  33.193  0.00  0.00      WAT 
ATOM   5082  H1  WAT    97      41.903  32.637  33.007  0.00  0.00      WAT 
ATOM   5083  H2  WAT    97      42.377  31.378  32.308  0.00  0.00      WAT 
ATOM   5084  O   WAT    98       9.947  36.519  42.447  0.00  0.00      WAT 
ATOM   5085  H1  WAT    98      10.096  37.058  41.670  0.00  0.00      WAT 
ATOM   5086  H2  WAT    98       9.891  37.147  43.167  0.00  0.00      WAT 
ATOM   5087  O   WAT    99       3.431  33.370  40.872  0.00  0.00      WAT 
ATOM   5088  H1  WAT    99       2.952  33.574  41.675  0.00  0.00      WAT 
ATOM   5089  H2  WAT    99       3.321  32.426  40.761  0.00  0.00      WAT 
ATOM   5090  O   WAT   100      55.715  39.208  61.750  0.00  0.00      WAT 
ATOM   5091  H1  WAT   100      55.284  40.035  61.534  0.00  0.00      WAT 
ATOM   5092  H2  WAT   100      56.354  39.440  62.424  0.00  0.00      WAT 
ATOM   5093  O   WAT   101      48.358   3.464  17.676  0.00  0.00      WAT 
ATOM   5094  H1  WAT   101      48.160   4.305  17.264  0.00  0.00      WAT 
ATOM   5095  H2  WAT   101      48.046   3.559  18.576  0.00  0.00      WAT 
ATOM   5096  O   WAT   102      69.524  28.494  25.827  0.00  0.00      WAT 
ATOM   5097  H1  WAT   102      69.992  28.791  26.607  0.00  0.00      WAT 
ATOM   5098  H2  WAT   102      69.605  29.221  25.209  0.00  0.00      WAT 
ATOM   5099  O   WAT   103      19.642  36.150  16.358  0.00  0.00      WAT 
ATOM   5100  H1  WAT   103      19.523  37.051  16.658  0.00  0.00      WAT 
ATOM   5101  H2  WAT   103      19.044  36.064  15.616  0.00  0.00      WAT 
ATOM   5102  O   WAT   104       3.432  74.619  20.003  0.00  0.00      WAT 
ATOM   5103  H1  WAT   104       2.638  74.745  20.522  0.00  0.00      WAT 
ATOM   5104  H2  WAT   104       3.733  73.740  20.234  0.00  0.00      WAT 
ATOM   5105  O   WAT   105      46.215  29.203  52.492  0.00  0.00      WAT 
ATOM   5106  H1  WAT   105      45.359  29.574  52.704  0.00  0.00      WAT 
ATOM   5107  H2  WAT   105      46.408  29.533  51.614  0.00  0.00      WAT 
ATOM   5108  O   WAT   106      27.509  35.422  13.323  0.00  0.00      WAT 
ATOM   5109  H1  WAT   106      26.890  35.819  12.711  0.00  0.00      WAT 
ATOM   5110  H2  WAT   106      28.167  35.008  12.765  0.00  0.00      WAT 
ATOM   5111  O   WAT   107      23.542  83.161  27.792  0.00  0.00      WAT 
ATOM   5112  H1  WAT   107      23.875  84.030  28.016  0.00  0.00      WAT 
ATOM   5113  H2  WAT   107      24.327  82.642  27.616  0.00  0.00      WAT 
ATOM   5114  O   WAT   108      55.465  21.263   0.522  0.00  0.00      WAT 
ATOM   5115  H1  WAT   108      55.494  21.606   1.416  0.00  0.00      WAT 
ATOM   5116  H2  WAT   108      54.888  21.866   0.054  0.00  0.00      WAT 
ATOM   5117  O   WAT   109      58.449   9.258  78.545  0.00  0.00      WAT 
ATOM   5118  H1  WAT   109      59.110   9.369  77.862  0.00  0.00      WAT 
ATOM   5119  H2  WAT   109      58.591   9.994  79.139  0.00  0.00      WAT 
ATOM   5120  O   WAT   110      42.733  84.776  39.756  0.00  0.00      WAT 
ATOM   5121  H1  WAT   110      43.225  85.594  39.833  0.00  0.00      WAT 
ATOM   5122  H2  WAT   110      43.393  84.090  39.850  0.00  0.00      WAT 
ATOM   5123  O   WAT   111      28.028   4.222  42.670  0.00  0.00      WAT 
ATOM   5124  H1  WAT   111      27.490   3.585  42.200  0.00  0.00      WAT 
ATOM   5125  H2  WAT   111      28.014   3.922  43.579  0.00  0.00      WAT 
ATOM   5126  O   WAT   112      48.042  69.881   3.559  0.00  0.00      WAT 
ATOM   5127  H1  WAT   112      47.432  70.280   2.939  0.00  0.00      WAT 
ATOM   5128  H2  WAT   112      48.719  70.545   3.690  0.00  0.00      WAT 
ATOM   5129  O   WAT   113      27.273   7.191  70.283  0.00  0.00      WAT 
ATOM   5130  H1  WAT   113      26.884   7.325  69.419  0.00  0.00      WAT 
ATOM   5131  H2  WAT   113      27.667   6.320  70.236  0.00  0.00      WAT 
ATOM   5132  O   WAT   114      28.710  67.136  23.713  0.00  0.00      WAT 
ATOM   5133  H1  WAT   114      29.495  67.642  23.500  0.00  0.00      WAT 
ATOM   5134  H2  WAT   114      28.187  67.157  22.911  0.00  0.00      WAT 
ATOM   5135  O   WAT   115       5.012  66.690   4.850  0.00  0.00      WAT 
ATOM   5136  H1  WAT   115       5.706  66.988   5.438  0.00  0.00      WAT 
ATOM   5137  H2  WAT   115       4.830  65.793   5.128  0.00  0.00      WAT 
ATOM   5138  O   WAT   116      24.076   4.513  15.052  0.00  0.00      WAT 
ATOM   5139  H1  WAT   116      23.502   4.255  15.773  0.00  0.00      WAT 
ATOM   5140  H2  WAT   116      23.484   4.655  14.314  0.00  0.00      WAT 
ATOM   5141  O   WAT   117       1.775  27.166  35.462  0.00  0.00      WAT 
ATOM   5142  H1  WAT   117       1.075  27.776  35.230  0.00  0.00      WAT 
ATOM   5143  H2  WAT   117       2.528  27.458  34.947  0.00  0.00      WAT 
ATOM   5144  O   WAT   118      64.501  35.965  79.307  0.00  0.00      WAT 
ATOM   5145  H1  WAT   118      64.231  35.055  79.182  0.00  0.00      WAT 
ATOM   5146  H2  WAT   118      65.278  35.910  79.863  0.00  0.00      WAT 
ATOM   5147  O   WAT   119       5.810  37.418  19.298  0.00  0.00      WAT 
ATOM   5148  H1  WAT   119       6.170  36.973  18.531  0.00  0.00      WAT 
ATOM   5149  H2  WAT   119       5.514  38.265  18.966  0.00  0.00      WAT 
ATOM   5150  O   WAT   120      18.229  81.023  61.995  0.00  0.00      WAT 
ATOM   5151  H1  WAT   120      17.294  81.100  62.190  0.00  0.00      WAT 
ATOM   5152  H2  WAT   120      18.523  81.926  61.873  0.00  0.00      WAT 
ATOM   5153  O   WAT   121      57.475  75.689  46.381  0.00  0.00      WAT 
ATOM   5154  H1  WAT   121      57.017  76.309  45.813  0.00  0.00      WAT 
ATOM   5155  H2  WAT   121      57.822  76.227  47.093  0.00  0.00      WAT 
ATOM   5156  O   WAT   122      12.982  61.072  59.923  0.00  0.00      WAT 
ATOM   5157  H1  WAT   122      13.864  60.966  59.567  0.00  0.00      WAT 
ATOM   5158  H2  WAT   122      12.828  60.271  60.424  0.00  0.00      WAT 
ATOM   5159  O   WAT   123      41.037  35.702  34.854  0.00  0.00      WAT 
ATOM   5160  H1  WAT   123      40.632  35.103  35.501  0.00  0.00      WAT 
ATOM   5161  H2  WAT   123      40.264  36.162  34.475  0.00  0.00      WAT 
ATOM   5162  O   WAT   124      53.378   6.022   7.803  0.00  0.00      WAT 
ATOM   5163  H1  WAT   124      53.971   5.278   7.907  0.00  0.00      WAT 
ATOM   5164  H2  WAT   124      53.593   6.603   8.533  0.00  0.00      WAT 
ATOM   5165  O   WAT   125      54.324  26.662  26.448  0.00  0.00      WAT 
ATOM   5166  H1  WAT   125      53.574  26.320  26.934  0.00  0.00      WAT 
ATOM   5167  H2  WAT   125      55.087  26.311  26.908  0.00  0.00      WAT 
ATOM   5168  O   WAT   126      36.660  67.990  67.949  0.00  0.00      WAT 
ATOM   5169  H1  WAT   126      35.823  68.072  68.405  0.00  0.00      WAT 
ATOM   5170  H2  WAT   126      36.442  67.559  67.123  0.00  0.00      WAT 
ATOM   5171  O   WAT   127      44.031  36.505  38.383  0.00  0.00      WAT 
ATOM   5172  H1  WAT   127      43.218  36.380  38.894  0.00  0.00      WAT 
ATOM   5173  H2  WAT   127      43.845  36.003  37.566  0.00  0.00      WAT 
ATOM   5174  O   WAT   128      27.708  52.374  14.578  0.00  0.00      WAT 
ATOM   5175  H1  WAT   128      27.076  52.289  13.863  0.00  0.00      WAT 
ATOM   5176  H2  WAT   128      27.911  53.309  14.608  0.00  0.00      WAT 
ATOM   5177  O   WAT   129      39.083   2.340  58.312  0.00  0.00      WAT 
ATOM   5178  H1  WAT   129      38.195   2.291  57.957  0.00  0.00      WAT 
ATOM   5179  H2  WAT   129      39.250   3.277  58.411  0.00  0.00      WAT 
ATOM   5180  O   WAT   130      43.537  35.419  35.962  0.00  0.00      WAT 
ATOM   5181  H1  WAT   130      44.023  35.851  35.244  0.00  0.00      WAT 
ATOM   5182  H2  WAT   130      42.635  35.363  35.600  0.00  0.00      WAT 
ATOM   5183  O   WAT   131      33.720  10.835  52.875  0.00  0.00      WAT 
ATOM   5184  H1  WAT   131      33.396  11.485  52.251  0.00  0.00      WAT 
ATOM   5185  H2  WAT   131      33.003  10.207  52.960  0.00  0.00      WAT 
ATOM   5186  O   WAT   132      15.957  29.066  78.189  0.00  0.00      WAT 
ATOM   5187  H1  WAT   132      15.898  29.037  77.234  0.00  0.00      WAT 
ATOM   5188  H2  WAT   132      15.694  28.191  78.472  0.00  0.00      WAT 
ATOM   5189  O   WAT   133      69.835  23.468  70.466  0.00  0.00      WAT 
ATOM   5190  H1  WAT   133      70.774  23.401  70.290  0.00  0.00      WAT 
ATOM   5191  H2  WAT   133      69.522  24.126  69.845  0.00  0.00      WAT 
ATOM   5192  O   WAT   134      29.765   1.428  27.099  0.00  0.00      WAT 
ATOM   5193  H1  WAT   134      29.034   0.971  27.515  0.00  0.00      WAT 
ATOM   5194  H2  WAT   134      30.304   1.732  27.829  0.00  0.00      WAT
[truncated: 3,488,567 more chars]
