# Supplementary material for: Mechanistic Modeling of Lys745 Sulfonylation in EGFR C797S Reveals Chemical Determinants for Inhibitor Activity and Discriminates Reversible from Irreversible Agents
Source: J Chem Inf Model. 2023 Feb 10;63(4):1301–12. doi: 10.1021/acs.jcim.2c01586 (PMC9976278; doi:10.1021/acs.jcim.2c01586)
Supplement: Supplementary file 2 — ci2c01586_si_002.zip [file ci2c01586_si_002.zip › TS1/TS1_UPR1444.pdb]

ATOM      1  N   NAL     1      32.728  64.024  25.051  0.00  0.00      A   
ATOM      2  H1  NAL     1      32.546  64.246  24.080  0.00  0.00      A   
ATOM      3  H2  NAL     1      33.578  64.493  25.337  0.00  0.00      A   
ATOM      4  H3  NAL     1      31.960  64.399  25.594  0.00  0.00      A   
ATOM      5  CA  NAL     1      32.829  62.559  25.243  0.00  0.00      A   
ATOM      6  HA  NAL     1      31.897  62.103  24.908  0.00  0.00      A   
ATOM      7  CB  NAL     1      33.985  61.985  24.419  0.00  0.00      A   
ATOM      8  HB1 NAL     1      33.793  62.166  23.367  0.00  0.00      A   
ATOM      9  HB2 NAL     1      34.925  62.458  24.707  0.00  0.00      A   
ATOM     10  HB3 NAL     1      34.070  60.912  24.579  0.00  0.00      A   
ATOM     11  C   NAL     1      33.032  62.198  26.715  0.00  0.00      A   
ATOM     12  O   NAL     1      33.480  63.038  27.489  0.00  0.00      A   
ATOM     13  N   LEU     2      32.770  60.941  27.106  0.00  0.00      A   
ATOM     14  H   LEU     2      32.414  60.279  26.418  0.00  0.00      A   
ATOM     15  CA  LEU     2      33.117  60.412  28.443  0.00  0.00      A   
ATOM     16  HA  LEU     2      32.615  61.025  29.194  0.00  0.00      A   
ATOM     17  CB  LEU     2      32.638  58.948  28.588  0.00  0.00      A   
ATOM     18  HB3 LEU     2      33.328  58.417  29.244  0.00  0.00      A   
ATOM     19  HB2 LEU     2      32.695  58.451  27.619  0.00  0.00      A   
ATOM     20  CG  LEU     2      31.223  58.747  29.169  0.00  0.00      A   
ATOM     21  HG  LEU     2      30.957  57.698  29.038  0.00  0.00      A   
ATOM     22  CD1 LEU     2      31.179  59.053  30.666  0.00  0.00      A   
ATOM     23 HD11 LEU     2      31.850  58.379  31.196  0.00  0.00      A   
ATOM     24 HD12 LEU     2      31.466  60.086  30.864  0.00  0.00      A   
ATOM     25 HD13 LEU     2      30.169  58.891  31.043  0.00  0.00      A   
ATOM     26  CD2 LEU     2      30.160  59.591  28.468  0.00  0.00      A   
ATOM     27 HD21 LEU     2      30.214  59.427  27.392  0.00  0.00      A   
ATOM     28 HD22 LEU     2      29.172  59.291  28.817  0.00  0.00      A   
ATOM     29 HD23 LEU     2      30.304  60.646  28.696  0.00  0.00      A   
ATOM     30  C   LEU     2      34.622  60.530  28.752  0.00  0.00      A   
ATOM     31  O   LEU     2      35.010  60.665  29.912  0.00  0.00      A   
ATOM     32  N   LEU     3      35.460  60.464  27.714  0.00  0.00      A   
ATOM     33  H   LEU     3      35.044  60.293  26.814  0.00  0.00      A   
ATOM     34  CA  LEU     3      36.891  60.763  27.736  0.00  0.00      A   
ATOM     35  HA  LEU     3      37.339  60.244  28.584  0.00  0.00      A   
ATOM     36  CB  LEU     3      37.498  60.212  26.427  0.00  0.00      A   
ATOM     37  HB3 LEU     3      37.038  60.731  25.584  0.00  0.00      A   
ATOM     38  HB2 LEU     3      37.252  59.153  26.338  0.00  0.00      A   
ATOM     39  CG  LEU     3      39.026  60.368  26.316  0.00  0.00      A   
ATOM     40  HG  LEU     3      39.303  61.408  26.477  0.00  0.00      A   
ATOM     41  CD1 LEU     3      39.742  59.506  27.355  0.00  0.00      A   
ATOM     42 HD11 LEU     3      39.532  59.870  28.358  0.00  0.00      A   
ATOM     43 HD12 LEU     3      39.416  58.469  27.274  0.00  0.00      A   
ATOM     44 HD13 LEU     3      40.816  59.556  27.197  0.00  0.00      A   
ATOM     45  CD2 LEU     3      39.498  59.961  24.919  0.00  0.00      A   
ATOM     46 HD21 LEU     3      39.025  60.598  24.172  0.00  0.00      A   
ATOM     47 HD22 LEU     3      40.579  60.083  24.848  0.00  0.00      A   
ATOM     48 HD23 LEU     3      39.241  58.922  24.721  0.00  0.00      A   
ATOM     49  C   LEU     3      37.165  62.276  27.880  0.00  0.00      A   
ATOM     50  O   LEU     3      36.940  63.041  26.937  0.00  0.00      A   
ATOM     51  N   ARG     4      37.702  62.706  29.030  0.00  0.00      A   
ATOM     52  H   ARG     4      37.788  62.040  29.789  0.00  0.00      A   
ATOM     53  CA  ARG     4      38.383  64.012  29.185  0.00  0.00      A   
ATOM     54  HA  ARG     4      37.893  64.753  28.557  0.00  0.00      A   
ATOM     55  CB  ARG     4      38.295  64.484  30.651  0.00  0.00      A   
ATOM     56  HB3 ARG     4      38.962  65.333  30.801  0.00  0.00      A   
ATOM     57  HB2 ARG     4      38.639  63.681  31.304  0.00  0.00      A   
ATOM     58  CG  ARG     4      36.870  64.894  31.079  0.00  0.00      A   
ATOM     59  HG3 ARG     4      36.841  64.993  32.164  0.00  0.00      A   
ATOM     60  HG2 ARG     4      36.175  64.098  30.811  0.00  0.00      A   
ATOM     61  CD  ARG     4      36.371  66.210  30.454  0.00  0.00      A   
ATOM     62  HD3 ARG     4      35.297  66.286  30.620  0.00  0.00      A   
ATOM     63  HD2 ARG     4      36.513  66.181  29.374  0.00  0.00      A   
ATOM     64  NE  ARG     4      37.047  67.405  31.006  0.00  0.00      A   
ATOM     65  HE  ARG     4      37.930  67.673  30.590  0.00  0.00      A   
ATOM     66  CZ  ARG     4      36.583  68.221  31.938  0.00  0.00      A   
ATOM     67  NH1 ARG     4      35.492  68.010  32.607  0.00  0.00      A   
ATOM     68 HH11 ARG     4      34.880  67.233  32.381  0.00  0.00      A   
ATOM     69 HH12 ARG     4      35.192  68.728  33.260  0.00  0.00      A   
ATOM     70  NH2 ARG     4      37.201  69.313  32.265  0.00  0.00      A   
ATOM     71 HH21 ARG     4      38.041  69.598  31.773  0.00  0.00      A   
ATOM     72 HH22 ARG     4      36.739  69.926  32.920  0.00  0.00      A   
ATOM     73  C   ARG     4      39.845  63.919  28.715  0.00  0.00      A   
ATOM     74  O   ARG     4      40.524  62.945  29.031  0.00  0.00      A   
ATOM     75  N   ILE     5      40.345  64.920  27.988  0.00  0.00      A   
ATOM     76  H   ILE     5      39.716  65.673  27.739  0.00  0.00      A   
ATOM     77  CA  ILE     5      41.722  64.970  27.454  0.00  0.00      A   
ATOM     78  HA  ILE     5      42.261  64.079  27.779  0.00  0.00      A   
ATOM     79  CB  ILE     5      41.743  64.953  25.906  0.00  0.00      A   
ATOM     80  HB  ILE     5      41.205  65.828  25.541  0.00  0.00      A   
ATOM     81  CG2 ILE     5      43.200  65.021  25.404  0.00  0.00      A   
ATOM     82 HG21 ILE     5      43.765  64.156  25.755  0.00  0.00      A   
ATOM     83 HG22 ILE     5      43.229  65.048  24.316  0.00  0.00      A   
ATOM     84 HG23 ILE     5      43.688  65.929  25.756  0.00  0.00      A   
ATOM     85  CG1 ILE     5      41.049  63.687  25.344  0.00  0.00      A   
ATOM     86 HG13 ILE     5      40.072  63.571  25.810  0.00  0.00      A   
ATOM     87 HG12 ILE     5      41.640  62.804  25.591  0.00  0.00      A   
ATOM     88  CD1 ILE     5      40.809  63.725  23.829  0.00  0.00      A   
ATOM     89 HD11 ILE     5      40.219  62.856  23.537  0.00  0.00      A   
ATOM     90 HD12 ILE     5      40.257  64.628  23.565  0.00  0.00      A   
ATOM     91 HD13 ILE     5      41.753  63.704  23.288  0.00  0.00      A   
ATOM     92  C   ILE     5      42.441  66.184  28.058  0.00  0.00      A   
ATOM     93  O   ILE     5      42.173  67.339  27.707  0.00  0.00      A   
ATOM     94  N   LEU     6      43.310  65.907  29.029  0.00  0.00      A   
ATOM     95  H   LEU     6      43.552  64.931  29.172  0.00  0.00      A   
ATOM     96  CA  LEU     6      43.878  66.868  29.973  0.00  0.00      A   
ATOM     97  HA  LEU     6      43.151  67.659  30.164  0.00  0.00      A   
ATOM     98  CB  LEU     6      44.187  66.159  31.309  0.00  0.00      A   
ATOM     99  HB3 LEU     6      44.830  66.824  31.887  0.00  0.00      A   
ATOM    100  HB2 LEU     6      44.756  65.248  31.116  0.00  0.00      A   
ATOM    101  CG  LEU     6      42.972  65.826  32.198  0.00  0.00      A   
ATOM    102  HG  LEU     6      42.358  66.716  32.288  0.00  0.00      A   
ATOM    103  CD1 LEU     6      42.099  64.683  31.677  0.00  0.00      A   
ATOM    104 HD11 LEU     6      41.335  64.438  32.415  0.00  0.00      A   
ATOM    105 HD12 LEU     6      41.591  64.995  30.768  0.00  0.00      A   
ATOM    106 HD13 LEU     6      42.713  63.806  31.480  0.00  0.00      A   
ATOM    107  CD2 LEU     6      43.470  65.458  33.595  0.00  0.00      A   
ATOM    108 HD21 LEU     6      43.837  66.357  34.086  0.00  0.00      A   
ATOM    109 HD22 LEU     6      42.657  65.051  34.196  0.00  0.00      A   
ATOM    110 HD23 LEU     6      44.277  64.729  33.534  0.00  0.00      A   
ATOM    111  C   LEU     6      45.168  67.516  29.447  0.00  0.00      A   
ATOM    112  O   LEU     6      45.989  66.868  28.790  0.00  0.00      A   
ATOM    113  N   LYS     7      45.371  68.780  29.826  0.00  0.00      A   
ATOM    114  H   LYS     7      44.620  69.257  30.318  0.00  0.00      A   
ATOM    115  CA  LYS     7      46.687  69.432  29.857  0.00  0.00      A   
ATOM    116  HA  LYS     7      47.299  69.068  29.029  0.00  0.00      A   
ATOM    117  CB  LYS     7      46.504  70.953  29.708  0.00  0.00      A   
ATOM    118  HB3 LYS     7      47.485  71.433  29.724  0.00  0.00      A   
ATOM    119  HB2 LYS     7      45.930  71.323  30.552  0.00  0.00      A   
ATOM    120  CG  LYS     7      45.786  71.337  28.400  0.00  0.00      A   
ATOM    121  HG3 LYS     7      44.826  70.827  28.327  0.00  0.00      A   
ATOM    122  HG2 LYS     7      46.402  71.015  27.560  0.00  0.00      A   
ATOM    123  CD  LYS     7      45.541  72.848  28.274  0.00  0.00      A   
ATOM    124  HD3 LYS     7      45.147  73.050  27.277  0.00  0.00      A   
ATOM    125  HD2 LYS     7      46.502  73.358  28.357  0.00  0.00      A   
ATOM    126  CE  LYS     7      44.580  73.447  29.315  0.00  0.00      A   
ATOM    127  HE3 LYS     7      44.559  74.529  29.166  0.00  0.00      A   
ATOM    128  HE2 LYS     7      44.971  73.267  30.321  0.00  0.00      A   
ATOM    129  NZ  LYS     7      43.199  72.914  29.204  0.00  0.00      A   
ATOM    130  HZ1 LYS     7      42.923  72.788  28.231  0.00  0.00      A   
ATOM    131  HZ2 LYS     7      43.137  72.005  29.662  0.00  0.00      A   
ATOM    132  HZ3 LYS     7      42.530  73.554  29.631  0.00  0.00      A   
ATOM    133  C   LYS     7      47.408  69.084  31.169  0.00  0.00      A   
ATOM    134  O   LYS     7      46.769  68.896  32.202  0.00  0.00      A   
ATOM    135  N   GLU     8      48.737  69.020  31.161  0.00  0.00      A   
ATOM    136  H   GLU     8      49.200  69.196  30.273  0.00  0.00      A   
ATOM    137  CA  GLU     8      49.578  68.736  32.341  0.00  0.00      A   
ATOM    138  HA  GLU     8      49.305  67.756  32.730  0.00  0.00      A   
ATOM    139  CB  GLU     8      51.063  68.692  31.953  0.00  0.00      A   
ATOM    140  HB3 GLU     8      51.660  68.590  32.859  0.00  0.00      A   
ATOM    141  HB2 GLU     8      51.335  69.629  31.466  0.00  0.00      A   
ATOM    142  CG  GLU     8      51.381  67.504  31.037  0.00  0.00      A   
ATOM    143  HG3 GLU     8      50.843  67.614  30.095  0.00  0.00      A   
ATOM    144  HG2 GLU     8      51.037  66.587  31.522  0.00  0.00      A   
ATOM    145  CD  GLU     8      52.880  67.389  30.747  0.00  0.00      A   
ATOM    146  OE1 GLU     8      53.408  66.253  30.763  0.00  0.00      A   
ATOM    147  OE2 GLU     8      53.550  68.412  30.473  0.00  0.00      A   
ATOM    148  C   GLU     8      49.381  69.733  33.495  0.00  0.00      A   
ATOM    149  O   GLU     8      49.633  69.408  34.653  0.00  0.00      A   
ATOM    150  N   THR     9      48.928  70.947  33.197  0.00  0.00      A   
ATOM    151  H   THR     9      48.723  71.154  32.228  0.00  0.00      A   
ATOM    152  CA  THR     9      48.486  71.943  34.184  0.00  0.00      A   
ATOM    153  HA  THR     9      49.311  72.156  34.862  0.00  0.00      A   
ATOM    154  CB  THR     9      48.090  73.241  33.473  0.00  0.00      A   
ATOM    155  HB  THR     9      47.633  73.928  34.186  0.00  0.00      A   
ATOM    156  CG2 THR     9      49.301  73.911  32.827  0.00  0.00      A   
ATOM    157 HG21 THR     9      50.060  74.109  33.584  0.00  0.00      A   
ATOM    158 HG22 THR     9      49.717  73.275  32.046  0.00  0.00      A   
ATOM    159 HG23 THR     9      48.991  74.853  32.385  0.00  0.00      A   
ATOM    160  OG1 THR     9      47.177  72.929  32.448  0.00  0.00      A   
ATOM    161  HG1 THR     9      46.665  73.742  32.252  0.00  0.00      A   
ATOM    162  C   THR     9      47.299  71.474  35.032  0.00  0.00      A   
ATOM    163  O   THR     9      47.152  71.900  36.179  0.00  0.00      A   
ATOM    164  N   GLU    10      46.418  70.635  34.492  0.00  0.00      A   
ATOM    165  H   GLU    10      46.593  70.297  33.550  0.00  0.00      A   
ATOM    166  CA  GLU    10      45.120  70.300  35.087  0.00  0.00      A   
ATOM    167  HA  GLU    10      44.722  71.181  35.594  0.00  0.00      A   
ATOM    168  CB  GLU    10      44.121  69.926  33.984  0.00  0.00      A   
ATOM    169  HB3 GLU    10      43.157  69.707  34.446  0.00  0.00      A   
ATOM    170  HB2 GLU    10      44.459  69.029  33.463  0.00  0.00      A   
ATOM    171  CG  GLU    10      43.935  71.069  32.979  0.00  0.00      A   
ATOM    172  HG3 GLU    10      44.872  71.267  32.465  0.00  0.00      A   
ATOM    173  HG2 GLU    10      43.639  71.975  33.513  0.00  0.00      A   
ATOM    174  CD  GLU    10      42.859  70.710  31.963  0.00  0.00      A   
ATOM    175  OE1 GLU    10      43.160  70.559  30.752  0.00  0.00      A   
ATOM    176  OE2 GLU    10      41.686  70.588  32.379  0.00  0.00      A   
ATOM    177  C   GLU    10      45.172  69.183  36.135  0.00  0.00      A   
ATOM    178  O   GLU    10      44.168  68.942  36.790  0.00  0.00      A   
ATOM    179  N   PHE    11      46.292  68.486  36.330  0.00  0.00      A   
ATOM    180  H   PHE    11      47.118  68.717  35.795  0.00  0.00      A   
ATOM    181  CA  PHE    11      46.379  67.376  37.288  0.00  0.00      A   
ATOM    182  HA  PHE    11      45.735  67.609  38.134  0.00  0.00      A   
ATOM    183  CB  PHE    11      45.870  66.082  36.633  0.00  0.00      A   
ATOM    184  HB3 PHE    11      44.865  66.248  36.244  0.00  0.00      A   
ATOM    185  HB2 PHE    11      45.783  65.317  37.406  0.00  0.00      A   
ATOM    186  CG  PHE    11      46.752  65.555  35.514  0.00  0.00      A   
ATOM    187  CD1 PHE    11      46.748  66.167  34.246  0.00  0.00      A   
ATOM    188  HD1 PHE    11      46.103  67.010  34.048  0.00  0.00      A   
ATOM    189  CE1 PHE    11      47.595  65.695  33.231  0.00  0.00      A   
ATOM    190  HE1 PHE    11      47.588  66.172  32.262  0.00  0.00      A   
ATOM    191  CZ  PHE    11      48.461  64.618  33.483  0.00  0.00      A   
ATOM    192  HZ  PHE    11      49.130  64.273  32.708  0.00  0.00      A   
ATOM    193  CE2 PHE    11      48.462  63.999  34.743  0.00  0.00      A   
ATOM    194  HE2 PHE    11      49.125  63.168  34.939  0.00  0.00      A   
ATOM    195  CD2 PHE    11      47.610  64.468  35.756  0.00  0.00      A   
ATOM    196  HD2 PHE    11      47.625  64.003  36.726  0.00  0.00      A   
ATOM    197  C   PHE    11      47.799  67.193  37.832  0.00  0.00      A   
ATOM    198  O   PHE    11      48.772  67.456  37.124  0.00  0.00      A   
ATOM    199  N   LYS    12      47.937  66.719  39.075  0.00  0.00      A   
ATOM    200  H   LYS    12      47.089  66.536  39.604  0.00  0.00      A   
ATOM    201  CA  LYS    12      49.222  66.627  39.787  0.00  0.00      A   
ATOM    202  HA  LYS    12      50.035  66.760  39.072  0.00  0.00      A   
ATOM    203  CB  LYS    12      49.293  67.762  40.831  0.00  0.00      A   
ATOM    204  HB3 LYS    12      48.587  67.544  41.635  0.00  0.00      A   
ATOM    205  HB2 LYS    12      48.983  68.698  40.368  0.00  0.00      A   
ATOM    206  CG  LYS    12      50.688  67.960  41.450  0.00  0.00      A   
ATOM    207  HG3 LYS    12      51.078  66.995  41.774  0.00  0.00      A   
ATOM    208  HG2 LYS    12      50.595  68.589  42.337  0.00  0.00      A   
ATOM    209  CD  LYS    12      51.693  68.613  40.488  0.00  0.00      A   
ATOM    210  HD3 LYS    12      51.649  68.123  39.516  0.00  0.00      A   
ATOM    211  HD2 LYS    12      52.693  68.458  40.888  0.00  0.00      A   
ATOM    212  CE  LYS    12      51.449  70.122  40.335  0.00  0.00      A   
ATOM    213  HE3 LYS    12      51.790  70.626  41.244  0.00  0.00      A   
ATOM    214  HE2 LYS    12      50.378  70.312  40.227  0.00  0.00      A   
ATOM    215  NZ  LYS    12      52.149  70.668  39.151  0.00  0.00      A   
ATOM    216  HZ1 LYS    12      52.149  71.686  39.152  0.00  0.00      A   
ATOM    217  HZ2 LYS    12      53.104  70.327  39.087  0.00  0.00      A   
ATOM    218  HZ3 LYS    12      51.672  70.351  38.307  0.00  0.00      A   
ATOM    219  C   LYS    12      49.409  65.256  40.437  0.00  0.00      A   
ATOM    220  O   LYS    12      48.572  64.832  41.233  0.00  0.00      A   
ATOM    221  N   LYS    13      50.507  64.574  40.095  0.00  0.00      A   
ATOM    222  H   LYS    13      51.125  65.016  39.418  0.00  0.00      A   
ATOM    223  CA  LYS    13      51.046  63.381  40.777  0.00  0.00      A   
ATOM    224  HA  LYS    13      50.239  62.689  41.022  0.00  0.00      A   
ATOM    225  CB  LYS    13      52.065  62.681  39.847  0.00  0.00      A   
ATOM    226  HB3 LYS    13      52.507  61.838  40.377  0.00  0.00      A   
ATOM    227  HB2 LYS    13      52.868  63.378  39.607  0.00  0.00      A   
ATOM    228  CG  LYS    13      51.422  62.169  38.543  0.00  0.00      A   
ATOM    229  HG3 LYS    13      50.942  62.999  38.025  0.00  0.00      A   
ATOM    230  HG2 LYS    13      50.648  61.448  38.802  0.00  0.00      A   
ATOM    231  CD  LYS    13      52.390  61.500  37.554  0.00  0.00      A   
ATOM    232  HD3 LYS    13      51.802  61.153  36.701  0.00  0.00      A   
ATOM    233  HD2 LYS    13      52.860  60.637  38.019  0.00  0.00      A   
ATOM    234  CE  LYS    13      53.489  62.449  37.066  0.00  0.00      A   
ATOM    235  HE3 LYS    13      54.367  62.349  37.711  0.00  0.00      A   
ATOM    236  HE2 LYS    13      53.128  63.477  37.154  0.00  0.00      A   
ATOM    237  NZ  LYS    13      53.853  62.197  35.652  0.00  0.00      A   
ATOM    238  HZ1 LYS    13      54.174  61.242  35.490  0.00  0.00      A   
ATOM    239  HZ2 LYS    13      53.067  62.363  35.031  0.00  0.00      A   
ATOM    240  HZ3 LYS    13      54.601  62.824  35.362  0.00  0.00      A   
ATOM    241  C   LYS    13      51.729  63.824  42.078  0.00  0.00      A   
ATOM    242  O   LYS    13      52.625  64.662  42.028  0.00  0.00      A   
ATOM    243  N   ILE    14      51.295  63.323  43.235  0.00  0.00      A   
ATOM    244  H   ILE    14      50.543  62.643  43.203  0.00  0.00      A   
ATOM    245  CA  ILE    14      51.707  63.814  44.569  0.00  0.00      A   
ATOM    246  HA  ILE    14      52.228  64.766  44.455  0.00  0.00      A   
ATOM    247  CB  ILE    14      50.461  64.087  45.449  0.00  0.00      A   
ATOM    248  HB  ILE    14      49.849  63.183  45.484  0.00  0.00      A   
ATOM    249  CG2 ILE    14      50.877  64.435  46.889  0.00  0.00      A   
ATOM    250 HG21 ILE    14      51.561  65.286  46.888  0.00  0.00      A   
ATOM    251 HG22 ILE    14      50.005  64.684  47.492  0.00  0.00      A   
ATOM    252 HG23 ILE    14      51.365  63.586  47.367  0.00  0.00      A   
ATOM    253  CG1 ILE    14      49.619  65.232  44.832  0.00  0.00      A   
ATOM    254 HG13 ILE    14      49.435  65.022  43.780  0.00  0.00      A   
ATOM    255 HG12 ILE    14      50.181  66.166  44.889  0.00  0.00      A   
ATOM    256  CD1 ILE    14      48.249  65.435  45.489  0.00  0.00      A   
ATOM    257 HD11 ILE    14      48.361  65.826  46.499  0.00  0.00      A   
ATOM    258 HD12 ILE    14      47.676  66.155  44.903  0.00  0.00      A   
ATOM    259 HD13 ILE    14      47.704  64.492  45.520  0.00  0.00      A   
ATOM    260  C   ILE    14      52.708  62.857  45.235  0.00  0.00      A   
ATOM    261  O   ILE    14      53.772  63.300  45.684  0.00  0.00      A   
ATOM    262  N   LYS    15      52.372  61.560  45.278  0.00  0.00      A   
ATOM    263  H   LYS    15      51.497  61.299  44.839  0.00  0.00      A   
ATOM    264  CA  LYS    15      53.245  60.450  45.701  0.00  0.00      A   
ATOM    265  HA  LYS    15      54.284  60.762  45.580  0.00  0.00      A   
ATOM    266  CB  LYS    15      53.034  60.074  47.185  0.00  0.00      A   
ATOM    267  HB3 LYS    15      53.207  60.960  47.794  0.00  0.00      A   
ATOM    268  HB2 LYS    15      53.790  59.335  47.456  0.00  0.00      A   
ATOM    269  CG  LYS    15      51.641  59.504  47.522  0.00  0.00      A   
ATOM    270  HG3 LYS    15      51.421  58.644  46.890  0.00  0.00      A   
ATOM    271  HG2 LYS    15      50.901  60.278  47.319  0.00  0.00      A   
ATOM    272  CD  LYS    15      51.488  59.074  48.990  0.00  0.00      A   
ATOM    273  HD3 LYS    15      50.433  58.860  49.169  0.00  0.00      A   
ATOM    274  HD2 LYS    15      51.770  59.908  49.632  0.00  0.00      A   
ATOM    275  CE  LYS    15      52.306  57.826  49.369  0.00  0.00      A   
ATOM    276  HE3 LYS    15      53.364  58.002  49.158  0.00  0.00      A   
ATOM    277  HE2 LYS    15      51.979  56.979  48.756  0.00  0.00      A   
ATOM    278  NZ  LYS    15      52.132  57.509  50.808  0.00  0.00      A   
ATOM    279  HZ1 LYS    15      52.561  56.623  51.078  0.00  0.00      A   
ATOM    280  HZ2 LYS    15      52.524  58.245  51.389  0.00  0.00      A   
ATOM    281  HZ3 LYS    15      51.146  57.424  51.043  0.00  0.00      A   
ATOM    282  C   LYS    15      53.039  59.233  44.799  0.00  0.00      A   
ATOM    283  O   LYS    15      51.935  59.027  44.288  0.00  0.00      A   
ATOM    284  N   VAL    16      54.069  58.406  44.650  0.00  0.00      A   
ATOM    285  H   VAL    16      54.926  58.631  45.144  0.00  0.00      A   
ATOM    286  CA  VAL    16      53.955  57.041  44.107  0.00  0.00      A   
ATOM    287  HA  VAL    16      53.528  57.093  43.105  0.00  0.00      A   
ATOM    288  CB  VAL    16      55.356  56.396  44.003  0.00  0.00      A   
ATOM    289  HB  VAL    16      55.827  56.427  44.985  0.00  0.00      A   
ATOM    290  CG1 VAL    16      55.336  54.934  43.534  0.00  0.00      A   
ATOM    291 HG11 VAL    16      54.894  54.300  44.302  0.00  0.00      A   
ATOM    292 HG12 VAL    16      54.780  54.841  42.601  0.00  0.00      A   
ATOM    293 HG13 VAL    16      56.357  54.587  43.377  0.00  0.00      A   
ATOM    294  CG2 VAL    16      56.236  57.168  43.008  0.00  0.00      A   
ATOM    295 HG21 VAL    16      55.802  57.113  42.009  0.00  0.00      A   
ATOM    296 HG22 VAL    16      56.328  58.212  43.304  0.00  0.00      A   
ATOM    297 HG23 VAL    16      57.237  56.735  42.988  0.00  0.00      A   
ATOM    298  C   VAL    16      53.017  56.204  44.992  0.00  0.00      A   
ATOM    299  O   VAL    16      52.930  56.420  46.201  0.00  0.00      A   
ATOM    300  N   LEU    17      52.321  55.239  44.387  0.00  0.00      A   
ATOM    301  H   LEU    17      52.393  55.187  43.377  0.00  0.00      A   
ATOM    302  CA  LEU    17      51.568  54.182  45.077  0.00  0.00      A   
ATOM    303  HA  LEU    17      51.666  54.314  46.155  0.00  0.00      A   
ATOM    304  CB  LEU    17      50.075  54.245  44.704  0.00  0.00      A   
ATOM    305  HB3 LEU    17      49.590  53.360  45.119  0.00  0.00      A   
ATOM    306  HB2 LEU    17      49.985  54.203  43.618  0.00  0.00      A   
ATOM    307  CG  LEU    17      49.302  55.466  45.224  0.00  0.00      A   
ATOM    308  HG  LEU    17      49.756  56.375  44.836  0.00  0.00      A   
ATOM    309  CD1 LEU    17      47.847  55.386  44.754  0.00  0.00      A   
ATOM    310 HD11 LEU    17      47.285  56.247  45.111  0.00  0.00      A   
ATOM    311 HD12 LEU    17      47.805  55.374  43.668  0.00  0.00      A   
ATOM    312 HD13 LEU    17      47.377  54.481  45.141  0.00  0.00      A   
ATOM    313  CD2 LEU    17      49.288  55.517  46.748  0.00  0.00      A   
ATOM    314 HD21 LEU    17      48.959  54.555  47.141  0.00  0.00      A   
ATOM    315 HD22 LEU    17      50.289  55.743  47.115  0.00  0.00      A   
ATOM    316 HD23 LEU    17      48.608  56.287  47.105  0.00  0.00      A   
ATOM    317  C   LEU    17      52.135  52.782  44.788  0.00  0.00      A   
ATOM    318  O   LEU    17      52.003  51.894  45.627  0.00  0.00      A   
ATOM    319  N   GLY    18      52.715  52.561  43.605  0.00  0.00      A   
ATOM    320  H   GLY    18      52.715  53.301  42.916  0.00  0.00      A   
ATOM    321  CA  GLY    18      53.387  51.312  43.229  0.00  0.00      A   
ATOM    322  HA3 GLY    18      52.792  50.459  43.547  0.00  0.00      A   
ATOM    323  HA2 GLY    18      54.349  51.255  43.739  0.00  0.00      A   
ATOM    324  C   GLY    18      53.632  51.213  41.721  0.00  0.00      A   
ATOM    325  O   GLY    18      53.330  52.149  40.976  0.00  0.00      A   
ATOM    326  N   SER    19      54.202  50.099  41.254  0.00  0.00      A   
ATOM    327  H   SER    19      54.467  49.378  41.914  0.00  0.00      A   
ATOM    328  CA  SER    19      54.612  49.922  39.853  0.00  0.00      A   
ATOM    329  HA  SER    19      54.003  50.564  39.221  0.00  0.00      A   
ATOM    330  CB  SER    19      56.070  50.360  39.720  0.00  0.00      A   
ATOM    331  HB3 SER    19      56.712  49.575  40.118  0.00  0.00      A   
ATOM    332  HB2 SER    19      56.234  51.274  40.295  0.00  0.00      A   
ATOM    333  OG  SER    19      56.387  50.613  38.367  0.00  0.00      A   
ATOM    334  HG  SER    19      56.059  51.510  38.151  0.00  0.00      A   
ATOM    335  C   SER    19      54.435  48.488  39.333  0.00  0.00      A   
ATOM    336  O   SER    19      54.288  47.543  40.112  0.00  0.00      A   
ATOM    337  N   GLY    20      54.441  48.330  38.008  0.00  0.00      A   
ATOM    338  H   GLY    20      54.524  49.158  37.425  0.00  0.00      A   
ATOM    339  CA  GLY    20      54.330  47.046  37.320  0.00  0.00      A   
ATOM    340  HA3 GLY    20      53.295  46.708  37.357  0.00  0.00      A   
ATOM    341  HA2 GLY    20      54.943  46.302  37.831  0.00  0.00      A   
ATOM    342  C   GLY    20      54.778  47.109  35.855  0.00  0.00      A   
ATOM    343  O   GLY    20      55.359  48.101  35.400  0.00  0.00      A   
ATOM    344  N   ALA    21      54.531  46.020  35.130  0.00  0.00      A   
ATOM    345  H   ALA    21      54.057  45.255  35.602  0.00  0.00      A   
ATOM    346  CA  ALA    21      54.996  45.783  33.761  0.00  0.00      A   
ATOM    347  HA  ALA    21      56.084  45.732  33.785  0.00  0.00      A   
ATOM    348  CB  ALA    21      54.473  44.421  33.298  0.00  0.00      A   
ATOM    349  HB1 ALA    21      54.897  44.177  32.324  0.00  0.00      A   
ATOM    350  HB2 ALA    21      54.767  43.654  34.011  0.00  0.00      A   
ATOM    351  HB3 ALA    21      53.386  44.441  33.221  0.00  0.00      A   
ATOM    352  C   ALA    21      54.616  46.877  32.749  0.00  0.00      A   
ATOM    353  O   ALA    21      55.367  47.131  31.808  0.00  0.00      A   
ATOM    354  N   PHE    22      53.427  47.467  32.876  0.00  0.00      A   
ATOM    355  H   PHE    22      52.855  47.227  33.677  0.00  0.00      A   
ATOM    356  CA  PHE    22      52.913  48.481  31.949  0.00  0.00      A   
ATOM    357  HA  PHE    22      53.293  48.262  30.950  0.00  0.00      A   
ATOM    358  CB  PHE    22      51.371  48.410  31.908  0.00  0.00      A   
ATOM    359  HB3 PHE    22      50.980  49.316  32.370  0.00  0.00      A   
ATOM    360  HB2 PHE    22      51.025  47.572  32.514  0.00  0.00      A   
ATOM    361  CG  PHE    22      50.732  48.255  30.537  0.00  0.00      A   
ATOM    362  CD1 PHE    22      49.645  49.074  30.167  0.00  0.00      A   
ATOM    363  HD1 PHE    22      49.283  49.833  30.843  0.00  0.00      A   
ATOM    364  CE1 PHE    22      49.012  48.899  28.923  0.00  0.00      A   
ATOM    365  HE1 PHE    22      48.178  49.527  28.644  0.00  0.00      A   
ATOM    366  CZ  PHE    22      49.461  47.901  28.042  0.00  0.00      A   
ATOM    367  HZ  PHE    22      48.975  47.766  27.086  0.00  0.00      A   
ATOM    368  CE2 PHE    22      50.538  47.076  28.409  0.00  0.00      A   
ATOM    369  HE2 PHE    22      50.882  46.307  27.732  0.00  0.00      A   
ATOM    370  CD2 PHE    22      51.167  47.246  29.655  0.00  0.00      A   
ATOM    371  HD2 PHE    22      51.981  46.592  29.936  0.00  0.00      A   
ATOM    372  C   PHE    22      53.393  49.904  32.288  0.00  0.00      A   
ATOM    373  O   PHE    22      53.473  50.732  31.382  0.00  0.00      A   
ATOM    374  N   GLY    23      53.672  50.212  33.561  0.00  0.00      A   
ATOM    375  H   GLY    23      53.524  49.480  34.248  0.00  0.00      A   
ATOM    376  CA  GLY    23      53.776  51.571  34.101  0.00  0.00      A   
ATOM    377  HA3 GLY    23      52.906  52.130  33.761  0.00  0.00      A   
ATOM    378  HA2 GLY    23      54.668  52.062  33.715  0.00  0.00      A   
ATOM    379  C   GLY    23      53.792  51.669  35.638  0.00  0.00      A   
ATOM    380  O   GLY    23      54.000  50.696  36.363  0.00  0.00      A   
ATOM    381  N   THR    24      53.547  52.878  36.147  0.00  0.00      A   
ATOM    382  H   THR    24      53.358  53.627  35.487  0.00  0.00      A   
ATOM    383  CA  THR    24      53.651  53.263  37.569  0.00  0.00      A   
ATOM    384  HA  THR    24      53.658  52.371  38.191  0.00  0.00      A   
ATOM    385  CB  THR    24      54.964  54.030  37.815  0.00  0.00      A   
ATOM    386  HB  THR    24      54.997  54.913  37.175  0.00  0.00      A   
ATOM    387  CG2 THR    24      55.170  54.462  39.267  0.00  0.00      A   
ATOM    388 HG21 THR    24      55.168  53.595  39.925  0.00  0.00      A   
ATOM    389 HG22 THR    24      56.129  54.969  39.356  0.00  0.00      A   
ATOM    390 HG23 THR    24      54.389  55.158  39.575  0.00  0.00      A   
ATOM    391  OG1 THR    24      56.060  53.189  37.510  0.00  0.00      A   
ATOM    392  HG1 THR    24      56.237  53.298  36.549  0.00  0.00      A   
ATOM    393  C   THR    24      52.446  54.110  37.983  0.00  0.00      A   
ATOM    394  O   THR    24      52.015  54.985  37.231  0.00  0.00      A   
ATOM    395  N   VAL    25      51.881  53.848  39.166  0.00  0.00      A   
ATOM    396  H   VAL    25      52.325  53.164  39.775  0.00  0.00      A   
ATOM    397  CA  VAL    25      50.720  54.575  39.708  0.00  0.00      A   
ATOM    398  HA  VAL    25      50.210  55.077  38.889  0.00  0.00      A   
ATOM    399  CB  VAL    25      49.695  53.638  40.381  0.00  0.00      A   
ATOM    400  HB  VAL    25      50.148  53.174  41.257  0.00  0.00      A   
ATOM    401  CG1 VAL    25      48.440  54.422  40.804  0.00  0.00      A   
ATOM    402 HG11 VAL    25      48.044  54.987  39.959  0.00  0.00      A   
ATOM    403 HG12 VAL    25      47.670  53.737  41.156  0.00  0.00      A   
ATOM    404 HG13 VAL    25      48.678  55.107  41.614  0.00  0.00      A   
ATOM    405  CG2 VAL    25      49.202  52.540  39.440  0.00  0.00      A   
ATOM    406 HG21 VAL    25      48.594  52.977  38.654  0.00  0.00      A   
ATOM    407 HG22 VAL    25      50.045  52.003  39.013  0.00  0.00      A   
ATOM    408 HG23 VAL    25      48.600  51.826  39.999  0.00  0.00      A   
ATOM    409  C   VAL    25      51.164  55.634  40.717  0.00  0.00      A   
ATOM    410  O   VAL    25      51.994  55.370  41.589  0.00  0.00      A   
ATOM    411  N   TYR    26      50.531  56.803  40.642  0.00  0.00      A   
ATOM    412  H   TYR    26      49.899  56.939  39.860  0.00  0.00      A   
ATOM    413  CA  TYR    26      50.703  57.929  41.553  0.00  0.00      A   
ATOM    414  HA  TYR    26      51.352  57.637  42.376  0.00  0.00      A   
ATOM    415  CB  TYR    26      51.352  59.099  40.805  0.00  0.00      A   
ATOM    416  HB3 TYR    26      51.452  59.931  41.503  0.00  0.00      A   
ATOM    417  HB2 TYR    26      50.674  59.421  40.015  0.00  0.00      A   
ATOM    418  CG  TYR    26      52.706  58.825  40.174  0.00  0.00      A   
ATOM    419  CD1 TYR    26      52.793  58.154  38.936  0.00  0.00      A   
ATOM    420  HD1 TYR    26      51.900  57.785  38.450  0.00  0.00      A   
ATOM    421  CE1 TYR    26      54.043  57.987  38.310  0.00  0.00      A   
ATOM    422  HE1 TYR    26      54.106  57.479  37.360  0.00  0.00      A   
ATOM    423  CZ  TYR    26      55.204  58.489  38.915  0.00  0.00      A   
ATOM    424  OH  TYR    26      56.412  58.352  38.306  0.00  0.00      A   
ATOM    425  HH  TYR    26      56.319  58.076  37.369  0.00  0.00      A   
ATOM    426  CE2 TYR    26      55.123  59.146  40.151  0.00  0.00      A   
ATOM    427  HE2 TYR    26      56.019  59.536  40.611  0.00  0.00      A   
ATOM    428  CD2 TYR    26      53.877  59.312  40.785  0.00  0.00      A   
ATOM    429  HD2 TYR    26      53.823  59.838  41.731  0.00  0.00      A   
ATOM    430  C   TYR    26      49.344  58.369  42.114  0.00  0.00      A   
ATOM    431  O   TYR    26      48.380  58.531  41.360  0.00  0.00      A   
ATOM    432  N   LYS    27      49.258  58.580  43.432  0.00  0.00      A   
ATOM    433  H   LYS    27      50.124  58.498  43.959  0.00  0.00      A   
ATOM    434  CA  LYS    27      48.142  59.301  44.068  0.00  0.00      A   
ATOM    435  HA  LYS    27      47.200  58.872  43.722  0.00  0.00      A   
ATOM    436  CB  LYS    27      48.231  59.180  45.600  0.00  0.00      A   
ATOM    437  HB3 LYS    27      49.105  59.725  45.955  0.00  0.00      A   
ATOM    438  HB2 LYS    27      48.350  58.135  45.867  0.00  0.00      A   
ATOM    439  CG  LYS    27      46.973  59.722  46.299  0.00  0.00      A   
ATOM    440  HG3 LYS    27      46.091  59.229  45.886  0.00  0.00      A   
ATOM    441  HG2 LYS    27      46.900  60.792  46.106  0.00  0.00      A   
ATOM    442  CD  LYS    27      47.001  59.502  47.819  0.00  0.00      A   
ATOM    443  HD3 LYS    27      47.896  59.971  48.233  0.00  0.00      A   
ATOM    444  HD2 LYS    27      47.021  58.433  48.037  0.00  0.00      A   
ATOM    445  CE  LYS    27      45.755  60.140  48.448  0.00  0.00      A   
ATOM    446  HE3 LYS    27      44.854  59.670  48.043  0.00  0.00      A   
ATOM    447  HE2 LYS    27      45.733  61.197  48.165  0.00  0.00      A   
ATOM    448  NZ  LYS    27      45.759  60.043  49.926  0.00  0.00      A   
ATOM    449  HZ1 LYS    27      45.648  59.092  50.269  0.00  0.00      A   
ATOM    450  HZ2 LYS    27      46.630  60.403  50.310  0.00  0.00      A   
ATOM    451  HZ3 LYS    27      45.015  60.616  50.311  0.00  0.00      A   
ATOM    452  C   LYS    27      48.197  60.767  43.637  0.00  0.00      A   
ATOM    453  O   LYS    27      49.287  61.347  43.593  0.00  0.00      A   
ATOM    454  N   GLY    28      47.049  61.365  43.331  0.00  0.00      A   
ATOM    455  H   GLY    28      46.177  60.845  43.359  0.00  0.00      A   
ATOM    456  CA  GLY    28      47.008  62.736  42.847  0.00  0.00      A   
ATOM    457  HA3 GLY    28      47.295  62.728  41.797  0.00  0.00      A   
ATOM    458  HA2 GLY    28      47.742  63.337  43.383  0.00  0.00      A   
ATOM    459  C   GLY    28      45.665  63.447  42.958  0.00  0.00      A   
ATOM    460  O   GLY    28      44.714  62.998  43.609  0.00  0.00      A   
ATOM    461  N   LEU    29      45.633  64.599  42.293  0.00  0.00      A   
ATOM    462  H   LEU    29      46.476  64.873  41.799  0.00  0.00      A   
ATOM    463  CA  LEU    29      44.546  65.567  42.335  0.00  0.00      A   
ATOM    464  HA  LEU    29      43.628  65.055  42.627  0.00  0.00      A   
ATOM    465  CB  LEU    29      44.895  66.638  43.383  0.00  0.00      A   
ATOM    466  HB3 LEU    29      45.733  67.229  43.010  0.00  0.00      A   
ATOM    467  HB2 LEU    29      45.218  66.154  44.306  0.00  0.00      A   
ATOM    468  CG  LEU    29      43.712  67.567  43.703  0.00  0.00      A   
ATOM    469  HG  LEU    29      43.226  67.892  42.784  0.00  0.00      A   
ATOM    470  CD1 LEU    29      42.696  66.839  44.586  0.00  0.00      A   
ATOM    471 HD11 LEU    29      41.890  67.505  44.874  0.00  0.00      A   
ATOM    472 HD12 LEU    29      42.264  65.997  44.054  0.00  0.00      A   
ATOM    473 HD13 LEU    29      43.176  66.473  45.494  0.00  0.00      A   
ATOM    474  CD2 LEU    29      44.213  68.806  44.436  0.00  0.00      A   
ATOM    475 HD21 LEU    29      44.985  69.303  43.848  0.00  0.00      A   
ATOM    476 HD22 LEU    29      43.398  69.505  44.593  0.00  0.00      A   
ATOM    477 HD23 LEU    29      44.620  68.509  45.398  0.00  0.00      A   
ATOM    478  C   LEU    29      44.345  66.198  40.954  0.00  0.00      A   
ATOM    479  O   LEU    29      45.301  66.681  40.340  0.00  0.00      A   
ATOM    480  N   TRP    30      43.102  66.213  40.483  0.00  0.00      A   
ATOM    481  H   TRP    30      42.372  65.816  41.070  0.00  0.00      A   
ATOM    482  CA  TRP    30      42.677  66.750  39.188  0.00  0.00      A   
ATOM    483  HA  TRP    30      43.546  67.000  38.581  0.00  0.00      A   
ATOM    484  CB  TRP    30      41.899  65.635  38.468  0.00  0.00      A   
ATOM    485  HB3 TRP    30      41.163  65.235  39.165  0.00  0.00      A   
ATOM    486  HB2 TRP    30      42.598  64.829  38.249  0.00  0.00      A   
ATOM    487  CG  TRP    30      41.173  65.946  37.192  0.00  0.00      A   
ATOM    488  CD1 TRP    30      41.577  66.782  36.206  0.00  0.00      A   
ATOM    489  HD1 TRP    30      42.488  67.362  36.211  0.00  0.00      A   
ATOM    490  NE1 TRP    30      40.642  66.789  35.188  0.00  0.00      A   
ATOM    491  HE1 TRP    30      40.707  67.368  34.349  0.00  0.00      A   
ATOM    492  CE2 TRP    30      39.612  65.915  35.441  0.00  0.00      A   
ATOM    493  CZ2 TRP    30      38.470  65.555  34.712  0.00  0.00      A   
ATOM    494  HZ2 TRP    30      38.276  66.016  33.757  0.00  0.00      A   
ATOM    495  CH2 TRP    30      37.591  64.601  35.250  0.00  0.00      A   
ATOM    496  HH2 TRP    30      36.698  64.315  34.711  0.00  0.00      A   
ATOM    497  CZ3 TRP    30      37.869  64.020  36.501  0.00  0.00      A   
ATOM    498  HZ3 TRP    30      37.176  63.302  36.918  0.00  0.00      A   
ATOM    499  CE3 TRP    30      39.025  64.384  37.219  0.00  0.00      A   
ATOM    500  HE3 TRP    30      39.223  63.936  38.181  0.00  0.00      A   
ATOM    501  CD2 TRP    30      39.919  65.357  36.717  0.00  0.00      A   
ATOM    502  C   TRP    30      41.866  68.035  39.413  0.00  0.00      A   
ATOM    503  O   TRP    30      40.949  68.057  40.226  0.00  0.00      A   
ATOM    504  N   ILE    31      42.236  69.115  38.726  0.00  0.00      A   
ATOM    505  H   ILE    31      42.995  69.002  38.067  0.00  0.00      A   
ATOM    506  CA  ILE    31      41.663  70.465  38.821  0.00  0.00      A   
ATOM    507  HA  ILE    31      40.754  70.428  39.420  0.00  0.00      A   
ATOM    508  CB  ILE    31      42.620  71.442  39.551  0.00  0.00      A   
ATOM    509  HB  ILE    31      42.220  72.448  39.420  0.00  0.00      A   
ATOM    510  CG2 ILE    31      42.584  71.139  41.056  0.00  0.00      A   
ATOM    511 HG21 ILE    31      43.153  71.885  41.608  0.00  0.00      A   
ATOM    512 HG22 ILE    31      41.553  71.190  41.399  0.00  0.00      A   
ATOM    513 HG23 ILE    31      42.992  70.149  41.260  0.00  0.00      A   
ATOM    514  CG1 ILE    31      44.078  71.430  39.029  0.00  0.00      A   
ATOM    515 HG13 ILE    31      44.080  71.509  37.944  0.00  0.00      A   
ATOM    516 HG12 ILE    31      44.554  70.486  39.292  0.00  0.00      A   
ATOM    517  CD1 ILE    31      44.929  72.588  39.569  0.00  0.00      A   
ATOM    518 HD11 ILE    31      45.882  72.615  39.041  0.00  0.00      A   
ATOM    519 HD12 ILE    31      44.415  73.537  39.408  0.00  0.00      A   
ATOM    520 HD13 ILE    31      45.124  72.454  40.633  0.00  0.00      A   
ATOM    521  C   ILE    31      41.238  70.961  37.423  0.00  0.00      A   
ATOM    522  O   ILE    31      41.895  71.844  36.850  0.00  0.00      A   
ATOM    523  N   PRO    32      40.143  70.403  36.858  0.00  0.00      A   
ATOM    524  CD  PRO    32      39.292  69.367  37.433  0.00  0.00      A   
ATOM    525  HD3 PRO    32      39.715  68.388  37.225  0.00  0.00      A   
ATOM    526  HD2 PRO    32      39.158  69.478  38.501  0.00  0.00      A   
ATOM    527  CG  PRO    32      37.946  69.498  36.734  0.00  0.00      A   
ATOM    528  HG3 PRO    32      37.409  68.549  36.709  0.00  0.00      A   
ATOM    529  HG2 PRO    32      37.353  70.262  37.238  0.00  0.00      A   
ATOM    530  CB  PRO    32      38.334  69.970  35.336  0.00  0.00      A   
ATOM    531  HB3 PRO    32      38.519  69.097  34.709  0.00  0.00      A   
ATOM    532  HB2 PRO    32      37.556  70.594  34.898  0.00  0.00      A   
ATOM    533  CA  PRO    32      39.649  70.737  35.526  0.00  0.00      A   
ATOM    534  HA  PRO    32      40.367  70.352  34.800  0.00  0.00      A   
ATOM    535  C   PRO    32      39.519  72.248  35.309  0.00  0.00      A   
ATOM    536  O   PRO    32      38.974  72.983  36.131  0.00  0.00      A   
ATOM    537  N   GLU    33      40.081  72.707  34.194  0.00  0.00      A   
ATOM    538  H   GLU    33      40.436  72.048  33.515  0.00  0.00      A   
ATOM    539  CA  GLU    33      40.323  74.064  33.764  0.00  0.00      A   
ATOM    540  HA  GLU    33      40.986  74.484  34.520  0.00  0.00      A   
ATOM    541  CB  GLU    33      41.011  74.232  32.418  0.00  0.00      A   
ATOM    542  HB3 GLU    33      40.374  74.014  31.561  0.00  0.00      A   
ATOM    543  HB2 GLU    33      41.935  73.655  32.376  0.00  0.00      A   
ATOM    544  CG  GLU    33      41.419  75.743  32.323  0.00  0.00      A   
ATOM    545  HG3 GLU    33      41.895  76.063  33.251  0.00  0.00      A   
ATOM    546  HG2 GLU    33      40.544  76.377  32.183  0.00  0.00      A   
ATOM    547  CD  GLU    33      42.321  75.869  31.067  0.00  0.00      A   
ATOM    548  OE1 GLU    33      43.553  76.207  31.177  0.00  0.00      A   
ATOM    549  OE2 GLU    33      41.811  75.314  30.054  0.00  0.00      A   
ATOM    550  C   GLU    33      39.026  74.873  33.836  0.00  0.00      A   
ATOM    551  O   GLU    33      38.070  74.537  33.162  0.00  0.00      A   
ATOM    552  N   GLY    34      38.992  75.893  34.754  0.00  0.00      A   
ATOM    553  H   GLY    34      39.833  76.058  35.290  0.00  0.00      A   
ATOM    554  CA  GLY    34      37.826  76.740  35.064  0.00  0.00      A   
ATOM    555  HA3 GLY    34      37.565  77.297  34.164  0.00  0.00      A   
ATOM    556  HA2 GLY    34      38.163  77.434  35.834  0.00  0.00      A   
ATOM    557  C   GLY    34      36.540  76.049  35.620  0.00  0.00      A   
ATOM    558  O   GLY    34      35.491  76.700  35.784  0.00  0.00      A   
ATOM    559  N   GLU    35      36.624  74.767  36.045  0.00  0.00      A   
ATOM    560  H   GLU    35      37.424  74.184  35.840  0.00  0.00      A   
ATOM    561  CA  GLU    35      35.565  74.212  36.847  0.00  0.00      A   
ATOM    562  HA  GLU    35      34.674  74.643  36.390  0.00  0.00      A   
ATOM    563  CB  GLU    35      35.488  72.674  36.558  0.00  0.00      A   
ATOM    564  HB3 GLU    35      34.993  72.107  37.346  0.00  0.00      A   
ATOM    565  HB2 GLU    35      36.516  72.312  36.562  0.00  0.00      A   
ATOM    566  CG  GLU    35      34.784  72.419  35.172  0.00  0.00      A   
ATOM    567  HG3 GLU    35      35.448  72.864  34.431  0.00  0.00      A   
ATOM    568  HG2 GLU    35      33.777  72.836  35.159  0.00  0.00      A   
ATOM    569  CD  GLU    35      34.503  70.907  34.918  0.00  0.00      A   
ATOM    570  OE1 GLU    35      34.983  70.389  33.903  0.00  0.00      A   
ATOM    571  OE2 GLU    35      33.718  70.288  35.683  0.00  0.00      A   
ATOM    572  C   GLU    35      35.630  74.372  38.335  0.00  0.00      A   
ATOM    573  O   GLU    35      34.675  73.971  39.087  0.00  0.00      A   
ATOM    574  N   LYS    36      36.766  74.973  38.857  0.00  0.00      A   
ATOM    575  H   LYS    36      37.487  75.302  38.231  0.00  0.00      A   
ATOM    576  CA  LYS    36      36.937  75.113  40.313  0.00  0.00      A   
ATOM    577  HA  LYS    36      38.011  75.228  40.461  0.00  0.00      A   
ATOM    578  CB  LYS    36      36.515  76.560  40.806  0.00  0.00      A   
ATOM    579  HB3 LYS    36      36.384  76.616  41.887  0.00  0.00      A   
ATOM    580  HB2 LYS    36      35.580  76.823  40.312  0.00  0.00      A   
ATOM    581  CG  LYS    36      37.443  77.701  40.401  0.00  0.00      A   
ATOM    582  HG3 LYS    36      37.350  77.777  39.317  0.00  0.00      A   
ATOM    583  HG2 LYS    36      38.470  77.464  40.677  0.00  0.00      A   
ATOM    584  CD  LYS    36      37.043  79.000  41.091  0.00  0.00      A   
ATOM    585  HD3 LYS    36      37.256  78.934  42.158  0.00  0.00      A   
ATOM    586  HD2 LYS    36      35.994  79.286  41.024  0.00  0.00      A   
ATOM    587  CE  LYS    36      37.779  80.262  40.561  0.00  0.00      A   
ATOM    588  HE3 LYS    36      37.577  80.540  39.527  0.00  0.00      A   
ATOM    589  HE2 LYS    36      38.854  80.126  40.681  0.00  0.00      A   
ATOM    590  NZ  LYS    36      37.412  81.552  41.298  0.00  0.00      A   
ATOM    591  HZ1 LYS    36      37.696  81.528  42.267  0.00  0.00      A   
ATOM    592  HZ2 LYS    36      37.823  82.384  40.900  0.00  0.00      A   
ATOM    593  HZ3 LYS    36      36.432  81.791  41.250  0.00  0.00      A   
ATOM    594  C   LYS    36      36.519  73.987  41.298  0.00  0.00      A   
ATOM    595  O   LYS    36      35.931  74.248  42.303  0.00  0.00      A   
ATOM    596  N   VAL    37      36.924  72.752  41.001  0.00  0.00      A   
ATOM    597  H   VAL    37      37.377  72.668  40.102  0.00  0.00      A   
ATOM    598  CA  VAL    37      36.798  71.579  41.843  0.00  0.00      A   
ATOM    599  HA  VAL    37      36.796  71.952  42.867  0.00  0.00      A   
ATOM    600  CB  VAL    37      35.492  70.847  41.505  0.00  0.00      A   
ATOM    601  HB  VAL    37      34.646  71.534  41.472  0.00  0.00      A   
ATOM    602  CG1 VAL    37      35.487  70.008  40.250  0.00  0.00      A   
ATOM    603 HG11 VAL    37      35.419  70.640  39.364  0.00  0.00      A   
ATOM    604 HG12 VAL    37      36.257  69.237  40.286  0.00  0.00      A   
ATOM    605 HG13 VAL    37      34.502  69.546  40.187  0.00  0.00      A   
ATOM    606  CG2 VAL    37      35.192  69.841  42.744  0.00  0.00      A   
ATOM    607 HG21 VAL    37      36.062  69.202  42.896  0.00  0.00      A   
ATOM    608 HG22 VAL    37      35.018  70.434  43.642  0.00  0.00      A   
ATOM    609 HG23 VAL    37      34.258  69.301  42.587  0.00  0.00      A   
ATOM    610  C   VAL    37      38.097  70.631  41.697  0.00  0.00      A   
ATOM    611  O   VAL    37      38.553  70.305  40.599  0.00  0.00      A   
ATOM    612  N   LYS    38      38.593  70.270  42.882  0.00  0.00      A   
ATOM    613  H   LYS    38      38.087  70.610  43.692  0.00  0.00      A   
ATOM    614  CA  LYS    38      39.786  69.490  43.200  0.00  0.00      A   
ATOM    615  HA  LYS    38      40.496  69.516  42.373  0.00  0.00      A   
ATOM    616  CB  LYS    38      40.399  70.142  44.455  0.00  0.00      A   
ATOM    617  HB3 LYS    38      41.219  69.539  44.825  0.00  0.00      A   
ATOM    618  HB2 LYS    38      39.640  70.153  45.237  0.00  0.00      A   
ATOM    619  CG  LYS    38      40.908  71.581  44.225  0.00  0.00      A   
ATOM    620  HG3 LYS    38      40.289  72.094  43.489  0.00  0.00      A   
ATOM    621  HG2 LYS    38      41.924  71.540  43.833  0.00  0.00      A   
ATOM    622  CD  LYS    38      40.883  72.427  45.506  0.00  0.00      A   
ATOM    623  HD3 LYS    38      39.856  72.478  45.869  0.00  0.00      A   
ATOM    624  HD2 LYS    38      41.196  73.443  45.267  0.00  0.00      A   
ATOM    625  CE  LYS    38      41.774  71.856  46.614  0.00  0.00      A   
ATOM    626  HE3 LYS    38      41.622  70.775  46.676  0.00  0.00      A   
ATOM    627  HE2 LYS    38      41.466  72.282  47.573  0.00  0.00      A   
ATOM    628  NZ  LYS    38      43.198  72.166  46.367  0.00  0.00      A   
ATOM    629  HZ1 LYS    38      43.814  71.588  46.936  0.00  0.00      A   
ATOM    630  HZ2 LYS    38      43.458  72.029  45.394  0.00  0.00      A   
ATOM    631  HZ3 LYS    38      43.397  73.140  46.566  0.00  0.00      A   
ATOM    632  C   LYS    38      39.372  68.032  43.435  0.00  0.00      A   
ATOM    633  O   LYS    38      39.006  67.643  44.548  0.00  0.00      A   
ATOM    634  N   ILE    39      39.358  67.244  42.365  0.00  0.00      A   
ATOM    635  H   ILE    39      39.703  67.643  41.496  0.00  0.00      A   
ATOM    636  CA  ILE    39      38.857  65.862  42.318  0.00  0.00      A   
ATOM    637  HA  ILE    39      38.030  65.780  43.021  0.00  0.00      A   
ATOM    638  CB  ILE    39      38.295  65.525  40.912  0.00  0.00      A   
ATOM    639  HB  ILE    39      39.113  65.556  40.192  0.00  0.00      A   
ATOM    640  CG2 ILE    39      37.691  64.105  40.913  0.00  0.00      A   
ATOM    641 HG21 ILE    39      36.835  64.061  41.588  0.00  0.00      A   
ATOM    642 HG22 ILE    39      37.362  63.832  39.911  0.00  0.00      A   
ATOM    643 HG23 ILE    39      38.429  63.368  41.225  0.00  0.00      A   
ATOM    644  CG1 ILE    39      37.233  66.564  40.479  0.00  0.00      A   
ATOM    645 HG13 ILE    39      37.683  67.554  40.509  0.00  0.00      A   
ATOM    646 HG12 ILE    39      36.400  66.546  41.184  0.00  0.00      A   
ATOM    647  CD1 ILE    39      36.685  66.390  39.057  0.00  0.00      A   
ATOM    648 HD11 ILE    39      35.996  67.205  38.833  0.00  0.00      A   
ATOM    649 HD12 ILE    39      37.505  66.423  38.341  0.00  0.00      A   
ATOM    650 HD13 ILE    39      36.146  65.448  38.960  0.00  0.00      A   
ATOM    651  C   ILE    39      39.990  64.894  42.713  0.00  0.00      A   
ATOM    652  O   ILE    39      41.021  64.869  42.031  0.00  0.00      A   
ATOM    653  N   PRO    40      39.854  64.104  43.797  0.00  0.00      A   
ATOM    654  CD  PRO    40      38.706  64.055  44.697  0.00  0.00      A   
ATOM    655  HD3 PRO    40      38.659  64.976  45.280  0.00  0.00      A   
ATOM    656  HD2 PRO    40      37.775  63.911  44.147  0.00  0.00      A   
ATOM    657  CG  PRO    40      38.937  62.868  45.632  0.00  0.00      A   
ATOM    658  HG3 PRO    40      38.561  63.068  46.637  0.00  0.00      A   
ATOM    659  HG2 PRO    40      38.462  61.977  45.218  0.00  0.00      A   
ATOM    660  CB  PRO    40      40.455  62.699  45.618  0.00  0.00      A   
ATOM    661  HB3 PRO    40      40.899  63.385  46.340  0.00  0.00      A   
ATOM    662  HB2 PRO    40      40.747  61.675  45.841  0.00  0.00      A   
ATOM    663  CA  PRO    40      40.863  63.125  44.205  0.00  0.00      A   
ATOM    664  HA  PRO    40      41.845  63.597  44.246  0.00  0.00      A   
ATOM    665  C   PRO    40      40.916  61.944  43.221  0.00  0.00      A   
ATOM    666  O   PRO    40      39.891  61.318  42.933  0.00  0.00      A   
ATOM    667  N   VAL    41      42.109  61.637  42.693  0.00  0.00      A   
ATOM    668  H   VAL    41      42.924  62.153  43.011  0.00  0.00      A   
ATOM    669  CA  VAL    41      42.316  60.664  41.597  0.00  0.00      A   
ATOM    670  HA  VAL    41      41.479  59.965  41.581  0.00  0.00      A   
ATOM    671  CB  VAL    41      42.361  61.360  40.213  0.00  0.00      A   
ATOM    672  HB  VAL    41      42.581  60.610  39.455  0.00  0.00      A   
ATOM    673  CG1 VAL    41      41.013  61.979  39.832  0.00  0.00      A   
ATOM    674 HG11 VAL    41      40.782  62.822  40.479  0.00  0.00      A   
ATOM    675 HG12 VAL    41      41.046  62.321  38.798  0.00  0.00      A   
ATOM    676 HG13 VAL    41      40.226  61.231  39.931  0.00  0.00      A   
ATOM    677  CG2 VAL    41      43.447  62.439  40.110  0.00  0.00      A   
ATOM    678 HG21 VAL    41      44.418  62.024  40.378  0.00  0.00      A   
ATOM    679 HG22 VAL    41      43.499  62.807  39.086  0.00  0.00      A   
ATOM    680 HG23 VAL    41      43.214  63.267  40.778  0.00  0.00      A   
ATOM    681  C   VAL    41      43.583  59.814  41.769  0.00  0.00      A   
ATOM    682  O   VAL    41      44.479  60.133  42.555  0.00  0.00      A   
ATOM    683  N   ALA    42      43.683  58.751  40.971  0.00  0.00      A   
ATOM    684  H   ALA    42      42.904  58.559  40.347  0.00  0.00      A   
ATOM    685  CA  ALA    42      44.883  57.944  40.773  0.00  0.00      A   
ATOM    686  HA  ALA    42      45.690  58.320  41.406  0.00  0.00      A   
ATOM    687  CB  ALA    42      44.581  56.501  41.194  0.00  0.00      A   
ATOM    688  HB1 ALA    42      43.768  56.101  40.586  0.00  0.00      A   
ATOM    689  HB2 ALA    42      45.470  55.883  41.058  0.00  0.00      A   
ATOM    690  HB3 ALA    42      44.288  56.479  42.244  0.00  0.00      A   
ATOM    691  C   ALA    42      45.339  58.049  39.306  0.00  0.00      A   
ATOM    692  O   ALA    42      44.520  58.065  38.385  0.00  0.00      A   
ATOM    693  N   ILE    43      46.649  58.163  39.087  0.00  0.00      A   
ATOM    694  H   ILE    43      47.264  58.171  39.896  0.00  0.00      A   
ATOM    695  CA  ILE    43      47.264  58.496  37.795  0.00  0.00      A   
ATOM    696  HA  ILE    43      46.501  58.560  37.018  0.00  0.00      A   
ATOM    697  CB  ILE    43      47.977  59.869  37.892  0.00  0.00      A   
ATOM    698  HB  ILE    43      48.730  59.794  38.678  0.00  0.00      A   
ATOM    699  CG2 ILE    43      48.696  60.204  36.569  0.00  0.00      A   
ATOM    700 HG21 ILE    43      49.151  61.192  36.619  0.00  0.00      A   
ATOM    701 HG22 ILE    43      49.491  59.483  36.376  0.00  0.00      A   
ATOM    702 HG23 ILE    43      47.990  60.182  35.740  0.00  0.00      A   
ATOM    703  CG1 ILE    43      47.008  61.017  38.272  0.00  0.00      A   
ATOM    704 HG13 ILE    43      46.267  60.674  38.992  0.00  0.00      A   
ATOM    705 HG12 ILE    43      46.471  61.354  37.386  0.00  0.00      A   
ATOM    706  CD1 ILE    43      47.725  62.207  38.923  0.00  0.00      A   
ATOM    707 HD11 ILE    43      46.998  62.982  39.166  0.00  0.00      A   
ATOM    708 HD12 ILE    43      48.214  61.879  39.841  0.00  0.00      A   
ATOM    709 HD13 ILE    43      48.474  62.621  38.252  0.00  0.00      A   
ATOM    710  C   ILE    43      48.240  57.374  37.435  0.00  0.00      A   
ATOM    711  O   ILE    43      49.255  57.215  38.113  0.00  0.00      A   
ATOM    712  N   LYN    44      47.933  56.578  36.408  0.00  0.00      A   
ATOM    713  H   LYN    44      47.089  56.783  35.879  0.00  0.00      A   
ATOM    714  CA  LYN    44      48.741  55.423  35.994  0.00  0.00      A   
ATOM    715  HA  LYN    44      49.490  55.234  36.762  0.00  0.00      A   
ATOM    716  CB  LYN    44      47.851  54.170  35.927  0.00  0.00      A   
ATOM    717  HB3 LYN    44      47.189  54.222  35.064  0.00  0.00      A   
ATOM    718  HB2 LYN    44      47.237  54.152  36.829  0.00  0.00      A   
ATOM    719  CG  LYN    44      48.665  52.866  35.872  0.00  0.00      A   
ATOM    720  HG3 LYN    44      49.474  52.918  36.600  0.00  0.00      A   
ATOM    721  HG2 LYN    44      49.112  52.759  34.883  0.00  0.00      A   
ATOM    722  CD  LYN    44      47.781  51.636  36.177  0.00  0.00      A   
ATOM    723  HD3 LYN    44      47.186  51.399  35.295  0.00  0.00      A   
ATOM    724  HD2 LYN    44      47.097  51.867  36.993  0.00  0.00      A   
ATOM    725  CE  LYN    44      48.588  50.400  36.598  0.00  0.00      A   
ATOM    726  HE3 LYN    44      47.908  49.549  36.695  0.00  0.00      A   
ATOM    727  HE2 LYN    44      48.998  50.566  37.599  0.00  0.00      A   
ATOM    728  NZ  LYN    44      49.620  50.062  35.614  0.00  0.00      A   
ATOM    729  HZ2 LYN    44      50.360  50.759  35.599  0.00  0.00      A   
ATOM    730  HZ3 LYN    44      48.890  49.923  34.203  0.00  0.00      A   
ATOM    731  C   LYN    44      49.494  55.746  34.699  0.00  0.00      A   
ATOM    732  O   LYN    44      48.901  55.878  33.628  0.00  0.00      A   
ATOM    733  N   GLU    45      50.807  55.937  34.824  0.00  0.00      A   
ATOM    734  H   GLU    45      51.224  55.767  35.735  0.00  0.00      A   
ATOM    735  CA  GLU    45      51.690  56.469  33.783  0.00  0.00      A   
ATOM    736  HA  GLU    45      51.077  56.858  32.974  0.00  0.00      A   
ATOM    737  CB  GLU    45      52.507  57.637  34.349  0.00  0.00      A   
ATOM    738  HB3 GLU    45      53.135  57.281  35.167  0.00  0.00      A   
ATOM    739  HB2 GLU    45      51.820  58.387  34.742  0.00  0.00      A   
ATOM    740  CG  GLU    45      53.389  58.274  33.266  0.00  0.00      A   
ATOM    741  HG3 GLU    45      52.785  58.456  32.376  0.00  0.00      A   
ATOM    742  HG2 GLU    45      54.193  57.588  32.994  0.00  0.00      A   
ATOM    743  CD  GLU    45      53.996  59.589  33.750  0.00  0.00      A   
ATOM    744  OE1 GLU    45      53.849  60.624  33.063  0.00  0.00      A   
ATOM    745  OE2 GLU    45      54.611  59.616  34.841  0.00  0.00      A   
ATOM    746  C   GLU    45      52.606  55.382  33.213  0.00  0.00      A   
ATOM    747  O   GLU    45      53.344  54.720  33.948  0.00  0.00      A   
ATOM    748  N   LEU    46      52.536  55.161  31.903  0.00  0.00      A   
ATOM    749  H   LEU    46      51.944  55.769  31.343  0.00  0.00      A   
ATOM    750  CA  LEU    46      53.104  53.973  31.263  0.00  0.00      A   
ATOM    751  HA  LEU    46      52.929  53.131  31.926  0.00  0.00      A   
ATOM    752  CB  LEU    46      52.321  53.687  29.968  0.00  0.00      A   
ATOM    753  HB3 LEU    46      52.689  52.756  29.543  0.00  0.00      A   
ATOM    754  HB2 LEU    46      52.519  54.482  29.249  0.00  0.00      A   
ATOM    755  CG  LEU    46      50.792  53.567  30.168  0.00  0.00      A   
ATOM    756  HG  LEU    46      50.381  54.546  30.406  0.00  0.00      A   
ATOM    757  CD1 LEU    46      50.126  53.082  28.885  0.00  0.00      A   
ATOM    758 HD11 LEU    46      50.440  52.058  28.671  0.00  0.00      A   
ATOM    759 HD12 LEU    46      49.045  53.130  29.014  0.00  0.00      A   
ATOM    760 HD13 LEU    46      50.419  53.723  28.053  0.00  0.00      A   
ATOM    761  CD2 LEU    46      50.390  52.592  31.280  0.00  0.00      A   
ATOM    762 HD21 LEU    46      49.307  52.473  31.294  0.00  0.00      A   
ATOM    763 HD22 LEU    46      50.862  51.625  31.112  0.00  0.00      A   
ATOM    764 HD23 LEU    46      50.694  52.982  32.250  0.00  0.00      A   
ATOM    765  C   LEU    46      54.633  54.027  31.051  0.00  0.00      A   
ATOM    766  O   LEU    46      55.230  55.095  30.905  0.00  0.00      A   
ATOM    767  N   ARG    47      55.268  52.850  31.021  0.00  0.00      A   
ATOM    768  H   ARG    47      54.691  52.031  31.174  0.00  0.00      A   
ATOM    769  CA  ARG    47      56.606  52.617  30.453  0.00  0.00      A   
ATOM    770  HA  ARG    47      57.329  53.323  30.869  0.00  0.00      A   
ATOM    771  CB  ARG    47      57.052  51.174  30.723  0.00  0.00      A   
ATOM    772  HB3 ARG    47      57.956  50.983  30.141  0.00  0.00      A   
ATOM    773  HB2 ARG    47      56.279  50.489  30.369  0.00  0.00      A   
ATOM    774  CG  ARG    47      57.361  50.856  32.184  0.00  0.00      A   
ATOM    775  HG3 ARG    47      56.452  50.912  32.781  0.00  0.00      A   
ATOM    776  HG2 ARG    47      58.101  51.555  32.567  0.00  0.00      A   
ATOM    777  CD  ARG    47      57.920  49.434  32.219  0.00  0.00      A   
ATOM    778  HD3 ARG    47      58.792  49.372  31.566  0.00  0.00      A   
ATOM    779  HD2 ARG    47      57.154  48.759  31.840  0.00  0.00      A   
ATOM    780  NE  ARG    47      58.314  49.029  33.571  0.00  0.00      A   
ATOM    781  HE  ARG    47      58.328  49.741  34.290  0.00  0.00      A   
ATOM    782  CZ  ARG    47      58.580  47.804  33.969  0.00  0.00      A   
ATOM    783  NH1 ARG    47      58.466  46.769  33.190  0.00  0.00      A   
ATOM    784 HH11 ARG    47      58.198  46.901  32.217  0.00  0.00      A   
ATOM    785 HH12 ARG    47      58.611  45.844  33.572  0.00  0.00      A   
ATOM    786  NH2 ARG    47      58.984  47.623  35.189  0.00  0.00      A   
ATOM    787 HH21 ARG    47      59.171  48.446  35.745  0.00  0.00      A   
ATOM    788 HH22 ARG    47      59.252  46.708  35.540  0.00  0.00      A   
ATOM    789  C   ARG    47      56.583  52.766  28.935  0.00  0.00      A   
ATOM    790  O   ARG    47      55.580  52.437  28.302  0.00  0.00      A   
ATOM    791  N   GLU    48      57.709  53.133  28.334  0.00  0.00      A   
ATOM    792  H   GLU    48      58.513  53.354  28.911  0.00  0.00      A   
ATOM    793  CA  GLU    48      57.910  52.983  26.891  0.00  0.00      A   
ATOM    794  HA  GLU    48      57.118  53.537  26.389  0.00  0.00      A   
ATOM    795  CB  GLU    48      59.248  53.618  26.468  0.00  0.00      A   
ATOM    796  HB3 GLU    48      60.078  53.110  26.961  0.00  0.00      A   
ATOM    797  HB2 GLU    48      59.245  54.665  26.772  0.00  0.00      A   
ATOM    798  CG  GLU    48      59.437  53.544  24.946  0.00  0.00      A   
ATOM    799  HG3 GLU    48      58.495  53.806  24.459  0.00  0.00      A   
ATOM    800  HG2 GLU    48      59.682  52.518  24.672  0.00  0.00      A   
ATOM    801  CD  GLU    48      60.532  54.490  24.443  0.00  0.00      A   
ATOM    802  OE1 GLU    48      60.182  55.601  23.978  0.00  0.00      A   
ATOM    803  OE2 GLU    48      61.739  54.132  24.496  0.00  0.00      A   
ATOM    804  C   GLU    48      57.795  51.510  26.444  0.00  0.00      A   
ATOM    805  O   GLU    48      58.446  50.608  26.986  0.00  0.00      A   
ATOM    806  N   ALA    49      56.965  51.256  25.433  0.00  0.00      A   
ATOM    807  H   ALA    49      56.393  52.016  25.084  0.00  0.00      A   
ATOM    808  CA  ALA    49      57.015  50.037  24.628  0.00  0.00      A   
ATOM    809  HA  ALA    49      57.409  49.213  25.225  0.00  0.00      A   
ATOM    810  CB  ALA    49      55.590  49.682  24.208  0.00  0.00      A   
ATOM    811  HB1 ALA    49      55.192  50.447  23.540  0.00  0.00      A   
ATOM    812  HB2 ALA    49      55.595  48.722  23.699  0.00  0.00      A   
ATOM    813  HB3 ALA    49      54.960  49.600  25.092  0.00  0.00      A   
ATOM    814  C   ALA    49      57.930  50.236  23.405  0.00  0.00      A   
ATOM    815  O   ALA    49      58.004  51.331  22.842  0.00  0.00      A   
ATOM    816  N   THR    50      58.627  49.184  22.966  0.00  0.00      A   
ATOM    817  H   THR    50      58.547  48.306  23.462  0.00  0.00      A   
ATOM    818  CA  THR    50      59.555  49.216  21.810  0.00  0.00      A   
ATOM    819  HA  THR    50      60.313  49.965  22.031  0.00  0.00      A   
ATOM    820  CB  THR    50      60.274  47.867  21.633  0.00  0.00      A   
ATOM    821  HB  THR    50      59.659  47.209  21.018  0.00  0.00      A   
ATOM    822  CG2 THR    50      61.658  48.029  21.004  0.00  0.00      A   
ATOM    823 HG21 THR    50      61.589  48.530  20.042  0.00  0.00      A   
ATOM    824 HG22 THR    50      62.300  48.618  21.660  0.00  0.00      A   
ATOM    825 HG23 THR    50      62.111  47.049  20.854  0.00  0.00      A   
ATOM    826  OG1 THR    50      60.507  47.243  22.876  0.00  0.00      A   
ATOM    827  HG1 THR    50      60.596  46.295  22.670  0.00  0.00      A   
ATOM    828  C   THR    50      58.887  49.639  20.486  0.00  0.00      A   
ATOM    829  O   THR    50      59.555  50.173  19.592  0.00  0.00      A   
ATOM    830  N   SER    51      57.575  49.423  20.368  0.00  0.00      A   
ATOM    831  H   SER    51      57.138  48.862  21.096  0.00  0.00      A   
ATOM    832  CA  SER    51      56.700  49.825  19.258  0.00  0.00      A   
ATOM    833  HA  SER    51      57.236  50.475  18.570  0.00  0.00      A   
ATOM    834  CB  SER    51      56.260  48.577  18.473  0.00  0.00      A   
ATOM    835  HB3 SER    51      55.657  48.880  17.617  0.00  0.00      A   
ATOM    836  HB2 SER    51      55.650  47.951  19.125  0.00  0.00      A   
ATOM    837  OG  SER    51      57.354  47.794  18.021  0.00  0.00      A   
ATOM    838  HG  SER    51      57.059  46.863  18.088  0.00  0.00      A   
ATOM    839  C   SER    51      55.470  50.594  19.804  0.00  0.00      A   
ATOM    840  O   SER    51      54.411  49.991  20.023  0.00  0.00      A   
ATOM    841  N   PRO    52      55.586  51.906  20.100  0.00  0.00      A   
ATOM    842  CD  PRO    52      56.788  52.717  20.002  0.00  0.00      A   
ATOM    843  HD3 PRO    52      57.684  52.169  20.289  0.00  0.00      A   
ATOM    844  HD2 PRO    52      56.878  53.082  18.982  0.00  0.00      A   
ATOM    845  CG  PRO    52      56.571  53.899  20.943  0.00  0.00      A   
ATOM    846  HG3 PRO    52      56.846  53.618  21.960  0.00  0.00      A   
ATOM    847  HG2 PRO    52      57.129  54.780  20.622  0.00  0.00      A   
ATOM    848  CB  PRO    52      55.066  54.125  20.866  0.00  0.00      A   
ATOM    849  HB3 PRO    52      54.682  54.569  21.786  0.00  0.00      A   
ATOM    850  HB2 PRO    52      54.840  54.772  20.019  0.00  0.00      A   
ATOM    851  CA  PRO    52      54.491  52.722  20.635  0.00  0.00      A   
ATOM    852  HA  PRO    52      54.210  52.305  21.604  0.00  0.00      A   
ATOM    853  C   PRO    52      53.240  52.785  19.741  0.00  0.00      A   
ATOM    854  O   PRO    52      53.297  52.682  18.510  0.00  0.00      A   
ATOM    855  N   LYS    53      52.092  52.994  20.384  0.00  0.00      A   
ATOM    856  H   LYS    53      52.137  53.086  21.388  0.00  0.00      A   
ATOM    857  CA  LYS    53      50.801  53.302  19.751  0.00  0.00      A   
ATOM    858  HA  LYS    53      50.729  52.755  18.810  0.00  0.00      A   
ATOM    859  CB  LYS    53      49.672  52.805  20.671  0.00  0.00      A   
ATOM    860  HB3 LYS    53      49.783  51.724  20.757  0.00  0.00      A   
ATOM    861  HB2 LYS    53      48.709  53.001  20.203  0.00  0.00      A   
ATOM    862  CG  LYS    53      49.684  53.444  22.073  0.00  0.00      A   
ATOM    863  HG3 LYS    53      49.417  54.492  21.973  0.00  0.00      A   
ATOM    864  HG2 LYS    53      50.681  53.380  22.507  0.00  0.00      A   
ATOM    865  CD  LYS    53      48.705  52.809  23.060  0.00  0.00      A   
ATOM    866  HD3 LYS    53      47.690  52.953  22.695  0.00  0.00      A   
ATOM    867  HD2 LYS    53      48.798  53.328  24.015  0.00  0.00      A   
ATOM    868  CE  LYS    53      48.987  51.318  23.269  0.00  0.00      A   
ATOM    869  HE3 LYS    53      50.024  51.186  23.592  0.00  0.00      A   
ATOM    870  HE2 LYS    53      48.844  50.794  22.321  0.00  0.00      A   
ATOM    871  NZ  LYS    53      48.071  50.752  24.274  0.00  0.00      A   
ATOM    872  HZ1 LYS    53      48.285  51.111  25.202  0.00  0.00      A   
ATOM    873  HZ2 LYS    53      47.113  51.029  24.066  0.00  0.00      A   
ATOM    874  HZ3 LYS    53      48.114  49.739  24.284  0.00  0.00      A   
ATOM    875  C   LYS    53      50.696  54.796  19.414  0.00  0.00      A   
ATOM    876  O   LYS    53      50.974  55.649  20.261  0.00  0.00      A   
ATOM    877  N   ALA    54      50.345  55.112  18.169  0.00  0.00      A   
ATOM    878  H   ALA    54      50.088  54.361  17.537  0.00  0.00      A   
ATOM    879  CA  ALA    54      50.158  56.495  17.718  0.00  0.00      A   
ATOM    880  HA  ALA    54      51.075  57.052  17.918  0.00  0.00      A   
ATOM    881  CB  ALA    54      49.941  56.465  16.202  0.00  0.00      A   
ATOM    882  HB1 ALA    54      50.796  55.996  15.714  0.00  0.00      A   
ATOM    883  HB2 ALA    54      49.043  55.897  15.965  0.00  0.00      A   
ATOM    884  HB3 ALA    54      49.833  57.477  15.815  0.00  0.00      A   
ATOM    885  C   ALA    54      49.009  57.209  18.469  0.00  0.00      A   
ATOM    886  O   ALA    54      48.172  56.554  19.094  0.00  0.00      A   
ATOM    887  N   ASN    55      48.937  58.543  18.394  0.00  0.00      A   
ATOM    888  H   ASN    55      49.635  59.029  17.841  0.00  0.00      A   
ATOM    889  CA  ASN    55      47.912  59.360  19.061  0.00  0.00      A   
ATOM    890  HA  ASN    55      48.104  59.323  20.135  0.00  0.00      A   
ATOM    891  CB  ASN    55      48.033  60.825  18.611  0.00  0.00      A   
ATOM    892  HB3 ASN    55      47.989  60.882  17.524  0.00  0.00      A   
ATOM    893  HB2 ASN    55      48.985  61.240  18.939  0.00  0.00      A   
ATOM    894  CG  ASN    55      46.897  61.664  19.164  0.00  0.00      A   
ATOM    895  OD1 ASN    55      45.976  62.029  18.456  0.00  0.00      A   
ATOM    896  ND2 ASN    55      46.893  61.958  20.439  0.00  0.00      A   
ATOM    897 HD21 ASN    55      46.091  62.436  20.807  0.00  0.00      A   
ATOM    898 HD22 ASN    55      47.692  61.703  21.011  0.00  0.00      A   
ATOM    899  C   ASN    55      46.486  58.815  18.860  0.00  0.00      A   
ATOM    900  O   ASN    55      45.782  58.545  19.833  0.00  0.00      A   
ATOM    901  N   LYS    56      46.054  58.631  17.608  0.00  0.00      A   
ATOM    902  H   LYS    56      46.671  58.893  16.843  0.00  0.00      A   
ATOM    903  CA  LYS    56      44.763  57.991  17.305  0.00  0.00      A   
ATOM    904  HA  LYS    56      43.971  58.594  17.752  0.00  0.00      A   
ATOM    905  CB  LYS    56      44.515  57.927  15.797  0.00  0.00      A   
ATOM    906  HB3 LYS    56      43.714  57.213  15.603  0.00  0.00      A   
ATOM    907  HB2 LYS    56      45.415  57.602  15.278  0.00  0.00      A   
ATOM    908  CG  LYS    56      44.070  59.298  15.291  0.00  0.00      A   
ATOM    909  HG3 LYS    56      44.862  60.025  15.473  0.00  0.00      A   
ATOM    910  HG2 LYS    56      43.177  59.599  15.841  0.00  0.00      A   
ATOM    911  CD  LYS    56      43.748  59.262  13.795  0.00  0.00      A   
ATOM    912  HD3 LYS    56      43.158  58.373  13.567  0.00  0.00      A   
ATOM    913  HD2 LYS    56      44.675  59.224  13.219  0.00  0.00      A   
ATOM    914  CE  LYS    56      42.925  60.491  13.404  0.00  0.00      A   
ATOM    915  HE3 LYS    56      41.971  60.453  13.937  0.00  0.00      A   
ATOM    916  HE2 LYS    56      42.720  60.444  12.332  0.00  0.00      A   
ATOM    917  NZ  LYS    56      43.611  61.762  13.723  0.00  0.00      A   
ATOM    918  HZ1 LYS    56      44.517  61.828  13.274  0.00  0.00      A   
ATOM    919  HZ2 LYS    56      43.068  62.559  13.401  0.00  0.00      A   
ATOM    920  HZ3 LYS    56      43.794  61.879  14.717  0.00  0.00      A   
ATOM    921  C   LYS    56      44.605  56.613  17.939  0.00  0.00      A   
ATOM    922  O   LYS    56      43.551  56.326  18.489  0.00  0.00      A   
ATOM    923  N   GLU    57      45.618  55.757  17.871  0.00  0.00      A   
ATOM    924  H   GLU    57      46.486  56.082  17.475  0.00  0.00      A   
ATOM    925  CA  GLU    57      45.566  54.389  18.404  0.00  0.00      A   
ATOM    926  HA  GLU    57      44.725  53.882  17.927  0.00  0.00      A   
ATOM    927  CB  GLU    57      46.838  53.613  18.032  0.00  0.00      A   
ATOM    928  HB3 GLU    57      46.757  52.596  18.418  0.00  0.00      A   
ATOM    929  HB2 GLU    57      47.709  54.091  18.472  0.00  0.00      A   
ATOM    930  CG  GLU    57      47.000  53.554  16.510  0.00  0.00      A   
ATOM    931  HG3 GLU    57      47.204  54.553  16.123  0.00  0.00      A   
ATOM    932  HG2 GLU    57      46.052  53.213  16.095  0.00  0.00      A   
ATOM    933  CD  GLU    57      48.118  52.611  16.065  0.00  0.00      A   
ATOM    934  OE1 GLU    57      49.272  52.754  16.535  0.00  0.00      A   
ATOM    935  OE2 GLU    57      47.843  51.700  15.246  0.00  0.00      A   
ATOM    936  C   GLU    57      45.284  54.328  19.914  0.00  0.00      A   
ATOM    937  O   GLU    57      44.560  53.427  20.351  0.00  0.00      A   
ATOM    938  N   ILE    58      45.843  55.248  20.714  0.00  0.00      A   
ATOM    939  H   ILE    58      46.477  55.926  20.299  0.00  0.00      A   
ATOM    940  CA  ILE    58      45.480  55.404  22.136  0.00  0.00      A   
ATOM    941  HA  ILE    58      45.375  54.395  22.534  0.00  0.00      A   
ATOM    942  CB  ILE    58      46.611  56.060  22.968  0.00  0.00      A   
ATOM    943  HB  ILE    58      47.489  55.423  22.873  0.00  0.00      A   
ATOM    944  CG2 ILE    58      47.027  57.449  22.466  0.00  0.00      A   
ATOM    945 HG21 ILE    58      47.398  57.375  21.447  0.00  0.00      A   
ATOM    946 HG22 ILE    58      46.189  58.144  22.504  0.00  0.00      A   
ATOM    947 HG23 ILE    58      47.840  57.835  23.080  0.00  0.00      A   
ATOM    948  CG1 ILE    58      46.296  56.167  24.476  0.00  0.00      A   
ATOM    949 HG13 ILE    58      45.448  56.835  24.621  0.00  0.00      A   
ATOM    950 HG12 ILE    58      47.160  56.606  24.976  0.00  0.00      A   
ATOM    951  CD1 ILE    58      46.000  54.834  25.175  0.00  0.00      A   
ATOM    952 HD11 ILE    58      45.076  54.403  24.798  0.00  0.00      A   
ATOM    953 HD12 ILE    58      46.820  54.136  25.014  0.00  0.00      A   
ATOM    954 HD13 ILE    58      45.890  55.007  26.246  0.00  0.00      A   
ATOM    955  C   ILE    58      44.101  56.066  22.327  0.00  0.00      A   
ATOM    956  O   ILE    58      43.313  55.573  23.129  0.00  0.00      A   
ATOM    957  N   LEU    59      43.765  57.145  21.609  0.00  0.00      A   
ATOM    958  H   LEU    59      44.442  57.506  20.942  0.00  0.00      A   
ATOM    959  CA  LEU    59      42.434  57.783  21.668  0.00  0.00      A   
ATOM    960  HA  LEU    59      42.258  58.105  22.692  0.00  0.00      A   
ATOM    961  CB  LEU    59      42.398  59.019  20.753  0.00  0.00      A   
ATOM    962  HB3 LEU    59      41.365  59.360  20.678  0.00  0.00      A   
ATOM    963  HB2 LEU    59      42.718  58.720  19.755  0.00  0.00      A   
ATOM    964  CG  LEU    59      43.259  60.207  21.225  0.00  0.00      A   
ATOM    965  HG  LEU    59      44.295  59.900  21.342  0.00  0.00      A   
ATOM    966  CD1 LEU    59      43.187  61.306  20.166  0.00  0.00      A   
ATOM    967 HD11 LEU    59      42.158  61.640  20.039  0.00  0.00      A   
ATOM    968 HD12 LEU    59      43.803  62.152  20.465  0.00  0.00      A   
ATOM    969 HD13 LEU    59      43.566  60.925  19.217  0.00  0.00      A   
ATOM    970  CD2 LEU    59      42.784  60.794  22.557  0.00  0.00      A   
ATOM    971 HD21 LEU    59      42.947  60.075  23.358  0.00  0.00      A   
ATOM    972 HD22 LEU    59      43.356  61.693  22.787  0.00  0.00      A   
ATOM    973 HD23 LEU    59      41.725  61.043  22.497  0.00  0.00      A   
ATOM    974  C   LEU    59      41.276  56.819  21.335  0.00  0.00      A   
ATOM    975  O   LEU    59      40.234  56.841  21.990  0.00  0.00      A   
ATOM    976  N   ASP    60      41.456  55.978  20.316  0.00  0.00      A   
ATOM    977  H   ASP    60      42.315  56.088  19.785  0.00  0.00      A   
ATOM    978  CA  ASP    60      40.548  54.905  19.892  0.00  0.00      A   
ATOM    979  HA  ASP    60      39.635  55.362  19.507  0.00  0.00      A   
ATOM    980  CB  ASP    60      41.200  54.114  18.744  0.00  0.00      A   
ATOM    981  HB3 ASP    60      42.207  53.816  19.036  0.00  0.00      A   
ATOM    982  HB2 ASP    60      41.277  54.756  17.864  0.00  0.00      A   
ATOM    983  CG  ASP    60      40.400  52.860  18.389  0.00  0.00      A   
ATOM    984  OD1 ASP    60      39.392  52.963  17.653  0.00  0.00      A   
ATOM    985  OD2 ASP    60      40.728  51.766  18.904  0.00  0.00      A   
ATOM    986  C   ASP    60      40.137  53.969  21.042  0.00  0.00      A   
ATOM    987  O   ASP    60      38.949  53.663  21.187  0.00  0.00      A   
ATOM    988  N   GLU    61      41.099  53.457  21.815  0.00  0.00      A   
ATOM    989  H   GLU    61      42.054  53.759  21.665  0.00  0.00      A   
ATOM    990  CA  GLU    61      40.802  52.619  22.984  0.00  0.00      A   
ATOM    991  HA  GLU    61      39.958  51.976  22.733  0.00  0.00      A   
ATOM    992  CB  GLU    61      41.949  51.660  23.332  0.00  0.00      A   
ATOM    993  HB3 GLU    61      42.111  51.001  22.480  0.00  0.00      A   
ATOM    994  HB2 GLU    61      41.621  51.046  24.170  0.00  0.00      A   
ATOM    995  CG  GLU    61      43.280  52.320  23.705  0.00  0.00      A   
ATOM    996  HG3 GLU    61      43.161  52.886  24.630  0.00  0.00      A   
ATOM    997  HG2 GLU    61      43.563  53.002  22.905  0.00  0.00      A   
ATOM    998  CD  GLU    61      44.398  51.292  23.890  0.00  0.00      A   
ATOM    999  OE1 GLU    61      44.144  50.141  24.320  0.00  0.00      A   
ATOM   1000  OE2 GLU    61      45.568  51.601  23.579  0.00  0.00      A   
ATOM   1001  C   GLU    61      40.343  53.452  24.184  0.00  0.00      A   
ATOM   1002  O   GLU    61      39.350  53.091  24.808  0.00  0.00      A   
ATOM   1003  N   ALA    62      41.010  54.570  24.491  0.00  0.00      A   
ATOM   1004  H   ALA    62      41.815  54.817  23.923  0.00  0.00      A   
ATOM   1005  CA  ALA    62      40.656  55.478  25.584  0.00  0.00      A   
ATOM   1006  HA  ALA    62      40.808  54.939  26.519  0.00  0.00      A   
ATOM   1007  CB  ALA    62      41.616  56.672  25.583  0.00  0.00      A   
ATOM   1008  HB1 ALA    62      42.647  56.319  25.623  0.00  0.00      A   
ATOM   1009  HB2 ALA    62      41.471  57.267  24.682  0.00  0.00      A   
ATOM   1010  HB3 ALA    62      41.427  57.292  26.457  0.00  0.00      A   
ATOM   1011  C   ALA    62      39.177  55.909  25.550  0.00  0.00      A   
ATOM   1012  O   ALA    62      38.531  55.941  26.592  0.00  0.00      A   
ATOM   1013  N   TYR    63      38.624  56.205  24.369  0.00  0.00      A   
ATOM   1014  H   TYR    63      39.227  56.206  23.551  0.00  0.00      A   
ATOM   1015  CA  TYR    63      37.192  56.462  24.169  0.00  0.00      A   
ATOM   1016  HA  TYR    63      36.920  57.351  24.740  0.00  0.00      A   
ATOM   1017  CB  TYR    63      36.960  56.760  22.683  0.00  0.00      A   
ATOM   1018  HB3 TYR    63      37.243  55.887  22.092  0.00  0.00      A   
ATOM   1019  HB2 TYR    63      37.617  57.579  22.385  0.00  0.00      A   
ATOM   1020  CG  TYR    63      35.538  57.155  22.338  0.00  0.00      A   
ATOM   1021  CD1 TYR    63      34.660  56.217  21.759  0.00  0.00      A   
ATOM   1022  HD1 TYR    63      34.990  55.204  21.567  0.00  0.00      A   
ATOM   1023  CE1 TYR    63      33.357  56.611  21.399  0.00  0.00      A   
ATOM   1024  HE1 TYR    63      32.682  55.910  20.930  0.00  0.00      A   
ATOM   1025  CZ  TYR    63      32.934  57.928  21.619  0.00  0.00      A   
ATOM   1026  OH  TYR    63      31.690  58.310  21.245  0.00  0.00      A   
ATOM   1027  HH  TYR    63      31.521  58.025  20.323  0.00  0.00      A   
ATOM   1028  CE2 TYR    63      33.801  58.862  22.200  0.00  0.00      A   
ATOM   1029  HE2 TYR    63      33.468  59.880  22.329  0.00  0.00      A   
ATOM   1030  CD2 TYR    63      35.106  58.477  22.565  0.00  0.00      A   
ATOM   1031  HD2 TYR    63      35.787  59.203  22.988  0.00  0.00      A   
ATOM   1032  C   TYR    63      36.295  55.314  24.677  0.00  0.00      A   
ATOM   1033  O   TYR    63      35.368  55.537  25.457  0.00  0.00      A   
ATOM   1034  N   VAL    64      36.570  54.082  24.230  0.00  0.00      A   
ATOM   1035  H   VAL    64      37.395  53.973  23.654  0.00  0.00      A   
ATOM   1036  CA  VAL    64      35.857  52.857  24.640  0.00  0.00      A   
ATOM   1037  HA  VAL    64      34.791  53.011  24.466  0.00  0.00      A   
ATOM   1038  CB  VAL    64      36.301  51.648  23.789  0.00  0.00      A   
ATOM   1039  HB  VAL    64      37.372  51.488  23.912  0.00  0.00      A   
ATOM   1040  CG1 VAL    64      35.570  50.355  24.170  0.00  0.00      A   
ATOM   1041 HG11 VAL    64      34.497  50.480  24.026  0.00  0.00      A   
ATOM   1042 HG12 VAL    64      35.918  49.536  23.539  0.00  0.00      A   
ATOM   1043 HG13 VAL    64      35.778  50.090  25.207  0.00  0.00      A   
ATOM   1044  CG2 VAL    64      36.008  51.900  22.303  0.00  0.00      A   
ATOM   1045 HG21 VAL    64      34.946  52.097  22.158  0.00  0.00      A   
ATOM   1046 HG22 VAL    64      36.580  52.752  21.940  0.00  0.00      A   
ATOM   1047 HG23 VAL    64      36.287  51.026  21.716  0.00  0.00      A   
ATOM   1048  C   VAL    64      36.023  52.585  26.140  0.00  0.00      A   
ATOM   1049  O   VAL    64      35.033  52.332  26.823  0.00  0.00      A   
ATOM   1050  N   MET    65      37.258  52.643  26.650  0.00  0.00      A   
ATOM   1051  H   MET    65      38.013  52.860  26.005  0.00  0.00      A   
ATOM   1052  CA  MET    65      37.608  52.528  28.075  0.00  0.00      A   
ATOM   1053  HA  MET    65      37.347  51.528  28.422  0.00  0.00      A   
ATOM   1054  CB  MET    65      39.121  52.727  28.268  0.00  0.00      A   
ATOM   1055  HB3 MET    65      39.336  52.819  29.334  0.00  0.00      A   
ATOM   1056  HB2 MET    65      39.425  53.651  27.779  0.00  0.00      A   
ATOM   1057  CG  MET    65      39.958  51.571  27.715  0.00  0.00      A   
ATOM   1058  HG3 MET    65      39.639  51.342  26.698  0.00  0.00      A   
ATOM   1059  HG2 MET    65      39.778  50.689  28.331  0.00  0.00      A   
ATOM   1060  SD  MET    65      41.739  51.918  27.686  0.00  0.00      A   
ATOM   1061  CE  MET    65      42.331  50.260  27.262  0.00  0.00      A   
ATOM   1062  HE1 MET    65      42.112  49.572  28.079  0.00  0.00      A   
ATOM   1063  HE2 MET    65      41.827  49.915  26.360  0.00  0.00      A   
ATOM   1064  HE3 MET    65      43.406  50.284  27.088  0.00  0.00      A   
ATOM   1065  C   MET    65      36.835  53.528  28.945  0.00  0.00      A   
ATOM   1066  O   MET    65      36.175  53.133  29.904  0.00  0.00      A   
ATOM   1067  N   ALA    66      36.911  54.822  28.627  0.00  0.00      A   
ATOM   1068  H   ALA    66      37.469  55.091  27.823  0.00  0.00      A   
ATOM   1069  CA  ALA    66      36.219  55.888  29.347  0.00  0.00      A   
ATOM   1070  HA  ALA    66      36.578  55.885  30.376  0.00  0.00      A   
ATOM   1071  CB  ALA    66      36.578  57.242  28.729  0.00  0.00      A   
ATOM   1072  HB1 ALA    66      36.109  58.036  29.308  0.00  0.00      A   
ATOM   1073  HB2 ALA    66      37.658  57.386  28.758  0.00  0.00      A   
ATOM   1074  HB3 ALA    66      36.230  57.287  27.696  0.00  0.00      A   
ATOM   1075  C   ALA    66      34.700  55.680  29.420  0.00  0.00      A   
ATOM   1076  O   ALA    66      34.093  56.052  30.425  0.00  0.00      A   
ATOM   1077  N   SER    67      34.072  55.105  28.386  0.00  0.00      A   
ATOM   1078  H   SER    67      34.609  54.849  27.564  0.00  0.00      A   
ATOM   1079  CA  SER    67      32.641  54.772  28.406  0.00  0.00      A   
ATOM   1080  HA  SER    67      32.123  55.597  28.894  0.00  0.00      A   
ATOM   1081  CB  SER    67      32.085  54.691  26.983  0.00  0.00      A   
ATOM   1082  HB3 SER    67      32.520  55.499  26.394  0.00  0.00      A   
ATOM   1083  HB2 SER    67      31.004  54.834  27.020  0.00  0.00      A   
ATOM   1084  OG  SER    67      32.352  53.452  26.354  0.00  0.00      A   
ATOM   1085  HG  SER    67      32.300  53.631  25.391  0.00  0.00      A   
ATOM   1086  C   SER    67      32.272  53.511  29.201  0.00  0.00      A   
ATOM   1087  O   SER    67      31.080  53.203  29.289  0.00  0.00      A   
ATOM   1088  N   VAL    68      33.234  52.764  29.770  0.00  0.00      A   
ATOM   1089  H   VAL    68      34.201  53.050  29.649  0.00  0.00      A   
ATOM   1090  CA  VAL    68      32.972  51.631  30.688  0.00  0.00      A   
ATOM   1091  HA  VAL    68      32.179  51.028  30.247  0.00  0.00      A   
ATOM   1092  CB  VAL    68      34.198  50.697  30.862  0.00  0.00      A   
ATOM   1093  HB  VAL    68      35.011  51.246  31.334  0.00  0.00      A   
ATOM   1094  CG1 VAL    68      33.891  49.450  31.708  0.00  0.00      A   
ATOM   1095 HG11 VAL    68      33.519  49.735  32.691  0.00  0.00      A   
ATOM   1096 HG12 VAL    68      33.157  48.821  31.207  0.00  0.00      A   
ATOM   1097 HG13 VAL    68      34.808  48.878  31.848  0.00  0.00      A   
ATOM   1098  CG2 VAL    68      34.681  50.156  29.509  0.00  0.00      A   
ATOM   1099 HG21 VAL    68      35.528  49.486  29.656  0.00  0.00      A   
ATOM   1100 HG22 VAL    68      33.877  49.620  29.006  0.00  0.00      A   
ATOM   1101 HG23 VAL    68      35.011  50.976  28.882  0.00  0.00      A   
ATOM   1102  C   VAL    68      32.449  52.161  32.034  0.00  0.00      A   
ATOM   1103  O   VAL    68      33.158  52.248  33.033  0.00  0.00      A   
ATOM   1104  N   ASP    69      31.174  52.540  32.039  0.00  0.00      A   
ATOM   1105  H   ASP    69      30.685  52.515  31.152  0.00  0.00      A   
ATOM   1106  CA  ASP    69      30.437  53.032  33.201  0.00  0.00      A   
ATOM   1107  HA  ASP    69      31.126  53.519  33.893  0.00  0.00      A   
ATOM   1108  CB  ASP    69      29.416  54.081  32.733  0.00  0.00      A   
ATOM   1109  HB3 ASP    69      28.751  53.640  31.987  0.00  0.00      A   
ATOM   1110  HB2 ASP    69      29.949  54.908  32.259  0.00  0.00      A   
ATOM   1111  CG  ASP    69      28.586  54.627  33.896  0.00  0.00      A   
ATOM   1112  OD1 ASP    69      27.442  54.157  34.105  0.00  0.00      A   
ATOM   1113  OD2 ASP    69      29.073  55.536  34.608  0.00  0.00      A   
ATOM   1114  C   ASP    69      29.755  51.869  33.936  0.00  0.00      A   
ATOM   1115  O   ASP    69      28.749  51.329  33.469  0.00  0.00      A   
ATOM   1116  N   ASN    70      30.294  51.483  35.090  0.00  0.00      A   
ATOM   1117  H   ASN    70      31.152  51.929  35.390  0.00  0.00      A   
ATOM   1118  CA  ASN    70      29.635  50.614  36.064  0.00  0.00      A   
ATOM   1119  HA  ASN    70      28.562  50.792  36.008  0.00  0.00      A   
ATOM   1120  CB  ASN    70      29.895  49.135  35.723  0.00  0.00      A   
ATOM   1121  HB3 ASN    70      30.962  48.932  35.763  0.00  0.00      A   
ATOM   1122  HB2 ASN    70      29.550  48.934  34.715  0.00  0.00      A   
ATOM   1123  CG  ASN    70      29.188  48.197  36.687  0.00  0.00      A   
ATOM   1124  OD1 ASN    70      29.668  47.927  37.774  0.00  0.00      A   
ATOM   1125  ND2 ASN    70      28.014  47.723  36.359  0.00  0.00      A   
ATOM   1126 HD21 ASN    70      27.500  47.209  37.062  0.00  0.00      A   
ATOM   1127 HD22 ASN    70      27.587  47.996  35.482  0.00  0.00      A   
ATOM   1128  C   ASN    70      30.158  50.962  37.472  0.00  0.00      A   
ATOM   1129  O   ASN    70      31.377  51.008  37.647  0.00  0.00      A   
ATOM   1130  N   PRO    71      29.290  51.183  38.479  0.00  0.00      A   
ATOM   1131  CD  PRO    71      27.837  51.225  38.366  0.00  0.00      A   
ATOM   1132  HD3 PRO    71      27.518  51.865  37.541  0.00  0.00      A   
ATOM   1133  HD2 PRO    71      27.459  50.211  38.233  0.00  0.00      A   
ATOM   1134  CG  PRO    71      27.321  51.797  39.684  0.00  0.00      A   
ATOM   1135  HG3 PRO    71      27.291  52.887  39.623  0.00  0.00      A   
ATOM   1136  HG2 PRO    71      26.340  51.398  39.942  0.00  0.00      A   
ATOM   1137  CB  PRO    71      28.391  51.369  40.682  0.00  0.00      A   
ATOM   1138  HB3 PRO    71      28.423  52.033  41.546  0.00  0.00      A   
ATOM   1139  HB2 PRO    71      28.207  50.339  40.990  0.00  0.00      A   
ATOM   1140  CA  PRO    71      29.684  51.435  39.869  0.00  0.00      A   
ATOM   1141  HA  PRO    71      30.072  52.453  39.919  0.00  0.00      A   
ATOM   1142  C   PRO    71      30.752  50.496  40.452  0.00  0.00      A   
ATOM   1143  O   PRO    71      31.506  50.919  41.327  0.00  0.00      A   
ATOM   1144  N   HID    72      30.819  49.240  39.999  0.00  0.00      A   
ATOM   1145  H   HID    72      30.173  48.954  39.271  0.00  0.00      A   
ATOM   1146  CA  HID    72      31.774  48.223  40.446  0.00  0.00      A   
ATOM   1147  HA  HID    72      32.274  48.587  41.342  0.00  0.00      A   
ATOM   1148  CB  HID    72      30.993  46.958  40.844  0.00  0.00      A   
ATOM   1149  HB3 HID    72      31.692  46.213  41.227  0.00  0.00      A   
ATOM   1150  HB2 HID    72      30.504  46.539  39.964  0.00  0.00      A   
ATOM   1151  CG  HID    72      29.960  47.224  41.915  0.00  0.00      A   
ATOM   1152  ND1 HID    72      30.209  47.769  43.153  0.00  0.00      A   
ATOM   1153  HD1 HID    72      31.134  47.983  43.526  0.00  0.00      A   
ATOM   1154  CE1 HID    72      29.039  47.915  43.792  0.00  0.00      A   
ATOM   1155  HE1 HID    72      28.929  48.316  44.794  0.00  0.00      A   
ATOM   1156  NE2 HID    72      28.026  47.454  43.032  0.00  0.00      A   
ATOM   1157  CD2 HID    72      28.607  47.033  41.825  0.00  0.00      A   
ATOM   1158  HD2 HID    72      28.083  46.644  40.962  0.00  0.00      A   
ATOM   1159  C   HID    72      32.889  47.959  39.407  0.00  0.00      A   
ATOM   1160  O   HID    72      33.518  46.898  39.410  0.00  0.00      A   
ATOM   1161  N   VAL    73      33.212  48.964  38.581  0.00  0.00      A   
ATOM   1162  H   VAL    73      32.606  49.780  38.565  0.00  0.00      A   
ATOM   1163  CA  VAL    73      34.369  49.001  37.669  0.00  0.00      A   
ATOM   1164  HA  VAL    73      35.085  48.244  37.980  0.00  0.00      A   
ATOM   1165  CB  VAL    73      33.972  48.686  36.210  0.00  0.00      A   
ATOM   1166  HB  VAL    73      33.239  49.415  35.866  0.00  0.00      A   
ATOM   1167  CG1 VAL    73      35.192  48.743  35.280  0.00  0.00      A   
ATOM   1168 HG11 VAL    73      34.912  48.415  34.281  0.00  0.00      A   
ATOM   1169 HG12 VAL    73      35.563  49.766  35.204  0.00  0.00      A   
ATOM   1170 HG13 VAL    73      35.985  48.096  35.657  0.00  0.00      A   
ATOM   1171  CG2 VAL    73      33.372  47.276  36.077  0.00  0.00      A   
ATOM   1172 HG21 VAL    73      33.113  47.077  35.037  0.00  0.00      A   
ATOM   1173 HG22 VAL    73      34.088  46.530  36.420  0.00  0.00      A   
ATOM   1174 HG23 VAL    73      32.464  47.199  36.673  0.00  0.00      A   
ATOM   1175  C   VAL    73      35.051  50.373  37.762  0.00  0.00      A   
ATOM   1176  O   VAL    73      34.413  51.414  37.612  0.00  0.00      A   
ATOM   1177  N   CYS    74      36.349  50.372  38.068  0.00  0.00      A   
ATOM   1178  H   CYS    74      36.796  49.471  38.204  0.00  0.00      A   
ATOM   1179  CA  CYS    74      37.218  51.549  38.071  0.00  0.00      A   
ATOM   1180  HA  CYS    74      36.828  52.290  38.770  0.00  0.00      A   
ATOM   1181  CB  CYS    74      38.600  51.092  38.552  0.00  0.00      A   
ATOM   1182  HB3 CYS    74      38.978  50.337  37.863  0.00  0.00      A   
ATOM   1183  HB2 CYS    74      38.522  50.644  39.544  0.00  0.00      A   
ATOM   1184  SG  CYS    74      39.758  52.487  38.602  0.00  0.00      A   
ATOM   1185  HG  CYS    74      40.856  51.765  38.862  0.00  0.00      A   
ATOM   1186  C   CYS    74      37.282  52.188  36.672  0.00  0.00      A   
ATOM   1187  O   CYS    74      37.872  51.604  35.757  0.00  0.00      A   
ATOM   1188  N   ARG    75      36.653  53.360  36.505  0.00  0.00      A   
ATOM   1189  H   ARG    75      36.170  53.746  37.311  0.00  0.00      A   
ATOM   1190  CA  ARG    75      36.521  54.063  35.218  0.00  0.00      A   
ATOM   1191  HA  ARG    75      36.526  53.306  34.430  0.00  0.00      A   
ATOM   1192  CB  ARG    75      35.164  54.796  35.159  0.00  0.00      A   
ATOM   1193  HB3 ARG    75      35.192  55.675  35.805  0.00  0.00      A   
ATOM   1194  HB2 ARG    75      34.386  54.123  35.526  0.00  0.00      A   
ATOM   1195  CG  ARG    75      34.797  55.216  33.722  0.00  0.00      A   
ATOM   1196  HG3 ARG    75      34.781  54.324  33.095  0.00  0.00      A   
ATOM   1197  HG2 ARG    75      35.554  55.889  33.322  0.00  0.00      A   
ATOM   1198  CD  ARG    75      33.418  55.892  33.633  0.00  0.00      A   
ATOM   1199  HD3 ARG    75      32.711  55.338  34.252  0.00  0.00      A   
ATOM   1200  HD2 ARG    75      33.054  55.829  32.608  0.00  0.00      A   
ATOM   1201  NE  ARG    75      33.438  57.308  34.055  0.00  0.00      A   
ATOM   1202  HE  ARG    75      33.019  57.534  34.951  0.00  0.00      A   
ATOM   1203  CZ  ARG    75      33.876  58.358  33.384  0.00  0.00      A   
ATOM   1204  NH1 ARG    75      34.418  58.280  32.203  0.00  0.00      A   
ATOM   1205 HH11 ARG    75      34.459  57.380  31.740  0.00  0.00      A   
ATOM   1206 HH12 ARG    75      34.779  59.105  31.757  0.00  0.00      A   
ATOM   1207  NH2 ARG    75      33.768  59.532  33.927  0.00  0.00      A   
ATOM   1208 HH21 ARG    75      33.313  59.601  34.834  0.00  0.00      A   
ATOM   1209 HH22 ARG    75      34.094  60.363  33.447  0.00  0.00      A   
ATOM   1210  C   ARG    75      37.683  55.025  34.949  0.00  0.00      A   
ATOM   1211  O   ARG    75      38.055  55.834  35.805  0.00  0.00      A   
ATOM   1212  N   LEU    76      38.213  54.974  33.727  0.00  0.00      A   
ATOM   1213  H   LEU    76      37.912  54.207  33.133  0.00  0.00      A   
ATOM   1214  CA  LEU    76      39.040  56.009  33.103  0.00  0.00      A   
ATOM   1215  HA  LEU    76      39.911  56.183  33.731  0.00  0.00      A   
ATOM   1216  CB  LEU    76      39.516  55.476  31.734  0.00  0.00      A   
ATOM   1217  HB3 LEU    76      38.647  55.359  31.090  0.00  0.00      A   
ATOM   1218  HB2 LEU    76      39.952  54.484  31.870  0.00  0.00      A   
ATOM   1219  CG  LEU    76      40.546  56.370  31.020  0.00  0.00      A   
ATOM   1220  HG  LEU    76      40.201  57.403  31.007  0.00  0.00      A   
ATOM   1221  CD1 LEU    76      41.910  56.296  31.707  0.00  0.00      A   
ATOM   1222 HD11 LEU    76      42.246  55.260  31.760  0.00  0.00      A   
ATOM   1223 HD12 LEU    76      42.634  56.884  31.144  0.00  0.00      A   
ATOM   1224 HD13 LEU    76      41.844  56.708  32.711  0.00  0.00      A   
ATOM   1225  CD2 LEU    76      40.732  55.902  29.576  0.00  0.00      A   
ATOM   1226 HD21 LEU    76      39.782  55.970  29.047  0.00  0.00      A   
ATOM   1227 HD22 LEU    76      41.455  56.544  29.073  0.00  0.00      A   
ATOM   1228 HD23 LEU    76      41.088  54.871  29.559  0.00  0.00      A   
ATOM   1229  C   LEU    76      38.262  57.336  32.992  0.00  0.00      A   
ATOM   1230  O   LEU    76      37.463  57.536  32.079  0.00  0.00      A   
ATOM   1231  N   LEU    77      38.494  58.249  33.935  0.00  0.00      A   
ATOM   1232  H   LEU    77      39.197  58.022  34.626  0.00  0.00      A   
ATOM   1233  CA  LEU    77      37.946  59.610  33.951  0.00  0.00      A   
ATOM   1234  HA  LEU    77      36.862  59.556  33.842  0.00  0.00      A   
ATOM   1235  CB  LEU    77      38.285  60.281  35.298  0.00  0.00      A   
ATOM   1236  HB3 LEU    77      37.915  61.307  35.274  0.00  0.00      A   
ATOM   1237  HB2 LEU    77      39.371  60.327  35.400  0.00  0.00      A   
ATOM   1238  CG  LEU    77      37.702  59.579  36.541  0.00  0.00      A   
ATOM   1239  HG  LEU    77      38.044  58.545  36.567  0.00  0.00      A   
ATOM   1240  CD1 LEU    77      38.213  60.264  37.808  0.00  0.00      A   
ATOM   1241 HD11 LEU    77      39.302  60.223  37.833  0.00  0.00      A   
ATOM   1242 HD12 LEU    77      37.890  61.303  37.833  0.00  0.00      A   
ATOM   1243 HD13 LEU    77      37.824  59.752  38.687  0.00  0.00      A   
ATOM   1244  CD2 LEU    77      36.172  59.593  36.559  0.00  0.00      A   
ATOM   1245 HD21 LEU    77      35.804  59.209  37.508  0.00  0.00      A   
ATOM   1246 HD22 LEU    77      35.801  60.610  36.423  0.00  0.00      A   
ATOM   1247 HD23 LEU    77      35.792  58.954  35.765  0.00  0.00      A   
ATOM   1248  C   LEU    77      38.474  60.456  32.778  0.00  0.00      A   
ATOM   1249  O   LEU    77      37.729  61.243  32.188  0.00  0.00      A   
ATOM   1250  N   GLY    78      39.760  60.307  32.451  0.00  0.00      A   
ATOM   1251  H   GLY    78      40.310  59.622  32.960  0.00  0.00      A   
ATOM   1252  CA  GLY    78      40.425  61.031  31.369  0.00  0.00      A   
ATOM   1253  HA3 GLY    78      40.482  62.088  31.630  0.00  0.00      A   
ATOM   1254  HA2 GLY    78      39.833  60.935  30.460  0.00  0.00      A   
ATOM   1255  C   GLY    78      41.840  60.528  31.073  0.00  0.00      A   
ATOM   1256  O   GLY    78      42.277  59.514  31.616  0.00  0.00      A   
ATOM   1257  N   ILE    79      42.566  61.242  30.213  0.00  0.00      A   
ATOM   1258  H   ILE    79      42.132  62.054  29.784  0.00  0.00      A   
ATOM   1259  CA  ILE    79      43.917  60.879  29.759  0.00  0.00      A   
ATOM   1260  HA  ILE    79      44.401  60.330  30.565  0.00  0.00      A   
ATOM   1261  CB  ILE    79      43.803  59.936  28.534  0.00  0.00      A   
ATOM   1262  HB  ILE    79      43.009  59.218  28.753  0.00  0.00      A   
ATOM   1263  CG2 ILE    79      43.402  60.695  27.253  0.00  0.00      A   
ATOM   1264 HG21 ILE    79      43.140  59.992  26.463  0.00  0.00      A   
ATOM   1265 HG22 ILE    79      42.534  61.325  27.450  0.00  0.00      A   
ATOM   1266 HG23 ILE    79      44.224  61.322  26.906  0.00  0.00      A   
ATOM   1267  CG1 ILE    79      45.094  59.115  28.331  0.00  0.00      A   
ATOM   1268 HG13 ILE    79      45.388  58.683  29.287  0.00  0.00      A   
ATOM   1269 HG12 ILE    79      45.900  59.761  27.985  0.00  0.00      A   
ATOM   1270  CD1 ILE    79      44.924  57.960  27.339  0.00  0.00      A   
ATOM   1271 HD11 ILE    79      44.099  57.318  27.650  0.00  0.00      A   
ATOM   1272 HD12 ILE    79      44.730  58.346  26.339  0.00  0.00      A   
ATOM   1273 HD13 ILE    79      45.840  57.370  27.316  0.00  0.00      A   
ATOM   1274  C   ILE    79      44.774  62.122  29.463  0.00  0.00      A   
ATOM   1275  O   ILE    79      44.236  63.178  29.125  0.00  0.00      A   
ATOM   1276  N   CYS    80      46.100  61.990  29.546  0.00  0.00      A   
ATOM   1277  H   CYS    80      46.470  61.108  29.885  0.00  0.00      A   
ATOM   1278  CA  CYS    80      47.069  62.987  29.077  0.00  0.00      A   
ATOM   1279  HA  CYS    80      46.556  63.691  28.422  0.00  0.00      A   
ATOM   1280  CB  CYS    80      47.615  63.763  30.281  0.00  0.00      A   
ATOM   1281  HB3 CYS    80      48.239  63.106  30.882  0.00  0.00      A   
ATOM   1282  HB2 CYS    80      46.786  64.117  30.894  0.00  0.00      A   
ATOM   1283  SG  CYS    80      48.601  65.186  29.737  0.00  0.00      A   
ATOM   1284  HG  CYS    80      47.591  65.875  29.180  0.00  0.00      A   
ATOM   1285  C   CYS    80      48.183  62.307  28.260  0.00  0.00      A   
ATOM   1286  O   CYS    80      48.586  61.183  28.580  0.00  0.00      A   
ATOM   1287  N   LEU    81      48.625  62.954  27.174  0.00  0.00      A   
ATOM   1288  H   LEU    81      48.228  63.873  26.995  0.00  0.00      A   
ATOM   1289  CA  LEU    81      49.438  62.354  26.110  0.00  0.00      A   
ATOM   1290  HA  LEU    81      49.924  61.452  26.485  0.00  0.00      A   
ATOM   1291  CB  LEU    81      48.503  61.972  24.935  0.00  0.00      A   
ATOM   1292  HB3 LEU    81      49.119  61.573  24.130  0.00  0.00      A   
ATOM   1293  HB2 LEU    81      48.027  62.884  24.569  0.00  0.00      A   
ATOM   1294  CG  LEU    81      47.399  60.942  25.229  0.00  0.00      A   
ATOM   1295  HG  LEU    81      46.780  61.281  26.059  0.00  0.00      A   
ATOM   1296  CD1 LEU    81      46.499  60.782  24.001  0.00  0.00      A   
ATOM   1297 HD11 LEU    81      46.034  61.738  23.762  0.00  0.00      A   
ATOM   1298 HD12 LEU    81      47.088  60.445  23.147  0.00  0.00      A   
ATOM   1299 HD13 LEU    81      45.715  60.055  24.211  0.00  0.00      A   
ATOM   1300  CD2 LEU    81      47.997  59.581  25.571  0.00  0.00      A   
ATOM   1301 HD21 LEU    81      48.646  59.245  24.762  0.00  0.00      A   
ATOM   1302 HD22 LEU    81      48.573  59.650  26.490  0.00  0.00      A   
ATOM   1303 HD23 LEU    81      47.197  58.860  25.716  0.00  0.00      A   
ATOM   1304  C   LEU    81      50.563  63.299  25.636  0.00  0.00      A   
ATOM   1305  O   LEU    81      50.600  63.701  24.467  0.00  0.00      A   
ATOM   1306  N   THR    82      51.498  63.664  26.518  0.00  0.00      A   
ATOM   1307  H   THR    82      51.417  63.354  27.481  0.00  0.00      A   
ATOM   1308  CA  THR    82      52.694  64.447  26.146  0.00  0.00      A   
ATOM   1309  HA  THR    82      52.458  65.062  25.278  0.00  0.00      A   
ATOM   1310  CB  THR    82      53.101  65.433  27.262  0.00  0.00      A   
ATOM   1311  HB  THR    82      54.000  65.965  26.950  0.00  0.00      A   
ATOM   1312  CG2 THR    82      51.996  66.462  27.500  0.00  0.00      A   
ATOM   1313 HG21 THR    82      51.653  66.868  26.548  0.00  0.00      A   
ATOM   1314 HG22 THR    82      51.153  66.003  28.017  0.00  0.00      A   
ATOM   1315 HG23 THR    82      52.387  67.285  28.093  0.00  0.00      A   
ATOM   1316  OG1 THR    82      53.360  64.754  28.472  0.00  0.00      A   
ATOM   1317  HG1 THR    82      53.291  65.389  29.212  0.00  0.00      A   
ATOM   1318  C   THR    82      53.829  63.514  25.689  0.00  0.00      A   
ATOM   1319  O   THR    82      53.717  62.885  24.632  0.00  0.00      A   
ATOM   1320  N   SER    83      54.909  63.388  26.460  0.00  0.00      A   
ATOM   1321  H   SER    83      54.918  63.901  27.335  0.00  0.00      A   
ATOM   1322  CA  SER    83      55.966  62.386  26.280  0.00  0.00      A   
ATOM   1323  HA  SER    83      56.297  62.387  25.242  0.00  0.00      A   
ATOM   1324  CB  SER    83      57.160  62.754  27.174  0.00  0.00      A   
ATOM   1325  HB3 SER    83      57.638  63.644  26.766  0.00  0.00      A   
ATOM   1326  HB2 SER    83      57.886  61.940  27.178  0.00  0.00      A   
ATOM   1327  OG  SER    83      56.738  63.038  28.502  0.00  0.00      A   
ATOM   1328  HG  SER    83      57.456  63.499  28.959  0.00  0.00      A   
ATOM   1329  C   SER    83      55.444  60.983  26.607  0.00  0.00      A   
ATOM   1330  O   SER    83      55.492  60.064  25.781  0.00  0.00      A   
ATOM   1331  N   THR    84      54.924  60.839  27.822  0.00  0.00      A   
ATOM   1332  H   THR    84      54.971  61.643  28.436  0.00  0.00      A   
ATOM   1333  CA  THR    84      54.323  59.624  28.374  0.00  0.00      A   
ATOM   1334  HA  THR    84      54.893  58.767  28.023  0.00  0.00      A   
ATOM   1335  CB  THR    84      54.414  59.671  29.915  0.00  0.00      A   
ATOM   1336  HB  THR    84      53.909  58.807  30.343  0.00  0.00      A   
ATOM   1337  CG2 THR    84      55.859  59.658  30.408  0.00  0.00      A   
ATOM   1338 HG21 THR    84      56.393  60.545  30.067  0.00  0.00      A   
ATOM   1339 HG22 THR    84      55.870  59.636  31.497  0.00  0.00      A   
ATOM   1340 HG23 THR    84      56.362  58.766  30.037  0.00  0.00      A   
ATOM   1341  OG1 THR    84      53.817  60.848  30.420  0.00  0.00      A   
ATOM   1342  HG1 THR    84      53.871  60.782  31.400  0.00  0.00      A   
ATOM   1343  C   THR    84      52.861  59.426  27.936  0.00  0.00      A   
ATOM   1344  O   THR    84      52.294  60.226  27.180  0.00  0.00      A   
ATOM   1345  N   VAL    85      52.215  58.394  28.477  0.00  0.00      A   
ATOM   1346  H   VAL    85      52.785  57.718  28.982  0.00  0.00      A   
ATOM   1347  CA  VAL    85      50.765  58.150  28.458  0.00  0.00      A   
ATOM   1348  HA  VAL    85      50.255  58.990  27.985  0.00  0.00      A   
ATOM   1349  CB  VAL    85      50.436  56.868  27.664  0.00  0.00      A   
ATOM   1350  HB  VAL    85      50.990  56.034  28.091  0.00  0.00      A   
ATOM   1351  CG1 VAL    85      48.938  56.530  27.715  0.00  0.00      A   
ATOM   1352 HG11 VAL    85      48.641  56.278  28.733  0.00  0.00      A   
ATOM   1353 HG12 VAL    85      48.348  57.373  27.362  0.00  0.00      A   
ATOM   1354 HG13 VAL    85      48.737  55.664  27.083  0.00  0.00      A   
ATOM   1355  CG2 VAL    85      50.844  57.010  26.192  0.00  0.00      A   
ATOM   1356 HG21 VAL    85      51.926  57.111  26.112  0.00  0.00      A   
ATOM   1357 HG22 VAL    85      50.545  56.120  25.637  0.00  0.00      A   
ATOM   1358 HG23 VAL    85      50.370  57.883  25.747  0.00  0.00      A   
ATOM   1359  C   VAL    85      50.285  58.042  29.907  0.00  0.00      A   
ATOM   1360  O   VAL    85      50.770  57.192  30.654  0.00  0.00      A   
ATOM   1361  N   GLN    86      49.360  58.916  30.314  0.00  0.00      A   
ATOM   1362  H   GLN    86      49.034  59.608  29.644  0.00  0.00      A   
ATOM   1363  CA  GLN    86      48.892  59.064  31.700  0.00  0.00      A   
ATOM   1364  HA  GLN    86      49.382  58.330  32.340  0.00  0.00      A   
ATOM   1365  CB  GLN    86      49.260  60.468  32.222  0.00  0.00      A   
ATOM   1366  HB3 GLN    86      48.763  60.638  33.178  0.00  0.00      A   
ATOM   1367  HB2 GLN    86      48.904  61.209  31.511  0.00  0.00      A   
ATOM   1368  CG  GLN    86      50.772  60.643  32.421  0.00  0.00      A   
ATOM   1369  HG3 GLN    86      51.298  60.367  31.509  0.00  0.00      A   
ATOM   1370  HG2 GLN    86      51.090  59.977  33.218  0.00  0.00      A   
ATOM   1371  CD  GLN    86      51.178  62.067  32.797  0.00  0.00      A   
ATOM   1372  OE1 GLN    86      51.369  62.410  33.961  0.00  0.00      A   
ATOM   1373  NE2 GLN    86      51.339  62.955  31.843  0.00  0.00      A   
ATOM   1374 HE21 GLN    86      51.724  63.849  32.086  0.00  0.00      A   
ATOM   1375 HE22 GLN    86      51.258  62.683  30.865  0.00  0.00      A   
ATOM   1376  C   GLN    86      47.380  58.811  31.785  0.00  0.00      A   
ATOM   1377  O   GLN    86      46.580  59.666  31.405  0.00  0.00      A   
ATOM   1378  N   LEU    87      46.996  57.624  32.265  0.00  0.00      A   
ATOM   1379  H   LEU    87      47.722  56.981  32.571  0.00  0.00      A   
ATOM   1380  CA  LEU    87      45.609  57.207  32.500  0.00  0.00      A   
ATOM   1381  HA  LEU    87      44.976  57.572  31.689  0.00  0.00      A   
ATOM   1382  CB  LEU    87      45.543  55.664  32.541  0.00  0.00      A   
ATOM   1383  HB3 LEU    87      44.510  55.367  32.720  0.00  0.00      A   
ATOM   1384  HB2 LEU    87      46.130  55.327  33.394  0.00  0.00      A   
ATOM   1385  CG  LEU    87      46.061  54.921  31.293  0.00  0.00      A   
ATOM   1386  HG  LEU    87      47.107  55.178  31.124  0.00  0.00      A   
ATOM   1387  CD1 LEU    87      45.974  53.413  31.524  0.00  0.00      A   
ATOM   1388 HD11 LEU    87      46.394  52.885  30.669  0.00  0.00      A   
ATOM   1389 HD12 LEU    87      46.544  53.144  32.413  0.00  0.00      A   
ATOM   1390 HD13 LEU    87      44.934  53.108  31.658  0.00  0.00      A   
ATOM   1391  CD2 LEU    87      45.265  55.251  30.030  0.00  0.00      A   
ATOM   1392 HD21 LEU    87      44.217  54.986  30.167  0.00  0.00      A   
ATOM   1393 HD22 LEU    87      45.348  56.312  29.811  0.00  0.00      A   
ATOM   1394 HD23 LEU    87      45.672  54.693  29.187  0.00  0.00      A   
ATOM   1395  C   LEU    87      45.088  57.794  33.825  0.00  0.00      A   
ATOM   1396  O   LEU    87      45.642  57.501  34.887  0.00  0.00      A   
ATOM   1397  N   ILE    88      44.037  58.619  33.775  0.00  0.00      A   
ATOM   1398  H   ILE    88      43.600  58.795  32.875  0.00  0.00      A   
ATOM   1399  CA  ILE    88      43.459  59.320  34.937  0.00  0.00      A   
ATOM   1400  HA  ILE    88      44.185  59.321  35.751  0.00  0.00      A   
ATOM   1401  CB  ILE    88      43.118  60.790  34.588  0.00  0.00      A   
ATOM   1402  HB  ILE    88      42.232  60.792  33.955  0.00  0.00      A   
ATOM   1403  CG2 ILE    88      42.752  61.567  35.867  0.00  0.00      A   
ATOM   1404 HG21 ILE    88      42.549  62.611  35.621  0.00  0.00      A   
ATOM   1405 HG22 ILE    88      41.854  61.147  36.320  0.00  0.00      A   
ATOM   1406 HG23 ILE    88      43.568  61.523  36.588  0.00  0.00      A   
ATOM   1407  CG1 ILE    88      44.217  61.533  33.792  0.00  0.00      A   
ATOM   1408 HG13 ILE    88      43.852  62.529  33.554  0.00  0.00      A   
ATOM   1409 HG12 ILE    88      44.376  61.028  32.841  0.00  0.00      A   
ATOM   1410  CD1 ILE    88      45.574  61.665  34.493  0.00  0.00      A   
ATOM   1411 HD11 ILE    88      45.952  60.680  34.762  0.00  0.00      A   
ATOM   1412 HD12 ILE    88      46.282  62.140  33.814  0.00  0.00      A   
ATOM   1413 HD13 ILE    88      45.478  62.282  35.386  0.00  0.00      A   
ATOM   1414  C   ILE    88      42.200  58.580  35.405  0.00  0.00      A   
ATOM   1415  O   ILE    88      41.248  58.426  34.637  0.00  0.00      A   
ATOM   1416  N   MET    89      42.185  58.094  36.648  0.00  0.00      A   
ATOM   1417  H   MET    89      43.000  58.251  37.236  0.00  0.00      A   
ATOM   1418  CA  MET    89      41.168  57.164  37.162  0.00  0.00      A   
ATOM   1419  HA  MET    89      40.297  57.176  36.506  0.00  0.00      A   
ATOM   1420  CB  MET    89      41.741  55.736  37.163  0.00  0.00      A   
ATOM   1421  HB3 MET    89      41.086  55.081  37.738  0.00  0.00      A   
ATOM   1422  HB2 MET    89      42.722  55.742  37.639  0.00  0.00      A   
ATOM   1423  CG  MET    89      41.844  55.167  35.742  0.00  0.00      A   
ATOM   1424  HG3 MET    89      42.422  55.848  35.117  0.00  0.00      A   
ATOM   1425  HG2 MET    89      40.836  55.105  35.336  0.00  0.00      A   
ATOM   1426  SD  MET    89      42.587  53.520  35.614  0.00  0.00      A   
ATOM   1427  CE  MET    89      44.309  53.919  36.018  0.00  0.00      A   
ATOM   1428  HE1 MET    89      44.927  53.033  35.878  0.00  0.00      A   
ATOM   1429  HE2 MET    89      44.664  54.716  35.364  0.00  0.00      A   
ATOM   1430  HE3 MET    89      44.380  54.245  37.056  0.00  0.00      A   
ATOM   1431  C   MET    89      40.664  57.533  38.564  0.00  0.00      A   
ATOM   1432  O   MET    89      41.332  58.223  39.335  0.00  0.00      A   
ATOM   1433  N   GLN    90      39.461  57.047  38.876  0.00  0.00      A   
ATOM   1434  H   GLN    90      38.997  56.484  38.176  0.00  0.00      A   
ATOM   1435  CA  GLN    90      38.798  57.143  40.182  0.00  0.00      A   
ATOM   1436  HA  GLN    90      38.523  58.181  40.370  0.00  0.00      A   
ATOM   1437  CB  GLN    90      37.524  56.289  40.135  0.00  0.00      A   
ATOM   1438  HB3 GLN    90      37.083  56.237  41.130  0.00  0.00      A   
ATOM   1439  HB2 GLN    90      37.812  55.278  39.842  0.00  0.00      A   
ATOM   1440  CG  GLN    90      36.463  56.825  39.156  0.00  0.00      A   
ATOM   1441  HG3 GLN    90      36.915  57.049  38.192  0.00  0.00      A   
ATOM   1442  HG2 GLN    90      36.038  57.743  39.564  0.00  0.00      A   
ATOM   1443  CD  GLN    90      35.352  55.813  38.906  0.00  0.00      A   
ATOM   1444  OE1 GLN    90      35.561  54.607  38.932  0.00  0.00      A   
ATOM   1445  NE2 GLN    90      34.130  56.235  38.677  0.00  0.00      A   
ATOM   1446 HE21 GLN    90      33.420  55.540  38.467  0.00  0.00      A   
ATOM   1447 HE22 GLN    90      33.907  57.222  38.727  0.00  0.00      A   
ATOM   1448  C   GLN    90      39.697  56.665  41.336  0.00  0.00      A   
ATOM   1449  O   GLN    90      40.325  55.610  41.248  0.00  0.00      A   
ATOM   1450  N   LEU    91      39.752  57.425  42.433  0.00  0.00      A   
ATOM   1451  H   LEU    91      39.174  58.258  42.473  0.00  0.00      A   
ATOM   1452  CA  LEU    91      40.423  57.002  43.663  0.00  0.00      A   
ATOM   1453  HA  LEU    91      41.353  56.512  43.376  0.00  0.00      A   
ATOM   1454  CB  LEU    91      40.767  58.233  44.527  0.00  0.00      A   
ATOM   1455  HB3 LEU    91      39.836  58.690  44.867  0.00  0.00      A   
ATOM   1456  HB2 LEU    91      41.295  58.962  43.914  0.00  0.00      A   
ATOM   1457  CG  LEU    91      41.641  57.897  45.755  0.00  0.00      A   
ATOM   1458  HG  LEU    91      41.170  57.105  46.335  0.00  0.00      A   
ATOM   1459  CD1 LEU    91      43.053  57.449  45.365  0.00  0.00      A   
ATOM   1460 HD11 LEU    91      43.547  58.229  44.785  0.00  0.00      A   
ATOM   1461 HD12 LEU    91      43.635  57.249  46.264  0.00  0.00      A   
ATOM   1462 HD13 LEU    91      43.019  56.535  44.779  0.00  0.00      A   
ATOM   1463  CD2 LEU    91      41.784  59.113  46.667  0.00  0.00      A   
ATOM   1464 HD21 LEU    91      40.798  59.463  46.972  0.00  0.00      A   
ATOM   1465 HD22 LEU    91      42.345  58.844  47.562  0.00  0.00      A   
ATOM   1466 HD23 LEU    91      42.308  59.915  46.145  0.00  0.00      A   
ATOM   1467  C   LEU    91      39.561  55.994  44.446  0.00  0.00      A   
ATOM   1468  O   LEU    91      38.376  56.232  44.694  0.00  0.00      A   
ATOM   1469  N   MET    92      40.189  54.909  44.900  0.00  0.00      A   
ATOM   1470  H   MET    92      41.160  54.778  44.639  0.00  0.00      A   
ATOM   1471  CA  MET    92      39.641  53.942  45.851  0.00  0.00      A   
ATOM   1472  HA  MET    92      38.612  54.194  46.090  0.00  0.00      A   
ATOM   1473  CB  MET    92      39.648  52.532  45.223  0.00  0.00      A   
ATOM   1474  HB3 MET    92      39.818  51.796  46.009  0.00  0.00      A   
ATOM   1475  HB2 MET    92      40.471  52.441  44.513  0.00  0.00      A   
ATOM   1476  CG  MET    92      38.327  52.153  44.533  0.00  0.00      A   
ATOM   1477  HG3 MET    92      37.560  52.119  45.295  0.00  0.00      A   
ATOM   1478  HG2 MET    92      38.420  51.144  44.137  0.00  0.00      A   
ATOM   1479  SD  MET    92      37.686  53.216  43.213  0.00  0.00      A   
ATOM   1480  CE  MET    92      38.902  52.868  41.921  0.00  0.00      A   
ATOM   1481  HE1 MET    92      38.886  51.807  41.671  0.00  0.00      A   
ATOM   1482  HE2 MET    92      38.657  53.453  41.035  0.00  0.00      A   
ATOM   1483  HE3 MET    92      39.896  53.149  42.263  0.00  0.00      A   
ATOM   1484  C   MET    92      40.494  54.034  47.134  0.00  0.00      A   
ATOM   1485  O   MET    92      41.568  53.430  47.189  0.00  0.00      A   
ATOM   1486  N   PRO    93      40.107  54.853  48.136  0.00  0.00      A   
ATOM   1487  CD  PRO    93      38.906  55.678  48.166  0.00  0.00      A   
ATOM   1488  HD3 PRO    93      39.003  56.489  47.443  0.00  0.00      A   
ATOM   1489  HD2 PRO    93      38.009  55.101  47.955  0.00  0.00      A   
ATOM   1490  CG  PRO    93      38.832  56.258  49.576  0.00  0.00      A   
ATOM   1491  HG3 PRO    93      38.321  57.221  49.591  0.00  0.00      A   
ATOM   1492  HG2 PRO    93      38.334  55.552  50.238  0.00  0.00      A   
ATOM   1493  CB  PRO    93      40.297  56.386  49.980  0.00  0.00      A   
ATOM   1494  HB3 PRO    93      40.688  57.339  49.620  0.00  0.00      A   
ATOM   1495  HB2 PRO    93      40.418  56.318  51.062  0.00  0.00      A   
ATOM   1496  CA  PRO    93      40.997  55.240  49.239  0.00  0.00      A   
ATOM   1497  HA  PRO    93      41.902  55.646  48.795  0.00  0.00      A   
ATOM   1498  C   PRO    93      41.445  54.106  50.180  0.00  0.00      A   
ATOM   1499  O   PRO    93      42.399  54.287  50.939  0.00  0.00      A   
ATOM   1500  N   PHE    94      40.802  52.933  50.136  0.00  0.00      A   
ATOM   1501  H   PHE    94      40.029  52.827  49.488  0.00  0.00      A   
ATOM   1502  CA  PHE    94      41.146  51.777  50.974  0.00  0.00      A   
ATOM   1503  HA  PHE    94      41.823  52.094  51.768  0.00  0.00      A   
ATOM   1504  CB  PHE    94      39.872  51.249  51.659  0.00  0.00      A   
ATOM   1505  HB3 PHE    94      40.134  50.392  52.281  0.00  0.00      A   
ATOM   1506  HB2 PHE    94      39.196  50.897  50.888  0.00  0.00      A   
ATOM   1507  CG  PHE    94      39.105  52.244  52.515  0.00  0.00      A   
ATOM   1508  CD1 PHE    94      38.194  53.127  51.910  0.00  0.00      A   
ATOM   1509  HD1 PHE    94      38.071  53.111  50.838  0.00  0.00      A   
ATOM   1510  CE1 PHE    94      37.448  54.030  52.688  0.00  0.00      A   
ATOM   1511  HE1 PHE    94      36.760  54.715  52.208  0.00  0.00      A   
ATOM   1512  CZ  PHE    94      37.589  54.033  54.086  0.00  0.00      A   
ATOM   1513  HZ  PHE    94      37.005  54.718  54.687  0.00  0.00      A   
ATOM   1514  CE2 PHE    94      38.493  53.148  54.698  0.00  0.00      A   
ATOM   1515  HE2 PHE    94      38.607  53.153  55.774  0.00  0.00      A   
ATOM   1516  CD2 PHE    94      39.258  52.264  53.914  0.00  0.00      A   
ATOM   1517  HD2 PHE    94      39.959  51.596  54.391  0.00  0.00      A   
ATOM   1518  C   PHE    94      41.901  50.682  50.183  0.00  0.00      A   
ATOM   1519  O   PHE    94      41.944  49.528  50.610  0.00  0.00      A   
ATOM   1520  N   GLY    95      42.554  51.033  49.066  0.00  0.00      A   
ATOM   1521  H   GLY    95      42.430  51.979  48.726  0.00  0.00      A   
ATOM   1522  CA  GLY    95      43.443  50.153  48.287  0.00  0.00      A   
ATOM   1523  HA3 GLY    95      44.295  49.879  48.905  0.00  0.00      A   
ATOM   1524  HA2 GLY    95      43.822  50.705  47.427  0.00  0.00      A   
ATOM   1525  C   GLY    95      42.781  48.870  47.764  0.00  0.00      A   
ATOM   1526  O   GLY    95      41.596  48.878  47.431  0.00  0.00      A   
ATOM   1527  N   CYS    96      43.532  47.767  47.643  0.00  0.00      A   
ATOM   1528  H   CYS    96      44.504  47.787  47.929  0.00  0.00      A   
ATOM   1529  CA  CYS    96      42.976  46.483  47.196  0.00  0.00      A   
ATOM   1530  HA  CYS    96      42.256  46.702  46.411  0.00  0.00      A   
ATOM   1531  CB  CYS    96      44.050  45.595  46.545  0.00  0.00      A   
ATOM   1532  HB3 CYS    96      44.641  46.177  45.836  0.00  0.00      A   
ATOM   1533  HB2 CYS    96      43.543  44.807  45.984  0.00  0.00      A   
ATOM   1534  SG  CYS    96      45.147  44.812  47.762  0.00  0.00      A   
ATOM   1535  HG  CYS    96      45.799  45.929  48.121  0.00  0.00      A   
ATOM   1536  C   CYS    96      42.195  45.742  48.297  0.00  0.00      A   
ATOM   1537  O   CYS    96      42.530  45.808  49.486  0.00  0.00      A   
ATOM   1538  N   LEU    97      41.155  45.013  47.886  0.00  0.00      A   
ATOM   1539  H   LEU    97      40.950  45.008  46.891  0.00  0.00      A   
ATOM   1540  CA  LEU    97      40.298  44.190  48.740  0.00  0.00      A   
ATOM   1541  HA  LEU    97      39.894  44.837  49.517  0.00  0.00      A   
ATOM   1542  CB  LEU    97      39.128  43.649  47.896  0.00  0.00      A   
ATOM   1543  HB3 LEU    97      39.537  43.033  47.093  0.00  0.00      A   
ATOM   1544  HB2 LEU    97      38.616  44.497  47.440  0.00  0.00      A   
ATOM   1545  CG  LEU    97      38.089  42.811  48.668  0.00  0.00      A   
ATOM   1546  HG  LEU    97      38.568  41.902  49.032  0.00  0.00      A   
ATOM   1547  CD1 LEU    97      37.472  43.548  49.858  0.00  0.00      A   
ATOM   1548 HD11 LEU    97      36.720  42.917  50.331  0.00  0.00      A   
ATOM   1549 HD12 LEU    97      38.233  43.765  50.606  0.00  0.00      A   
ATOM   1550 HD13 LEU    97      37.005  44.475  49.534  0.00  0.00      A   
ATOM   1551  CD2 LEU    97      36.950  42.417  47.726  0.00  0.00      A   
ATOM   1552 HD21 LEU    97      37.349  41.865  46.875  0.00  0.00      A   
ATOM   1553 HD22 LEU    97      36.241  41.780  48.256  0.00  0.00      A   
ATOM   1554 HD23 LEU    97      36.431  43.305  47.369  0.00  0.00      A   
ATOM   1555  C   LEU    97      41.085  43.089  49.459  0.00  0.00      A   
ATOM   1556  O   LEU    97      40.827  42.842  50.631  0.00  0.00      A   
ATOM   1557  N   LEU    98      42.053  42.457  48.784  0.00  0.00      A   
ATOM   1558  H   LEU    98      42.174  42.702  47.811  0.00  0.00      A   
ATOM   1559  CA  LEU    98      42.962  41.460  49.367  0.00  0.00      A   
ATOM   1560  HA  LEU    98      42.375  40.562  49.562  0.00  0.00      A   
ATOM   1561  CB  LEU    98      44.059  41.108  48.347  0.00  0.00      A   
ATOM   1562  HB3 LEU    98      44.577  42.019  48.052  0.00  0.00      A   
ATOM   1563  HB2 LEU    98      43.588  40.688  47.465  0.00  0.00      A   
ATOM   1564  CG  LEU    98      45.101  40.101  48.867  0.00  0.00      A   
ATOM   1565  HG  LEU    98      45.586  40.488  49.761  0.00  0.00      A   
ATOM   1566  CD1 LEU    98      44.448  38.759  49.195  0.00  0.00      A   
ATOM   1567 HD11 LEU    98      43.904  38.382  48.330  0.00  0.00      A   
ATOM   1568 HD12 LEU    98      45.210  38.037  49.467  0.00  0.00      A   
ATOM   1569 HD13 LEU    98      43.765  38.872  50.033  0.00  0.00      A   
ATOM   1570  CD2 LEU    98      46.177  39.892  47.809  0.00  0.00      A   
ATOM   1571 HD21 LEU    98      45.727  39.494  46.903  0.00  0.00      A   
ATOM   1572 HD22 LEU    98      46.670  40.839  47.587  0.00  0.00      A   
ATOM   1573 HD23 LEU    98      46.927  39.189  48.166  0.00  0.00      A   
ATOM   1574  C   LEU    98      43.567  41.894  50.713  0.00  0.00      A   
ATOM   1575  O   LEU    98      43.338  41.247  51.735  0.00  0.00      A   
ATOM   1576  N   ASP    99      44.368  42.965  50.718  0.00  0.00      A   
ATOM   1577  H   ASP    99      44.537  43.460  49.854  0.00  0.00      A   
ATOM   1578  CA  ASP    99      44.949  43.478  51.959  0.00  0.00      A   
ATOM   1579  HA  ASP    99      45.474  42.650  52.437  0.00  0.00      A   
ATOM   1580  CB  ASP    99      45.987  44.572  51.705  0.00  0.00      A   
ATOM   1581  HB3 ASP    99      45.490  45.467  51.327  0.00  0.00      A   
ATOM   1582  HB2 ASP    99      46.687  44.225  50.947  0.00  0.00      A   
ATOM   1583  CG  ASP    99      46.763  44.900  52.990  0.00  0.00      A   
ATOM   1584  OD1 ASP    99      47.409  43.998  53.576  0.00  0.00      A   
ATOM   1585  OD2 ASP    99      46.741  46.079  53.419  0.00  0.00      A   
ATOM   1586  C   ASP    99      43.871  43.938  52.945  0.00  0.00      A   
ATOM   1587  O   ASP    99      44.030  43.711  54.135  0.00  0.00      A   
ATOM   1588  N   TYR   100      42.766  44.536  52.482  0.00  0.00      A   
ATOM   1589  H   TYR   100      42.663  44.669  51.485  0.00  0.00      A   
ATOM   1590  CA  TYR   100      41.640  44.887  53.354  0.00  0.00      A   
ATOM   1591  HA  TYR   100      42.021  45.597  54.090  0.00  0.00      A   
ATOM   1592  CB  TYR   100      40.533  45.600  52.560  0.00  0.00      A   
ATOM   1593  HB3 TYR   100      39.923  44.871  52.029  0.00  0.00      A   
ATOM   1594  HB2 TYR   100      40.987  46.258  51.818  0.00  0.00      A   
ATOM   1595  CG  TYR   100      39.649  46.443  53.457  0.00  0.00      A   
ATOM   1596  CD1 TYR   100      40.056  47.748  53.796  0.00  0.00      A   
ATOM   1597  HD1 TYR   100      40.955  48.166  53.362  0.00  0.00      A   
ATOM   1598  CE1 TYR   100      39.331  48.484  54.750  0.00  0.00      A   
ATOM   1599  HE1 TYR   100      39.673  49.463  55.044  0.00  0.00      A   
ATOM   1600  CZ  TYR   100      38.198  47.927  55.361  0.00  0.00      A   
ATOM   1601  OH  TYR   100      37.562  48.606  56.350  0.00  0.00      A   
ATOM   1602  HH  TYR   100      38.171  49.211  56.801  0.00  0.00      A   
ATOM   1603  CE2 TYR   100      37.763  46.646  54.990  0.00  0.00      A   
ATOM   1604  HE2 TYR   100      36.902  46.218  55.478  0.00  0.00      A   
ATOM   1605  CD2 TYR   100      38.487  45.898  54.040  0.00  0.00      A   
ATOM   1606  HD2 TYR   100      38.177  44.891  53.795  0.00  0.00      A   
ATOM   1607  C   TYR   100      41.114  43.673  54.147  0.00  0.00      A   
ATOM   1608  O   TYR   100      41.008  43.736  55.375  0.00  0.00      A   
ATOM   1609  N   VAL   101      40.800  42.555  53.471  0.00  0.00      A   
ATOM   1610  H   VAL   101      40.941  42.541  52.465  0.00  0.00      A   
ATOM   1611  CA  VAL   101      40.362  41.321  54.150  0.00  0.00      A   
ATOM   1612  HA  VAL   101      39.556  41.628  54.799  0.00  0.00      A   
ATOM   1613  CB  VAL   101      39.753  40.235  53.238  0.00  0.00      A   
ATOM   1614  HB  VAL   101      39.445  39.414  53.885  0.00  0.00      A   
ATOM   1615  CG1 VAL   101      38.492  40.746  52.533  0.00  0.00      A   
ATOM   1616 HG11 VAL   101      38.747  41.535  51.826  0.00  0.00      A   
ATOM   1617 HG12 VAL   101      38.012  39.927  51.998  0.00  0.00      A   
ATOM   1618 HG13 VAL   101      37.790  41.137  53.266  0.00  0.00      A   
ATOM   1619  CG2 VAL   101      40.683  39.655  52.172  0.00  0.00      A   
ATOM   1620 HG21 VAL   101      40.912  40.412  51.426  0.00  0.00      A   
ATOM   1621 HG22 VAL   101      41.607  39.304  52.625  0.00  0.00      A   
ATOM   1622 HG23 VAL   101      40.196  38.814  51.678  0.00  0.00      A   
ATOM   1623  C   VAL   101      41.413  40.758  55.107  0.00  0.00      A   
ATOM   1624  O   VAL   101      41.066  40.419  56.236  0.00  0.00      A   
ATOM   1625  N   ARG   102      42.686  40.691  54.692  0.00  0.00      A   
ATOM   1626  H   ARG   102      42.885  40.990  53.741  0.00  0.00      A   
ATOM   1627  CA  ARG   102      43.824  40.311  55.554  0.00  0.00      A   
ATOM   1628  HA  ARG   102      43.658  39.298  55.927  0.00  0.00      A   
ATOM   1629  CB  ARG   102      45.134  40.338  54.747  0.00  0.00      A   
ATOM   1630  HB3 ARG   102      45.969  40.197  55.434  0.00  0.00      A   
ATOM   1631  HB2 ARG   102      45.242  41.321  54.289  0.00  0.00      A   
ATOM   1632  CG  ARG   102      45.231  39.255  53.659  0.00  0.00      A   
ATOM   1633  HG3 ARG   102      44.322  39.252  53.064  0.00  0.00      A   
ATOM   1634  HG2 ARG   102      45.353  38.281  54.133  0.00  0.00      A   
ATOM   1635  CD  ARG   102      46.425  39.545  52.738  0.00  0.00      A   
ATOM   1636  HD3 ARG   102      47.310  39.703  53.355  0.00  0.00      A   
ATOM   1637  HD2 ARG   102      46.218  40.466  52.189  0.00  0.00      A   
ATOM   1638  NE  ARG   102      46.700  38.462  51.773  0.00  0.00      A   
ATOM   1639  HE  ARG   102      46.104  37.644  51.805  0.00  0.00      A   
ATOM   1640  CZ  ARG   102      47.722  38.411  50.935  0.00  0.00      A   
ATOM   1641  NH1 ARG   102      48.622  39.353  50.909  0.00  0.00      A   
ATOM   1642 HH11 ARG   102      48.467  40.205  51.448  0.00  0.00      A   
ATOM   1643 HH12 ARG   102      49.417  39.295  50.285  0.00  0.00      A   
ATOM   1644  NH2 ARG   102      47.857  37.413  50.101  0.00  0.00      A   
ATOM   1645 HH21 ARG   102      47.109  36.745  49.976  0.00  0.00      A   
ATOM   1646 HH22 ARG   102      48.654  37.363  49.477  0.00  0.00      A   
ATOM   1647  C   ARG   102      43.951  41.201  56.798  0.00  0.00      A   
ATOM   1648  O   ARG   102      44.255  40.711  57.883  0.00  0.00      A   
ATOM   1649  N   GLU   103      43.822  42.514  56.638  0.00  0.00      A   
ATOM   1650  H   GLU   103      43.659  42.849  55.693  0.00  0.00      A   
ATOM   1651  CA  GLU   103      44.055  43.528  57.671  0.00  0.00      A   
ATOM   1652  HA  GLU   103      44.993  43.282  58.170  0.00  0.00      A   
ATOM   1653  CB  GLU   103      44.229  44.904  57.000  0.00  0.00      A   
ATOM   1654  HB3 GLU   103      43.265  45.241  56.618  0.00  0.00      A   
ATOM   1655  HB2 GLU   103      44.908  44.806  56.156  0.00  0.00      A   
ATOM   1656  CG  GLU   103      44.816  45.985  57.915  0.00  0.00      A   
ATOM   1657  HG3 GLU   103      44.160  46.121  58.776  0.00  0.00      A   
ATOM   1658  HG2 GLU   103      44.843  46.925  57.366  0.00  0.00      A   
ATOM   1659  CD  GLU   103      46.240  45.666  58.384  0.00  0.00      A   
ATOM   1660  OE1 GLU   103      46.529  45.887  59.587  0.00  0.00      A   
ATOM   1661  OE2 GLU   103      47.072  45.182  57.579  0.00  0.00      A   
ATOM   1662  C   GLU   103      42.968  43.554  58.760  0.00  0.00      A   
ATOM   1663  O   GLU   103      43.308  43.729  59.933  0.00  0.00      A   
ATOM   1664  N   HID   104      41.690  43.366  58.402  0.00  0.00      A   
ATOM   1665  H   HID   104      41.501  43.262  57.408  0.00  0.00      A   
ATOM   1666  CA  HID   104      40.531  43.619  59.283  0.00  0.00      A   
ATOM   1667  HA  HID   104      40.897  43.969  60.249  0.00  0.00      A   
ATOM   1668  CB  HID   104      39.706  44.767  58.664  0.00  0.00      A   
ATOM   1669  HB3 HID   104      38.921  45.059  59.363  0.00  0.00      A   
ATOM   1670  HB2 HID   104      39.224  44.405  57.758  0.00  0.00      A   
ATOM   1671  CG  HID   104      40.510  46.000  58.311  0.00  0.00      A   
ATOM   1672  ND1 HID   104      41.167  46.822  59.192  0.00  0.00      A   
ATOM   1673  HD1 HID   104      41.151  46.733  60.206  0.00  0.00      A   
ATOM   1674  CE1 HID   104      41.791  47.784  58.501  0.00  0.00      A   
ATOM   1675  HE1 HID   104      42.390  48.571  58.940  0.00  0.00      A   
ATOM   1676  NE2 HID   104      41.542  47.653  57.187  0.00  0.00      A   
ATOM   1677  CD2 HID   104      40.744  46.504  57.060  0.00  0.00      A   
ATOM   1678  HD2 HID   104      40.378  46.081  56.136  0.00  0.00      A   
ATOM   1679  C   HID   104      39.666  42.361  59.581  0.00  0.00      A   
ATOM   1680  O   HID   104      38.538  42.477  60.059  0.00  0.00      A   
ATOM   1681  N   LYS   105      40.230  41.167  59.340  0.00  0.00      A   
ATOM   1682  H   LYS   105      41.186  41.280  59.034  0.00  0.00      A   
ATOM   1683  CA  LYS   105      39.651  39.827  59.380  0.00  0.00      A   
ATOM   1684  HA  LYS   105      38.966  39.795  58.532  0.00  0.00      A   
ATOM   1685  CB  LYS   105      40.754  38.754  59.207  0.00  0.00      A   
ATOM   1686  HB3 LYS   105      41.272  38.947  58.268  0.00  0.00      A   
ATOM   1687  HB2 LYS   105      40.379  37.744  59.038  0.00  0.00      A   
ATOM   1688  CG  LYS   105      41.808  38.686  60.309  0.00  0.00      A   
ATOM   1689  HG3 LYS   105      41.439  38.257  61.241  0.00  0.00      A   
ATOM   1690  HG2 LYS   105      42.073  39.739  60.408  0.00  0.00      A   
ATOM   1691  CD  LYS   105      43.141  38.053  59.911  0.00  0.00      A   
ATOM   1692  HD3 LYS   105      43.491  38.318  58.914  0.00  0.00      A   
ATOM   1693  HD2 LYS   105      42.995  36.974  59.862  0.00  0.00      A   
ATOM   1694  CE  LYS   105      44.167  38.325  60.935  0.00  0.00      A   
ATOM   1695  HE3 LYS   105      44.399  39.390  60.923  0.00  0.00      A   
ATOM   1696  HE2 LYS   105      45.076  37.818  60.611  0.00  0.00      A   
ATOM   1697  NZ  LYS   105      43.827  37.799  62.305  0.00  0.00      A   
ATOM   1698  HZ1 LYS   105      43.041  38.304  62.689  0.00  0.00      A   
ATOM   1699  HZ2 LYS   105      43.633  36.809  62.343  0.00  0.00      A   
ATOM   1700  HZ3 LYS   105      44.466  37.974  63.067  0.00  0.00      A   
ATOM   1701  C   LYS   105      38.715  39.617  60.607  0.00  0.00      A   
ATOM   1702  O   LYS   105      37.551  39.337  60.469  0.00  0.00      A   
ATOM   1703  N   ASP   106      39.262  39.858  61.799  0.00  0.00      A   
ATOM   1704  H   ASP   106      40.256  40.042  61.814  0.00  0.00      A   
ATOM   1705  CA  ASP   106      38.630  39.933  63.112  0.00  0.00      A   
ATOM   1706  HA  ASP   106      38.242  38.917  63.186  0.00  0.00      A   
ATOM   1707  CB  ASP   106      39.754  40.224  64.179  0.00  0.00      A   
ATOM   1708  HB3 ASP   106      39.330  40.475  65.151  0.00  0.00      A   
ATOM   1709  HB2 ASP   106      40.295  41.075  63.765  0.00  0.00      A   
ATOM   1710  CG  ASP   106      40.719  39.048  64.296  0.00  0.00      A   
ATOM   1711  OD1 ASP   106      40.335  38.131  65.006  0.00  0.00      A   
ATOM   1712  OD2 ASP   106      41.794  39.135  63.761  0.00  0.00      A   
ATOM   1713  C   ASP   106      37.327  40.715  63.301  0.00  0.00      A   
ATOM   1714  O   ASP   106      36.573  40.620  64.266  0.00  0.00      A   
ATOM   1715  N   ASN   107      37.013  41.546  62.300  0.00  0.00      A   
ATOM   1716  H   ASN   107      37.679  41.593  61.542  0.00  0.00      A   
ATOM   1717  CA  ASN   107      35.921  42.462  62.282  0.00  0.00      A   
ATOM   1718  HA  ASN   107      35.160  42.143  62.994  0.00  0.00      A   
ATOM   1719  CB  ASN   107      36.579  43.825  62.611  0.00  0.00      A   
ATOM   1720  HB3 ASN   107      36.821  44.320  61.671  0.00  0.00      A   
ATOM   1721  HB2 ASN   107      37.530  43.758  63.140  0.00  0.00      A   
ATOM   1722  CG  ASN   107      35.617  44.811  63.261  0.00  0.00      A   
ATOM   1723  OD1 ASN   107      34.697  44.422  63.974  0.00  0.00      A   
ATOM   1724  ND2 ASN   107      35.758  46.060  62.995  0.00  0.00      A   
ATOM   1725 HD21 ASN   107      35.029  46.703  63.270  0.00  0.00      A   
ATOM   1726 HD22 ASN   107      36.501  46.384  62.392  0.00  0.00      A   
ATOM   1727  C   ASN   107      35.124  42.403  61.015  0.00  0.00      A   
ATOM   1728  O   ASN   107      34.158  43.204  60.888  0.00  0.00      A   
ATOM   1729  N   ILE   108      35.357  41.490  60.099  0.00  0.00      A   
ATOM   1730  H   ILE   108      36.029  40.792  60.384  0.00  0.00      A   
ATOM   1731  CA  ILE   108      34.647  41.287  58.819  0.00  0.00      A   
ATOM   1732  HA  ILE   108      34.052  42.177  58.613  0.00  0.00      A   
ATOM   1733  CB  ILE   108      35.626  41.029  57.595  0.00  0.00      A   
ATOM   1734  HB  ILE   108      36.347  40.268  57.893  0.00  0.00      A   
ATOM   1735  CG2 ILE   108      34.833  40.572  56.329  0.00  0.00      A   
ATOM   1736 HG21 ILE   108      34.156  41.350  55.975  0.00  0.00      A   
ATOM   1737 HG22 ILE   108      35.524  40.338  55.518  0.00  0.00      A   
ATOM   1738 HG23 ILE   108      34.306  39.641  56.537  0.00  0.00      A   
ATOM   1739  CG1 ILE   108      36.471  42.316  57.263  0.00  0.00      A   
ATOM   1740 HG13 ILE   108      36.901  42.646  58.209  0.00  0.00      A   
ATOM   1741 HG12 ILE   108      35.831  43.128  56.917  0.00  0.00      A   
ATOM   1742  CD1 ILE   108      37.563  42.204  56.172  0.00  0.00      A   
ATOM   1743 HD11 ILE   108      38.298  42.993  56.317  0.00  0.00      A   
ATOM   1744 HD12 ILE   108      38.056  41.238  56.288  0.00  0.00      A   
ATOM   1745 HD13 ILE   108      37.165  42.321  55.164  0.00  0.00      A   
ATOM   1746  C   ILE   108      33.587  40.146  58.953  0.00  0.00      A   
ATOM   1747  O   ILE   108      33.912  39.014  59.187  0.00  0.00      A   
ATOM   1748  N   GLY   109      32.343  40.476  58.693  0.00  0.00      A   
ATOM   1749  H   GLY   109      32.149  41.422  58.397  0.00  0.00      A   
ATOM   1750  CA  GLY   109      31.183  39.637  58.849  0.00  0.00      A   
ATOM   1751  HA3 GLY   109      30.341  40.271  59.127  0.00  0.00      A   
ATOM   1752  HA2 GLY   109      31.300  38.813  59.554  0.00  0.00      A   
ATOM   1753  C   GLY   109      30.696  39.241  57.506  0.00  0.00      A   
ATOM   1754  O   GLY   109      31.061  39.846  56.506  0.00  0.00      A   
ATOM   1755  N   SER   110      29.883  38.188  57.543  0.00  0.00      A   
ATOM   1756  H   SER   110      29.670  37.763  58.434  0.00  0.00      A   
ATOM   1757  CA  SER   110      29.325  37.506  56.327  0.00  0.00      A   
ATOM   1758  HA  SER   110      30.120  37.025  55.757  0.00  0.00      A   
ATOM   1759  CB  SER   110      28.330  36.403  56.804  0.00  0.00      A   
ATOM   1760  HB3 SER   110      28.811  35.637  57.412  0.00  0.00      A   
ATOM   1761  HB2 SER   110      27.846  35.901  55.967  0.00  0.00      A   
ATOM   1762  OG  SER   110      27.373  37.007  57.575  0.00  0.00      A   
ATOM   1763  HG  SER   110      27.864  36.956  58.398  0.00  0.00      A   
ATOM   1764  C   SER   110      28.622  38.379  55.305  0.00  0.00      A   
ATOM   1765  O   SER   110      28.724  38.158  54.131  0.00  0.00      A   
ATOM   1766  N   GLN   111      27.994  39.422  55.815  0.00  0.00      A   
ATOM   1767  H   GLN   111      28.038  39.638  56.801  0.00  0.00      A   
ATOM   1768  CA  GLN   111      27.281  40.465  55.080  0.00  0.00      A   
ATOM   1769  HA  GLN   111      26.528  39.959  54.476  0.00  0.00      A   
ATOM   1770  CB  GLN   111      26.579  41.456  56.075  0.00  0.00      A   
ATOM   1771  HB3 GLN   111      27.291  42.006  56.690  0.00  0.00      A   
ATOM   1772  HB2 GLN   111      26.083  40.743  56.734  0.00  0.00      A   
ATOM   1773  CG  GLN   111      25.510  42.270  55.423  0.00  0.00      A   
ATOM   1774  HG3 GLN   111      25.784  42.921  54.593  0.00  0.00      A   
ATOM   1775  HG2 GLN   111      25.144  42.859  56.264  0.00  0.00      A   
ATOM   1776  CD  GLN   111      24.254  41.521  54.967  0.00  0.00      A   
ATOM   1777  OE1 GLN   111      23.324  41.352  55.756  0.00  0.00      A   
ATOM   1778  NE2 GLN   111      24.204  41.137  53.703  0.00  0.00      A   
ATOM   1779 HE21 GLN   111      23.442  40.548  53.401  0.00  0.00      A   
ATOM   1780 HE22 GLN   111      24.854  41.462  53.001  0.00  0.00      A   
ATOM   1781  C   GLN   111      28.141  41.315  54.173  0.00  0.00      A   
ATOM   1782  O   GLN   111      27.694  41.635  53.071  0.00  0.00      A   
ATOM   1783  N   TYR   112      29.318  41.683  54.580  0.00  0.00      A   
ATOM   1784  H   TYR   112      29.595  41.403  55.510  0.00  0.00      A   
ATOM   1785  CA  TYR   112      30.350  42.200  53.683  0.00  0.00      A   
ATOM   1786  HA  TYR   112      29.848  42.947  53.068  0.00  0.00      A   
ATOM   1787  CB  TYR   112      31.354  42.953  54.512  0.00  0.00      A   
ATOM   1788  HB3 TYR   112      32.144  43.262  53.827  0.00  0.00      A   
ATOM   1789  HB2 TYR   112      31.902  42.355  55.241  0.00  0.00      A   
ATOM   1790  CG  TYR   112      30.894  44.223  55.029  0.00  0.00      A   
ATOM   1791  CD1 TYR   112      30.151  44.216  56.194  0.00  0.00      A   
ATOM   1792  HD1 TYR   112      29.991  43.342  56.808  0.00  0.00      A   
ATOM   1793  CE1 TYR   112      29.447  45.372  56.619  0.00  0.00      A   
ATOM   1794  HE1 TYR   112      28.754  45.183  57.425  0.00  0.00      A   
ATOM   1795  CZ  TYR   112      29.507  46.548  55.810  0.00  0.00      A   
ATOM   1796  OH  TYR   112      28.694  47.568  56.302  0.00  0.00      A   
ATOM   1797  HH  TYR   112      28.231  47.240  57.077  0.00  0.00      A   
ATOM   1798  CE2 TYR   112      30.346  46.604  54.665  0.00  0.00      A   
ATOM   1799  HE2 TYR   112      30.394  47.492  54.053  0.00  0.00      A   
ATOM   1800  CD2 TYR   112      31.024  45.390  54.251  0.00  0.00      A   
ATOM   1801  HD2 TYR   112      31.570  45.261  53.328  0.00  0.00      A   
ATOM   1802  C   TYR   112      30.909  41.241  52.632  0.00  0.00      A   
ATOM   1803  O   TYR   112      30.996  41.567  51.437  0.00  0.00      A   
ATOM   1804  N   LEU   113      31.269  40.081  53.135  0.00  0.00      A   
ATOM   1805  H   LEU   113      30.971  39.820  54.064  0.00  0.00      A   
ATOM   1806  CA  LEU   113      31.762  39.009  52.233  0.00  0.00      A   
ATOM   1807  HA  LEU   113      32.658  39.437  51.784  0.00  0.00      A   
ATOM   1808  CB  LEU   113      32.070  37.758  53.082  0.00  0.00      A   
ATOM   1809  HB3 LEU   113      31.955  36.860  52.476  0.00  0.00      A   
ATOM   1810  HB2 LEU   113      31.230  37.638  53.766  0.00  0.00      A   
ATOM   1811  CG  LEU   113      33.355  37.790  53.979  0.00  0.00      A   
ATOM   1812  HG  LEU   113      33.381  38.695  54.586  0.00  0.00      A   
ATOM   1813  CD1 LEU   113      33.366  36.537  54.884  0.00  0.00      A   
ATOM   1814 HD11 LEU   113      34.253  36.424  55.508  0.00  0.00      A   
ATOM   1815 HD12 LEU   113      32.509  36.614  55.552  0.00  0.00      A   
ATOM   1816 HD13 LEU   113      33.272  35.620  54.302  0.00  0.00      A   
ATOM   1817  CD2 LEU   113      34.611  37.687  53.122  0.00  0.00      A   
ATOM   1818 HD21 LEU   113      34.822  38.522  52.453  0.00  0.00      A   
ATOM   1819 HD22 LEU   113      35.426  37.771  53.841  0.00  0.00      A   
ATOM   1820 HD23 LEU   113      34.733  36.693  52.692  0.00  0.00      A   
ATOM   1821  C   LEU   113      30.853  38.720  51.026  0.00  0.00      A   
ATOM   1822  O   LEU   113      31.344  38.891  49.900  0.00  0.00      A   
ATOM   1823  N   LEU   114      29.586  38.522  51.231  0.00  0.00      A   
ATOM   1824  H   LEU   114      29.167  38.630  52.143  0.00  0.00      A   
ATOM   1825  CA  LEU   114      28.728  38.060  50.120  0.00  0.00      A   
ATOM   1826  HA  LEU   114      29.288  37.343  49.520  0.00  0.00      A   
ATOM   1827  CB  LEU   114      27.529  37.326  50.729  0.00  0.00      A   
ATOM   1828  HB3 LEU   114      26.914  37.105  49.857  0.00  0.00      A   
ATOM   1829  HB2 LEU   114      26.943  38.017  51.334  0.00  0.00      A   
ATOM   1830  CG  LEU   114      27.774  35.966  51.500  0.00  0.00      A   
ATOM   1831  HG  LEU   114      28.630  36.057  52.168  0.00  0.00      A   
ATOM   1832  CD1 LEU   114      26.649  35.899  52.562  0.00  0.00      A   
ATOM   1833 HD11 LEU   114      25.672  36.114  52.129  0.00  0.00      A   
ATOM   1834 HD12 LEU   114      26.629  34.976  53.141  0.00  0.00      A   
ATOM   1835 HD13 LEU   114      26.787  36.727  53.257  0.00  0.00      A   
ATOM   1836  CD2 LEU   114      27.806  34.719  50.595  0.00  0.00      A   
ATOM   1837 HD21 LEU   114      26.782  34.393  50.409  0.00  0.00      A   
ATOM   1838 HD22 LEU   114      28.324  34.994  49.676  0.00  0.00      A   
ATOM   1839 HD23 LEU   114      28.331  33.957  51.171  0.00  0.00      A   
ATOM   1840  C   LEU   114      28.345  39.335  49.289  0.00  0.00      A   
ATOM   1841  O   LEU   114      28.336  39.242  48.052  0.00  0.00      A   
ATOM   1842  N   ASN   115      28.193  40.513  49.893  0.00  0.00      A   
ATOM   1843  H   ASN   115      28.280  40.764  50.867  0.00  0.00      A   
ATOM   1844  CA  ASN   115      27.907  41.650  49.062  0.00  0.00      A   
ATOM   1845  HA  ASN   115      27.012  41.395  48.496  0.00  0.00      A   
ATOM   1846  CB  ASN   115      27.676  42.919  49.930  0.00  0.00      A   
ATOM   1847  HB3 ASN   115      28.609  43.085  50.469  0.00  0.00      A   
ATOM   1848  HB2 ASN   115      26.855  42.666  50.600  0.00  0.00      A   
ATOM   1849  CG  ASN   115      27.242  44.124  49.112  0.00  0.00      A   
ATOM   1850  OD1 ASN   115      27.124  44.186  47.928  0.00  0.00      A   
ATOM   1851  ND2 ASN   115      27.102  45.211  49.828  0.00  0.00      A   
ATOM   1852 HD21 ASN   115      26.869  46.081  49.370  0.00  0.00      A   
ATOM   1853 HD22 ASN   115      27.142  45.183  50.837  0.00  0.00      A   
ATOM   1854  C   ASN   115      29.112  41.942  48.085  0.00  0.00      A   
ATOM   1855  O   ASN   115      28.897  42.042  46.859  0.00  0.00      A   
ATOM   1856  N   TRP   116      30.367  41.960  48.555  0.00  0.00      A   
ATOM   1857  H   TRP   116      30.532  41.838  49.551  0.00  0.00      A   
ATOM   1858  CA  TRP   116      31.541  41.988  47.664  0.00  0.00      A   
ATOM   1859  HA  TRP   116      31.548  42.952  47.157  0.00  0.00      A   
ATOM   1860  CB  TRP   116      32.842  41.883  48.466  0.00  0.00      A   
ATOM   1861  HB3 TRP   116      33.677  41.892  47.764  0.00  0.00      A   
ATOM   1862  HB2 TRP   116      32.858  40.921  48.978  0.00  0.00      A   
ATOM   1863  CG  TRP   116      33.096  42.959  49.482  0.00  0.00      A   
ATOM   1864  CD1 TRP   116      32.734  44.261  49.384  0.00  0.00      A   
ATOM   1865  HD1 TRP   116      32.212  44.697  48.539  0.00  0.00      A   
ATOM   1866  NE1 TRP   116      33.152  44.941  50.514  0.00  0.00      A   
ATOM   1867  HE1 TRP   116      33.008  45.936  50.689  0.00  0.00      A   
ATOM   1868  CE2 TRP   116      33.790  44.108  51.403  0.00  0.00      A   
ATOM   1869  CZ2 TRP   116      34.362  44.323  52.665  0.00  0.00      A   
ATOM   1870  HZ2 TRP   116      34.348  45.308  53.109  0.00  0.00      A   
ATOM   1871  CH2 TRP   116      34.922  43.234  53.352  0.00  0.00      A   
ATOM   1872  HH2 TRP   116      35.342  43.378  54.336  0.00  0.00      A   
ATOM   1873  CZ3 TRP   116      34.915  41.955  52.763  0.00  0.00      A   
ATOM   1874  HZ3 TRP   116      35.341  41.116  53.293  0.00  0.00      A   
ATOM   1875  CE3 TRP   116      34.351  41.758  51.486  0.00  0.00      A   
ATOM   1876  HE3 TRP   116      34.348  40.775  51.043  0.00  0.00      A   
ATOM   1877  CD2 TRP   116      33.768  42.829  50.774  0.00  0.00      A   
ATOM   1878  C   TRP   116      31.481  40.931  46.547  0.00  0.00      A   
ATOM   1879  O   TRP   116      31.736  41.263  45.389  0.00  0.00      A   
ATOM   1880  N   CYS   117      31.112  39.681  46.850  0.00  0.00      A   
ATOM   1881  H   CYS   117      30.923  39.459  47.821  0.00  0.00      A   
ATOM   1882  CA  CYS   117      30.846  38.648  45.836  0.00  0.00      A   
ATOM   1883  HA  CYS   117      31.774  38.487  45.284  0.00  0.00      A   
ATOM   1884  CB  CYS   117      30.477  37.308  46.495  0.00  0.00      A   
ATOM   1885  HB3 CYS   117      30.342  36.553  45.716  0.00  0.00      A   
ATOM   1886  HB2 CYS   117      29.541  37.395  47.044  0.00  0.00      A   
ATOM   1887  SG  CYS   117      31.800  36.756  47.611  0.00  0.00      A   
ATOM   1888  HG  CYS   117      31.728  37.771  48.488  0.00  0.00      A   
ATOM   1889  C   CYS   117      29.792  39.083  44.791  0.00  0.00      A   
ATOM   1890  O   CYS   117      30.051  38.939  43.591  0.00  0.00      A   
ATOM   1891  N   VAL   118      28.638  39.626  45.226  0.00  0.00      A   
ATOM   1892  H   VAL   118      28.526  39.704  46.227  0.00  0.00      A   
ATOM   1893  CA  VAL   118      27.591  40.204  44.361  0.00  0.00      A   
ATOM   1894  HA  VAL   118      27.186  39.451  43.686  0.00  0.00      A   
ATOM   1895  CB  VAL   118      26.381  40.799  45.132  0.00  0.00      A   
ATOM   1896  HB  VAL   118      26.878  41.393  45.899  0.00  0.00      A   
ATOM   1897  CG1 VAL   118      25.448  41.588  44.157  0.00  0.00      A   
ATOM   1898 HG11 VAL   118      24.697  42.125  44.735  0.00  0.00      A   
ATOM   1899 HG12 VAL   118      25.953  42.268  43.470  0.00  0.00      A   
ATOM   1900 HG13 VAL   118      24.927  40.885  43.508  0.00  0.00      A   
ATOM   1901  CG2 VAL   118      25.548  39.726  45.870  0.00  0.00      A   
ATOM   1902 HG21 VAL   118      25.688  38.807  45.301  0.00  0.00      A   
ATOM   1903 HG22 VAL   118      25.849  39.625  46.913  0.00  0.00      A   
ATOM   1904 HG23 VAL   118      24.468  39.858  45.810  0.00  0.00      A   
ATOM   1905  C   VAL   118      28.235  41.277  43.463  0.00  0.00      A   
ATOM   1906  O   VAL   118      27.865  41.339  42.314  0.00  0.00      A   
ATOM   1907  N   GLN   119      29.009  42.205  44.031  0.00  0.00      A   
ATOM   1908  H   GLN   119      29.169  42.111  45.030  0.00  0.00      A   
ATOM   1909  CA  GLN   119      29.550  43.400  43.372  0.00  0.00      A   
ATOM   1910  HA  GLN   119      28.734  43.929  42.879  0.00  0.00      A   
ATOM   1911  CB  GLN   119      30.171  44.344  44.417  0.00  0.00      A   
ATOM   1912  HB3 GLN   119      30.703  45.142  43.899  0.00  0.00      A   
ATOM   1913  HB2 GLN   119      30.888  43.799  45.030  0.00  0.00      A   
ATOM   1914  CG  GLN   119      29.089  44.968  45.316  0.00  0.00      A   
ATOM   1915  HG3 GLN   119      28.551  44.187  45.835  0.00  0.00      A   
ATOM   1916  HG2 GLN   119      28.354  45.473  44.698  0.00  0.00      A   
ATOM   1917  CD  GLN   119      29.622  45.953  46.354  0.00  0.00      A   
ATOM   1918  OE1 GLN   119      30.804  46.240  46.472  0.00  0.00      A   
ATOM   1919  NE2 GLN   119      28.770  46.529  47.164  0.00  0.00      A   
ATOM   1920 HE21 GLN   119      29.156  47.087  47.911  0.00  0.00      A   
ATOM   1921 HE22 GLN   119      27.795  46.238  47.130  0.00  0.00      A   
ATOM   1922  C   GLN   119      30.562  43.034  42.284  0.00  0.00      A   
ATOM   1923  O   GLN   119      30.467  43.514  41.156  0.00  0.00      A   
ATOM   1924  N   ILE   120      31.511  42.150  42.599  0.00  0.00      A   
ATOM   1925  H   ILE   120      31.532  41.808  43.557  0.00  0.00      A   
ATOM   1926  CA  ILE   120      32.453  41.565  41.634  0.00  0.00      A   
ATOM   1927  HA  ILE   120      33.011  42.381  41.173  0.00  0.00      A   
ATOM   1928  CB  ILE   120      33.469  40.656  42.367  0.00  0.00      A   
ATOM   1929  HB  ILE   120      32.909  39.866  42.871  0.00  0.00      A   
ATOM   1930  CG2 ILE   120      34.460  40.012  41.379  0.00  0.00      A   
ATOM   1931 HG21 ILE   120      35.139  40.766  40.982  0.00  0.00      A   
ATOM   1932 HG22 ILE   120      35.044  39.240  41.881  0.00  0.00      A   
ATOM   1933 HG23 ILE   120      33.936  39.553  40.546  0.00  0.00      A   
ATOM   1934  CG1 ILE   120      34.289  41.441  43.424  0.00  0.00      A   
ATOM   1935 HG13 ILE   120      33.647  42.120  43.981  0.00  0.00      A   
ATOM   1936 HG12 ILE   120      35.039  42.057  42.927  0.00  0.00      A   
ATOM   1937  CD1 ILE   120      34.978  40.528  44.447  0.00  0.00      A   
ATOM   1938 HD11 ILE   120      35.470  41.140  45.203  0.00  0.00      A   
ATOM   1939 HD12 ILE   120      34.239  39.894  44.937  0.00  0.00      A   
ATOM   1940 HD13 ILE   120      35.725  39.903  43.961  0.00  0.00      A   
ATOM   1941  C   ILE   120      31.687  40.854  40.497  0.00  0.00      A   
ATOM   1942  O   ILE   120      31.996  41.071  39.324  0.00  0.00      A   
ATOM   1943  N   ALA   121      30.664  40.043  40.811  0.00  0.00      A   
ATOM   1944  H   ALA   121      30.441  39.891  41.788  0.00  0.00      A   
ATOM   1945  CA  ALA   121      29.775  39.448  39.804  0.00  0.00      A   
ATOM   1946  HA  ALA   121      30.388  38.814  39.161  0.00  0.00      A   
ATOM   1947  CB  ALA   121      28.735  38.540  40.474  0.00  0.00      A   
ATOM   1948  HB1 ALA   121      28.099  39.110  41.149  0.00  0.00      A   
ATOM   1949  HB2 ALA   121      28.109  38.076  39.711  0.00  0.00      A   
ATOM   1950  HB3 ALA   121      29.235  37.754  41.037  0.00  0.00      A   
ATOM   1951  C   ALA   121      29.134  40.507  38.882  0.00  0.00      A   
ATOM   1952  O   ALA   121      29.230  40.378  37.662  0.00  0.00      A   
ATOM   1953  N   LYS   122      28.512  41.558  39.439  0.00  0.00      A   
ATOM   1954  H   LYS   122      28.432  41.566  40.453  0.00  0.00      A   
ATOM   1955  CA  LYS   122      27.992  42.725  38.691  0.00  0.00      A   
ATOM   1956  HA  LYS   122      27.198  42.384  38.027  0.00  0.00      A   
ATOM   1957  CB  LYS   122      27.385  43.755  39.657  0.00  0.00      A   
ATOM   1958  HB3 LYS   122      27.278  44.717  39.153  0.00  0.00      A   
ATOM   1959  HB2 LYS   122      28.040  43.894  40.515  0.00  0.00      A   
ATOM   1960  CG  LYS   122      26.001  43.300  40.128  0.00  0.00      A   
ATOM   1961  HG3 LYS   122      26.076  42.301  40.557  0.00  0.00      A   
ATOM   1962  HG2 LYS   122      25.320  43.270  39.276  0.00  0.00      A   
ATOM   1963  CD  LYS   122      25.444  44.255  41.183  0.00  0.00      A   
ATOM   1964  HD3 LYS   122      25.271  45.242  40.748  0.00  0.00      A   
ATOM   1965  HD2 LYS   122      26.160  44.338  42.002  0.00  0.00      A   
ATOM   1966  CE  LYS   122      24.133  43.674  41.709  0.00  0.00      A   
ATOM   1967  HE3 LYS   122      24.301  42.632  41.987  0.00  0.00      A   
ATOM   1968  HE2 LYS   122      23.374  43.696  40.922  0.00  0.00      A   
ATOM   1969  NZ  LYS   122      23.659  44.411  42.895  0.00  0.00      A   
ATOM   1970  HZ1 LYS   122      22.941  43.878  43.375  0.00  0.00      A   
ATOM   1971  HZ2 LYS   122      24.401  44.613  43.559  0.00  0.00      A   
ATOM   1972  HZ3 LYS   122      23.251  45.304  42.643  0.00  0.00      A   
ATOM   1973  C   LYS   122      29.031  43.376  37.774  0.00  0.00      A   
ATOM   1974  O   LYS   122      28.731  43.601  36.599  0.00  0.00      A   
ATOM   1975  N   GLY   123      30.215  43.689  38.301  0.00  0.00      A   
ATOM   1976  H   GLY   123      30.347  43.507  39.290  0.00  0.00      A   
ATOM   1977  CA  GLY   123      31.352  44.227  37.548  0.00  0.00      A   
ATOM   1978  HA3 GLY   123      32.226  44.265  38.198  0.00  0.00      A   
ATOM   1979  HA2 GLY   123      31.119  45.241  37.223  0.00  0.00      A   
ATOM   1980  C   GLY   123      31.686  43.381  36.317  0.00  0.00      A   
ATOM   1981  O   GLY   123      31.651  43.872  35.187  0.00  0.00      A   
ATOM   1982  N   MET   124      31.973  42.091  36.520  0.00  0.00      A   
ATOM   1983  H   MET   124      31.971  41.738  37.474  0.00  0.00      A   
ATOM   1984  CA  MET   124      32.240  41.149  35.428  0.00  0.00      A   
ATOM   1985  HA  MET   124      33.061  41.554  34.839  0.00  0.00      A   
ATOM   1986  CB  MET   124      32.652  39.774  35.959  0.00  0.00      A   
ATOM   1987  HB3 MET   124      32.566  39.064  35.141  0.00  0.00      A   
ATOM   1988  HB2 MET   124      31.970  39.462  36.752  0.00  0.00      A   
ATOM   1989  CG  MET   124      34.094  39.702  36.467  0.00  0.00      A   
ATOM   1990  HG3 MET   124      34.317  38.656  36.677  0.00  0.00      A   
ATOM   1991  HG2 MET   124      34.150  40.238  37.411  0.00  0.00      A   
ATOM   1992  SD  MET   124      35.395  40.341  35.359  0.00  0.00      A   
ATOM   1993  CE  MET   124      35.003  39.494  33.802  0.00  0.00      A   
ATOM   1994  HE1 MET   124      35.793  39.682  33.076  0.00  0.00      A   
ATOM   1995  HE2 MET   124      34.924  38.422  33.975  0.00  0.00      A   
ATOM   1996  HE3 MET   124      34.060  39.863  33.399  0.00  0.00      A   
ATOM   1997  C   MET   124      31.071  40.997  34.450  0.00  0.00      A   
ATOM   1998  O   MET   124      31.299  40.966  33.246  0.00  0.00      A   
ATOM   1999  N   ASN   125      29.832  40.891  34.933  0.00  0.00      A   
ATOM   2000  H   ASN   125      29.713  40.890  35.941  0.00  0.00      A   
ATOM   2001  CA  ASN   125      28.626  40.848  34.105  0.00  0.00      A   
ATOM   2002  HA  ASN   125      28.657  39.935  33.510  0.00  0.00      A   
ATOM   2003  CB  ASN   125      27.400  40.776  35.033  0.00  0.00      A   
ATOM   2004  HB3 ASN   125      27.456  41.572  35.770  0.00  0.00      A   
ATOM   2005  HB2 ASN   125      27.386  39.824  35.559  0.00  0.00      A   
ATOM   2006  CG  ASN   125      26.099  40.939  34.284  0.00  0.00      A   
ATOM   2007  OD1 ASN   125      25.391  41.920  34.431  0.00  0.00      A   
ATOM   2008  ND2 ASN   125      25.774  40.038  33.394  0.00  0.00      A   
ATOM   2009 HD21 ASN   125      24.964  40.217  32.808  0.00  0.00      A   
ATOM   2010 HD22 ASN   125      26.308  39.185  33.295  0.00  0.00      A   
ATOM   2011  C   ASN   125      28.554  42.011  33.091  0.00  0.00      A   
ATOM   2012  O   ASN   125      28.213  41.781  31.924  0.00  0.00      A   
ATOM   2013  N   TYR   126      28.857  43.240  33.525  0.00  0.00      A   
ATOM   2014  H   TYR   126      29.093  43.359  34.505  0.00  0.00      A   
ATOM   2015  CA  TYR   126      28.982  44.405  32.642  0.00  0.00      A   
ATOM   2016  HA  TYR   126      28.076  44.464  32.041  0.00  0.00      A   
ATOM   2017  CB  TYR   126      29.073  45.706  33.448  0.00  0.00      A   
ATOM   2018  HB3 TYR   126      29.981  45.700  34.051  0.00  0.00      A   
ATOM   2019  HB2 TYR   126      28.222  45.760  34.129  0.00  0.00      A   
ATOM   2020  CG  TYR   126      29.055  46.936  32.557  0.00  0.00      A   
ATOM   2021  CD1 TYR   126      27.912  47.227  31.785  0.00  0.00      A   
ATOM   2022  HD1 TYR   126      27.040  46.586  31.837  0.00  0.00      A   
ATOM   2023  CE1 TYR   126      27.911  48.330  30.911  0.00  0.00      A   
ATOM   2024  HE1 TYR   126      27.047  48.531  30.295  0.00  0.00      A   
ATOM   2025  CZ  TYR   126      29.039  49.157  30.819  0.00  0.00      A   
ATOM   2026  OH  TYR   126      29.056  50.191  29.937  0.00  0.00      A   
ATOM   2027  HH  TYR   126      28.260  50.157  29.377  0.00  0.00      A   
ATOM   2028  CE2 TYR   126      30.164  48.890  31.609  0.00  0.00      A   
ATOM   2029  HE2 TYR   126      31.014  49.546  31.548  0.00  0.00      A   
ATOM   2030  CD2 TYR   126      30.188  47.768  32.460  0.00  0.00      A   
ATOM   2031  HD2 TYR   126      31.073  47.554  33.045  0.00  0.00      A   
ATOM   2032  C   TYR   126      30.150  44.274  31.652  0.00  0.00      A   
ATOM   2033  O   TYR   126      29.937  44.402  30.449  0.00  0.00      A   
ATOM   2034  N   LEU   127      31.370  43.991  32.125  0.00  0.00      A   
ATOM   2035  H   LEU   127      31.484  43.902  33.130  0.00  0.00      A   
ATOM   2036  CA  LEU   127      32.530  43.723  31.257  0.00  0.00      A   
ATOM   2037  HA  LEU   127      32.758  44.641  30.719  0.00  0.00      A   
ATOM   2038  CB  LEU   127      33.761  43.345  32.103  0.00  0.00      A   
ATOM   2039  HB3 LEU   127      34.550  43.006  31.431  0.00  0.00      A   
ATOM   2040  HB2 LEU   127      33.499  42.505  32.746  0.00  0.00      A   
ATOM   2041  CG  LEU   127      34.325  44.489  32.971  0.00  0.00      A   
ATOM   2042  HG  LEU   127      33.552  44.855  33.644  0.00  0.00      A   
ATOM   2043  CD1 LEU   127      35.489  43.966  33.814  0.00  0.00      A   
ATOM   2044 HD11 LEU   127      35.136  43.161  34.457  0.00  0.00      A   
ATOM   2045 HD12 LEU   127      36.281  43.590  33.167  0.00  0.00      A   
ATOM   2046 HD13 LEU   127      35.878  44.764  34.446  0.00  0.00      A   
ATOM   2047  CD2 LEU   127      34.846  45.670  32.145  0.00  0.00      A   
ATOM   2048 HD21 LEU   127      35.320  46.399  32.803  0.00  0.00      A   
ATOM   2049 HD22 LEU   127      35.576  45.321  31.416  0.00  0.00      A   
ATOM   2050 HD23 LEU   127      34.022  46.164  31.634  0.00  0.00      A   
ATOM   2051  C   LEU   127      32.226  42.683  30.159  0.00  0.00      A   
ATOM   2052  O   LEU   127      32.527  42.923  28.992  0.00  0.00      A   
ATOM   2053  N   GLU   128      31.592  41.561  30.506  0.00  0.00      A   
ATOM   2054  H   GLU   128      31.421  41.410  31.494  0.00  0.00      A   
ATOM   2055  CA  GLU   128      31.078  40.559  29.564  0.00  0.00      A   
ATOM   2056  HA  GLU   128      31.934  40.160  29.022  0.00  0.00      A   
ATOM   2057  CB  GLU   128      30.433  39.398  30.350  0.00  0.00      A   
ATOM   2058  HB3 GLU   128      29.477  39.712  30.769  0.00  0.00      A   
ATOM   2059  HB2 GLU   128      31.090  39.158  31.186  0.00  0.00      A   
ATOM   2060  CG  GLU   128      30.253  38.093  29.555  0.00  0.00      A   
ATOM   2061  HG3 GLU   128      30.052  37.290  30.266  0.00  0.00      A   
ATOM   2062  HG2 GLU   128      31.192  37.856  29.051  0.00  0.00      A   
ATOM   2063  CD  GLU   128      29.111  38.114  28.531  0.00  0.00      A   
ATOM   2064  OE1 GLU   128      27.987  38.553  28.862  0.00  0.00      A   
ATOM   2065  OE2 GLU   128      29.318  37.648  27.384  0.00  0.00      A   
ATOM   2066  C   GLU   128      30.140  41.181  28.514  0.00  0.00      A   
ATOM   2067  O   GLU   128      30.375  41.025  27.321  0.00  0.00      A   
ATOM   2068  N   ASP   129      29.095  41.906  28.930  0.00  0.00      A   
ATOM   2069  H   ASP   129      29.009  42.050  29.930  0.00  0.00      A   
ATOM   2070  CA  ASP   129      28.174  42.670  28.062  0.00  0.00      A   
ATOM   2071  HA  ASP   129      27.606  41.961  27.459  0.00  0.00      A   
ATOM   2072  CB  ASP   129      27.169  43.422  28.944  0.00  0.00      A   
ATOM   2073  HB3 ASP   129      27.657  44.252  29.453  0.00  0.00      A   
ATOM   2074  HB2 ASP   129      26.793  42.735  29.698  0.00  0.00      A   
ATOM   2075  CG  ASP   129      25.981  43.956  28.152  0.00  0.00      A   
ATOM   2076  OD1 ASP   129      25.995  45.140  27.758  0.00  0.00      A   
ATOM   2077  OD2 ASP   129      25.019  43.183  27.957  0.00  0.00      A   
ATOM   2078  C   ASP   129      28.892  43.627  27.086  0.00  0.00      A   
ATOM   2079  O   ASP   129      28.455  43.806  25.946  0.00  0.00      A   
ATOM   2080  N   ARG   130      30.003  44.219  27.543  0.00  0.00      A   
ATOM   2081  H   ARG   130      30.222  44.040  28.521  0.00  0.00      A   
ATOM   2082  CA  ARG   130      30.933  45.091  26.802  0.00  0.00      A   
ATOM   2083  HA  ARG   130      30.371  45.644  26.053  0.00  0.00      A   
ATOM   2084  CB  ARG   130      31.557  46.072  27.820  0.00  0.00      A   
ATOM   2085  HB3 ARG   130      32.420  46.572  27.381  0.00  0.00      A   
ATOM   2086  HB2 ARG   130      31.931  45.506  28.673  0.00  0.00      A   
ATOM   2087  CG  ARG   130      30.586  47.148  28.344  0.00  0.00      A   
ATOM   2088  HG3 ARG   130      31.092  47.703  29.134  0.00  0.00      A   
ATOM   2089  HG2 ARG   130      29.709  46.670  28.782  0.00  0.00      A   
ATOM   2090  CD  ARG   130      30.125  48.146  27.269  0.00  0.00      A   
ATOM   2091  HD3 ARG   130      29.471  48.881  27.733  0.00  0.00      A   
ATOM   2092  HD2 ARG   130      29.540  47.621  26.514  0.00  0.00      A   
ATOM   2093  NE  ARG   130      31.274  48.808  26.624  0.00  0.00      A   
ATOM   2094  HE  ARG   130      31.871  48.229  26.045  0.00  0.00      A   
ATOM   2095  CZ  ARG   130      31.697  50.050  26.754  0.00  0.00      A   
ATOM   2096  NH1 ARG   130      31.048  50.972  27.398  0.00  0.00      A   
ATOM   2097 HH11 ARG   130      30.190  50.769  27.883  0.00  0.00      A   
ATOM   2098 HH12 ARG   130      31.403  51.921  27.378  0.00  0.00      A   
ATOM   2099  NH2 ARG   130      32.841  50.380  26.240  0.00  0.00      A   
ATOM   2100 HH21 ARG   130      33.362  49.678  25.736  0.00  0.00      A   
ATOM   2101 HH22 ARG   130      33.228  51.305  26.411  0.00  0.00      A   
ATOM   2102  C   ARG   130      32.035  44.348  26.016  0.00  0.00      A   
ATOM   2103  O   ARG   130      32.905  45.016  25.454  0.00  0.00      A   
ATOM   2104  N   ARG   131      31.991  43.010  25.920  0.00  0.00      A   
ATOM   2105  H   ARG   131      31.253  42.556  26.448  0.00  0.00      A   
ATOM   2106  CA  ARG   131      32.958  42.113  25.233  0.00  0.00      A   
ATOM   2107  HA  ARG   131      32.623  41.088  25.401  0.00  0.00      A   
ATOM   2108  CB  ARG   131      32.962  42.360  23.706  0.00  0.00      A   
ATOM   2109  HB3 ARG   131      33.604  41.618  23.239  0.00  0.00      A   
ATOM   2110  HB2 ARG   131      33.402  43.337  23.513  0.00  0.00      A   
ATOM   2111  CG  ARG   131      31.603  42.285  23.006  0.00  0.00      A   
ATOM   2112  HG3 ARG   131      30.987  43.109  23.359  0.00  0.00      A   
ATOM   2113  HG2 ARG   131      31.113  41.347  23.269  0.00  0.00      A   
ATOM   2114  CD  ARG   131      31.745  42.353  21.469  0.00  0.00      A   
ATOM   2115  HD3 ARG   131      30.752  42.388  21.018  0.00  0.00      A   
ATOM   2116  HD2 ARG   131      32.224  41.431  21.132  0.00  0.00      A   
ATOM   2117  NE  ARG   131      32.556  43.497  20.990  0.00  0.00      A   
ATOM   2118  HE  ARG   131      33.491  43.267  20.663  0.00  0.00      A   
ATOM   2119  CZ  ARG   131      32.243  44.779  21.048  0.00  0.00      A   
ATOM   2120  NH1 ARG   131      33.041  45.709  20.619  0.00  0.00      A   
ATOM   2121 HH11 ARG   131      33.884  45.500  20.090  0.00  0.00      A   
ATOM   2122 HH12 ARG   131      32.738  46.670  20.707  0.00  0.00      A   
ATOM   2123  NH2 ARG   131      31.123  45.206  21.546  0.00  0.00      A   
ATOM   2124 HH21 ARG   131      30.406  44.549  21.833  0.00  0.00      A   
ATOM   2125 HH22 ARG   131      30.948  46.200  21.568  0.00  0.00      A   
ATOM   2126  C   ARG   131      34.396  42.163  25.783  0.00  0.00      A   
ATOM   2127  O   ARG   131      35.348  41.984  25.027  0.00  0.00      A   
ATOM   2128  N   LEU   132      34.583  42.357  27.088  0.00  0.00      A   
ATOM   2129  H   LEU   132      33.759  42.461  27.671  0.00  0.00      A   
ATOM   2130  CA  LEU   132      35.901  42.546  27.718  0.00  0.00      A   
ATOM   2131  HA  LEU   132      36.669  42.630  26.948  0.00  0.00      A   
ATOM   2132  CB  LEU   132      35.898  43.862  28.523  0.00  0.00      A   
ATOM   2133  HB3 LEU   132      36.790  43.899  29.151  0.00  0.00      A   
ATOM   2134  HB2 LEU   132      35.033  43.857  29.186  0.00  0.00      A   
ATOM   2135  CG  LEU   132      35.858  45.134  27.654  0.00  0.00      A   
ATOM   2136  HG  LEU   132      35.090  45.032  26.890  0.00  0.00      A   
ATOM   2137  CD1 LEU   132      35.514  46.354  28.509  0.00  0.00      A   
ATOM   2138 HD11 LEU   132      34.551  46.204  28.995  0.00  0.00      A   
ATOM   2139 HD12 LEU   132      36.285  46.511  29.265  0.00  0.00      A   
ATOM   2140 HD13 LEU   132      35.450  47.238  27.875  0.00  0.00      A   
ATOM   2141  CD2 LEU   132      37.202  45.395  26.971  0.00  0.00      A   
ATOM   2142 HD21 LEU   132      37.448  44.580  26.295  0.00  0.00      A   
ATOM   2143 HD22 LEU   132      37.151  46.319  26.396  0.00  0.00      A   
ATOM   2144 HD23 LEU   132      37.993  45.491  27.716  0.00  0.00      A   
ATOM   2145  C   LEU   132      36.283  41.337  28.587  0.00  0.00      A   
ATOM   2146  O   LEU   132      35.795  41.178  29.708  0.00  0.00      A   
ATOM   2147  N   VAL   133      37.156  40.463  28.069  0.00  0.00      A   
ATOM   2148  H   VAL   133      37.558  40.679  27.159  0.00  0.00      A   
ATOM   2149  CA  VAL   133      37.776  39.367  28.847  0.00  0.00      A   
ATOM   2150  HA  VAL   133      37.024  38.900  29.473  0.00  0.00      A   
ATOM   2151  CB  VAL   133      38.357  38.267  27.941  0.00  0.00      A   
ATOM   2152  HB  VAL   133      39.138  38.684  27.303  0.00  0.00      A   
ATOM   2153  CG1 VAL   133      38.944  37.113  28.764  0.00  0.00      A   
ATOM   2154 HG11 VAL   133      39.764  37.470  29.383  0.00  0.00      A   
ATOM   2155 HG12 VAL   133      38.175  36.694  29.414  0.00  0.00      A   
ATOM   2156 HG13 VAL   133      39.317  36.337  28.097  0.00  0.00      A   
ATOM   2157  CG2 VAL   133      37.263  37.659  27.056  0.00  0.00      A   
ATOM   2158 HG21 VAL   133      36.469  37.239  27.674  0.00  0.00      A   
ATOM   2159 HG22 VAL   133      36.845  38.424  26.407  0.00  0.00      A   
ATOM   2160 HG23 VAL   133      37.687  36.873  26.430  0.00  0.00      A   
ATOM   2161  C   VAL   133      38.851  39.951  29.761  0.00  0.00      A   
ATOM   2162  O   VAL   133      39.812  40.534  29.266  0.00  0.00      A   
ATOM   2163  N   HIE   134      38.679  39.865  31.083  0.00  0.00      A   
ATOM   2164  H   HIE   134      37.926  39.274  31.430  0.00  0.00      A   
ATOM   2165  CA  HIE   134      39.527  40.570  32.059  0.00  0.00      A   
ATOM   2166  HA  HIE   134      39.600  41.610  31.746  0.00  0.00      A   
ATOM   2167  CB  HIE   134      38.853  40.569  33.439  0.00  0.00      A   
ATOM   2168  HB3 HIE   134      38.804  39.549  33.822  0.00  0.00      A   
ATOM   2169  HB2 HIE   134      37.835  40.947  33.339  0.00  0.00      A   
ATOM   2170  CG  HIE   134      39.584  41.431  34.435  0.00  0.00      A   
ATOM   2171  ND1 HIE   134      40.665  41.002  35.196  0.00  0.00      A   
ATOM   2172  CE1 HIE   134      41.094  42.075  35.875  0.00  0.00      A   
ATOM   2173  HE1 HIE   134      41.947  42.085  36.541  0.00  0.00      A   
ATOM   2174  NE2 HIE   134      40.341  43.146  35.583  0.00  0.00      A   
ATOM   2175  HE2 HIE   134      40.521  44.080  35.944  0.00  0.00      A   
ATOM   2176  CD2 HIE   134      39.382  42.763  34.667  0.00  0.00      A   
ATOM   2177  HD2 HIE   134      38.642  43.393  34.195  0.00  0.00      A   
ATOM   2178  C   HIE   134      40.975  40.047  32.108  0.00  0.00      A   
ATOM   2179  O   HIE   134      41.911  40.845  32.175  0.00  0.00      A   
ATOM   2180  N   ARG   135      41.148  38.717  32.055  0.00  0.00      A   
ATOM   2181  H   ARG   135      40.291  38.171  32.064  0.00  0.00      A   
ATOM   2182  CA  ARG   135      42.424  37.959  32.111  0.00  0.00      A   
ATOM   2183  HA  ARG   135      42.158  36.905  32.027  0.00  0.00      A   
ATOM   2184  CB  ARG   135      43.371  38.286  30.933  0.00  0.00      A   
ATOM   2185  HB3 ARG   135      44.188  37.562  30.958  0.00  0.00      A   
ATOM   2186  HB2 ARG   135      43.806  39.275  31.082  0.00  0.00      A   
ATOM   2187  CG  ARG   135      42.742  38.235  29.534  0.00  0.00      A   
ATOM   2188  HG3 ARG   135      42.230  39.177  29.334  0.00  0.00      A   
ATOM   2189  HG2 ARG   135      42.015  37.425  29.504  0.00  0.00      A   
ATOM   2190  CD  ARG   135      43.780  37.966  28.431  0.00  0.00      A   
ATOM   2191  HD3 ARG   135      43.281  38.064  27.466  0.00  0.00      A   
ATOM   2192  HD2 ARG   135      44.109  36.931  28.526  0.00  0.00      A   
ATOM   2193  NE  ARG   135      44.939  38.887  28.466  0.00  0.00      A   
ATOM   2194  HE  ARG   135      44.734  39.880  28.542  0.00  0.00      A   
ATOM   2195  CZ  ARG   135      46.224  38.570  28.414  0.00  0.00      A   
ATOM   2196  NH1 ARG   135      47.145  39.482  28.301  0.00  0.00      A   
ATOM   2197 HH11 ARG   135      46.901  40.462  28.163  0.00  0.00      A   
ATOM   2198 HH12 ARG   135      48.126  39.232  28.242  0.00  0.00      A   
ATOM   2199  NH2 ARG   135      46.624  37.332  28.473  0.00  0.00      A   
ATOM   2200 HH21 ARG   135      45.962  36.595  28.617  0.00  0.00      A   
ATOM   2201 HH22 ARG   135      47.617  37.100  28.420  0.00  0.00      A   
ATOM   2202  C   ARG   135      43.213  38.042  33.426  0.00  0.00      A   
ATOM   2203  O   ARG   135      44.221  37.338  33.541  0.00  0.00      A   
ATOM   2204  N   ASP   136      42.811  38.855  34.403  0.00  0.00      A   
ATOM   2205  H   ASP   136      41.976  39.410  34.260  0.00  0.00      A   
ATOM   2206  CA  ASP   136      43.588  39.098  35.628  0.00  0.00      A   
ATOM   2207  HA  ASP   136      44.201  38.219  35.821  0.00  0.00      A   
ATOM   2208  CB  ASP   136      44.529  40.286  35.358  0.00  0.00      A   
ATOM   2209  HB3 ASP   136      44.087  41.218  35.714  0.00  0.00      A   
ATOM   2210  HB2 ASP   136      44.686  40.395  34.284  0.00  0.00      A   
ATOM   2211  CG  ASP   136      45.896  40.062  35.992  0.00  0.00      A   
ATOM   2212  OD1 ASP   136      46.734  39.378  35.364  0.00  0.00      A   
ATOM   2213  OD2 ASP   136      46.168  40.601  37.090  0.00  0.00      A   
ATOM   2214  C   ASP   136      42.707  39.291  36.887  0.00  0.00      A   
ATOM   2215  O   ASP   136      43.034  40.063  37.794  0.00  0.00      A   
ATOM   2216  N   LEU   137      41.575  38.586  36.958  0.00  0.00      A   
ATOM   2217  H   LEU   137      41.321  38.001  36.166  0.00  0.00      A   
ATOM   2218  CA  LEU   137      40.644  38.649  38.083  0.00  0.00      A   
ATOM   2219  HA  LEU   137      40.514  39.702  38.335  0.00  0.00      A   
ATOM   2220  CB  LEU   137      39.283  38.117  37.612  0.00  0.00      A   
ATOM   2221  HB3 LEU   137      39.410  37.097  37.257  0.00  0.00      A   
ATOM   2222  HB2 LEU   137      38.966  38.725  36.763  0.00  0.00      A   
ATOM   2223  CG  LEU   137      38.165  38.124  38.666  0.00  0.00      A   
ATOM   2224  HG  LEU   137      38.388  37.388  39.437  0.00  0.00      A   
ATOM   2225  CD1 LEU   137      37.955  39.490  39.328  0.00  0.00      A   
ATOM   2226 HD11 LEU   137      38.819  39.746  39.938  0.00  0.00      A   
ATOM   2227 HD12 LEU   137      37.804  40.252  38.563  0.00  0.00      A   
ATOM   2228 HD13 LEU   137      37.083  39.453  39.979  0.00  0.00      A   
ATOM   2229  CD2 LEU   137      36.860  37.732  37.980  0.00  0.00      A   
ATOM   2230 HD21 LEU   137      36.631  38.448  37.193  0.00  0.00      A   
ATOM   2231 HD22 LEU   137      36.962  36.744  37.534  0.00  0.00      A   
ATOM   2232 HD23 LEU   137      36.053  37.721  38.708  0.00  0.00      A   
ATOM   2233  C   LEU   137      41.211  37.924  39.319  0.00  0.00      A   
ATOM   2234  O   LEU   137      41.419  36.710  39.317  0.00  0.00      A   
ATOM   2235  N   ALA   138      41.508  38.706  40.355  0.00  0.00      A   
ATOM   2236  H   ALA   138      41.347  39.695  40.250  0.00  0.00      A   
ATOM   2237  CA  ALA   138      42.093  38.284  41.624  0.00  0.00      A   
ATOM   2238  HA  ALA   138      41.684  37.321  41.928  0.00  0.00      A   
ATOM   2239  CB  ALA   138      43.604  38.147  41.413  0.00  0.00      A   
ATOM   2240  HB1 ALA   138      43.804  37.365  40.681  0.00  0.00      A   
ATOM   2241  HB2 ALA   138      44.011  39.087  41.039  0.00  0.00      A   
ATOM   2242  HB3 ALA   138      44.090  37.873  42.345  0.00  0.00      A   
ATOM   2243  C   ALA   138      41.771  39.335  42.703  0.00  0.00      A   
ATOM   2244  O   ALA   138      41.621  40.520  42.378  0.00  0.00      A   
ATOM   2245  N   ALA   139      41.693  38.947  43.982  0.00  0.00      A   
ATOM   2246  H   ALA   139      41.864  37.969  44.215  0.00  0.00      A   
ATOM   2247  CA  ALA   139      41.374  39.868  45.083  0.00  0.00      A   
ATOM   2248  HA  ALA   139      40.354  40.224  44.931  0.00  0.00      A   
ATOM   2249  CB  ALA   139      41.398  39.094  46.404  0.00  0.00      A   
ATOM   2250  HB1 ALA   139      41.119  39.753  47.226  0.00  0.00      A   
ATOM   2251  HB2 ALA   139      40.688  38.267  46.359  0.00  0.00      A   
ATOM   2252  HB3 ALA   139      42.395  38.695  46.582  0.00  0.00      A   
ATOM   2253  C   ALA   139      42.272  41.126  45.113  0.00  0.00      A   
ATOM   2254  O   ALA   139      41.794  42.227  45.391  0.00  0.00      A   
ATOM   2255  N   ARG   140      43.567  40.967  44.796  0.00  0.00      A   
ATOM   2256  H   ARG   140      43.884  40.007  44.682  0.00  0.00      A   
ATOM   2257  CA  ARG   140      44.571  42.036  44.591  0.00  0.00      A   
ATOM   2258  HA  ARG   140      44.706  42.546  45.546  0.00  0.00      A   
ATOM   2259  CB  ARG   140      45.932  41.404  44.232  0.00  0.00      A   
ATOM   2260  HB3 ARG   140      46.217  40.732  45.039  0.00  0.00      A   
ATOM   2261  HB2 ARG   140      46.683  42.192  44.189  0.00  0.00      A   
ATOM   2262  CG  ARG   140      45.958  40.619  42.907  0.00  0.00      A   
ATOM   2263  HG3 ARG   140      45.996  41.316  42.071  0.00  0.00      A   
ATOM   2264  HG2 ARG   140      45.052  40.027  42.827  0.00  0.00      A   
ATOM   2265  CD  ARG   140      47.162  39.667  42.836  0.00  0.00      A   
ATOM   2266  HD3 ARG   140      47.128  38.992  43.693  0.00  0.00      A   
ATOM   2267  HD2 ARG   140      48.080  40.253  42.893  0.00  0.00      A   
ATOM   2268  NE  ARG   140      47.175  38.867  41.595  0.00  0.00      A   
ATOM   2269  HE  ARG   140      46.423  38.987  40.927  0.00  0.00      A   
ATOM   2270  CZ  ARG   140      48.137  38.053  41.203  0.00  0.00      A   
ATOM   2271  NH1 ARG   140      49.190  37.767  41.903  0.00  0.00      A   
ATOM   2272 HH11 ARG   140      49.237  38.044  42.874  0.00  0.00      A   
ATOM   2273 HH12 ARG   140      49.854  37.113  41.510  0.00  0.00      A   
ATOM   2274  NH2 ARG   140      48.078  37.489  40.044  0.00  0.00      A   
ATOM   2275 HH21 ARG   140      47.296  37.726  39.440  0.00  0.00      A   
ATOM   2276 HH22 ARG   140      48.877  36.961  39.728  0.00  0.00      A   
ATOM   2277  C   ARG   140      44.182  43.154  43.608  0.00  0.00      A   
ATOM   2278  O   ARG   140      44.742  44.245  43.695  0.00  0.00      A   
ATOM   2279  N   ASN   141      43.254  42.909  42.679  0.00  0.00      A   
ATOM   2280  H   ASN   141      42.831  41.989  42.670  0.00  0.00      A   
ATOM   2281  CA  ASN   141      42.863  43.853  41.617  0.00  0.00      A   
ATOM   2282  HA  ASN   141      43.522  44.723  41.645  0.00  0.00      A   
ATOM   2283  CB  ASN   141      43.048  43.164  40.257  0.00  0.00      A   
ATOM   2284  HB3 ASN   141      42.706  43.826  39.461  0.00  0.00      A   
ATOM   2285  HB2 ASN   141      42.442  42.259  40.224  0.00  0.00      A   
ATOM   2286  CG  ASN   141      44.493  42.808  39.966  0.00  0.00      A   
ATOM   2287  OD1 ASN   141      45.439  43.411  40.459  0.00  0.00      A   
ATOM   2288  ND2 ASN   141      44.709  41.798  39.167  0.00  0.00      A   
ATOM   2289 HD21 ASN   141      45.639  41.593  38.830  0.00  0.00      A   
ATOM   2290 HD22 ASN   141      43.940  41.292  38.733  0.00  0.00      A   
ATOM   2291  C   ASN   141      41.436  44.411  41.776  0.00  0.00      A   
ATOM   2292  O   ASN   141      41.050  45.347  41.072  0.00  0.00      A   
ATOM   2293  N   VAL   142      40.659  43.859  42.708  0.00  0.00      A   
ATOM   2294  H   VAL   142      41.055  43.114  43.267  0.00  0.00      A   
ATOM   2295  CA  VAL   142      39.433  44.482  43.214  0.00  0.00      A   
ATOM   2296  HA  VAL   142      38.890  44.938  42.388  0.00  0.00      A   
ATOM   2297  CB  VAL   142      38.526  43.430  43.880  0.00  0.00      A   
ATOM   2298  HB  VAL   142      39.039  42.992  44.736  0.00  0.00      A   
ATOM   2299  CG1 VAL   142      37.218  44.069  44.360  0.00  0.00      A   
ATOM   2300 HG11 VAL   142      37.431  44.805  45.133  0.00  0.00      A   
ATOM   2301 HG12 VAL   142      36.706  44.553  43.528  0.00  0.00      A   
ATOM   2302 HG13 VAL   142      36.568  43.307  44.786  0.00  0.00      A   
ATOM   2303  CG2 VAL   142      38.160  42.297  42.909  0.00  0.00      A   
ATOM   2304 HG21 VAL   142      39.057  41.774  42.579  0.00  0.00      A   
ATOM   2305 HG22 VAL   142      37.521  41.572  43.411  0.00  0.00      A   
ATOM   2306 HG23 VAL   142      37.640  42.700  42.041  0.00  0.00      A   
ATOM   2307  C   VAL   142      39.842  45.575  44.207  0.00  0.00      A   
ATOM   2308  O   VAL   142      40.546  45.296  45.173  0.00  0.00      A   
ATOM   2309  N   LEU   143      39.445  46.825  43.973  0.00  0.00      A   
ATOM   2310  H   LEU   143      38.845  46.989  43.173  0.00  0.00      A   
ATOM   2311  CA  LEU   143      39.811  47.989  44.785  0.00  0.00      A   
ATOM   2312  HA  LEU   143      40.572  47.696  45.505  0.00  0.00      A   
ATOM   2313  CB  LEU   143      40.412  49.091  43.893  0.00  0.00      A   
ATOM   2314  HB3 LEU   143      40.695  49.919  44.543  0.00  0.00      A   
ATOM   2315  HB2 LEU   143      39.637  49.443  43.211  0.00  0.00      A   
ATOM   2316  CG  LEU   143      41.645  48.700  43.053  0.00  0.00      A   
ATOM   2317  HG  LEU   143      41.348  47.984  42.287  0.00  0.00      A   
ATOM   2318  CD1 LEU   143      42.186  49.953  42.366  0.00  0.00      A   
ATOM   2319 HD11 LEU   143      41.401  50.411  41.764  0.00  0.00      A   
ATOM   2320 HD12 LEU   143      42.532  50.663  43.117  0.00  0.00      A   
ATOM   2321 HD13 LEU   143      43.011  49.685  41.708  0.00  0.00      A   
ATOM   2322  CD2 LEU   143      42.783  48.092  43.875  0.00  0.00      A   
ATOM   2323 HD21 LEU   143      43.667  47.961  43.249  0.00  0.00      A   
ATOM   2324 HD22 LEU   143      43.030  48.741  44.714  0.00  0.00      A   
ATOM   2325 HD23 LEU   143      42.485  47.110  44.235  0.00  0.00      A   
ATOM   2326  C   LEU   143      38.608  48.504  45.591  0.00  0.00      A   
ATOM   2327  O   LEU   143      37.470  48.471  45.127  0.00  0.00      A   
ATOM   2328  N   VAL   144      38.850  48.970  46.814  0.00  0.00      A   
ATOM   2329  H   VAL   144      39.820  48.996  47.119  0.00  0.00      A   
ATOM   2330  CA  VAL   144      37.832  49.302  47.822  0.00  0.00      A   
ATOM   2331  HA  VAL   144      36.888  48.830  47.557  0.00  0.00      A   
ATOM   2332  CB  VAL   144      38.267  48.756  49.200  0.00  0.00      A   
ATOM   2333  HB  VAL   144      39.199  49.236  49.489  0.00  0.00      A   
ATOM   2334  CG1 VAL   144      37.210  49.012  50.282  0.00  0.00      A   
ATOM   2335 HG11 VAL   144      37.570  48.645  51.244  0.00  0.00      A   
ATOM   2336 HG12 VAL   144      37.014  50.079  50.379  0.00  0.00      A   
ATOM   2337 HG13 VAL   144      36.281  48.500  50.030  0.00  0.00      A   
ATOM   2338  CG2 VAL   144      38.529  47.246  49.175  0.00  0.00      A   
ATOM   2339 HG21 VAL   144      38.815  46.907  50.171  0.00  0.00      A   
ATOM   2340 HG22 VAL   144      37.641  46.708  48.852  0.00  0.00      A   
ATOM   2341 HG23 VAL   144      39.349  47.026  48.494  0.00  0.00      A   
ATOM   2342  C   VAL   144      37.615  50.817  47.867  0.00  0.00      A   
ATOM   2343  O   VAL   144      38.488  51.562  48.323  0.00  0.00      A   
ATOM   2344  N   LYS   145      36.465  51.303  47.378  0.00  0.00      A   
ATOM   2345  H   LYS   145      35.747  50.654  47.073  0.00  0.00      A   
ATOM   2346  CA  LYS   145      36.125  52.737  47.468  0.00  0.00      A   
ATOM   2347  HA  LYS   145      37.019  53.310  47.240  0.00  0.00      A   
ATOM   2348  CB  LYS   145      35.038  53.143  46.460  0.00  0.00      A   
ATOM   2349  HB3 LYS   145      34.072  52.739  46.766  0.00  0.00      A   
ATOM   2350  HB2 LYS   145      35.285  52.763  45.467  0.00  0.00      A   
ATOM   2351  CG  LYS   145      34.977  54.679  46.410  0.00  0.00      A   
ATOM   2352  HG3 LYS   145      35.925  55.069  46.036  0.00  0.00      A   
ATOM   2353  HG2 LYS   145      34.830  55.051  47.423  0.00  0.00      A   
ATOM   2354  CD  LYS   145      33.840  55.201  45.527  0.00  0.00      A   
ATOM   2355  HD3 LYS   145      32.906  54.704  45.794  0.00  0.00      A   
ATOM   2356  HD2 LYS   145      34.062  54.969  44.485  0.00  0.00      A   
ATOM   2357  CE  LYS   145      33.659  56.718  45.676  0.00  0.00      A   
ATOM   2358  HE3 LYS   145      32.829  57.021  45.031  0.00  0.00      A   
ATOM   2359  HE2 LYS   145      34.557  57.232  45.322  0.00  0.00      A   
ATOM   2360  NZ  LYS   145      33.355  57.119  47.075  0.00  0.00      A   
ATOM   2361  HZ1 LYS   145      32.710  56.466  47.519  0.00  0.00      A   
ATOM   2362  HZ2 LYS   145      34.192  57.180  47.649  0.00  0.00      A   
ATOM   2363  HZ3 LYS   145      32.932  58.040  47.096  0.00  0.00      A   
ATOM   2364  C   LYS   145      35.746  53.099  48.901  0.00  0.00      A   
ATOM   2365  O   LYS   145      36.265  54.054  49.466  0.00  0.00      A   
ATOM   2366  N   THR   146      34.878  52.286  49.482  0.00  0.00      A   
ATOM   2367  H   THR   146      34.485  51.544  48.913  0.00  0.00      A   
ATOM   2368  CA  THR   146      34.504  52.255  50.900  0.00  0.00      A   
ATOM   2369  HA  THR   146      35.323  52.647  51.500  0.00  0.00      A   
ATOM   2370  CB  THR   146      33.234  53.085  51.175  0.00  0.00      A   
ATOM   2371  HB  THR   146      32.829  52.803  52.146  0.00  0.00      A   
ATOM   2372  CG2 THR   146      33.511  54.585  51.202  0.00  0.00      A   
ATOM   2373 HG21 THR   146      32.597  55.118  51.460  0.00  0.00      A   
ATOM   2374 HG22 THR   146      34.270  54.803  51.951  0.00  0.00      A   
ATOM   2375 HG23 THR   146      33.859  54.928  50.228  0.00  0.00      A   
ATOM   2376  OG1 THR   146      32.243  52.857  50.196  0.00  0.00      A   
ATOM   2377  HG1 THR   146      31.395  53.175  50.576  0.00  0.00      A   
ATOM   2378  C   THR   146      34.270  50.789  51.286  0.00  0.00      A   
ATOM   2379  O   THR   146      34.048  49.968  50.392  0.00  0.00      A   
ATOM   2380  N   PRO   147      34.306  50.406  52.577  0.00  0.00      A   
ATOM   2381  CD  PRO   147      34.629  51.243  53.723  0.00  0.00      A   
ATOM   2382  HD3 PRO   147      35.540  51.820  53.561  0.00  0.00      A   
ATOM   2383  HD2 PRO   147      33.792  51.906  53.943  0.00  0.00      A   
ATOM   2384  CG  PRO   147      34.828  50.272  54.884  0.00  0.00      A   
ATOM   2385  HG3 PRO   147      35.863  49.932  54.887  0.00  0.00      A   
ATOM   2386  HG2 PRO   147      34.567  50.720  55.838  0.00  0.00      A   
ATOM   2387  CB  PRO   147      33.905  49.106  54.543  0.00  0.00      A   
ATOM   2388  HB3 PRO   147      34.237  48.181  55.012  0.00  0.00      A   
ATOM   2389  HB2 PRO   147      32.885  49.347  54.848  0.00  0.00      A   
ATOM   2390  CA  PRO   147      34.009  49.038  53.018  0.00  0.00      A   
ATOM   2391  HA  PRO   147      34.861  48.408  52.758  0.00  0.00      A   
ATOM   2392  C   PRO   147      32.756  48.430  52.370  0.00  0.00      A   
ATOM   2393  O   PRO   147      32.747  47.261  52.001  0.00  0.00      A   
ATOM   2394  N   GLN   148      31.700  49.224  52.196  0.00  0.00      A   
ATOM   2395  H   GLN   148      31.759  50.177  52.540  0.00  0.00      A   
ATOM   2396  CA  GLN   148      30.442  48.820  51.578  0.00  0.00      A   
ATOM   2397  HA  GLN   148      30.036  47.929  52.056  0.00  0.00      A   
ATOM   2398  CB  GLN   148      29.385  49.878  51.828  0.00  0.00      A   
ATOM   2399  HB3 GLN   148      28.474  49.667  51.267  0.00  0.00      A   
ATOM   2400  HB2 GLN   148      29.703  50.849  51.445  0.00  0.00      A   
ATOM   2401  CG  GLN   148      28.994  49.890  53.313  0.00  0.00      A   
ATOM   2402  HG3 GLN   148      28.751  48.925  53.759  0.00  0.00      A   
ATOM   2403  HG2 GLN   148      28.066  50.461  53.290  0.00  0.00      A   
ATOM   2404  CD  GLN   148      30.019  50.493  54.309  0.00  0.00      A   
ATOM   2405  OE1 GLN   148      30.936  51.235  53.971  0.00  0.00      A   
ATOM   2406  NE2 GLN   148      29.907  50.211  55.570  0.00  0.00      A   
ATOM   2407 HE21 GLN   148      30.484  50.713  56.230  0.00  0.00      A   
ATOM   2408 HE22 GLN   148      29.103  49.689  55.889  0.00  0.00      A   
ATOM   2409  C   GLN   148      30.547  48.603  50.072  0.00  0.00      A   
ATOM   2410  O   GLN   148      29.673  47.946  49.537  0.00  0.00      A   
ATOM   2411  N   HIE   149      31.524  49.181  49.362  0.00  0.00      A   
ATOM   2412  H   HIE   149      32.282  49.632  49.864  0.00  0.00      A   
ATOM   2413  CA  HIE   149      31.489  49.381  47.905  0.00  0.00      A   
ATOM   2414  HA  HIE   149      30.806  48.660  47.454  0.00  0.00      A   
ATOM   2415  CB  HIE   149      30.928  50.784  47.621  0.00  0.00      A   
ATOM   2416  HB3 HIE   149      31.663  51.541  47.892  0.00  0.00      A   
ATOM   2417  HB2 HIE   149      30.042  50.946  48.237  0.00  0.00      A   
ATOM   2418  CG  HIE   149      30.527  50.983  46.184  0.00  0.00      A   
ATOM   2419  ND1 HIE   149      29.213  50.971  45.719  0.00  0.00      A   
ATOM   2420  CE1 HIE   149      29.292  51.175  44.394  0.00  0.00      A   
ATOM   2421  HE1 HIE   149      28.439  51.211  43.728  0.00  0.00      A   
ATOM   2422  NE2 HIE   149      30.577  51.282  44.011  0.00  0.00      A   
ATOM   2423  HE2 HIE   149      30.898  51.387  43.048  0.00  0.00      A   
ATOM   2424  CD2 HIE   149      31.372  51.173  45.129  0.00  0.00      A   
ATOM   2425  HD2 HIE   149      32.452  51.221  45.171  0.00  0.00      A   
ATOM   2426  C   HIE   149      32.863  49.195  47.239  0.00  0.00      A   
ATOM   2427  O   HIE   149      33.762  50.031  47.374  0.00  0.00      A   
ATOM   2428  N   VAL   150      33.020  48.115  46.470  0.00  0.00      A   
ATOM   2429  H   VAL   150      32.241  47.465  46.386  0.00  0.00      A   
ATOM   2430  CA  VAL   150      34.272  47.762  45.773  0.00  0.00      A   
ATOM   2431  HA  VAL   150      35.031  48.499  46.028  0.00  0.00      A   
ATOM   2432  CB  VAL   150      34.827  46.395  46.229  0.00  0.00      A   
ATOM   2433  HB  VAL   150      35.836  46.305  45.831  0.00  0.00      A   
ATOM   2434  CG1 VAL   150      34.934  46.332  47.755  0.00  0.00      A   
ATOM   2435 HG11 VAL   150      35.417  45.405  48.059  0.00  0.00      A   
ATOM   2436 HG12 VAL   150      35.512  47.176  48.119  0.00  0.00      A   
ATOM   2437 HG13 VAL   150      33.944  46.380  48.204  0.00  0.00      A   
ATOM   2438  CG2 VAL   150      34.029  45.178  45.741  0.00  0.00      A   
ATOM   2439 HG21 VAL   150      33.980  45.162  44.652  0.00  0.00      A   
ATOM   2440 HG22 VAL   150      34.513  44.262  46.078  0.00  0.00      A   
ATOM   2441 HG23 VAL   150      33.020  45.201  46.143  0.00  0.00      A   
ATOM   2442  C   VAL   150      34.119  47.821  44.252  0.00  0.00      A   
ATOM   2443  O   VAL   150      33.003  47.796  43.732  0.00  0.00      A   
ATOM   2444  N   LYS   151      35.245  47.899  43.533  0.00  0.00      A   
ATOM   2445  H   LYS   151      36.124  47.969  44.042  0.00  0.00      A   
ATOM   2446  CA  LYS   151      35.316  47.959  42.065  0.00  0.00      A   
ATOM   2447  HA  LYS   151      34.362  47.630  41.660  0.00  0.00      A   
ATOM   2448  CB  LYS   151      35.601  49.391  41.574  0.00  0.00      A   
ATOM   2449  HB3 LYS   151      35.476  49.384  40.492  0.00  0.00      A   
ATOM   2450  HB2 LYS   151      36.640  49.651  41.783  0.00  0.00      A   
ATOM   2451  CG  LYS   151      34.709  50.488  42.172  0.00  0.00      A   
ATOM   2452  HG3 LYS   151      35.109  50.784  43.143  0.00  0.00      A   
ATOM   2453  HG2 LYS   151      33.701  50.106  42.312  0.00  0.00      A   
ATOM   2454  CD  LYS   151      34.662  51.702  41.234  0.00  0.00      A   
ATOM   2455  HD3 LYS   151      34.135  51.418  40.322  0.00  0.00      A   
ATOM   2456  HD2 LYS   151      35.676  52.014  40.978  0.00  0.00      A   
ATOM   2457  CE  LYS   151      33.929  52.871  41.890  0.00  0.00      A   
ATOM   2458  HE3 LYS   151      34.544  53.259  42.707  0.00  0.00      A   
ATOM   2459  HE2 LYS   151      32.978  52.520  42.300  0.00  0.00      A   
ATOM   2460  NZ  LYS   151      33.662  53.943  40.911  0.00  0.00      A   
ATOM   2461  HZ1 LYS   151      34.479  54.168  40.352  0.00  0.00      A   
ATOM   2462  HZ2 LYS   151      32.934  53.685  40.248  0.00  0.00      A   
ATOM   2463  HZ3 LYS   151      33.363  54.799  41.376  0.00  0.00      A   
ATOM   2464  C   LYS   151      36.405  47.041  41.513  0.00  0.00      A   
ATOM   2465  O   LYS   151      37.540  47.081  41.978  0.00  0.00      A   
ATOM   2466  N   ILE   152      36.094  46.240  40.500  0.00  0.00      A   
ATOM   2467  H   ILE   152      35.147  46.291  40.140  0.00  0.00      A   
ATOM   2468  CA  ILE   152      37.112  45.617  39.636  0.00  0.00      A   
ATOM   2469  HA  ILE   152      37.791  45.024  40.250  0.00  0.00      A   
ATOM   2470  CB  ILE   152      36.429  44.683  38.605  0.00  0.00      A   
ATOM   2471  HB  ILE   152      35.679  45.260  38.061  0.00  0.00      A   
ATOM   2472  CG2 ILE   152      37.430  44.120  37.572  0.00  0.00      A   
ATOM   2473 HG21 ILE   152      37.868  44.922  36.980  0.00  0.00      A   
ATOM   2474 HG22 ILE   152      38.218  43.556  38.072  0.00  0.00      A   
ATOM   2475 HG23 ILE   152      36.924  43.465  36.862  0.00  0.00      A   
ATOM   2476  CG1 ILE   152      35.714  43.540  39.361  0.00  0.00      A   
ATOM   2477 HG13 ILE   152      34.967  43.961  40.035  0.00  0.00      A   
ATOM   2478 HG12 ILE   152      36.439  42.988  39.960  0.00  0.00      A   
ATOM   2479  CD1 ILE   152      34.989  42.553  38.448  0.00  0.00      A   
ATOM   2480 HD11 ILE   152      35.710  41.929  37.921  0.00  0.00      A   
ATOM   2481 HD12 ILE   152      34.362  41.906  39.054  0.00  0.00      A   
ATOM   2482 HD13 ILE   152      34.369  43.090  37.732  0.00  0.00      A   
ATOM   2483  C   ILE   152      37.935  46.718  38.948  0.00  0.00      A   
ATOM   2484  O   ILE   152      37.394  47.773  38.617  0.00  0.00      A   
ATOM   2485  N   THR   153      39.218  46.475  38.680  0.00  0.00      A   
ATOM   2486  H   THR   153      39.646  45.624  39.024  0.00  0.00      A   
ATOM   2487  CA  THR   153      40.026  47.321  37.784  0.00  0.00      A   
ATOM   2488  HA  THR   153      39.385  48.049  37.288  0.00  0.00      A   
ATOM   2489  CB  THR   153      41.104  48.100  38.554  0.00  0.00      A   
ATOM   2490  HB  THR   153      41.866  47.408  38.913  0.00  0.00      A   
ATOM   2491  CG2 THR   153      41.762  49.178  37.691  0.00  0.00      A   
ATOM   2492 HG21 THR   153      42.330  49.858  38.322  0.00  0.00      A   
ATOM   2493 HG22 THR   153      42.436  48.712  36.974  0.00  0.00      A   
ATOM   2494 HG23 THR   153      41.010  49.749  37.151  0.00  0.00      A   
ATOM   2495  OG1 THR   153      40.542  48.751  39.669  0.00  0.00      A   
ATOM   2496  HG1 THR   153      40.248  48.047  40.257  0.00  0.00      A   
ATOM   2497  C   THR   153      40.676  46.462  36.704  0.00  0.00      A   
ATOM   2498  O   THR   153      41.338  45.472  37.011  0.00  0.00      A   
ATOM   2499  N   ASP   154      40.473  46.807  35.432  0.00  0.00      A   
ATOM   2500  H   ASP   154      39.902  47.631  35.248  0.00  0.00      A   
ATOM   2501  CA  ASP   154      41.422  46.453  34.376  0.00  0.00      A   
ATOM   2502  HA  ASP   154      41.874  45.480  34.578  0.00  0.00      A   
ATOM   2503  CB  ASP   154      40.736  46.382  33.006  0.00  0.00      A   
ATOM   2504  HB3 ASP   154      40.111  47.266  32.863  0.00  0.00      A   
ATOM   2505  HB2 ASP   154      40.099  45.497  32.965  0.00  0.00      A   
ATOM   2506  CG  ASP   154      41.784  46.316  31.889  0.00  0.00      A   
ATOM   2507  OD1 ASP   154      42.648  45.411  31.927  0.00  0.00      A   
ATOM   2508  OD2 ASP   154      41.769  47.196  30.997  0.00  0.00      A   
ATOM   2509  C   ASP   154      42.531  47.509  34.346  0.00  0.00      A   
ATOM   2510  O   ASP   154      42.273  48.685  34.083  0.00  0.00      A   
ATOM   2511  N   PHE   155      43.768  47.096  34.603  0.00  0.00      A   
ATOM   2512  H   PHE   155      43.931  46.111  34.782  0.00  0.00      A   
ATOM   2513  CA  PHE   155      44.940  47.957  34.482  0.00  0.00      A   
ATOM   2514  HA  PHE   155      44.648  48.985  34.705  0.00  0.00      A   
ATOM   2515  CB  PHE   155      45.988  47.536  35.516  0.00  0.00      A   
ATOM   2516  HB3 PHE   155      46.846  48.194  35.410  0.00  0.00      A   
ATOM   2517  HB2 PHE   155      46.330  46.523  35.306  0.00  0.00      A   
ATOM   2518  CG  PHE   155      45.497  47.623  36.949  0.00  0.00      A   
ATOM   2519  CD1 PHE   155      45.179  46.453  37.665  0.00  0.00      A   
ATOM   2520  HD1 PHE   155      45.293  45.483  37.202  0.00  0.00      A   
ATOM   2521  CE1 PHE   155      44.696  46.547  38.981  0.00  0.00      A   
ATOM   2522  HE1 PHE   155      44.446  45.651  39.527  0.00  0.00      A   
ATOM   2523  CZ  PHE   155      44.520  47.802  39.585  0.00  0.00      A   
ATOM   2524  HZ  PHE   155      44.130  47.863  40.591  0.00  0.00      A   
ATOM   2525  CE2 PHE   155      44.828  48.971  38.868  0.00  0.00      A   
ATOM   2526  HE2 PHE   155      44.663  49.940  39.315  0.00  0.00      A   
ATOM   2527  CD2 PHE   155      45.315  48.881  37.553  0.00  0.00      A   
ATOM   2528  HD2 PHE   155      45.530  49.782  36.998  0.00  0.00      A   
ATOM   2529  C   PHE   155      45.524  47.964  33.061  0.00  0.00      A   
ATOM   2530  O   PHE   155      46.154  48.956  32.681  0.00  0.00      A   
ATOM   2531  N   GLY   156      45.362  46.884  32.290  0.00  0.00      A   
ATOM   2532  H   GLY   156      44.810  46.122  32.676  0.00  0.00      A   
ATOM   2533  CA  GLY   156      45.871  46.754  30.915  0.00  0.00      A   
ATOM   2534  HA3 GLY   156      46.902  47.107  30.882  0.00  0.00      A   
ATOM   2535  HA2 GLY   156      45.272  47.392  30.263  0.00  0.00      A   
ATOM   2536  C   GLY   156      45.849  45.336  30.321  0.00  0.00      A   
ATOM   2537  O   GLY   156      46.060  45.184  29.114  0.00  0.00      A   
ATOM   2538  N   ARG   157      45.630  44.295  31.142  0.00  0.00      A   
ATOM   2539  H   ARG   157      45.469  44.494  32.125  0.00  0.00      A   
ATOM   2540  CA  ARG   157      45.592  42.880  30.720  0.00  0.00      A   
ATOM   2541  HA  ARG   157      46.407  42.717  30.017  0.00  0.00      A   
ATOM   2542  CB  ARG   157      45.800  41.933  31.922  0.00  0.00      A   
ATOM   2543  HB3 ARG   157      45.802  40.902  31.566  0.00  0.00      A   
ATOM   2544  HB2 ARG   157      44.948  42.034  32.589  0.00  0.00      A   
ATOM   2545  CG  ARG   157      47.076  42.170  32.754  0.00  0.00      A   
ATOM   2546  HG3 ARG   157      46.980  41.631  33.696  0.00  0.00      A   
ATOM   2547  HG2 ARG   157      47.164  43.228  32.998  0.00  0.00      A   
ATOM   2548  CD  ARG   157      48.379  41.726  32.081  0.00  0.00      A   
ATOM   2549  HD3 ARG   157      49.200  42.170  32.648  0.00  0.00      A   
ATOM   2550  HD2 ARG   157      48.413  42.105  31.059  0.00  0.00      A   
ATOM   2551  NE  ARG   157      48.534  40.260  32.093  0.00  0.00      A   
ATOM   2552  HE  ARG   157      47.715  39.707  32.319  0.00  0.00      A   
ATOM   2553  CZ  ARG   157      49.658  39.573  32.021  0.00  0.00      A   
ATOM   2554  NH1 ARG   157      50.829  40.101  31.815  0.00  0.00      A   
ATOM   2555 HH11 ARG   157      50.916  41.108  31.733  0.00  0.00      A   
ATOM   2556 HH12 ARG   157      51.643  39.527  31.939  0.00  0.00      A   
ATOM   2557  NH2 ARG   157      49.618  38.288  32.179  0.00  0.00      A   
ATOM   2558 HH21 ARG   157      48.721  37.873  32.404  0.00  0.00      A   
ATOM   2559 HH22 ARG   157      50.486  37.768  32.207  0.00  0.00      A   
ATOM   2560  C   ARG   157      44.313  42.491  29.960  0.00  0.00      A   
ATOM   2561  O   ARG   157      44.346  41.511  29.216  0.00  0.00      A   
ATOM   2562  N   ALA   158      43.192  43.189  30.169  0.00  0.00      A   
ATOM   2563  H   ALA   158      43.222  43.992  30.789  0.00  0.00      A   
ATOM   2564  CA  ALA   158      41.907  42.829  29.563  0.00  0.00      A   
ATOM   2565  HA  ALA   158      41.748  41.775  29.777  0.00  0.00      A   
ATOM   2566  CB  ALA   158      40.766  43.632  30.200  0.00  0.00      A   
ATOM   2567  HB1 ALA   158      39.808  43.253  29.843  0.00  0.00      A   
ATOM   2568  HB2 ALA   158      40.802  43.535  31.284  0.00  0.00      A   
ATOM   2569  HB3 ALA   158      40.850  44.681  29.918  0.00  0.00      A   
ATOM   2570  C   ALA   158      41.898  43.008  28.038  0.00  0.00      A   
ATOM   2571  O   ALA   158      42.533  43.930  27.518  0.00  0.00      A   
ATOM   2572  N   LYS   159      41.137  42.165  27.330  0.00  0.00      A   
ATOM   2573  H   LYS   159      40.592  41.491  27.862  0.00  0.00      A   
ATOM   2574  CA  LYS   159      41.105  42.059  25.859  0.00  0.00      A   
ATOM   2575  HA  LYS   159      41.671  42.879  25.418  0.00  0.00      A   
ATOM   2576  CB  LYS   159      41.754  40.733  25.422  0.00  0.00      A   
ATOM   2577  HB3 LYS   159      41.634  40.619  24.346  0.00  0.00      A   
ATOM   2578  HB2 LYS   159      41.223  39.904  25.895  0.00  0.00      A   
ATOM   2579  CG  LYS   159      43.249  40.609  25.764  0.00  0.00      A   
ATOM   2580  HG3 LYS   159      43.601  39.650  25.391  0.00  0.00      A   
ATOM   2581  HG2 LYS   159      43.361  40.597  26.847  0.00  0.00      A   
ATOM   2582  CD  LYS   159      44.158  41.711  25.197  0.00  0.00      A   
ATOM   2583  HD3 LYS   159      45.191  41.454  25.436  0.00  0.00      A   
ATOM   2584  HD2 LYS   159      43.930  42.655  25.690  0.00  0.00      A   
ATOM   2585  CE  LYS   159      44.020  41.876  23.678  0.00  0.00      A   
ATOM   2586  HE3 LYS   159      42.967  42.021  23.424  0.00  0.00      A   
ATOM   2587  HE2 LYS   159      44.361  40.962  23.187  0.00  0.00      A   
ATOM   2588  NZ  LYS   159      44.796  43.035  23.187  0.00  0.00      A   
ATOM   2589  HZ1 LYS   159      44.442  43.895  23.598  0.00  0.00      A   
ATOM   2590  HZ2 LYS   159      45.778  42.949  23.447  0.00  0.00      A   
ATOM   2591  HZ3 LYS   159      44.732  43.127  22.176  0.00  0.00      A   
ATOM   2592  C   LYS   159      39.677  42.169  25.317  0.00  0.00      A   
ATOM   2593  O   LYS   159      38.793  41.421  25.739  0.00  0.00      A   
ATOM   2594  N   LEU   160      39.460  43.124  24.411  0.00  0.00      A   
ATOM   2595  H   LEU   160      40.256  43.684  24.124  0.00  0.00      A   
ATOM   2596  CA  LEU   160      38.199  43.338  23.697  0.00  0.00      A   
ATOM   2597  HA  LEU   160      37.388  43.263  24.418  0.00  0.00      A   
ATOM   2598  CB  LEU   160      38.200  44.761  23.098  0.00  0.00      A   
ATOM   2599  HB3 LEU   160      38.993  44.821  22.350  0.00  0.00      A   
ATOM   2600  HB2 LEU   160      38.436  45.475  23.888  0.00  0.00      A   
ATOM   2601  CG  LEU   160      36.871  45.182  22.437  0.00  0.00      A   
ATOM   2602  HG  LEU   160      36.592  44.449  21.680  0.00  0.00      A   
ATOM   2603  CD1 LEU   160      35.724  45.314  23.443  0.00  0.00      A   
ATOM   2604 HD11 LEU   160      35.973  46.053  24.203  0.00  0.00      A   
ATOM   2605 HD12 LEU   160      34.814  45.618  22.926  0.00  0.00      A   
ATOM   2606 HD13 LEU   160      35.530  44.358  23.923  0.00  0.00      A   
ATOM   2607  CD2 LEU   160      37.037  46.540  21.755  0.00  0.00      A   
ATOM   2608 HD21 LEU   160      37.369  47.285  22.476  0.00  0.00      A   
ATOM   2609 HD22 LEU   160      37.776  46.454  20.958  0.00  0.00      A   
ATOM   2610 HD23 LEU   160      36.088  46.849  21.320  0.00  0.00      A   
ATOM   2611  C   LEU   160      37.994  42.258  22.622  0.00  0.00      A   
ATOM   2612  O   LEU   160      38.752  42.172  21.650  0.00  0.00      A   
ATOM   2613  N   LEU   161      36.984  41.407  22.788  0.00  0.00      A   
ATOM   2614  H   LEU   161      36.402  41.516  23.614  0.00  0.00      A   
ATOM   2615  CA  LEU   161      36.536  40.481  21.747  0.00  0.00      A   
ATOM   2616  HA  LEU   161      37.408  39.991  21.311  0.00  0.00      A   
ATOM   2617  CB  LEU   161      35.616  39.394  22.334  0.00  0.00      A   
ATOM   2618  HB3 LEU   161      35.312  38.729  21.524  0.00  0.00      A   
ATOM   2619  HB2 LEU   161      34.714  39.864  22.715  0.00  0.00      A   
ATOM   2620  CG  LEU   161      36.226  38.541  23.458  0.00  0.00      A   
ATOM   2621  HG  LEU   161      36.507  39.186  24.289  0.00  0.00      A   
ATOM   2622  CD1 LEU   161      35.179  37.546  23.950  0.00  0.00      A   
ATOM   2623 HD11 LEU   161      35.589  36.933  24.750  0.00  0.00      A   
ATOM   2624 HD12 LEU   161      34.315  38.090  24.333  0.00  0.00      A   
ATOM   2625 HD13 LEU   161      34.857  36.903  23.131  0.00  0.00      A   
ATOM   2626  CD2 LEU   161      37.452  37.751  23.004  0.00  0.00      A   
ATOM   2627 HD21 LEU   161      37.779  37.081  23.798  0.00  0.00      A   
ATOM   2628 HD22 LEU   161      37.220  37.170  22.112  0.00  0.00      A   
ATOM   2629 HD23 LEU   161      38.266  38.442  22.792  0.00  0.00      A   
ATOM   2630  C   LEU   161      35.812  41.237  20.621  0.00  0.00      A   
ATOM   2631  O   LEU   161      35.037  42.166  20.861  0.00  0.00      A   
ATOM   2632  N   GLY   162      36.048  40.814  19.382  0.00  0.00      A   
ATOM   2633  H   GLY   162      36.750  40.090  19.260  0.00  0.00      A   
ATOM   2634  CA  GLY   162      35.184  41.120  18.246  0.00  0.00      A   
ATOM   2635  HA3 GLY   162      35.633  40.732  17.333  0.00  0.00      A   
ATOM   2636  HA2 GLY   162      35.094  42.199  18.150  0.00  0.00      A   
ATOM   2637  C   GLY   162      33.773  40.535  18.390  0.00  0.00      A   
ATOM   2638  O   GLY   162      33.498  39.712  19.262  0.00  0.00      A   
ATOM   2639  N   ALA   163      32.853  40.958  17.529  0.00  0.00      A   
ATOM   2640  H   ALA   163      33.074  41.645  16.822  0.00  0.00      A   
ATOM   2641  CA  ALA   163      31.333  40.703  17.631  0.00  0.00      A   
ATOM   2642  HA  ALA   163      30.957  40.784  18.650  0.00  0.00      A   
ATOM   2643  CB  ALA   163      30.614  41.833  16.879  0.00  0.00      A   
ATOM   2644  HB1 ALA   163      30.890  42.785  17.332  0.00  0.00      A   
ATOM   2645  HB2 ALA   163      30.739  41.763  15.798  0.00  0.00      A   
ATOM   2646  HB3 ALA   163      29.557  41.580  16.958  0.00  0.00      A   
ATOM   2647  C   ALA   163      30.923  39.299  17.149  0.00  0.00      A   
ATOM   2648  O   ALA   163      29.832  38.916  17.388  0.00  0.00      A   
ATOM   2649  N   GLU   164      31.859  38.539  16.540  0.00  0.00      A   
ATOM   2650  H   GLU   164      32.608  39.092  16.149  0.00  0.00      A   
ATOM   2651  CA  GLU   164      31.730  37.167  16.148  0.00  0.00      A   
ATOM   2652  HA  GLU   164      30.725  36.815  16.382  0.00  0.00      A   
ATOM   2653  CB  GLU   164      31.972  36.969  14.655  0.00  0.00      A   
ATOM   2654  HB3 GLU   164      31.808  35.922  14.400  0.00  0.00      A   
ATOM   2655  HB2 GLU   164      33.012  37.158  14.390  0.00  0.00      A   
ATOM   2656  CG  GLU   164      30.991  37.719  13.744  0.00  0.00      A   
ATOM   2657  HG3 GLU   164      30.014  37.857  14.206  0.00  0.00      A   
ATOM   2658  HG2 GLU   164      30.815  37.124  12.847  0.00  0.00      A   
ATOM   2659  CD  GLU   164      31.547  39.070  13.418  0.00  0.00      A   
ATOM   2660  OE1 GLU   164      32.722  39.282  13.106  0.00  0.00      A   
ATOM   2661  OE2 GLU   164      30.813  40.029  13.603  0.00  0.00      A   
ATOM   2662  C   GLU   164      32.751  36.397  16.942  0.00  0.00      A   
ATOM   2663  O   GLU   164      32.713  35.172  16.990  0.00  0.00      A   
ATOM   2664  N   GLU   165      33.803  37.025  17.495  0.00  0.00      A   
ATOM   2665  H   GLU   165      33.853  38.029  17.407  0.00  0.00      A   
ATOM   2666  CA  GLU   165      34.818  36.345  18.315  0.00  0.00      A   
ATOM   2667  HA  GLU   165      35.231  35.523  17.729  0.00  0.00      A   
ATOM   2668  CB  GLU   165      35.992  37.268  18.706  0.00  0.00      A   
ATOM   2669  HB3 GLU   165      36.648  36.716  19.380  0.00  0.00      A   
ATOM   2670  HB2 GLU   165      35.609  38.129  19.248  0.00  0.00      A   
ATOM   2671  CG  GLU   165      36.836  37.743  17.510  0.00  0.00      A   
ATOM   2672  HG3 GLU   165      36.259  38.462  16.931  0.00  0.00      A   
ATOM   2673  HG2 GLU   165      37.047  36.883  16.871  0.00  0.00      A   
ATOM   2674  CD  GLU   165      38.169  38.392  17.925  0.00  0.00      A   
ATOM   2675  OE1 GLU   165      39.194  38.189  17.231  0.00  0.00      A   
ATOM   2676  OE2 GLU   165      38.243  39.098  18.959  0.00  0.00      A   
ATOM   2677  C   GLU   165      34.177  35.727  19.568  0.00  0.00      A   
ATOM   2678  O   GLU   165      33.134  36.174  20.052  0.00  0.00      A   
ATOM   2679  N   LYS   166      34.802  34.672  20.085  0.00  0.00      A   
ATOM   2680  H   LYS   166      35.661  34.377  19.642  0.00  0.00      A   
ATOM   2681  CA  LYS   166      34.416  33.862  21.288  0.00  0.00      A   
ATOM   2682  HA  LYS   166      33.717  34.456  21.876  0.00  0.00      A   
ATOM   2683  CB  LYS   166      33.619  32.650  20.923  0.00  0.00      A   
ATOM   2684  HB3 LYS   166      33.477  31.988  21.777  0.00  0.00      A   
ATOM   2685  HB2 LYS   166      34.118  32.054  20.160  0.00  0.00      A   
ATOM   2686  CG  LYS   166      32.179  33.024  20.617  0.00  0.00      A   
ATOM   2687  HG3 LYS   166      32.154  33.873  19.934  0.00  0.00      A   
ATOM   2688  HG2 LYS   166      31.694  33.251  21.567  0.00  0.00      A   
ATOM   2689  CD  LYS   166      31.433  31.880  19.889  0.00  0.00      A   
ATOM   2690  HD3 LYS   166      30.409  32.252  19.839  0.00  0.00      A   
ATOM   2691  HD2 LYS   166      31.357  30.962  20.473  0.00  0.00      A   
ATOM   2692  CE  LYS   166      31.836  31.529  18.439  0.00  0.00      A   
ATOM   2693  HE3 LYS   166      31.293  30.653  18.085  0.00  0.00      A   
ATOM   2694  HE2 LYS   166      32.873  31.200  18.371  0.00  0.00      A   
ATOM   2695  NZ  LYS   166      31.704  32.656  17.498  0.00  0.00      A   
ATOM   2696  HZ1 LYS   166      32.480  33.297  17.420  0.00  0.00      A   
ATOM   2697  HZ2 LYS   166      31.802  32.301  16.558  0.00  0.00      A   
ATOM   2698  HZ3 LYS   166      30.816  33.138  17.495  0.00  0.00      A   
ATOM   2699  C   LYS   166      35.527  33.556  22.282  0.00  0.00      A   
ATOM   2700  O   LYS   166      35.262  33.243  23.424  0.00  0.00      A   
ATOM   2701  N   GLU   167      36.786  33.739  21.886  0.00  0.00      A   
ATOM   2702  H   GLU   167      36.945  34.069  20.943  0.00  0.00      A   
ATOM   2703  CA  GLU   167      37.970  33.583  22.745  0.00  0.00      A   
ATOM   2704  HA  GLU   167      37.712  33.891  23.761  0.00  0.00      A   
ATOM   2705  CB  GLU   167      38.402  32.103  22.812  0.00  0.00      A   
ATOM   2706  HB3 GLU   167      37.621  31.524  23.302  0.00  0.00      A   
ATOM   2707  HB2 GLU   167      39.285  32.053  23.447  0.00  0.00      A   
ATOM   2708  CG  GLU   167      38.736  31.410  21.480  0.00  0.00      A   
ATOM   2709  HG3 GLU   167      39.311  30.510  21.704  0.00  0.00      A   
ATOM   2710  HG2 GLU   167      39.370  32.062  20.877  0.00  0.00      A   
ATOM   2711  CD  GLU   167      37.492  30.985  20.685  0.00  0.00      A   
ATOM   2712  OE1 GLU   167      37.370  31.392  19.507  0.00  0.00      A   
ATOM   2713  OE2 GLU   167      36.657  30.209  21.206  0.00  0.00      A   
ATOM   2714  C   GLU   167      39.146  34.480  22.305  0.00  0.00      A   
ATOM   2715  O   GLU   167      39.226  34.894  21.145  0.00  0.00      A   
ATOM   2716  N   TYR   168      40.071  34.755  23.226  0.00  0.00      A   
ATOM   2717  H   TYR   168      39.932  34.393  24.164  0.00  0.00      A   
ATOM   2718  CA  TYR   168      41.349  35.421  22.960  0.00  0.00      A   
ATOM   2719  HA  TYR   168      41.313  35.901  21.982  0.00  0.00      A   
ATOM   2720  CB  TYR   168      41.599  36.526  24.000  0.00  0.00      A   
ATOM   2721  HB3 TYR   168      41.437  36.116  24.996  0.00  0.00      A   
ATOM   2722  HB2 TYR   168      40.864  37.318  23.850  0.00  0.00      A   
ATOM   2723  CG  TYR   168      42.992  37.135  23.933  0.00  0.00      A   
ATOM   2724  CD1 TYR   168      43.352  37.971  22.857  0.00  0.00      A   
ATOM   2725  HD1 TYR   168      42.627  38.197  22.086  0.00  0.00      A   
ATOM   2726  CE1 TYR   168      44.661  38.488  22.765  0.00  0.00      A   
ATOM   2727  HE1 TYR   168      44.939  39.109  21.925  0.00  0.00      A   
ATOM   2728  CZ  TYR   168      45.604  38.194  23.763  0.00  0.00      A   
ATOM   2729  OH  TYR   168      46.867  38.697  23.705  0.00  0.00      A   
ATOM   2730  HH  TYR   168      47.047  39.175  22.870  0.00  0.00      A   
ATOM   2731  CE2 TYR   168      45.243  37.381  24.847  0.00  0.00      A   
ATOM   2732  HE2 TYR   168      45.977  37.164  25.607  0.00  0.00      A   
ATOM   2733  CD2 TYR   168      43.947  36.833  24.924  0.00  0.00      A   
ATOM   2734  HD2 TYR   168      43.691  36.174  25.739  0.00  0.00      A   
ATOM   2735  C   TYR   168      42.496  34.399  22.940  0.00  0.00      A   
ATOM   2736  O   TYR   168      42.603  33.544  23.824  0.00  0.00      A   
ATOM   2737  N   HIE   169      43.341  34.518  21.915  0.00  0.00      A   
ATOM   2738  H   HIE   169      43.147  35.267  21.257  0.00  0.00      A   
ATOM   2739  CA  HIE   169      44.583  33.770  21.701  0.00  0.00      A   
ATOM   2740  HA  HIE   169      44.566  32.833  22.263  0.00  0.00      A   
ATOM   2741  CB  HIE   169      44.727  33.446  20.203  0.00  0.00      A   
ATOM   2742  HB3 HIE   169      45.765  33.171  20.007  0.00  0.00      A   
ATOM   2743  HB2 HIE   169      44.513  34.334  19.614  0.00  0.00      A   
ATOM   2744  CG  HIE   169      43.856  32.319  19.707  0.00  0.00      A   
ATOM   2745  ND1 HIE   169      44.339  31.091  19.254  0.00  0.00      A   
ATOM   2746  CE1 HIE   169      43.261  30.365  18.921  0.00  0.00      A   
ATOM   2747  HE1 HIE   169      43.291  29.349  18.544  0.00  0.00      A   
ATOM   2748  NE2 HIE   169      42.140  31.078  19.117  0.00  0.00      A   
ATOM   2749  HE2 HIE   169      41.195  30.735  18.938  0.00  0.00      A   
ATOM   2750  CD2 HIE   169      42.495  32.316  19.612  0.00  0.00      A   
ATOM   2751  HD2 HIE   169      41.832  33.129  19.874  0.00  0.00      A   
ATOM   2752  C   HIE   169      45.781  34.601  22.184  0.00  0.00      A   
ATOM   2753  O   HIE   169      46.183  35.570  21.529  0.00  0.00      A   
ATOM   2754  N   ALA   170      46.344  34.237  23.338  0.00  0.00      A   
ATOM   2755  H   ALA   170      45.967  33.432  23.827  0.00  0.00      A   
ATOM   2756  CA  ALA   170      47.525  34.894  23.902  0.00  0.00      A   
ATOM   2757  HA  ALA   170      47.397  35.971  23.798  0.00  0.00      A   
ATOM   2758  CB  ALA   170      47.579  34.579  25.401  0.00  0.00      A   
ATOM   2759  HB1 ALA   170      47.765  33.520  25.563  0.00  0.00      A   
ATOM   2760  HB2 ALA   170      48.374  35.153  25.875  0.00  0.00      A   
ATOM   2761  HB3 ALA   170      46.630  34.857  25.859  0.00  0.00      A   
ATOM   2762  C   ALA   170      48.840  34.534  23.174  0.00  0.00      A   
ATOM   2763  O   ALA   170      48.870  33.684  22.279  0.00  0.00      A   
ATOM   2764  N   GLU   171      49.949  35.174  23.564  0.00  0.00      A   
ATOM   2765  H   GLU   171      49.831  35.915  24.253  0.00  0.00      A   
ATOM   2766  CA  GLU   171      51.254  35.056  22.881  0.00  0.00      A   
ATOM   2767  HA  GLU   171      51.131  34.404  22.016  0.00  0.00      A   
ATOM   2768  CB  GLU   171      51.688  36.428  22.331  0.00  0.00      A   
ATOM   2769  HB3 GLU   171      50.834  36.919  21.860  0.00  0.00      A   
ATOM   2770  HB2 GLU   171      52.441  36.254  21.562  0.00  0.00      A   
ATOM   2771  CG  GLU   171      52.289  37.357  23.400  0.00  0.00      A   
ATOM   2772  HG3 GLU   171      53.165  36.889  23.852  0.00  0.00      A   
ATOM   2773  HG2 GLU   171      51.557  37.524  24.189  0.00  0.00      A   
ATOM   2774  CD  GLU   171      52.734  38.697  22.815  0.00  0.00      A   
ATOM   2775  OE1 GLU   171      52.324  39.753  23.346  0.00  0.00      A   
ATOM   2776  OE2 GLU   171      53.542  38.718  21.852  0.00  0.00      A   
ATOM   2777  C   GLU   171      52.387  34.428  23.717  0.00  0.00      A   
ATOM   2778  O   GLU   171      53.481  34.220  23.178  0.00  0.00      A   
ATOM   2779  N   GLY   172      52.164  34.188  25.016  0.00  0.00      A   
ATOM   2780  H   GLY   172      51.254  34.420  25.396  0.00  0.00      A   
ATOM   2781  CA  GLY   172      53.161  33.687  25.970  0.00  0.00      A   
ATOM   2782  HA3 GLY   172      54.066  33.377  25.449  0.00  0.00      A   
ATOM   2783  HA2 GLY   172      52.759  32.809  26.476  0.00  0.00      A   
ATOM   2784  C   GLY   172      53.537  34.716  27.045  0.00  0.00      A   
ATOM   2785  O   GLY   172      52.743  35.584  27.411  0.00  0.00      A   
ATOM   2786  N   GLY   173      54.762  34.624  27.566  0.00  0.00      A   
ATOM   2787  H   GLY   173      55.369  33.880  27.242  0.00  0.00      A   
ATOM   2788  CA  GLY   173      55.256  35.473  28.654  0.00  0.00      A   
ATOM   2789  HA3 GLY   173      55.108  36.519  28.384  0.00  0.00      A   
ATOM   2790  HA2 GLY   173      56.326  35.307  28.780  0.00  0.00      A   
ATOM   2791  C   GLY   173      54.573  35.216  30.005  0.00  0.00      A   
ATOM   2792  O   GLY   173      53.877  34.214  30.199  0.00  0.00      A   
ATOM   2793  N   LYS   174      54.772  36.139  30.951  0.00  0.00      A   
ATOM   2794  H   LYS   174      55.286  36.972  30.690  0.00  0.00      A   
ATOM   2795  CA  LYS   174      54.358  35.993  32.360  0.00  0.00      A   
ATOM   2796  HA  LYS   174      54.654  34.998  32.693  0.00  0.00      A   
ATOM   2797  CB  LYS   174      55.094  37.024  33.225  0.00  0.00      A   
ATOM   2798  HB3 LYS   174      54.736  36.956  34.254  0.00  0.00      A   
ATOM   2799  HB2 LYS   174      54.876  38.026  32.848  0.00  0.00      A   
ATOM   2800  CG  LYS   174      56.613  36.774  33.207  0.00  0.00      A   
ATOM   2801  HG3 LYS   174      56.968  36.736  32.176  0.00  0.00      A   
ATOM   2802  HG2 LYS   174      56.839  35.822  33.691  0.00  0.00      A   
ATOM   2803  CD  LYS   174      57.353  37.903  33.920  0.00  0.00      A   
ATOM   2804  HD3 LYS   174      57.152  37.866  34.992  0.00  0.00      A   
ATOM   2805  HD2 LYS   174      56.984  38.850  33.530  0.00  0.00      A   
ATOM   2806  CE  LYS   174      58.859  37.801  33.656  0.00  0.00      A   
ATOM   2807  HE3 LYS   174      59.020  37.482  32.622  0.00  0.00      A   
ATOM   2808  HE2 LYS   174      59.294  37.052  34.323  0.00  0.00      A   
ATOM   2809  NZ  LYS   174      59.499  39.116  33.859  0.00  0.00      A   
ATOM   2810  HZ1 LYS   174      59.133  39.790  33.193  0.00  0.00      A   
ATOM   2811  HZ2 LYS   174      59.309  39.492  34.782  0.00  0.00      A   
ATOM   2812  HZ3 LYS   174      60.511  39.084  33.752  0.00  0.00      A   
ATOM   2813  C   LYS   174      52.839  36.092  32.540  0.00  0.00      A   
ATOM   2814  O   LYS   174      52.191  36.955  31.932  0.00  0.00      A   
ATOM   2815  N   VAL   175      52.271  35.187  33.341  0.00  0.00      A   
ATOM   2816  H   VAL   175      52.882  34.525  33.814  0.00  0.00      A   
ATOM   2817  CA  VAL   175      50.819  35.003  33.521  0.00  0.00      A   
ATOM   2818  HA  VAL   175      50.342  35.969  33.384  0.00  0.00      A   
ATOM   2819  CB  VAL   175      50.242  34.031  32.467  0.00  0.00      A   
ATOM   2820  HB  VAL   175      49.205  33.851  32.720  0.00  0.00      A   
ATOM   2821  CG1 VAL   175      50.230  34.635  31.063  0.00  0.00      A   
ATOM   2822 HG11 VAL   175      49.701  35.587  31.072  0.00  0.00      A   
ATOM   2823 HG12 VAL   175      51.244  34.780  30.695  0.00  0.00      A   
ATOM   2824 HG13 VAL   175      49.712  33.962  30.382  0.00  0.00      A   
ATOM   2825  CG2 VAL   175      50.970  32.682  32.402  0.00  0.00      A   
ATOM   2826 HG21 VAL   175      52.006  32.817  32.089  0.00  0.00      A   
ATOM   2827 HG22 VAL   175      50.957  32.211  33.382  0.00  0.00      A   
ATOM   2828 HG23 VAL   175      50.464  32.024  31.697  0.00  0.00      A   
ATOM   2829  C   VAL   175      50.463  34.514  34.942  0.00  0.00      A   
ATOM   2830  O   VAL   175      51.245  33.764  35.539  0.00  0.00      A   
ATOM   2831  N   PRO   176      49.301  34.908  35.510  0.00  0.00      A   
ATOM   2832  CD  PRO   176      48.301  35.780  34.900  0.00  0.00      A   
ATOM   2833  HD3 PRO   176      48.731  36.772  34.750  0.00  0.00      A   
ATOM   2834  HD2 PRO   176      47.937  35.377  33.955  0.00  0.00      A   
ATOM   2835  CG  PRO   176      47.153  35.881  35.903  0.00  0.00      A   
ATOM   2836  HG3 PRO   176      46.626  36.832  35.835  0.00  0.00      A   
ATOM   2837  HG2 PRO   176      46.461  35.050  35.764  0.00  0.00      A   
ATOM   2838  CB  PRO   176      47.893  35.733  37.226  0.00  0.00      A   
ATOM   2839  HB3 PRO   176      48.414  36.667  37.446  0.00  0.00      A   
ATOM   2840  HB2 PRO   176      47.224  35.475  38.047  0.00  0.00      A   
ATOM   2841  CA  PRO   176      48.925  34.641  36.906  0.00  0.00      A   
ATOM   2842  HA  PRO   176      49.791  34.771  37.556  0.00  0.00      A   
ATOM   2843  C   PRO   176      48.373  33.215  37.114  0.00  0.00      A   
ATOM   2844  O   PRO   176      47.222  33.025  37.513  0.00  0.00      A   
ATOM   2845  N   ILE   177      49.213  32.198  36.878  0.00  0.00      A   
ATOM   2846  H   ILE   177      50.129  32.459  36.535  0.00  0.00      A   
ATOM   2847  CA  ILE   177      48.869  30.760  36.862  0.00  0.00      A   
ATOM   2848  HA  ILE   177      48.373  30.555  35.916  0.00  0.00      A   
ATOM   2849  CB  ILE   177      50.149  29.891  36.908  0.00  0.00      A   
ATOM   2850  HB  ILE   177      50.745  30.222  37.760  0.00  0.00      A   
ATOM   2851  CG2 ILE   177      49.834  28.403  37.135  0.00  0.00      A   
ATOM   2852 HG21 ILE   177      50.736  27.806  37.010  0.00  0.00      A   
ATOM   2853 HG22 ILE   177      49.459  28.244  38.144  0.00  0.00      A   
ATOM   2854 HG23 ILE   177      49.084  28.059  36.423  0.00  0.00      A   
ATOM   2855  CG1 ILE   177      51.027  30.049  35.643  0.00  0.00      A   
ATOM   2856 HG13 ILE   177      51.955  29.502  35.800  0.00  0.00      A   
ATOM   2857 HG12 ILE   177      51.291  31.096  35.515  0.00  0.00      A   
ATOM   2858  CD1 ILE   177      50.419  29.546  34.329  0.00  0.00      A   
ATOM   2859 HD11 ILE   177      51.141  29.688  33.525  0.00  0.00      A   
ATOM   2860 HD12 ILE   177      50.192  28.485  34.405  0.00  0.00      A   
ATOM   2861 HD13 ILE   177      49.515  30.101  34.085  0.00  0.00      A   
ATOM   2862  C   ILE   177      47.849  30.351  37.933  0.00  0.00      A   
ATOM   2863  O   ILE   177      46.845  29.720  37.611  0.00  0.00      A   
ATOM   2864  N   LYS   178      48.078  30.695  39.204  0.00  0.00      A   
ATOM   2865  H   LYS   178      48.916  31.229  39.397  0.00  0.00      A   
ATOM   2866  CA  LYS   178      47.215  30.318  40.343  0.00  0.00      A   
ATOM   2867  HA  LYS   178      47.103  29.232  40.317  0.00  0.00      A   
ATOM   2868  CB  LYS   178      47.948  30.663  41.655  0.00  0.00      A   
ATOM   2869  HB3 LYS   178      47.260  30.576  42.497  0.00  0.00      A   
ATOM   2870  HB2 LYS   178      48.325  31.686  41.616  0.00  0.00      A   
ATOM   2871  CG  LYS   178      49.110  29.669  41.853  0.00  0.00      A   
ATOM   2872  HG3 LYS   178      49.737  29.650  40.960  0.00  0.00      A   
ATOM   2873  HG2 LYS   178      48.687  28.672  41.984  0.00  0.00      A   
ATOM   2874  CD  LYS   178      50.017  29.983  43.048  0.00  0.00      A   
ATOM   2875  HD3 LYS   178      49.417  30.150  43.939  0.00  0.00      A   
ATOM   2876  HD2 LYS   178      50.602  30.880  42.835  0.00  0.00      A   
ATOM   2877  CE  LYS   178      50.943  28.779  43.256  0.00  0.00      A   
ATOM   2878  HE3 LYS   178      51.436  28.548  42.309  0.00  0.00      A   
ATOM   2879  HE2 LYS   178      50.348  27.908  43.538  0.00  0.00      A   
ATOM   2880  NZ  LYS   178      51.981  29.008  44.282  0.00  0.00      A   
ATOM   2881  HZ1 LYS   178      51.607  29.152  45.215  0.00  0.00      A   
ATOM   2882  HZ2 LYS   178      52.560  28.173  44.345  0.00  0.00      A   
ATOM   2883  HZ3 LYS   178      52.590  29.775  44.012  0.00  0.00      A   
ATOM   2884  C   LYS   178      45.754  30.822  40.285  0.00  0.00      A   
ATOM   2885  O   LYS   178      44.910  30.272  40.989  0.00  0.00      A   
ATOM   2886  N   TRP   179      45.405  31.774  39.415  0.00  0.00      A   
ATOM   2887  H   TRP   179      46.138  32.209  38.867  0.00  0.00      A   
ATOM   2888  CA  TRP   179      44.016  32.215  39.168  0.00  0.00      A   
ATOM   2889  HA  TRP   179      43.359  31.813  39.937  0.00  0.00      A   
ATOM   2890  CB  TRP   179      43.934  33.744  39.268  0.00  0.00      A   
ATOM   2891  HB3 TRP   179      42.967  34.075  38.886  0.00  0.00      A   
ATOM   2892  HB2 TRP   179      44.705  34.181  38.632  0.00  0.00      A   
ATOM   2893  CG  TRP   179      44.082  34.285  40.656  0.00  0.00      A   
ATOM   2894  CD1 TRP   179      43.068  34.681  41.461  0.00  0.00      A   
ATOM   2895  HD1 TRP   179      42.019  34.690  41.182  0.00  0.00      A   
ATOM   2896  NE1 TRP   179      43.573  35.046  42.695  0.00  0.00      A   
ATOM   2897  HE1 TRP   179      43.001  35.386  43.476  0.00  0.00      A   
ATOM   2898  CE2 TRP   179      44.944  34.925  42.734  0.00  0.00      A   
ATOM   2899  CZ2 TRP   179      45.894  35.165  43.735  0.00  0.00      A   
ATOM   2900  HZ2 TRP   179      45.578  35.475  44.718  0.00  0.00      A   
ATOM   2901  CH2 TRP   179      47.255  34.983  43.446  0.00  0.00      A   
ATOM   2902  HH2 TRP   179      47.998  35.171  44.208  0.00  0.00      A   
ATOM   2903  CZ3 TRP   179      47.649  34.571  42.161  0.00  0.00      A   
ATOM   2904  HZ3 TRP   179      48.700  34.447  41.937  0.00  0.00      A   
ATOM   2905  CE3 TRP   179      46.685  34.327  41.163  0.00  0.00      A   
ATOM   2906  HE3 TRP   179      46.997  34.028  40.174  0.00  0.00      A   
ATOM   2907  CD2 TRP   179      45.306  34.480  41.429  0.00  0.00      A   
ATOM   2908  C   TRP   179      43.444  31.727  37.825  0.00  0.00      A   
ATOM   2909  O   TRP   179      42.253  31.901  37.565  0.00  0.00      A   
ATOM   2910  N   MET   180      44.273  31.133  36.965  0.00  0.00      A   
ATOM   2911  H   MET   180      45.229  30.973  37.255  0.00  0.00      A   
ATOM   2912  CA  MET   180      43.920  30.802  35.582  0.00  0.00      A   
ATOM   2913  HA  MET   180      43.263  31.586  35.201  0.00  0.00      A   
ATOM   2914  CB  MET   180      45.184  30.781  34.720  0.00  0.00      A   
ATOM   2915  HB3 MET   180      44.944  30.357  33.745  0.00  0.00      A   
ATOM   2916  HB2 MET   180      45.938  30.151  35.191  0.00  0.00      A   
ATOM   2917  CG  MET   180      45.738  32.191  34.511  0.00  0.00      A   
ATOM   2918  HG3 MET   180      45.729  32.725  35.461  0.00  0.00      A   
ATOM   2919  HG2 MET   180      45.087  32.729  33.822  0.00  0.00      A   
ATOM   2920  SD  MET   180      47.430  32.224  33.879  0.00  0.00      A   
ATOM   2921  CE  MET   180      47.240  31.336  32.316  0.00  0.00      A   
ATOM   2922  HE1 MET   180      48.173  31.379  31.754  0.00  0.00      A   
ATOM   2923  HE2 MET   180      46.986  30.297  32.511  0.00  0.00      A   
ATOM   2924  HE3 MET   180      46.448  31.803  31.735  0.00  0.00      A   
ATOM   2925  C   MET   180      43.190  29.464  35.426  0.00  0.00      A   
ATOM   2926  O   MET   180      43.582  28.442  35.998  0.00  0.00      A   
ATOM   2927  N   ALA   181      42.173  29.471  34.566  0.00  0.00      A   
ATOM   2928  H   ALA   181      41.963  30.346  34.098  0.00  0.00      A   
ATOM   2929  CA  ALA   181      41.579  28.263  34.010  0.00  0.00      A   
ATOM   2930  HA  ALA   181      41.238  27.643  34.839  0.00  0.00      A   
ATOM   2931  CB  ALA   181      40.366  28.659  33.168  0.00  0.00      A   
ATOM   2932  HB1 ALA   181      40.692  29.201  32.279  0.00  0.00      A   
ATOM   2933  HB2 ALA   181      39.829  27.761  32.870  0.00  0.00      A   
ATOM   2934  HB3 ALA   181      39.698  29.290  33.750  0.00  0.00      A   
ATOM   2935  C   ALA   181      42.597  27.447  33.190  0.00  0.00      A   
ATOM   2936  O   ALA   181      43.463  27.995  32.501  0.00  0.00      A   
ATOM   2937  N   LEU   182      42.493  26.118  33.273  0.00  0.00      A   
ATOM   2938  H   LEU   182      41.750  25.751  33.849  0.00  0.00      A   
ATOM   2939  CA  LEU   182      43.445  25.161  32.695  0.00  0.00      A   
ATOM   2940  HA  LEU   182      44.388  25.316  33.218  0.00  0.00      A   
ATOM   2941  CB  LEU   182      42.946  23.738  33.014  0.00  0.00      A   
ATOM   2942  HB3 LEU   182      42.020  23.563  32.467  0.00  0.00      A   
ATOM   2943  HB2 LEU   182      42.720  23.684  34.081  0.00  0.00      A   
ATOM   2944  CG  LEU   182      43.936  22.607  32.678  0.00  0.00      A   
ATOM   2945  HG  LEU   182      44.120  22.596  31.605  0.00  0.00      A   
ATOM   2946  CD1 LEU   182      45.269  22.747  33.415  0.00  0.00      A   
ATOM   2947 HD11 LEU   182      45.091  22.872  34.481  0.00  0.00      A   
ATOM   2948 HD12 LEU   182      45.872  21.854  33.252  0.00  0.00      A   
ATOM   2949 HD13 LEU   182      45.818  23.607  33.032  0.00  0.00      A   
ATOM   2950  CD2 LEU   182      43.325  21.262  33.077  0.00  0.00      A   
ATOM   2951 HD21 LEU   182      43.138  21.231  34.151  0.00  0.00      A   
ATOM   2952 HD22 LEU   182      42.385  21.114  32.545  0.00  0.00      A   
ATOM   2953 HD23 LEU   182      44.004  20.452  32.807  0.00  0.00      A   
ATOM   2954  C   LEU   182      43.747  25.385  31.196  0.00  0.00      A   
ATOM   2955  O   LEU   182      44.903  25.271  30.783  0.00  0.00      A   
ATOM   2956  N   GLU   183      42.735  25.727  30.389  0.00  0.00      A   
ATOM   2957  H   GLU   183      41.812  25.846  30.796  0.00  0.00      A   
ATOM   2958  CA  GLU   183      42.890  26.043  28.960  0.00  0.00      A   
ATOM   2959  HA  GLU   183      43.369  25.181  28.490  0.00  0.00      A   
ATOM   2960  CB  GLU   183      41.521  26.211  28.265  0.00  0.00      A   
ATOM   2961  HB3 GLU   183      40.932  25.306  28.415  0.00  0.00      A   
ATOM   2962  HB2 GLU   183      41.725  26.272  27.195  0.00  0.00      A   
ATOM   2963  CG  GLU   183      40.659  27.440  28.626  0.00  0.00      A   
ATOM   2964  HG3 GLU   183      39.948  27.576  27.808  0.00  0.00      A   
ATOM   2965  HG2 GLU   183      41.277  28.336  28.653  0.00  0.00      A   
ATOM   2966  CD  GLU   183      39.841  27.343  29.925  0.00  0.00      A   
ATOM   2967  OE1 GLU   183      39.929  26.335  30.668  0.00  0.00      A   
ATOM   2968  OE2 GLU   183      39.036  28.272  30.183  0.00  0.00      A   
ATOM   2969  C   GLU   183      43.831  27.236  28.699  0.00  0.00      A   
ATOM   2970  O   GLU   183      44.644  27.199  27.772  0.00  0.00      A   
ATOM   2971  N   SER   184      43.760  28.282  29.531  0.00  0.00      A   
ATOM   2972  H   SER   184      43.106  28.241  30.303  0.00  0.00      A   
ATOM   2973  CA  SER   184      44.654  29.444  29.479  0.00  0.00      A   
ATOM   2974  HA  SER   184      44.629  29.862  28.474  0.00  0.00      A   
ATOM   2975  CB  SER   184      44.212  30.535  30.464  0.00  0.00      A   
ATOM   2976  HB3 SER   184      44.817  31.422  30.289  0.00  0.00      A   
ATOM   2977  HB2 SER   184      44.376  30.197  31.487  0.00  0.00      A   
ATOM   2978  OG  SER   184      42.848  30.877  30.309  0.00  0.00      A   
ATOM   2979  HG  SER   184      42.654  30.813  29.347  0.00  0.00      A   
ATOM   2980  C   SER   184      46.104  29.055  29.756  0.00  0.00      A   
ATOM   2981  O   SER   184      47.016  29.555  29.094  0.00  0.00      A   
ATOM   2982  N   ILE   185      46.329  28.183  30.744  0.00  0.00      A   
ATOM   2983  H   ILE   185      45.520  27.804  31.225  0.00  0.00      A   
ATOM   2984  CA  ILE   185      47.656  27.650  31.084  0.00  0.00      A   
ATOM   2985  HA  ILE   185      48.322  28.494  31.269  0.00  0.00      A   
ATOM   2986  CB  ILE   185      47.613  26.797  32.377  0.00  0.00      A   
ATOM   2987  HB  ILE   185      46.959  25.939  32.221  0.00  0.00      A   
ATOM   2988  CG2 ILE   185      49.033  26.272  32.656  0.00  0.00      A   
ATOM   2989 HG21 ILE   185      49.749  27.093  32.645  0.00  0.00      A   
ATOM   2990 HG22 ILE   185      49.079  25.787  33.625  0.00  0.00      A   
ATOM   2991 HG23 ILE   185      49.329  25.536  31.908  0.00  0.00      A   
ATOM   2992  CG1 ILE   185      47.059  27.600  33.579  0.00  0.00      A   
ATOM   2993 HG13 ILE   185      46.100  28.040  33.308  0.00  0.00      A   
ATOM   2994 HG12 ILE   185      47.743  28.414  33.820  0.00  0.00      A   
ATOM   2995  CD1 ILE   185      46.814  26.768  34.846  0.00  0.00      A   
ATOM   2996 HD11 ILE   185      46.167  25.921  34.617  0.00  0.00      A   
ATOM   2997 HD12 ILE   185      47.751  26.404  35.264  0.00  0.00      A   
ATOM   2998 HD13 ILE   185      46.324  27.392  35.593  0.00  0.00      A   
ATOM   2999  C   ILE   185      48.241  26.865  29.896  0.00  0.00      A   
ATOM   3000  O   ILE   185      49.257  27.273  29.324  0.00  0.00      A   
ATOM   3001  N   LEU   186      47.600  25.747  29.539  0.00  0.00      A   
ATOM   3002  H   LEU   186      46.728  25.531  30.017  0.00  0.00      A   
ATOM   3003  CA  LEU   186      48.079  24.777  28.548  0.00  0.00      A   
ATOM   3004  HA  LEU   186      49.107  24.505  28.793  0.00  0.00      A   
ATOM   3005  CB  LEU   186      47.205  23.505  28.611  0.00  0.00      A   
ATOM   3006  HB3 LEU   186      47.540  22.825  27.826  0.00  0.00      A   
ATOM   3007  HB2 LEU   186      46.173  23.782  28.389  0.00  0.00      A   
ATOM   3008  CG  LEU   186      47.226  22.740  29.952  0.00  0.00      A   
ATOM   3009  HG  LEU   186      46.857  23.386  30.747  0.00  0.00      A   
ATOM   3010  CD1 LEU   186      46.316  21.513  29.864  0.00  0.00      A   
ATOM   3011 HD11 LEU   186      45.303  21.836  29.630  0.00  0.00      A   
ATOM   3012 HD12 LEU   186      46.675  20.836  29.089  0.00  0.00      A   
ATOM   3013 HD13 LEU   186      46.303  20.993  30.822  0.00  0.00      A   
ATOM   3014  CD2 LEU   186      48.622  22.247  30.336  0.00  0.00      A   
ATOM   3015 HD21 LEU   186      49.286  23.093  30.505  0.00  0.00      A   
ATOM   3016 HD22 LEU   186      48.573  21.660  31.252  0.00  0.00      A   
ATOM   3017 HD23 LEU   186      49.028  21.628  29.538  0.00  0.00      A   
ATOM   3018  C   LEU   186      48.116  25.347  27.121  0.00  0.00      A   
ATOM   3019  O   LEU   186      49.126  25.213  26.427  0.00  0.00      A   
ATOM   3020  N   HID   187      47.007  25.950  26.673  0.00  0.00      A   
ATOM   3021  H   HID   187      46.229  26.048  27.317  0.00  0.00      A   
ATOM   3022  CA  HID   187      46.730  26.273  25.264  0.00  0.00      A   
ATOM   3023  HA  HID   187      47.590  25.992  24.658  0.00  0.00      A   
ATOM   3024  CB  HID   187      45.515  25.447  24.776  0.00  0.00      A   
ATOM   3025  HB3 HID   187      45.244  25.776  23.773  0.00  0.00      A   
ATOM   3026  HB2 HID   187      44.663  25.660  25.424  0.00  0.00      A   
ATOM   3027  CG  HID   187      45.679  23.949  24.682  0.00  0.00      A   
ATOM   3028  ND1 HID   187      44.709  23.076  24.242  0.00  0.00      A   
ATOM   3029  HD1 HID   187      43.784  23.314  23.892  0.00  0.00      A   
ATOM   3030  CE1 HID   187      45.210  21.836  24.273  0.00  0.00      A   
ATOM   3031  HE1 HID   187      44.677  20.945  23.965  0.00  0.00      A   
ATOM   3032  NE2 HID   187      46.480  21.857  24.703  0.00  0.00      A   
ATOM   3033  CD2 HID   187      46.794  23.197  24.942  0.00  0.00      A   
ATOM   3034  HD2 HID   187      47.760  23.564  25.246  0.00  0.00      A   
ATOM   3035  C   HID   187      46.488  27.777  25.001  0.00  0.00      A   
ATOM   3036  O   HID   187      45.931  28.123  23.961  0.00  0.00      A   
ATOM   3037  N   ARG   188      46.893  28.691  25.898  0.00  0.00      A   
ATOM   3038  H   ARG   188      47.299  28.339  26.755  0.00  0.00      A   
ATOM   3039  CA  ARG   188      46.824  30.165  25.709  0.00  0.00      A   
ATOM   3040  HA  ARG   188      47.121  30.639  26.643  0.00  0.00      A   
ATOM   3041  CB  ARG   188      47.854  30.583  24.629  0.00  0.00      A   
ATOM   3042  HB3 ARG   188      47.731  31.637  24.392  0.00  0.00      A   
ATOM   3043  HB2 ARG   188      47.661  30.031  23.708  0.00  0.00      A   
ATOM   3044  CG  ARG   188      49.318  30.363  25.045  0.00  0.00      A   
ATOM   3045  HG3 ARG   188      49.488  29.308  25.264  0.00  0.00      A   
ATOM   3046  HG2 ARG   188      49.533  30.956  25.935  0.00  0.00      A   
ATOM   3047  CD  ARG   188      50.251  30.796  23.906  0.00  0.00      A   
ATOM   3048  HD3 ARG   188      50.055  31.843  23.671  0.00  0.00      A   
ATOM   3049  HD2 ARG   188      50.021  30.198  23.024  0.00  0.00      A   
ATOM   3050  NE  ARG   188      51.676  30.642  24.261  0.00  0.00      A   
ATOM   3051  HE  ARG   188      51.887  30.384  25.218  0.00  0.00      A   
ATOM   3052  CZ  ARG   188      52.704  30.905  23.469  0.00  0.00      A   
ATOM   3053  NH1 ARG   188      52.562  31.200  22.207  0.00  0.00      A   
ATOM   3054 HH11 ARG   188      51.657  31.125  21.757  0.00  0.00      A   
ATOM   3055 HH12 ARG   188      53.351  31.527  21.666  0.00  0.00      A   
ATOM   3056  NH2 ARG   188      53.918  30.894  23.933  0.00  0.00      A   
ATOM   3057 HH21 ARG   188      54.101  30.655  24.900  0.00  0.00      A   
ATOM   3058 HH22 ARG   188      54.698  31.038  23.304  0.00  0.00      A   
ATOM   3059  C   ARG   188      45.424  30.761  25.417  0.00  0.00      A   
ATOM   3060  O   ARG   188      45.337  31.949  25.110  0.00  0.00      A   
ATOM   3061  N   ILE   189      44.346  29.985  25.581  0.00  0.00      A   
ATOM   3062  H   ILE   189      44.517  29.025  25.841  0.00  0.00      A   
ATOM   3063  CA  ILE   189      42.942  30.392  25.372  0.00  0.00      A   
ATOM   3064  HA  ILE   189      42.893  31.069  24.520  0.00  0.00      A   
ATOM   3065  CB  ILE   189      42.067  29.145  25.072  0.00  0.00      A   
ATOM   3066  HB  ILE   189      42.212  28.432  25.886  0.00  0.00      A   
ATOM   3067  CG2 ILE   189      40.560  29.472  25.032  0.00  0.00      A   
ATOM   3068 HG21 ILE   189      40.210  29.782  26.016  0.00  0.00      A   
ATOM   3069 HG22 ILE   189      40.361  30.261  24.310  0.00  0.00      A   
ATOM   3070 HG23 ILE   189      39.993  28.583  24.752  0.00  0.00      A   
ATOM   3071  CG1 ILE   189      42.459  28.423  23.760  0.00  0.00      A   
ATOM   3072 HG13 ILE   189      41.758  27.606  23.586  0.00  0.00      A   
ATOM   3073 HG12 ILE   189      43.436  27.966  23.890  0.00  0.00      A   
ATOM   3074  CD1 ILE   189      42.497  29.300  22.498  0.00  0.00      A   
ATOM   3075 HD11 ILE   189      41.543  29.803  22.351  0.00  0.00      A   
ATOM   3076 HD12 ILE   189      43.292  30.042  22.574  0.00  0.00      A   
ATOM   3077 HD13 ILE   189      42.695  28.673  21.629  0.00  0.00      A   
ATOM   3078  C   ILE   189      42.389  31.142  26.592  0.00  0.00      A   
ATOM   3079  O   ILE   189      42.461  30.642  27.712  0.00  0.00      A   
ATOM   3080  N   TYR   190      41.774  32.309  26.389  0.00  0.00      A   
ATOM   3081  H   TYR   190      41.806  32.706  25.455  0.00  0.00      A   
ATOM   3082  CA  TYR   190      41.078  33.071  27.441  0.00  0.00      A   
ATOM   3083  HA  TYR   190      41.005  32.467  28.347  0.00  0.00      A   
ATOM   3084  CB  TYR   190      41.855  34.355  27.794  0.00  0.00      A   
ATOM   3085  HB3 TYR   190      41.244  34.938  28.483  0.00  0.00      A   
ATOM   3086  HB2 TYR   190      41.970  34.951  26.890  0.00  0.00      A   
ATOM   3087  CG  TYR   190      43.227  34.172  28.424  0.00  0.00      A   
ATOM   3088  CD1 TYR   190      44.326  33.806  27.624  0.00  0.00      A   
ATOM   3089  HD1 TYR   190      44.187  33.638  26.563  0.00  0.00      A   
ATOM   3090  CE1 TYR   190      45.596  33.629  28.202  0.00  0.00      A   
ATOM   3091  HE1 TYR   190      46.426  33.302  27.594  0.00  0.00      A   
ATOM   3092  CZ  TYR   190      45.787  33.870  29.568  0.00  0.00      A   
ATOM   3093  OH  TYR   190      47.017  33.704  30.117  0.00  0.00      A   
ATOM   3094  HH  TYR   190      47.613  33.209  29.533  0.00  0.00      A   
ATOM   3095  CE2 TYR   190      44.706  34.274  30.366  0.00  0.00      A   
ATOM   3096  HE2 TYR   190      44.867  34.456  31.419  0.00  0.00      A   
ATOM   3097  CD2 TYR   190      43.421  34.411  29.801  0.00  0.00      A   
ATOM   3098  HD2 TYR   190      42.585  34.695  30.427  0.00  0.00      A   
ATOM   3099  C   TYR   190      39.646  33.427  27.009  0.00  0.00      A   
ATOM   3100  O   TYR   190      39.429  33.927  25.903  0.00  0.00      A   
ATOM   3101  N   THR   191      38.672  33.205  27.897  0.00  0.00      A   
ATOM   3102  H   THR   191      38.901  32.680  28.734  0.00  0.00      A   
ATOM   3103  CA  THR   191      37.242  33.497  27.684  0.00  0.00      A   
ATOM   3104  HA  THR   191      37.131  34.170  26.833  0.00  0.00      A   
ATOM   3105  CB  THR   191      36.450  32.208  27.375  0.00  0.00      A   
ATOM   3106  HB  THR   191      35.418  32.470  27.153  0.00  0.00      A   
ATOM   3107  CG2 THR   191      36.988  31.421  26.189  0.00  0.00      A   
ATOM   3108 HG21 THR   191      37.991  31.048  26.394  0.00  0.00      A   
ATOM   3109 HG22 THR   191      36.329  30.580  25.976  0.00  0.00      A   
ATOM   3110 HG23 THR   191      37.009  32.081  25.327  0.00  0.00      A   
ATOM   3111  OG1 THR   191      36.420  31.371  28.498  0.00  0.00      A   
ATOM   3112  HG1 THR   191      36.741  30.480  28.233  0.00  0.00      A   
ATOM   3113  C   THR   191      36.597  34.179  28.898  0.00  0.00      A   
ATOM   3114  O   THR   191      37.166  34.213  29.995  0.00  0.00      A   
ATOM   3115  N   HID   192      35.366  34.669  28.725  0.00  0.00      A   
ATOM   3116  H   HID   192      34.995  34.692  27.780  0.00  0.00      A   
ATOM   3117  CA  HID   192      34.467  35.027  29.830  0.00  0.00      A   
ATOM   3118  HA  HID   192      34.941  35.840  30.384  0.00  0.00      A   
ATOM   3119  CB  HID   192      33.136  35.569  29.278  0.00  0.00      A   
ATOM   3120  HB3 HID   192      33.351  36.342  28.540  0.00  0.00      A   
ATOM   3121  HB2 HID   192      32.616  36.056  30.105  0.00  0.00      A   
ATOM   3122  CG  HID   192      32.185  34.567  28.652  0.00  0.00      A   
ATOM   3123  ND1 HID   192      32.390  33.802  27.524  0.00  0.00      A   
ATOM   3124  HD1 HID   192      33.210  33.832  26.921  0.00  0.00      A   
ATOM   3125  CE1 HID   192      31.259  33.134  27.245  0.00  0.00      A   
ATOM   3126  HE1 HID   192      31.122  32.473  26.393  0.00  0.00      A   
ATOM   3127  NE2 HID   192      30.302  33.448  28.136  0.00  0.00      A   
ATOM   3128  CD2 HID   192      30.889  34.350  29.034  0.00  0.00      A   
ATOM   3129  HD2 HID   192      30.395  34.831  29.865  0.00  0.00      A   
ATOM   3130  C   HID   192      34.262  33.876  30.840  0.00  0.00      A   
ATOM   3131  O   HID   192      34.089  34.109  32.033  0.00  0.00      A   
ATOM   3132  N   GLN   193      34.301  32.621  30.384  0.00  0.00      A   
ATOM   3133  H   GLN   193      34.478  32.474  29.401  0.00  0.00      A   
ATOM   3134  CA  GLN   193      34.233  31.430  31.238  0.00  0.00      A   
ATOM   3135  HA  GLN   193      33.521  31.620  32.042  0.00  0.00      A   
ATOM   3136  CB  GLN   193      33.713  30.243  30.419  0.00  0.00      A   
ATOM   3137  HB3 GLN   193      33.667  29.368  31.066  0.00  0.00      A   
ATOM   3138  HB2 GLN   193      34.416  30.033  29.615  0.00  0.00      A   
ATOM   3139  CG  GLN   193      32.321  30.479  29.805  0.00  0.00      A   
ATOM   3140  HG3 GLN   193      32.032  29.590  29.248  0.00  0.00      A   
ATOM   3141  HG2 GLN   193      32.367  31.306  29.099  0.00  0.00      A   
ATOM   3142  CD  GLN   193      31.248  30.774  30.844  0.00  0.00      A   
ATOM   3143  OE1 GLN   193      30.753  31.887  30.968  0.00  0.00      A   
ATOM   3144  NE2 GLN   193      30.813  29.790  31.592  0.00  0.00      A   
ATOM   3145 HE21 GLN   193      30.187  30.004  32.366  0.00  0.00      A   
ATOM   3146 HE22 GLN   193      31.155  28.846  31.421  0.00  0.00      A   
ATOM   3147  C   GLN   193      35.575  31.096  31.919  0.00  0.00      A   
ATOM   3148  O   GLN   193      35.585  30.484  32.988  0.00  0.00      A   
ATOM   3149  N   SER   194      36.719  31.474  31.342  0.00  0.00      A   
ATOM   3150  H   SER   194      36.688  31.824  30.388  0.00  0.00      A   
ATOM   3151  CA  SER   194      38.012  31.518  32.042  0.00  0.00      A   
ATOM   3152  HA  SER   194      38.189  30.552  32.508  0.00  0.00      A   
ATOM   3153  CB  SER   194      39.188  31.789  31.096  0.00  0.00      A   
ATOM   3154  HB3 SER   194      40.119  31.599  31.626  0.00  0.00      A   
ATOM   3155  HB2 SER   194      39.170  32.833  30.796  0.00  0.00      A   
ATOM   3156  OG  SER   194      39.152  31.003  29.921  0.00  0.00      A   
ATOM   3157  HG  SER   194      39.169  30.049  30.146  0.00  0.00      A   
ATOM   3158  C   SER   194      37.993  32.564  33.164  0.00  0.00      A   
ATOM   3159  O   SER   194      38.423  32.270  34.275  0.00  0.00      A   
ATOM   3160  N   ASP   195      37.449  33.765  32.917  0.00  0.00      A   
ATOM   3161  H   ASP   195      37.132  33.968  31.976  0.00  0.00      A   
ATOM   3162  CA  ASP   195      37.217  34.764  33.975  0.00  0.00      A   
ATOM   3163  HA  ASP   195      38.187  35.023  34.404  0.00  0.00      A   
ATOM   3164  CB  ASP   195      36.589  36.071  33.443  0.00  0.00      A   
ATOM   3165  HB3 ASP   195      36.346  36.688  34.308  0.00  0.00      A   
ATOM   3166  HB2 ASP   195      35.658  35.843  32.932  0.00  0.00      A   
ATOM   3167  CG  ASP   195      37.468  36.934  32.526  0.00  0.00      A   
ATOM   3168  OD1 ASP   195      38.715  36.932  32.688  0.00  0.00      A   
ATOM   3169  OD2 ASP   195      36.899  37.647  31.665  0.00  0.00      A   
ATOM   3170  C   ASP   195      36.383  34.183  35.142  0.00  0.00      A   
ATOM   3171  O   ASP   195      36.700  34.450  36.296  0.00  0.00      A   
ATOM   3172  N   VAL   196      35.330  33.391  34.885  0.00  0.00      A   
ATOM   3173  H   VAL   196      35.052  33.278  33.918  0.00  0.00      A   
ATOM   3174  CA  VAL   196      34.536  32.697  35.933  0.00  0.00      A   
ATOM   3175  HA  VAL   196      34.106  33.465  36.575  0.00  0.00      A   
ATOM   3176  CB  VAL   196      33.355  31.911  35.324  0.00  0.00      A   
ATOM   3177  HB  VAL   196      33.719  31.261  34.531  0.00  0.00      A   
ATOM   3178  CG1 VAL   196      32.595  31.050  36.338  0.00  0.00      A   
ATOM   3179 HG11 VAL   196      32.303  31.657  37.196  0.00  0.00      A   
ATOM   3180 HG12 VAL   196      31.702  30.628  35.876  0.00  0.00      A   
ATOM   3181 HG13 VAL   196      33.229  30.232  36.681  0.00  0.00      A   
ATOM   3182  CG2 VAL   196      32.331  32.882  34.735  0.00  0.00      A   
ATOM   3183 HG21 VAL   196      31.584  32.321  34.177  0.00  0.00      A   
ATOM   3184 HG22 VAL   196      31.841  33.444  35.532  0.00  0.00      A   
ATOM   3185 HG23 VAL   196      32.820  33.583  34.068  0.00  0.00      A   
ATOM   3186  C   VAL   196      35.389  31.814  36.863  0.00  0.00      A   
ATOM   3187  O   VAL   196      35.161  31.797  38.072  0.00  0.00      A   
ATOM   3188  N   TRP   197      36.378  31.091  36.334  0.00  0.00      A   
ATOM   3189  H   TRP   197      36.546  31.165  35.339  0.00  0.00      A   
ATOM   3190  CA  TRP   197      37.351  30.346  37.149  0.00  0.00      A   
ATOM   3191  HA  TRP   197      36.819  29.609  37.746  0.00  0.00      A   
ATOM   3192  CB  TRP   197      38.327  29.611  36.224  0.00  0.00      A   
ATOM   3193  HB3 TRP   197      38.923  30.337  35.678  0.00  0.00      A   
ATOM   3194  HB2 TRP   197      37.748  29.041  35.496  0.00  0.00      A   
ATOM   3195  CG  TRP   197      39.283  28.678  36.892  0.00  0.00      A   
ATOM   3196  CD1 TRP   197      40.270  29.037  37.745  0.00  0.00      A   
ATOM   3197  HD1 TRP   197      40.488  30.051  38.061  0.00  0.00      A   
ATOM   3198  NE1 TRP   197      40.950  27.915  38.166  0.00  0.00      A   
ATOM   3199  HE1 TRP   197      41.731  27.953  38.819  0.00  0.00      A   
ATOM   3200  CE2 TRP   197      40.482  26.782  37.540  0.00  0.00      A   
ATOM   3201  CZ2 TRP   197      40.862  25.439  37.597  0.00  0.00      A   
ATOM   3202  HZ2 TRP   197      41.649  25.142  38.268  0.00  0.00      A   
ATOM   3203  CH2 TRP   197      40.203  24.502  36.782  0.00  0.00      A   
ATOM   3204  HH2 TRP   197      40.468  23.455  36.835  0.00  0.00      A   
ATOM   3205  CZ3 TRP   197      39.181  24.927  35.914  0.00  0.00      A   
ATOM   3206  HZ3 TRP   197      38.662  24.201  35.303  0.00  0.00      A   
ATOM   3207  CE3 TRP   197      38.791  26.279  35.880  0.00  0.00      A   
ATOM   3208  HE3 TRP   197      37.984  26.590  35.233  0.00  0.00      A   
ATOM   3209  CD2 TRP   197      39.418  27.237  36.708  0.00  0.00      A   
ATOM   3210  C   TRP   197      38.083  31.265  38.136  0.00  0.00      A   
ATOM   3211  O   TRP   197      38.099  31.026  39.348  0.00  0.00      A   
ATOM   3212  N   SER   198      38.683  32.326  37.598  0.00  0.00      A   
ATOM   3213  H   SER   198      38.639  32.424  36.589  0.00  0.00      A   
ATOM   3214  CA  SER   198      39.391  33.388  38.318  0.00  0.00      A   
ATOM   3215  HA  SER   198      40.217  32.934  38.866  0.00  0.00      A   
ATOM   3216  CB  SER   198      39.990  34.355  37.289  0.00  0.00      A   
ATOM   3217  HB3 SER   198      40.682  35.031  37.784  0.00  0.00      A   
ATOM   3218  HB2 SER   198      39.192  34.934  36.823  0.00  0.00      A   
ATOM   3219  OG  SER   198      40.686  33.640  36.277  0.00  0.00      A   
ATOM   3220  HG  SER   198      41.276  32.999  36.728  0.00  0.00      A   
ATOM   3221  C   SER   198      38.505  34.104  39.356  0.00  0.00      A   
ATOM   3222  O   SER   198      38.966  34.404  40.461  0.00  0.00      A   
ATOM   3223  N   TYR   199      37.224  34.338  39.044  0.00  0.00      A   
ATOM   3224  H   TYR   199      36.934  34.134  38.092  0.00  0.00      A   
ATOM   3225  CA  TYR   199      36.183  34.742  40.002  0.00  0.00      A   
ATOM   3226  HA  TYR   199      36.466  35.707  40.422  0.00  0.00      A   
ATOM   3227  CB  TYR   199      34.828  34.921  39.296  0.00  0.00      A   
ATOM   3228  HB3 TYR   199      34.564  34.011  38.773  0.00  0.00      A   
ATOM   3229  HB2 TYR   199      34.928  35.698  38.541  0.00  0.00      A   
ATOM   3230  CG  TYR   199      33.674  35.274  40.219  0.00  0.00      A   
ATOM   3231  CD1 TYR   199      33.426  36.616  40.557  0.00  0.00      A   
ATOM   3232  HD1 TYR   199      34.057  37.388  40.146  0.00  0.00      A   
ATOM   3233  CE1 TYR   199      32.375  36.944  41.437  0.00  0.00      A   
ATOM   3234  HE1 TYR   199      32.192  37.969  41.708  0.00  0.00      A   
ATOM   3235  CZ  TYR   199      31.573  35.932  41.984  0.00  0.00      A   
ATOM   3236  OH  TYR   199      30.561  36.239  42.837  0.00  0.00      A   
ATOM   3237  HH  TYR   199      30.462  37.189  42.984  0.00  0.00      A   
ATOM   3238  CE2 TYR   199      31.814  34.594  41.643  0.00  0.00      A   
ATOM   3239  HE2 TYR   199      31.205  33.823  42.084  0.00  0.00      A   
ATOM   3240  CD2 TYR   199      32.857  34.260  40.757  0.00  0.00      A   
ATOM   3241  HD2 TYR   199      33.040  33.223  40.507  0.00  0.00      A   
ATOM   3242  C   TYR   199      36.078  33.760  41.177  0.00  0.00      A   
ATOM   3243  O   TYR   199      36.207  34.183  42.322  0.00  0.00      A   
ATOM   3244  N   GLY   200      35.876  32.464  40.913  0.00  0.00      A   
ATOM   3245  H   GLY   200      35.762  32.191  39.940  0.00  0.00      A   
ATOM   3246  CA  GLY   200      35.914  31.395  41.921  0.00  0.00      A   
ATOM   3247  HA3 GLY   200      35.976  30.433  41.413  0.00  0.00      A   
ATOM   3248  HA2 GLY   200      34.993  31.421  42.504  0.00  0.00      A   
ATOM   3249  C   GLY   200      37.102  31.513  42.885  0.00  0.00      A   
ATOM   3250  O   GLY   200      36.919  31.545  44.102  0.00  0.00      A   
ATOM   3251  N   VAL   201      38.322  31.601  42.338  0.00  0.00      A   
ATOM   3252  H   VAL   201      38.376  31.622  41.324  0.00  0.00      A   
ATOM   3253  CA  VAL   201      39.564  31.813  43.113  0.00  0.00      A   
ATOM   3254  HA  VAL   201      39.649  30.998  43.831  0.00  0.00      A   
ATOM   3255  CB  VAL   201      40.830  31.769  42.231  0.00  0.00      A   
ATOM   3256  HB  VAL   201      40.817  32.602  41.528  0.00  0.00      A   
ATOM   3257  CG1 VAL   201      42.101  31.853  43.087  0.00  0.00      A   
ATOM   3258 HG11 VAL   201      42.986  31.803  42.451  0.00  0.00      A   
ATOM   3259 HG12 VAL   201      42.134  32.797  43.631  0.00  0.00      A   
ATOM   3260 HG13 VAL   201      42.129  31.033  43.803  0.00  0.00      A   
ATOM   3261  CG2 VAL   201      40.916  30.458  41.440  0.00  0.00      A   
ATOM   3262 HG21 VAL   201      40.872  29.603  42.115  0.00  0.00      A   
ATOM   3263 HG22 VAL   201      40.110  30.395  40.716  0.00  0.00      A   
ATOM   3264 HG23 VAL   201      41.853  30.425  40.889  0.00  0.00      A   
ATOM   3265  C   VAL   201      39.506  33.104  43.941  0.00  0.00      A   
ATOM   3266  O   VAL   201      39.758  33.059  45.141  0.00  0.00      A   
ATOM   3267  N   THR   202      39.139  34.237  43.333  0.00  0.00      A   
ATOM   3268  H   THR   202      38.932  34.195  42.342  0.00  0.00      A   
ATOM   3269  CA  THR   202      38.907  35.517  44.035  0.00  0.00      A   
ATOM   3270  HA  THR   202      39.866  35.874  44.413  0.00  0.00      A   
ATOM   3271  CB  THR   202      38.345  36.590  43.084  0.00  0.00      A   
ATOM   3272  HB  THR   202      37.382  36.273  42.690  0.00  0.00      A   
ATOM   3273  CG2 THR   202      38.155  37.948  43.760  0.00  0.00      A   
ATOM   3274 HG21 THR   202      37.924  38.703  43.008  0.00  0.00      A   
ATOM   3275 HG22 THR   202      37.332  37.897  44.472  0.00  0.00      A   
ATOM   3276 HG23 THR   202      39.064  38.227  44.288  0.00  0.00      A   
ATOM   3277  OG1 THR   202      39.218  36.799  42.000  0.00  0.00      A   
ATOM   3278  HG1 THR   202      39.216  36.003  41.445  0.00  0.00      A   
ATOM   3279  C   THR   202      37.986  35.345  45.249  0.00  0.00      A   
ATOM   3280  O   THR   202      38.338  35.743  46.357  0.00  0.00      A   
ATOM   3281  N   VAL   203      36.804  34.748  45.064  0.00  0.00      A   
ATOM   3282  H   VAL   203      36.571  34.435  44.125  0.00  0.00      A   
ATOM   3283  CA  VAL   203      35.860  34.442  46.153  0.00  0.00      A   
ATOM   3284  HA  VAL   203      35.604  35.384  46.639  0.00  0.00      A   
ATOM   3285  CB  VAL   203      34.546  33.837  45.617  0.00  0.00      A   
ATOM   3286  HB  VAL   203      34.760  32.939  45.039  0.00  0.00      A   
ATOM   3287  CG1 VAL   203      33.582  33.475  46.753  0.00  0.00      A   
ATOM   3288 HG11 VAL   203      32.645  33.104  46.341  0.00  0.00      A   
ATOM   3289 HG12 VAL   203      34.008  32.703  47.388  0.00  0.00      A   
ATOM   3290 HG13 VAL   203      33.386  34.358  47.360  0.00  0.00      A   
ATOM   3291  CG2 VAL   203      33.804  34.846  44.728  0.00  0.00      A   
ATOM   3292 HG21 VAL   203      34.403  35.105  43.857  0.00  0.00      A   
ATOM   3293 HG22 VAL   203      32.867  34.413  44.376  0.00  0.00      A   
ATOM   3294 HG23 VAL   203      33.586  35.756  45.288  0.00  0.00      A   
ATOM   3295  C   VAL   203      36.506  33.572  47.239  0.00  0.00      A   
ATOM   3296  O   VAL   203      36.355  33.883  48.417  0.00  0.00      A   
ATOM   3297  N   TRP   204      37.229  32.504  46.888  0.00  0.00      A   
ATOM   3298  H   TRP   204      37.317  32.286  45.900  0.00  0.00      A   
ATOM   3299  CA  TRP   204      37.995  31.696  47.853  0.00  0.00      A   
ATOM   3300  HA  TRP   204      37.286  31.248  48.548  0.00  0.00      A   
ATOM   3301  CB  TRP   204      38.709  30.548  47.132  0.00  0.00      A   
ATOM   3302  HB3 TRP   204      39.472  30.949  46.468  0.00  0.00      A   
ATOM   3303  HB2 TRP   204      37.980  30.020  46.518  0.00  0.00      A   
ATOM   3304  CG  TRP   204      39.364  29.555  48.041  0.00  0.00      A   
ATOM   3305  CD1 TRP   204      38.786  28.428  48.510  0.00  0.00      A   
ATOM   3306  HD1 TRP   204      37.779  28.109  48.281  0.00  0.00      A   
ATOM   3307  NE1 TRP   204      39.672  27.749  49.320  0.00  0.00      A   
ATOM   3308  HE1 TRP   204      39.444  26.856  49.757  0.00  0.00      A   
ATOM   3309  CE2 TRP   204      40.880  28.407  49.409  0.00  0.00      A   
ATOM   3310  CZ2 TRP   204      42.079  28.120  50.075  0.00  0.00      A   
ATOM   3311  HZ2 TRP   204      42.157  27.220  50.662  0.00  0.00      A   
ATOM   3312  CH2 TRP   204      43.151  29.025  49.981  0.00  0.00      A   
ATOM   3313  HH2 TRP   204      44.076  28.830  50.504  0.00  0.00      A   
ATOM   3314  CZ3 TRP   204      43.015  30.193  49.209  0.00  0.00      A   
ATOM   3315  HZ3 TRP   204      43.831  30.899  49.149  0.00  0.00      A   
ATOM   3316  CE3 TRP   204      41.814  30.458  48.522  0.00  0.00      A   
ATOM   3317  HE3 TRP   204      41.724  31.355  47.927  0.00  0.00      A   
ATOM   3318  CD2 TRP   204      40.712  29.577  48.608  0.00  0.00      A   
ATOM   3319  C   TRP   204      38.959  32.538  48.714  0.00  0.00      A   
ATOM   3320  O   TRP   204      38.963  32.410  49.941  0.00  0.00      A   
ATOM   3321  N   GLU   205      39.743  33.433  48.096  0.00  0.00      A   
ATOM   3322  H   GLU   205      39.697  33.494  47.082  0.00  0.00      A   
ATOM   3323  CA  GLU   205      40.548  34.429  48.823  0.00  0.00      A   
ATOM   3324  HA  GLU   205      41.305  33.895  49.400  0.00  0.00      A   
ATOM   3325  CB  GLU   205      41.283  35.413  47.895  0.00  0.00      A   
ATOM   3326  HB3 GLU   205      41.835  36.111  48.528  0.00  0.00      A   
ATOM   3327  HB2 GLU   205      40.566  35.996  47.327  0.00  0.00      A   
ATOM   3328  CG  GLU   205      42.280  34.772  46.927  0.00  0.00      A   
ATOM   3329  HG3 GLU   205      41.764  34.108  46.236  0.00  0.00      A   
ATOM   3330  HG2 GLU   205      43.000  34.179  47.495  0.00  0.00      A   
ATOM   3331  CD  GLU   205      43.016  35.863  46.144  0.00  0.00      A   
ATOM   3332  OE1 GLU   205      44.042  36.371  46.660  0.00  0.00      A   
ATOM   3333  OE2 GLU   205      42.596  36.236  45.021  0.00  0.00      A   
ATOM   3334  C   GLU   205      39.696  35.212  49.835  0.00  0.00      A   
ATOM   3335  O   GLU   205      40.067  35.288  51.004  0.00  0.00      A   
ATOM   3336  N   LEU   206      38.553  35.779  49.424  0.00  0.00      A   
ATOM   3337  H   LEU   206      38.284  35.667  48.450  0.00  0.00      A   
ATOM   3338  CA  LEU   206      37.630  36.459  50.346  0.00  0.00      A   
ATOM   3339  HA  LEU   206      38.179  37.282  50.805  0.00  0.00      A   
ATOM   3340  CB  LEU   206      36.412  37.066  49.618  0.00  0.00      A   
ATOM   3341  HB3 LEU   206      35.845  37.632  50.357  0.00  0.00      A   
ATOM   3342  HB2 LEU   206      35.767  36.263  49.262  0.00  0.00      A   
ATOM   3343  CG  LEU   206      36.719  37.998  48.430  0.00  0.00      A   
ATOM   3344  HG  LEU   206      37.040  37.398  47.587  0.00  0.00      A   
ATOM   3345  CD1 LEU   206      35.447  38.737  48.007  0.00  0.00      A   
ATOM   3346 HD11 LEU   206      34.669  38.015  47.760  0.00  0.00      A   
ATOM   3347 HD12 LEU   206      35.097  39.377  48.817  0.00  0.00      A   
ATOM   3348 HD13 LEU   206      35.654  39.345  47.128  0.00  0.00      A   
ATOM   3349  CD2 LEU   206      37.806  39.036  48.720  0.00  0.00      A   
ATOM   3350 HD21 LEU   206      38.751  38.539  48.936  0.00  0.00      A   
ATOM   3351 HD22 LEU   206      37.953  39.658  47.840  0.00  0.00      A   
ATOM   3352 HD23 LEU   206      37.515  39.657  49.566  0.00  0.00      A   
ATOM   3353  C   LEU   206      37.210  35.548  51.513  0.00  0.00      A   
ATOM   3354  O   LEU   206      37.428  35.912  52.669  0.00  0.00      A   
ATOM   3355  N   MET   207      36.651  34.362  51.232  0.00  0.00      A   
ATOM   3356  H   MET   207      36.483  34.205  50.249  0.00  0.00      A   
ATOM   3357  CA  MET   207      36.147  33.457  52.315  0.00  0.00      A   
ATOM   3358  HA  MET   207      35.551  34.060  53.000  0.00  0.00      A   
ATOM   3359  CB  MET   207      35.347  32.274  51.700  0.00  0.00      A   
ATOM   3360  HB3 MET   207      34.868  31.825  52.570  0.00  0.00      A   
ATOM   3361  HB2 MET   207      36.033  31.577  51.220  0.00  0.00      A   
ATOM   3362  CG  MET   207      34.202  32.870  50.809  0.00  0.00      A   
ATOM   3363  HG3 MET   207      33.585  31.994  50.607  0.00  0.00      A   
ATOM   3364  HG2 MET   207      34.632  33.199  49.862  0.00  0.00      A   
ATOM   3365  SD  MET   207      33.024  34.100  51.513  0.00  0.00      A   
ATOM   3366  CE  MET   207      31.682  33.904  50.218  0.00  0.00      A   
ATOM   3367  HE1 MET   207      30.905  34.662  50.319  0.00  0.00      A   
ATOM   3368  HE2 MET   207      32.162  34.053  49.251  0.00  0.00      A   
ATOM   3369  HE3 MET   207      31.255  32.902  50.272  0.00  0.00      A   
ATOM   3370  C   MET   207      37.237  32.817  53.207  0.00  0.00      A   
ATOM   3371  O   MET   207      36.936  32.074  54.176  0.00  0.00      A   
ATOM   3372  N   THR   208      38.470  33.144  52.987  0.00  0.00      A   
ATOM   3373  H   THR   208      38.657  33.699  52.164  0.00  0.00      A   
ATOM   3374  CA  THR   208      39.676  32.739  53.823  0.00  0.00      A   
ATOM   3375  HA  THR   208      39.248  32.190  54.662  0.00  0.00      A   
ATOM   3376  CB  THR   208      40.601  31.821  53.018  0.00  0.00      A   
ATOM   3377  HB  THR   208      41.435  31.521  53.654  0.00  0.00      A   
ATOM   3378  CG2 THR   208      40.070  30.489  52.524  0.00  0.00      A   
ATOM   3379 HG21 THR   208      39.126  30.581  51.987  0.00  0.00      A   
ATOM   3380 HG22 THR   208      40.814  30.054  51.857  0.00  0.00      A   
ATOM   3381 HG23 THR   208      39.958  29.821  53.378  0.00  0.00      A   
ATOM   3382  OG1 THR   208      41.086  32.558  51.914  0.00  0.00      A   
ATOM   3383  HG1 THR   208      40.389  32.669  51.264  0.00  0.00      A   
ATOM   3384  C   THR   208      40.373  33.959  54.409  0.00  0.00      A   
ATOM   3385  O   THR   208      41.393  33.799  55.134  0.00  0.00      A   
ATOM   3386  N   PHE   209      39.818  35.168  54.257  0.00  0.00      A   
ATOM   3387  H   PHE   209      38.947  35.220  53.738  0.00  0.00      A   
ATOM   3388  CA  PHE   209      40.416  36.452  54.657  0.00  0.00      A   
ATOM   3389  HA  PHE   209      39.789  37.225  54.217  0.00  0.00      A   
ATOM   3390  CB  PHE   209      40.361  36.653  56.182  0.00  0.00      A   
ATOM   3391  HB3 PHE   209      40.679  37.672  56.395  0.00  0.00      A   
ATOM   3392  HB2 PHE   209      41.084  35.988  56.657  0.00  0.00      A   
ATOM   3393  CG  PHE   209      39.001  36.437  56.822  0.00  0.00      A   
ATOM   3394  CD1 PHE   209      37.994  37.414  56.703  0.00  0.00      A   
ATOM   3395  HD1 PHE   209      38.183  38.321  56.146  0.00  0.00      A   
ATOM   3396  CE1 PHE   209      36.741  37.212  57.311  0.00  0.00      A   
ATOM   3397  HE1 PHE   209      35.964  37.956  57.216  0.00  0.00      A   
ATOM   3398  CZ  PHE   209      36.490  36.036  58.039  0.00  0.00      A   
ATOM   3399  HZ  PHE   209      35.524  35.882  58.499  0.00  0.00      A   
ATOM   3400  CE2 PHE   209      37.495  35.062  58.163  0.00  0.00      A   
ATOM   3401  HE2 PHE   209      37.307  34.158  58.722  0.00  0.00      A   
ATOM   3402  CD2 PHE   209      38.748  35.262  57.555  0.00  0.00      A   
ATOM   3403  HD2 PHE   209      39.520  34.513  57.656  0.00  0.00      A   
ATOM   3404  C   PHE   209      41.821  36.657  54.061  0.00  0.00      A   
ATOM   3405  O   PHE   209      42.797  36.989  54.740  0.00  0.00      A   
ATOM   3406  N   GLY   210      41.901  36.470  52.743  0.00  0.00      A   
ATOM   3407  H   GLY   210      41.063  36.145  52.268  0.00  0.00      A   
ATOM   3408  CA  GLY   210      43.103  36.600  51.926  0.00  0.00      A   
ATOM   3409  HA3 GLY   210      43.477  37.617  51.994  0.00  0.00      A   
ATOM   3410  HA2 GLY   210      42.834  36.404  50.888  0.00  0.00      A   
ATOM   3411  C   GLY   210      44.224  35.634  52.303  0.00  0.00      A   
ATOM   3412  O   GLY   210      45.397  36.021  52.314  0.00  0.00      A   
ATOM   3413  N   SER   211      43.890  34.366  52.544  0.00  0.00      A   
ATOM   3414  H   SER   211      42.910  34.112  52.554  0.00  0.00      A   
ATOM   3415  CA  SER   211      44.869  33.280  52.441  0.00  0.00      A   
ATOM   3416  HA  SER   211      45.746  33.545  53.031  0.00  0.00      A   
ATOM   3417  CB  SER   211      44.318  31.978  53.025  0.00  0.00      A   
ATOM   3418  HB3 SER   211      45.043  31.180  52.871  0.00  0.00      A   
ATOM   3419  HB2 SER   211      43.388  31.704  52.530  0.00  0.00      A   
ATOM   3420  OG  SER   211      44.119  32.151  54.416  0.00  0.00      A   
ATOM   3421  HG  SER   211      43.829  31.300  54.798  0.00  0.00      A   
ATOM   3422  C   SER   211      45.330  33.105  50.985  0.00  0.00      A   
ATOM   3423  O   SER   211      44.731  33.630  50.041  0.00  0.00      A   
ATOM   3424  N   LYS   212      46.456  32.418  50.795  0.00  0.00      A   
ATOM   3425  H   LYS   212      46.903  32.000  51.603  0.00  0.00      A   
ATOM   3426  CA  LYS   212      47.186  32.374  49.520  0.00  0.00      A   
ATOM   3427  HA  LYS   212      46.955  33.266  48.941  0.00  0.00      A   
ATOM   3428  CB  LYS   212      48.688  32.405  49.837  0.00  0.00      A   
ATOM   3429  HB3 LYS   212      49.249  32.346  48.907  0.00  0.00      A   
ATOM   3430  HB2 LYS   212      48.928  31.532  50.442  0.00  0.00      A   
ATOM   3431  CG  LYS   212      49.121  33.676  50.598  0.00  0.00      A   
ATOM   3432  HG3 LYS   212      48.471  33.842  51.457  0.00  0.00      A   
ATOM   3433  HG2 LYS   212      49.061  34.542  49.939  0.00  0.00      A   
ATOM   3434  CD  LYS   212      50.550  33.506  51.117  0.00  0.00      A   
ATOM   3435  HD3 LYS   212      51.251  33.508  50.281  0.00  0.00      A   
ATOM   3436  HD2 LYS   212      50.609  32.538  51.616  0.00  0.00      A   
ATOM   3437  CE  LYS   212      50.947  34.598  52.117  0.00  0.00      A   
ATOM   3438  HE3 LYS   212      50.081  34.863  52.733  0.00  0.00      A   
ATOM   3439  HE2 LYS   212      51.271  35.491  51.575  0.00  0.00      A   
ATOM   3440  NZ  LYS   212      52.032  34.096  52.988  0.00  0.00      A   
ATOM   3441  HZ1 LYS   212      52.774  33.678  52.431  0.00  0.00      A   
ATOM   3442  HZ2 LYS   212      52.447  34.814  53.583  0.00  0.00      A   
ATOM   3443  HZ3 LYS   212      51.688  33.338  53.569  0.00  0.00      A   
ATOM   3444  C   LYS   212      46.786  31.124  48.709  0.00  0.00      A   
ATOM   3445  O   LYS   212      46.887  30.014  49.241  0.00  0.00      A   
ATOM   3446  N   PRO   213      46.284  31.242  47.464  0.00  0.00      A   
ATOM   3447  CD  PRO   213      46.079  32.467  46.700  0.00  0.00      A   
ATOM   3448  HD3 PRO   213      45.211  32.999  47.094  0.00  0.00      A   
ATOM   3449  HD2 PRO   213      46.959  33.110  46.727  0.00  0.00      A   
ATOM   3450  CG  PRO   213      45.804  32.024  45.262  0.00  0.00      A   
ATOM   3451  HG3 PRO   213      45.109  32.696  44.759  0.00  0.00      A   
ATOM   3452  HG2 PRO   213      46.745  31.963  44.713  0.00  0.00      A   
ATOM   3453  CB  PRO   213      45.207  30.627  45.417  0.00  0.00      A   
ATOM   3454  HB3 PRO   213      44.134  30.715  45.596  0.00  0.00      A   
ATOM   3455  HB2 PRO   213      45.391  30.009  44.538  0.00  0.00      A   
ATOM   3456  CA  PRO   213      45.882  30.073  46.677  0.00  0.00      A   
ATOM   3457  HA  PRO   213      45.146  29.492  47.236  0.00  0.00      A   
ATOM   3458  C   PRO   213      47.095  29.178  46.380  0.00  0.00      A   
ATOM   3459  O   PRO   213      48.158  29.680  46.009  0.00  0.00      A   
ATOM   3460  N   TYR   214      46.941  27.864  46.576  0.00  0.00      A   
ATOM   3461  H   TYR   214      46.026  27.535  46.852  0.00  0.00      A   
ATOM   3462  CA  TYR   214      47.986  26.833  46.457  0.00  0.00      A   
ATOM   3463  HA  TYR   214      47.637  25.966  47.018  0.00  0.00      A   
ATOM   3464  CB  TYR   214      48.122  26.385  44.988  0.00  0.00      A   
ATOM   3465  HB3 TYR   214      48.628  25.421  44.962  0.00  0.00      A   
ATOM   3466  HB2 TYR   214      48.765  27.097  44.475  0.00  0.00      A   
ATOM   3467  CG  TYR   214      46.843  26.284  44.174  0.00  0.00      A   
ATOM   3468  CD1 TYR   214      46.123  25.076  44.072  0.00  0.00      A   
ATOM   3469  HD1 TYR   214      46.439  24.207  44.634  0.00  0.00      A   
ATOM   3470  CE1 TYR   214      44.995  24.997  43.226  0.00  0.00      A   
ATOM   3471  HE1 TYR   214      44.445  24.073  43.129  0.00  0.00      A   
ATOM   3472  CZ  TYR   214      44.582  26.123  42.495  0.00  0.00      A   
ATOM   3473  OH  TYR   214      43.516  26.061  41.652  0.00  0.00      A   
ATOM   3474  HH  TYR   214      43.444  26.866  41.107  0.00  0.00      A   
ATOM   3475  CE2 TYR   214      45.276  27.330  42.631  0.00  0.00      A   
ATOM   3476  HE2 TYR   214      44.941  28.195  42.096  0.00  0.00      A   
ATOM   3477  CD2 TYR   214      46.408  27.413  43.457  0.00  0.00      A   
ATOM   3478  HD2 TYR   214      46.945  28.346  43.543  0.00  0.00      A   
ATOM   3479  C   TYR   214      49.336  27.250  47.091  0.00  0.00      A   
ATOM   3480  O   TYR   214      50.382  27.291  46.433  0.00  0.00      A   
ATOM   3481  N   ASP   215      49.306  27.592  48.386  0.00  0.00      A   
ATOM   3482  H   ASP   215      48.421  27.584  48.867  0.00  0.00      A   
ATOM   3483  CA  ASP   215      50.490  28.033  49.132  0.00  0.00      A   
ATOM   3484  HA  ASP   215      50.934  28.858  48.573  0.00  0.00      A   
ATOM   3485  CB  ASP   215      50.116  28.569  50.520  0.00  0.00      A   
ATOM   3486  HB3 ASP   215      49.702  27.765  51.130  0.00  0.00      A   
ATOM   3487  HB2 ASP   215      49.363  29.347  50.413  0.00  0.00      A   
ATOM   3488  CG  ASP   215      51.359  29.156  51.193  0.00  0.00      A   
ATOM   3489  OD1 ASP   215      51.847  28.594  52.199  0.00  0.00      A   
ATOM   3490  OD2 ASP   215      51.931  30.129  50.644  0.00  0.00      A   
ATOM   3491  C   ASP   215      51.550  26.930  49.270  0.00  0.00      A   
ATOM   3492  O   ASP   215      51.304  25.885  49.876  0.00  0.00      A   
ATOM   3493  N   GLY   216      52.732  27.175  48.705  0.00  0.00      A   
ATOM   3494  H   GLY   216      52.842  28.040  48.183  0.00  0.00      A   
ATOM   3495  CA  GLY   216      53.883  26.270  48.747  0.00  0.00      A   
ATOM   3496  HA3 GLY   216      53.776  25.568  49.574  0.00  0.00      A   
ATOM   3497  HA2 GLY   216      54.783  26.860  48.916  0.00  0.00      A   
ATOM   3498  C   GLY   216      54.077  25.463  47.461  0.00  0.00      A   
ATOM   3499  O   GLY   216      55.131  24.847  47.291  0.00  0.00      A   
ATOM   3500  N   ILE   217      53.087  25.465  46.562  0.00  0.00      A   
ATOM   3501  H   ILE   217      52.278  26.043  46.763  0.00  0.00      A   
ATOM   3502  CA  ILE   217      53.031  24.629  45.351  0.00  0.00      A   
ATOM   3503  HA  ILE   217      53.676  23.763  45.492  0.00  0.00      A   
ATOM   3504  CB  ILE   217      51.593  24.091  45.158  0.00  0.00      A   
ATOM   3505  HB  ILE   217      50.904  24.935  45.166  0.00  0.00      A   
ATOM   3506  CG2 ILE   217      51.454  23.372  43.802  0.00  0.00      A   
ATOM   3507 HG21 ILE   217      52.191  22.573  43.727  0.00  0.00      A   
ATOM   3508 HG22 ILE   217      50.459  22.950  43.687  0.00  0.00      A   
ATOM   3509 HG23 ILE   217      51.603  24.069  42.978  0.00  0.00      A   
ATOM   3510  CG1 ILE   217      51.230  23.139  46.324  0.00  0.00      A   
ATOM   3511 HG13 ILE   217      51.437  23.629  47.275  0.00  0.00      A   
ATOM   3512 HG12 ILE   217      51.855  22.247  46.270  0.00  0.00      A   
ATOM   3513  CD1 ILE   217      49.759  22.709  46.365  0.00  0.00      A   
ATOM   3514 HD11 ILE   217      49.114  23.586  46.413  0.00  0.00      A   
ATOM   3515 HD12 ILE   217      49.505  22.109  45.493  0.00  0.00      A   
ATOM   3516 HD13 ILE   217      49.598  22.103  47.255  0.00  0.00      A   
ATOM   3517  C   ILE   217      53.500  25.438  44.124  0.00  0.00      A   
ATOM   3518  O   ILE   217      52.878  26.459  43.821  0.00  0.00      A   
ATOM   3519  N   PRO   218      54.565  25.027  43.407  0.00  0.00      A   
ATOM   3520  CD  PRO   218      55.405  23.878  43.701  0.00  0.00      A   
ATOM   3521  HD3 PRO   218      55.702  23.853  44.749  0.00  0.00      A   
ATOM   3522  HD2 PRO   218      54.861  22.974  43.431  0.00  0.00      A   
ATOM   3523  CG  PRO   218      56.639  24.010  42.815  0.00  0.00      A   
ATOM   3524  HG3 PRO   218      57.388  24.626  43.313  0.00  0.00      A   
ATOM   3525  HG2 PRO   218      57.052  23.036  42.553  0.00  0.00      A   
ATOM   3526  CB  PRO   218      56.094  24.744  41.596  0.00  0.00      A   
ATOM   3527  HB3 PRO   218      56.868  25.313  41.090  0.00  0.00      A   
ATOM   3528  HB2 PRO   218      55.653  24.021  40.910  0.00  0.00      A   
ATOM   3529  CA  PRO   218      55.014  25.665  42.168  0.00  0.00      A   
ATOM   3530  HA  PRO   218      55.467  26.622  42.421  0.00  0.00      A   
ATOM   3531  C   PRO   218      53.909  25.885  41.128  0.00  0.00      A   
ATOM   3532  O   PRO   218      53.098  24.994  40.872  0.00  0.00      A   
ATOM   3533  N   ALA   219      53.933  27.036  40.450  0.00  0.00      A   
ATOM   3534  H   ALA   219      54.630  27.724  40.710  0.00  0.00      A   
ATOM   3535  CA  ALA   219      53.136  27.293  39.246  0.00  0.00      A   
ATOM   3536  HA  ALA   219      52.097  27.406  39.555  0.00  0.00      A   
ATOM   3537  CB  ALA   219      53.571  28.627  38.627  0.00  0.00      A   
ATOM   3538  HB1 ALA   219      53.495  29.425  39.367  0.00  0.00      A   
ATOM   3539  HB2 ALA   219      54.596  28.564  38.264  0.00  0.00      A   
ATOM   3540  HB3 ALA   219      52.921  28.864  37.788  0.00  0.00      A   
ATOM   3541  C   ALA   219      53.177  26.122  38.237  0.00  0.00      A   
ATOM   3542  O   ALA   219      52.126  25.681  37.772  0.00  0.00      A   
ATOM   3543  N   SER   220      54.365  25.579  37.935  0.00  0.00      A   
ATOM   3544  H   SER   220      55.195  26.009  38.329  0.00  0.00      A   
ATOM   3545  CA  SER   220      54.549  24.393  37.073  0.00  0.00      A   
ATOM   3546  HA  SER   220      54.212  24.658  36.070  0.00  0.00      A   
ATOM   3547  CB  SER   220      56.026  23.985  36.965  0.00  0.00      A   
ATOM   3548  HB3 SER   220      56.091  23.003  36.493  0.00  0.00      A   
ATOM   3549  HB2 SER   220      56.474  23.925  37.958  0.00  0.00      A   
ATOM   3550  OG  SER   220      56.739  24.908  36.162  0.00  0.00      A   
ATOM   3551  HG  SER   220      57.467  24.417  35.715  0.00  0.00      A   
ATOM   3552  C   SER   220      53.729  23.160  37.484  0.00  0.00      A   
ATOM   3553  O   SER   220      53.373  22.364  36.614  0.00  0.00      A   
ATOM   3554  N   GLU   221      53.452  22.954  38.778  0.00  0.00      A   
ATOM   3555  H   GLU   221      53.713  23.666  39.451  0.00  0.00      A   
ATOM   3556  CA  GLU   221      52.658  21.821  39.279  0.00  0.00      A   
ATOM   3557  HA  GLU   221      52.902  20.934  38.696  0.00  0.00      A   
ATOM   3558  CB  GLU   221      52.984  21.525  40.753  0.00  0.00      A   
ATOM   3559  HB3 GLU   221      52.291  20.768  41.121  0.00  0.00      A   
ATOM   3560  HB2 GLU   221      52.829  22.428  41.341  0.00  0.00      A   
ATOM   3561  CG  GLU   221      54.413  21.019  40.992  0.00  0.00      A   
ATOM   3562  HG3 GLU   221      54.549  20.865  42.060  0.00  0.00      A   
ATOM   3563  HG2 GLU   221      55.127  21.780  40.675  0.00  0.00      A   
ATOM   3564  CD  GLU   221      54.703  19.709  40.258  0.00  0.00      A   
ATOM   3565  OE1 GLU   221      54.461  18.601  40.792  0.00  0.00      A   
ATOM   3566  OE2 GLU   221      55.199  19.759  39.110  0.00  0.00      A   
ATOM   3567  C   GLU   221      51.143  22.011  39.123  0.00  0.00      A   
ATOM   3568  O   GLU   221      50.435  21.013  39.006  0.00  0.00      A   
ATOM   3569  N   ILE   222      50.634  23.250  39.123  0.00  0.00      A   
ATOM   3570  H   ILE   222      51.288  24.020  39.202  0.00  0.00      A   
ATOM   3571  CA  ILE   222      49.194  23.571  39.082  0.00  0.00      A   
ATOM   3572  HA  ILE   222      48.761  23.228  40.020  0.00  0.00      A   
ATOM   3573  CB  ILE   222      48.963  25.099  39.007  0.00  0.00      A   
ATOM   3574  HB  ILE   222      49.419  25.469  38.088  0.00  0.00      A   
ATOM   3575  CG2 ILE   222      47.463  25.436  38.941  0.00  0.00      A   
ATOM   3576 HG21 ILE   222      46.921  24.958  39.758  0.00  0.00      A   
ATOM   3577 HG22 ILE   222      47.320  26.515  39.006  0.00  0.00      A   
ATOM   3578 HG23 ILE   222      47.042  25.104  37.992  0.00  0.00      A   
ATOM   3579  CG1 ILE   222      49.617  25.860  40.187  0.00  0.00      A   
ATOM   3580 HG13 ILE   222      49.430  26.927  40.064  0.00  0.00      A   
ATOM   3581 HG12 ILE   222      50.694  25.719  40.143  0.00  0.00      A   
ATOM   3582  CD1 ILE   222      49.149  25.458  41.591  0.00  0.00      A   
ATOM   3583 HD11 ILE   222      49.379  24.412  41.786  0.00  0.00      A   
ATOM   3584 HD12 ILE   222      49.671  26.067  42.329  0.00  0.00      A   
ATOM   3585 HD13 ILE   222      48.078  25.620  41.692  0.00  0.00      A   
ATOM   3586  C   ILE   222      48.451  22.794  37.985  0.00  0.00      A   
ATOM   3587  O   ILE   222      47.537  22.025  38.287  0.00  0.00      A   
ATOM   3588  N   SER   223      48.842  22.928  36.714  0.00  0.00      A   
ATOM   3589  H   SER   223      49.602  23.563  36.488  0.00  0.00      A   
ATOM   3590  CA  SER   223      48.233  22.163  35.611  0.00  0.00      A   
ATOM   3591  HA  SER   223      47.166  22.384  35.622  0.00  0.00      A   
ATOM   3592  CB  SER   223      48.774  22.642  34.265  0.00  0.00      A   
ATOM   3593  HB3 SER   223      48.706  23.727  34.218  0.00  0.00      A   
ATOM   3594  HB2 SER   223      48.176  22.215  33.461  0.00  0.00      A   
ATOM   3595  OG  SER   223      50.114  22.237  34.108  0.00  0.00      A   
ATOM   3596  HG  SER   223      50.538  22.812  33.450  0.00  0.00      A   
ATOM   3597  C   SER   223      48.354  20.630  35.721  0.00  0.00      A   
ATOM   3598  O   SER   223      47.617  19.922  35.035  0.00  0.00      A   
ATOM   3599  N   SER   224      49.235  20.096  36.574  0.00  0.00      A   
ATOM   3600  H   SER   224      49.729  20.701  37.214  0.00  0.00      A   
ATOM   3601  CA  SER   224      49.414  18.687  36.848  0.00  0.00      A   
ATOM   3602  HA  SER   224      49.005  18.041  36.071  0.00  0.00      A   
ATOM   3603  CB  SER   224      50.932  18.362  36.919  0.00  0.00      A   
ATOM   3604  HB3 SER   224      51.061  17.315  37.191  0.00  0.00      A   
ATOM   3605  HB2 SER   224      51.301  19.101  37.630  0.00  0.00      A   
ATOM   3606  OG  SER   224      51.661  18.623  35.724  0.00  0.00      A   
ATOM   3607  HG  SER   224      52.577  18.765  35.977  0.00  0.00      A   
ATOM   3608  C   SER   224      48.754  18.265  38.165  0.00  0.00      A   
ATOM   3609  O   SER   224      48.759  17.089  38.477  0.00  0.00      A   
ATOM   3610  N   ILE   225      48.012  19.150  38.882  0.00  0.00      A   
ATOM   3611  H   ILE   225      48.274  20.107  38.696  0.00  0.00      A   
ATOM   3612  CA  ILE   225      47.049  18.790  39.930  0.00  0.00      A   
ATOM   3613  HA  ILE   225      47.051  17.701  39.992  0.00  0.00      A   
ATOM   3614  CB  ILE   225      47.571  19.290  41.374  0.00  0.00      A   
ATOM   3615  HB  ILE   225      46.859  18.978  42.137  0.00  0.00      A   
ATOM   3616  CG2 ILE   225      48.951  18.644  41.764  0.00  0.00      A   
ATOM   3617 HG21 ILE   225      49.014  17.593  41.484  0.00  0.00      A   
ATOM   3618 HG22 ILE   225      49.843  19.149  41.392  0.00  0.00      A   
ATOM   3619 HG23 ILE   225      48.956  18.614  42.853  0.00  0.00      A   
ATOM   3620  CG1 ILE   225      47.670  20.831  41.486  0.00  0.00      A   
ATOM   3621 HG13 ILE   225      46.688  21.142  41.131  0.00  0.00      A   
ATOM   3622 HG12 ILE   225      48.415  21.124  40.747  0.00  0.00      A   
ATOM   3623  CD1 ILE   225      47.877  21.353  42.863  0.00  0.00      A   
ATOM   3624 HD11 ILE   225      47.994  22.437  42.877  0.00  0.00      A   
ATOM   3625 HD12 ILE   225      47.079  21.004  43.518  0.00  0.00      A   
ATOM   3626 HD13 ILE   225      48.839  21.001  43.233  0.00  0.00      A   
ATOM   3627  C   ILE   225      45.619  19.192  39.558  0.00  0.00      A   
ATOM   3628  O   ILE   225      44.739  18.537  40.121  0.00  0.00      A   
ATOM   3629  N   LEU   226      45.365  20.138  38.659  0.00  0.00      A   
ATOM   3630  H   LEU   226      46.132  20.716  38.332  0.00  0.00      A   
ATOM   3631  CA  LEU   226      44.015  20.375  38.144  0.00  0.00      A   
ATOM   3632  HA  LEU   226      43.336  20.473  38.992  0.00  0.00      A   
ATOM   3633  CB  LEU   226      43.993  21.687  37.342  0.00  0.00      A   
ATOM   3634  HB3 LEU   226      43.024  21.777  36.850  0.00  0.00      A   
ATOM   3635  HB2 LEU   226      44.763  21.639  36.570  0.00  0.00      A   
ATOM   3636  CG  LEU   226      44.219  22.944  38.208  0.00  0.00      A   
ATOM   3637  HG  LEU   226      45.183  22.884  38.707  0.00  0.00      A   
ATOM   3638  CD1 LEU   226      44.235  24.176  37.303  0.00  0.00      A   
ATOM   3639 HD11 LEU   226      45.071  24.107  36.608  0.00  0.00      A   
ATOM   3640 HD12 LEU   226      43.303  24.251  36.744  0.00  0.00      A   
ATOM   3641 HD13 LEU   226      44.369  25.073  37.909  0.00  0.00      A   
ATOM   3642  CD2 LEU   226      43.142  23.109  39.286  0.00  0.00      A   
ATOM   3643 HD21 LEU   226      43.241  24.085  39.760  0.00  0.00      A   
ATOM   3644 HD22 LEU   226      42.149  23.007  38.852  0.00  0.00      A   
ATOM   3645 HD23 LEU   226      43.273  22.357  40.064  0.00  0.00      A   
ATOM   3646  C   LEU   226      43.484  19.181  37.333  0.00  0.00      A   
ATOM   3647  O   LEU   226      42.318  18.810  37.467  0.00  0.00      A   
ATOM   3648  N   GLU   227      44.323  18.531  36.514  0.00  0.00      A   
ATOM   3649  H   GLU   227      45.310  18.743  36.555  0.00  0.00      A   
ATOM   3650  CA  GLU   227      43.864  17.419  35.630  0.00  0.00      A   
ATOM   3651  HA  GLU   227      43.010  17.800  35.069  0.00  0.00      A   
ATOM   3652  CB  GLU   227      44.956  17.105  34.586  0.00  0.00      A   
ATOM   3653  HB3 GLU   227      45.225  17.972  33.982  0.00  0.00      A   
ATOM   3654  HB2 GLU   227      44.590  16.385  33.855  0.00  0.00      A   
ATOM   3655  CG  GLU   227      46.281  16.570  35.219  0.00  0.00      A   
ATOM   3656  HG3 GLU   227      46.137  15.670  35.816  0.00  0.00      A   
ATOM   3657  HG2 GLU   227      46.779  17.405  35.711  0.00  0.00      A   
ATOM   3658  CD  GLU   227      47.184  16.079  34.089  0.00  0.00      A   
ATOM   3659  OE1 GLU   227      47.887  15.087  34.333  0.00  0.00      A   
ATOM   3660  OE2 GLU   227      47.161  16.649  32.912  0.00  0.00      A   
ATOM   3661  C   GLU   227      43.540  16.129  36.487  0.00  0.00      A   
ATOM   3662  O   GLU   227      42.836  15.208  36.080  0.00  0.00      A   
ATOM   3663  N   LYS   228      44.163  16.077  37.671  0.00  0.00      A   
ATOM   3664  H   LYS   228      44.627  16.946  37.892  0.00  0.00      A   
ATOM   3665  CA  LYS   228      44.081  15.003  38.676  0.00  0.00      A   
ATOM   3666  HA  LYS   228      43.977  14.036  38.184  0.00  0.00      A   
ATOM   3667  CB  LYS   228      45.370  15.016  39.482  0.00  0.00      A   
ATOM   3668  HB3 LYS   228      45.242  14.285  40.281  0.00  0.00      A   
ATOM   3669  HB2 LYS   228      45.490  15.969  39.997  0.00  0.00      A   
ATOM   3670  CG  LYS   228      46.697  14.760  38.700  0.00  0.00      A   
ATOM   3671  HG3 LYS   228      47.493  14.715  39.443  0.00  0.00      A   
ATOM   3672  HG2 LYS   228      46.862  15.543  37.959  0.00  0.00      A   
ATOM   3673  CD  LYS   228      46.718  13.422  37.925  0.00  0.00      A   
ATOM   3674  HD3 LYS   228      45.880  13.468  37.229  0.00  0.00      A   
ATOM   3675  HD2 LYS   228      46.570  12.550  38.563  0.00  0.00      A   
ATOM   3676  CE  LYS   228      48.022  13.242  37.173  0.00  0.00      A   
ATOM   3677  HE3 LYS   228      48.332  14.071  36.536  0.00  0.00      A   
ATOM   3678  HE2 LYS   228      47.928  12.390  36.500  0.00  0.00      A   
ATOM   3679  NZ  LYS   228      49.040  12.959  38.227  0.00  0.00      A   
ATOM   3680  HZ1 LYS   228      48.712  12.226  38.840  0.00  0.00      A   
ATOM   3681  HZ2 LYS   228      49.806  12.493  37.762  0.00  0.00      A   
ATOM   3682  HZ3 LYS   228      49.166  13.823  38.733  0.00  0.00      A   
ATOM   3683  C   LYS   228      42.845  15.200  39.574  0.00  0.00      A   
ATOM   3684  O   LYS   228      42.604  14.287  40.384  0.00  0.00      A   
ATOM   3685  N   GLY   229      42.077  16.288  39.452  0.00  0.00      A   
ATOM   3686  H   GLY   229      42.220  16.915  38.673  0.00  0.00      A   
ATOM   3687  CA  GLY   229      40.818  16.521  40.093  0.00  0.00      A   
ATOM   3688  HA3 GLY   229      40.280  15.580  40.212  0.00  0.00      A   
ATOM   3689  HA2 GLY   229      40.157  17.228  39.592  0.00  0.00      A   
ATOM   3690  C   GLY   229      40.976  17.224  41.473  0.00  0.00      A   
ATOM   3691  O   GLY   229      39.979  17.411  42.176  0.00  0.00      A   
ATOM   3692  N   GLU   230      42.210  17.605  41.804  0.00  0.00      A   
ATOM   3693  H   GLU   230      42.974  17.617  41.144  0.00  0.00      A   
ATOM   3694  CA  GLU   230      42.406  18.392  43.011  0.00  0.00      A   
ATOM   3695  HA  GLU   230      41.815  18.023  43.849  0.00  0.00      A   
ATOM   3696  CB  GLU   230      43.851  18.348  43.538  0.00  0.00      A   
ATOM   3697  HB3 GLU   230      44.111  18.949  44.409  0.00  0.00      A   
ATOM   3698  HB2 GLU   230      44.456  18.989  42.897  0.00  0.00      A   
ATOM   3699  CG  GLU   230      44.544  17.047  43.566  0.00  0.00      A   
ATOM   3700  HG3 GLU   230      45.611  17.256  43.646  0.00  0.00      A   
ATOM   3701  HG2 GLU   230      44.448  16.530  42.611  0.00  0.00      A   
ATOM   3702  CD  GLU   230      44.021  16.082  44.625  0.00  0.00      A   
ATOM   3703  OE1 GLU   230      43.797  16.566  45.758  0.00  0.00      A   
ATOM   3704  OE2 GLU   230      43.795  14.877  44.412  0.00  0.00      A   
ATOM   3705  C   GLU   230      41.845  19.794  42.816  0.00  0.00      A   
ATOM   3706  O   GLU   230      41.889  20.341  41.701  0.00  0.00      A   
ATOM   3707  N   ARG   231      41.404  20.453  43.859  0.00  0.00      A   
ATOM   3708  H   ARG   231      41.458  19.973  44.746  0.00  0.00      A   
ATOM   3709  CA  ARG   231      41.001  21.923  43.947  0.00  0.00      A   
ATOM   3710  HA  ARG   231      41.385  22.469  43.085  0.00  0.00      A   
ATOM   3711  CB  ARG   231      39.443  22.096  43.930  0.00  0.00      A   
ATOM   3712  HB3 ARG   231      39.241  23.162  44.037  0.00  0.00      A   
ATOM   3713  HB2 ARG   231      39.078  21.509  44.773  0.00  0.00      A   
ATOM   3714  CG  ARG   231      38.706  21.639  42.622  0.00  0.00      A   
ATOM   3715  HG3 ARG   231      37.656  21.929  42.654  0.00  0.00      A   
ATOM   3716  HG2 ARG   231      38.790  20.558  42.506  0.00  0.00      A   
ATOM   3717  CD  ARG   231      39.289  22.236  41.279  0.00  0.00      A   
ATOM   3718  HD3 ARG   231      40.377  22.259  41.212  0.00  0.00      A   
ATOM   3719  HD2 ARG   231      39.050  23.298  41.335  0.00  0.00      A   
ATOM   3720  NE  ARG   231      38.585  21.793  40.115  0.00  0.00      A   
ATOM   3721  HE  ARG   231      37.635  22.104  39.974  0.00  0.00      A   
ATOM   3722  CZ  ARG   231      38.964  20.713  39.450  0.00  0.00      A   
ATOM   3723  NH1 ARG   231      40.146  20.109  39.511  0.00  0.00      A   
ATOM   3724 HH11 ARG   231      40.744  20.394  40.274  0.00  0.00      A   
ATOM   3725 HH12 ARG   231      40.365  19.436  38.791  0.00  0.00      A   
ATOM   3726  NH2 ARG   231      38.110  20.255  38.556  0.00  0.00      A   
ATOM   3727 HH21 ARG   231      37.158  20.568  38.427  0.00  0.00      A   
ATOM   3728 HH22 ARG   231      38.363  19.431  38.029  0.00  0.00      A   
ATOM   3729  C   ARG   231      41.540  22.548  45.288  0.00  0.00      A   
ATOM   3730  O   ARG   231      42.107  21.891  46.227  0.00  0.00      A   
ATOM   3731  N   LEU   232      41.357  23.863  45.384  0.00  0.00      A   
ATOM   3732  H   LEU   232      40.968  24.335  44.581  0.00  0.00      A   
ATOM   3733  CA  LEU   232      41.411  24.596  46.649  0.00  0.00      A   
ATOM   3734  HA  LEU   232      42.419  24.494  47.050  0.00  0.00      A   
ATOM   3735  CB  LEU   232      41.127  26.086  46.374  0.00  0.00      A   
ATOM   3736  HB3 LEU   232      41.127  26.615  47.324  0.00  0.00      A   
ATOM   3737  HB2 LEU   232      40.128  26.170  45.948  0.00  0.00      A   
ATOM   3738  CG  LEU   232      42.127  26.786  45.430  0.00  0.00      A   
ATOM   3739  HG  LEU   232      42.202  26.232  44.495  0.00  0.00      A   
ATOM   3740  CD1 LEU   232      41.655  28.201  45.098  0.00  0.00      A   
ATOM   3741 HD11 LEU   232      40.679  28.157  44.619  0.00  0.00      A   
ATOM   3742 HD12 LEU   232      41.585  28.798  46.007  0.00  0.00      A   
ATOM   3743 HD13 LEU   232      42.360  28.665  44.409  0.00  0.00      A   
ATOM   3744  CD2 LEU   232      43.518  26.903  46.053  0.00  0.00      A   
ATOM   3745 HD21 LEU   232      43.459  27.403  47.020  0.00  0.00      A   
ATOM   3746 HD22 LEU   232      43.948  25.911  46.177  0.00  0.00      A   
ATOM   3747 HD23 LEU   232      44.168  27.467  45.388  0.00  0.00      A   
ATOM   3748  C   LEU   232      40.394  23.984  47.652  0.00  0.00      A   
ATOM   3749  O   LEU   232      39.252  23.710  47.249  0.00  0.00      A   
ATOM   3750  N   PRO   233      40.771  23.736  48.927  0.00  0.00      A   
ATOM   3751  CD  PRO   233      42.039  24.137  49.533  0.00  0.00      A   
ATOM   3752  HD3 PRO   233      42.872  23.567  49.121  0.00  0.00      A   
ATOM   3753  HD2 PRO   233      42.223  25.185  49.295  0.00  0.00      A   
ATOM   3754  CG  PRO   233      41.798  23.843  51.042  0.00  0.00      A   
ATOM   3755  HG3 PRO   233      42.756  23.486  51.420  0.00  0.00      A   
ATOM   3756  HG2 PRO   233      41.461  24.744  51.554  0.00  0.00      A   
ATOM   3757  CB  PRO   233      40.751  22.727  51.122  0.00  0.00      A   
ATOM   3758  HB3 PRO   233      41.196  21.740  50.997  0.00  0.00      A   
ATOM   3759  HB2 PRO   233      40.181  22.792  52.049  0.00  0.00      A   
ATOM   3760  CA  PRO   233      39.829  23.097  49.899  0.00  0.00      A   
ATOM   3761  HA  PRO   233      39.388  22.202  49.458  0.00  0.00      A   
ATOM   3762  C   PRO   233      38.713  24.029  50.327  0.00  0.00      A   
ATOM   3763  O   PRO   233      38.675  25.212  50.097  0.00  0.00      A   
ATOM   3764  N   GLN   234      37.710  23.490  51.052  0.00  0.00      A   
ATOM   3765  H   GLN   234      37.830  22.494  51.176  0.00  0.00      A   
ATOM   3766  CA  GLN   234      36.528  24.215  51.631  0.00  0.00      A   
ATOM   3767  HA  GLN   234      36.104  24.729  50.769  0.00  0.00      A   
ATOM   3768  CB  GLN   234      35.533  23.243  52.204  0.00  0.00      A   
ATOM   3769  HB3 GLN   234      36.043  22.758  53.035  0.00  0.00      A   
ATOM   3770  HB2 GLN   234      35.195  22.441  51.548  0.00  0.00      A   
ATOM   3771  CG  GLN   234      34.226  23.972  52.659  0.00  0.00      A   
ATOM   3772  HG3 GLN   234      33.930  24.656  51.863  0.00  0.00      A   
ATOM   3773  HG2 GLN   234      34.354  24.781  53.378  0.00  0.00      A   
ATOM   3774  CD  GLN   234      33.170  23.024  53.167  0.00  0.00      A   
ATOM   3775  OE1 GLN   234      33.348  21.849  53.183  0.00  0.00      A   
ATOM   3776  NE2 GLN   234      31.979  23.385  53.649  0.00  0.00      A   
ATOM   3777 HE21 GLN   234      31.361  22.662  53.990  0.00  0.00      A   
ATOM   3778 HE22 GLN   234      31.701  24.347  53.784  0.00  0.00      A   
ATOM   3779  C   GLN   234      37.000  25.305  52.605  0.00  0.00      A   
ATOM   3780  O   GLN   234      37.581  24.939  53.641  0.00  0.00      A   
ATOM   3781  N   PRO   235      36.757  26.669  52.434  0.00  0.00      A   
ATOM   3782  CD  PRO   235      36.288  27.326  51.241  0.00  0.00      A   
ATOM   3783  HD3 PRO   235      36.813  27.026  50.334  0.00  0.00      A   
ATOM   3784  HD2 PRO   235      35.235  27.181  51.003  0.00  0.00      A   
ATOM   3785  CG  PRO   235      36.452  28.832  51.432  0.00  0.00      A   
ATOM   3786  HG3 PRO   235      37.411  29.127  51.006  0.00  0.00      A   
ATOM   3787  HG2 PRO   235      35.592  29.384  51.054  0.00  0.00      A   
ATOM   3788  CB  PRO   235      36.408  28.974  52.897  0.00  0.00      A   
ATOM   3789  HB3 PRO   235      36.888  29.857  53.318  0.00  0.00      A   
ATOM   3790  HB2 PRO   235      35.376  29.174  53.185  0.00  0.00      A   
ATOM   3791  CA  PRO   235      36.853  27.663  53.461  0.00  0.00      A   
ATOM   3792  HA  PRO   235      37.894  27.664  53.785  0.00  0.00      A   
ATOM   3793  C   PRO   235      36.055  27.379  54.704  0.00  0.00      A   
ATOM   3794  O   PRO   235      34.868  27.069  54.608  0.00  0.00      A   
ATOM   3795  N   PRO   236      36.686  27.294  55.904  0.00  0.00      A   
ATOM   3796  CD  PRO   236      38.093  27.075  56.177  0.00  0.00      A   
ATOM   3797  HD3 PRO   236      38.458  26.238  55.582  0.00  0.00      A   
ATOM   3798  HD2 PRO   236      38.486  28.054  55.904  0.00  0.00      A   
ATOM   3799  CG  PRO   236      38.230  26.628  57.666  0.00  0.00      A   
ATOM   3800  HG3 PRO   236      38.245  25.542  57.757  0.00  0.00      A   
ATOM   3801  HG2 PRO   236      39.136  27.044  58.108  0.00  0.00      A   
ATOM   3802  CB  PRO   236      37.001  27.266  58.328  0.00  0.00      A   
ATOM   3803  HB3 PRO   236      36.751  26.758  59.259  0.00  0.00      A   
ATOM   3804  HB2 PRO   236      37.182  28.315  58.561  0.00  0.00      A   
ATOM   3805  CA  PRO   236      36.020  27.031  57.210  0.00  0.00      A   
ATOM   3806  HA  PRO   236      35.797  25.967  57.288  0.00  0.00      A   
ATOM   3807  C   PRO   236      34.693  27.797  57.510  0.00  0.00      A   
ATOM   3808  O   PRO   236      33.811  27.178  58.165  0.00  0.00      A   
ATOM   3809  N   ILE   237      34.588  29.048  57.098  0.00  0.00      A   
ATOM   3810  H   ILE   237      35.408  29.545  56.782  0.00  0.00      A   
ATOM   3811  CA  ILE   237      33.376  29.812  57.337  0.00  0.00      A   
ATOM   3812  HA  ILE   237      33.024  29.525  58.328  0.00  0.00      A   
ATOM   3813  CB  ILE   237      33.727  31.332  57.483  0.00  0.00      A   
ATOM   3814  HB  ILE   237      32.822  31.809  57.860  0.00  0.00      A   
ATOM   3815  CG2 ILE   237      34.900  31.535  58.574  0.00  0.00      A   
ATOM   3816 HG21 ILE   237      35.843  31.074  58.280  0.00  0.00      A   
ATOM   3817 HG22 ILE   237      35.207  32.573  58.706  0.00  0.00      A   
ATOM   3818 HG23 ILE   237      34.446  31.187  59.502  0.00  0.00      A   
ATOM   3819  CG1 ILE   237      34.087  31.895  56.031  0.00  0.00      A   
ATOM   3820 HG13 ILE   237      33.216  32.221  55.463  0.00  0.00      A   
ATOM   3821 HG12 ILE   237      34.724  31.186  55.502  0.00  0.00      A   
ATOM   3822  CD1 ILE   237      34.883  33.251  56.152  0.00  0.00      A   
ATOM   3823 HD11 ILE   237      34.211  33.842  56.774  0.00  0.00      A   
ATOM   3824 HD12 ILE   237      35.887  33.134  56.561  0.00  0.00      A   
ATOM   3825 HD13 ILE   237      35.043  33.801  55.224  0.00  0.00      A   
ATOM   3826  C   ILE   237      32.360  29.475  56.249  0.00  0.00      A   
ATOM   3827  O   ILE   237      31.326  30.150  56.302  0.00  0.00      A   
ATOM   3828  N   CYS   238      32.515  28.619  55.275  0.00  0.00      A   
ATOM   3829  H   CYS   238      33.188  27.882  55.432  0.00  0.00      A   
ATOM   3830  CA  CYS   238      31.505  28.439  54.204  0.00  0.00      A   
ATOM   3831  HA  CYS   238      30.749  29.224  54.232  0.00  0.00      A   
ATOM   3832  CB  CYS   238      32.185  28.471  52.809  0.00  0.00      A   
ATOM   3833  HB3 CYS   238      31.607  28.214  51.922  0.00  0.00      A   
ATOM   3834  HB2 CYS   238      33.056  27.845  53.002  0.00  0.00      A   
ATOM   3835  SG  CYS   238      32.761  30.113  52.309  0.00  0.00      A   
ATOM   3836  HG  CYS   238      32.697  30.526  53.578  0.00  0.00      A   
ATOM   3837  C   CYS   238      30.799  27.128  54.351  0.00  0.00      A   
ATOM   3838  O   CYS   238      31.439  26.045  54.486  0.00  0.00      A   
ATOM   3839  N   THR   239      29.501  27.117  54.112  0.00  0.00      A   
ATOM   3840  H   THR   239      29.097  27.985  53.793  0.00  0.00      A   
ATOM   3841  CA  THR   239      28.670  25.874  54.021  0.00  0.00      A   
ATOM   3842  HA  THR   239      29.078  25.191  54.767  0.00  0.00      A   
ATOM   3843  CB  THR   239      27.184  26.085  54.464  0.00  0.00      A   
ATOM   3844  HB  THR   239      26.581  25.198  54.269  0.00  0.00      A   
ATOM   3845  CG2 THR   239      27.120  26.655  55.913  0.00  0.00      A   
ATOM   3846 HG21 THR   239      26.140  27.013  56.228  0.00  0.00      A   
ATOM   3847 HG22 THR   239      27.342  25.776  56.517  0.00  0.00      A   
ATOM   3848 HG23 THR   239      27.870  27.437  56.033  0.00  0.00      A   
ATOM   3849  OG1 THR   239      26.715  27.155  53.606  0.00  0.00      A   
ATOM   3850  HG1 THR   239      25.757  27.095  53.592  0.00  0.00      A   
ATOM   3851  C   THR   239      28.657  25.264  52.647  0.00  0.00      A   
ATOM   3852  O   THR   239      29.081  25.960  51.711  0.00  0.00      A   
ATOM   3853  N   ILE   240      28.215  23.956  52.393  0.00  0.00      A   
ATOM   3854  H   ILE   240      28.019  23.437  53.236  0.00  0.00      A   
ATOM   3855  CA  ILE   240      28.329  23.297  51.138  0.00  0.00      A   
ATOM   3856  HA  ILE   240      29.378  23.115  50.902  0.00  0.00      A   
ATOM   3857  CB  ILE   240      27.776  21.850  51.214  0.00  0.00      A   
ATOM   3858  HB  ILE   240      28.190  21.444  52.136  0.00  0.00      A   
ATOM   3859  CG2 ILE   240      26.286  21.911  51.463  0.00  0.00      A   
ATOM   3860 HG21 ILE   240      26.103  22.558  52.321  0.00  0.00      A   
ATOM   3861 HG22 ILE   240      25.813  22.178  50.518  0.00  0.00      A   
ATOM   3862 HG23 ILE   240      25.822  20.965  51.744  0.00  0.00      A   
ATOM   3863  CG1 ILE   240      28.141  20.970  49.983  0.00  0.00      A   
ATOM   3864 HG13 ILE   240      27.815  21.292  48.994  0.00  0.00      A   
ATOM   3865 HG12 ILE   240      27.694  19.987  50.129  0.00  0.00      A   
ATOM   3866  CD1 ILE   240      29.678  20.739  50.017  0.00  0.00      A   
ATOM   3867 HD11 ILE   240      29.950  19.931  49.338  0.00  0.00      A   
ATOM   3868 HD12 ILE   240      30.289  21.574  49.672  0.00  0.00      A   
ATOM   3869 HD13 ILE   240      29.900  20.508  51.059  0.00  0.00      A   
ATOM   3870  C   ILE   240      27.677  24.032  50.039  0.00  0.00      A   
ATOM   3871  O   ILE   240      28.080  23.970  48.879  0.00  0.00      A   
ATOM   3872  N   ASP   241      26.606  24.834  50.325  0.00  0.00      A   
ATOM   3873  H   ASP   241      26.092  24.693  51.182  0.00  0.00      A   
ATOM   3874  CA  ASP   241      25.865  25.681  49.372  0.00  0.00      A   
ATOM   3875  HA  ASP   241      25.444  25.048  48.592  0.00  0.00      A   
ATOM   3876  CB  ASP   241      24.773  26.362  50.230  0.00  0.00      A   
ATOM   3877  HB3 ASP   241      24.263  27.154  49.683  0.00  0.00      A   
ATOM   3878  HB2 ASP   241      25.127  26.852  51.137  0.00  0.00      A   
ATOM   3879  CG  ASP   241      23.787  25.277  50.556  0.00  0.00      A   
ATOM   3880  OD1 ASP   241      22.678  25.247  50.018  0.00  0.00      A   
ATOM   3881  OD2 ASP   241      24.143  24.582  51.581  0.00  0.00      A   
ATOM   3882  C   ASP   241      26.683  26.785  48.695  0.00  0.00      A   
ATOM   3883  O   ASP   241      26.338  27.240  47.592  0.00  0.00      A   
ATOM   3884  N   VAL   242      27.821  27.195  49.281  0.00  0.00      A   
ATOM   3885  H   VAL   242      27.974  26.879  50.228  0.00  0.00      A   
ATOM   3886  CA  VAL   242      28.705  28.200  48.732  0.00  0.00      A   
ATOM   3887  HA  VAL   242      28.192  28.928  48.103  0.00  0.00      A   
ATOM   3888  CB  VAL   242      29.225  29.104  49.899  0.00  0.00      A   
ATOM   3889  HB  VAL   242      30.019  28.649  50.491  0.00  0.00      A   
ATOM   3890  CG1 VAL   242      29.813  30.364  49.287  0.00  0.00      A   
ATOM   3891 HG11 VAL   242      29.300  30.713  48.391  0.00  0.00      A   
ATOM   3892 HG12 VAL   242      29.766  31.219  49.961  0.00  0.00      A   
ATOM   3893 HG13 VAL   242      30.807  30.037  48.983  0.00  0.00      A   
ATOM   3894  CG2 VAL   242      28.094  29.453  50.910  0.00  0.00      A   
ATOM   3895 HG21 VAL   242      27.205  29.728  50.342  0.00  0.00      A   
ATOM   3896 HG22 VAL   242      27.817  28.580  51.501  0.00  0.00      A   
ATOM   3897 HG23 VAL   242      28.381  30.235  51.613  0.00  0.00      A   
ATOM   3898  C   VAL   242      29.959  27.556  48.097  0.00  0.00      A   
ATOM   3899  O   VAL   242      30.540  28.098  47.103  0.00  0.00      A   
ATOM   3900  N   TYR   243      30.417  26.482  48.734  0.00  0.00      A   
ATOM   3901  H   TYR   243      29.813  26.002  49.386  0.00  0.00      A   
ATOM   3902  CA  TYR   243      31.560  25.725  48.287  0.00  0.00      A   
ATOM   3903  HA  TYR   243      32.387  26.390  48.040  0.00  0.00      A   
ATOM   3904  CB  TYR   243      32.058  24.685  49.397  0.00  0.00      A   
ATOM   3905  HB3 TYR   243      31.356  23.869  49.568  0.00  0.00      A   
ATOM   3906  HB2 TYR   243      32.213  25.253  50.314  0.00  0.00      A   
ATOM   3907  CG  TYR   243      33.344  23.985  49.049  0.00  0.00      A   
ATOM   3908  CD1 TYR   243      34.505  24.752  48.881  0.00  0.00      A   
ATOM   3909  HD1 TYR   243      34.437  25.778  49.209  0.00  0.00      A   
ATOM   3910  CE1 TYR   243      35.650  24.109  48.375  0.00  0.00      A   
ATOM   3911  HE1 TYR   243      36.560  24.691  48.379  0.00  0.00      A   
ATOM   3912  CZ  TYR   243      35.651  22.765  47.891  0.00  0.00      A   
ATOM   3913  OH  TYR   243      36.631  22.186  47.144  0.00  0.00      A   
ATOM   3914  HH  TYR   243      37.380  22.776  47.032  0.00  0.00      A   
ATOM   3915  CE2 TYR   243      34.499  21.959  48.211  0.00  0.00      A   
ATOM   3916  HE2 TYR   243      34.583  20.913  47.957  0.00  0.00      A   
ATOM   3917  CD2 TYR   243      33.395  22.584  48.765  0.00  0.00      A   
ATOM   3918  HD2 TYR   243      32.574  21.915  48.978  0.00  0.00      A   
ATOM   3919  C   TYR   243      31.212  25.056  46.934  0.00  0.00      A   
ATOM   3920  O   TYR   243      31.952  25.164  45.957  0.00  0.00      A   
ATOM   3921  N   MET   244      30.036  24.518  46.706  0.00  0.00      A   
ATOM   3922  H   MET   244      29.430  24.435  47.510  0.00  0.00      A   
ATOM   3923  CA  MET   244      29.481  24.122  45.354  0.00  0.00      A   
ATOM   3924  HA  MET   244      30.111  23.321  44.966  0.00  0.00      A   
ATOM   3925  CB  MET   244      28.161  23.454  45.592  0.00  0.00      A   
ATOM   3926  HB3 MET   244      27.417  24.238  45.737  0.00  0.00      A   
ATOM   3927  HB2 MET   244      28.220  22.881  46.517  0.00  0.00      A   
ATOM   3928  CG  MET   244      27.754  22.485  44.504  0.00  0.00      A   
ATOM   3929  HG3 MET   244      27.611  22.988  43.548  0.00  0.00      A   
ATOM   3930  HG2 MET   244      26.862  21.950  44.827  0.00  0.00      A   
ATOM   3931  SD  MET   244      28.963  21.098  44.235  0.00  0.00      A   
ATOM   3932  CE  MET   244      29.166  20.299  45.861  0.00  0.00      A   
ATOM   3933  HE1 MET   244      28.269  19.865  46.302  0.00  0.00      A   
ATOM   3934  HE2 MET   244      29.881  19.484  45.747  0.00  0.00      A   
ATOM   3935  HE3 MET   244      29.514  21.059  46.561  0.00  0.00      A   
ATOM   3936  C   MET   244      29.491  25.174  44.271  0.00  0.00      A   
ATOM   3937  O   MET   244      29.865  24.929  43.139  0.00  0.00      A   
ATOM   3938  N   ILE   245      29.292  26.434  44.641  0.00  0.00      A   
ATOM   3939  H   ILE   245      29.208  26.612  45.632  0.00  0.00      A   
ATOM   3940  CA  ILE   245      29.353  27.637  43.688  0.00  0.00      A   
ATOM   3941  HA  ILE   245      28.845  27.335  42.772  0.00  0.00      A   
ATOM   3942  CB  ILE   245      28.561  28.873  44.335  0.00  0.00      A   
ATOM   3943  HB  ILE   245      28.851  28.918  45.385  0.00  0.00      A   
ATOM   3944  CG2 ILE   245      28.815  30.171  43.494  0.00  0.00      A   
ATOM   3945 HG21 ILE   245      29.743  30.638  43.827  0.00  0.00      A   
ATOM   3946 HG22 ILE   245      28.926  29.878  42.450  0.00  0.00      A   
ATOM   3947 HG23 ILE   245      27.972  30.850  43.614  0.00  0.00      A   
ATOM   3948  CG1 ILE   245      27.036  28.537  44.417  0.00  0.00      A   
ATOM   3949 HG13 ILE   245      26.660  29.452  44.874  0.00  0.00      A   
ATOM   3950 HG12 ILE   245      26.783  27.660  45.013  0.00  0.00      A   
ATOM   3951  CD1 ILE   245      26.328  28.272  43.061  0.00  0.00      A   
ATOM   3952 HD11 ILE   245      25.281  28.458  43.301  0.00  0.00      A   
ATOM   3953 HD12 ILE   245      26.667  28.956  42.284  0.00  0.00      A   
ATOM   3954 HD13 ILE   245      26.526  27.293  42.624  0.00  0.00      A   
ATOM   3955  C   ILE   245      30.834  27.877  43.331  0.00  0.00      A   
ATOM   3956  O   ILE   245      31.212  27.870  42.091  0.00  0.00      A   
ATOM   3957  N   MET   246      31.716  27.975  44.308  0.00  0.00      A   
ATOM   3958  H   MET   246      31.413  27.993  45.271  0.00  0.00      A   
ATOM   3959  CA  MET   246      33.119  28.179  43.928  0.00  0.00      A   
ATOM   3960  HA  MET   246      33.095  28.953  43.161  0.00  0.00      A   
ATOM   3961  CB  MET   246      34.055  28.787  44.992  0.00  0.00      A   
ATOM   3962  HB3 MET   246      33.609  29.738  45.283  0.00  0.00      A   
ATOM   3963  HB2 MET   246      35.061  28.924  44.596  0.00  0.00      A   
ATOM   3964  CG  MET   246      34.057  27.802  46.144  0.00  0.00      A   
ATOM   3965  HG3 MET   246      34.194  26.783  45.783  0.00  0.00      A   
ATOM   3966  HG2 MET   246      33.060  27.718  46.577  0.00  0.00      A   
ATOM   3967  SD  MET   246      35.086  28.252  47.512  0.00  0.00      A   
ATOM   3968  CE  MET   246      34.488  29.858  48.117  0.00  0.00      A   
ATOM   3969  HE1 MET   246      34.852  30.096  49.116  0.00  0.00      A   
ATOM   3970  HE2 MET   246      34.717  30.633  47.385  0.00  0.00      A   
ATOM   3971  HE3 MET   246      33.435  29.704  48.352  0.00  0.00      A   
ATOM   3972  C   MET   246      33.731  26.877  43.233  0.00  0.00      A   
ATOM   3973  O   MET   246      34.594  27.010  42.345  0.00  0.00      A   
ATOM   3974  N   ARG   247      33.284  25.688  43.513  0.00  0.00      A   
ATOM   3975  H   ARG   247      32.596  25.730  44.251  0.00  0.00      A   
ATOM   3976  CA  ARG   247      33.700  24.479  42.848  0.00  0.00      A   
ATOM   3977  HA  ARG   247      34.768  24.531  42.638  0.00  0.00      A   
ATOM   3978  CB  ARG   247      33.353  23.327  43.823  0.00  0.00      A   
ATOM   3979  HB3 ARG   247      32.293  23.076  43.775  0.00  0.00      A   
ATOM   3980  HB2 ARG   247      33.595  23.713  44.813  0.00  0.00      A   
ATOM   3981  CG  ARG   247      34.117  22.105  43.402  0.00  0.00      A   
ATOM   3982  HG3 ARG   247      35.173  22.349  43.512  0.00  0.00      A   
ATOM   3983  HG2 ARG   247      33.842  21.947  42.359  0.00  0.00      A   
ATOM   3984  CD  ARG   247      33.852  20.890  44.193  0.00  0.00      A   
ATOM   3985  HD3 ARG   247      32.779  20.702  44.178  0.00  0.00      A   
ATOM   3986  HD2 ARG   247      34.157  21.102  45.218  0.00  0.00      A   
ATOM   3987  NE  ARG   247      34.624  19.718  43.671  0.00  0.00      A   
ATOM   3988  HE  ARG   247      34.312  19.280  42.816  0.00  0.00      A   
ATOM   3989  CZ  ARG   247      35.874  19.370  44.033  0.00  0.00      A   
ATOM   3990  NH1 ARG   247      36.424  19.910  45.116  0.00  0.00      A   
ATOM   3991 HH11 ARG   247      35.864  20.394  45.803  0.00  0.00      A   
ATOM   3992 HH12 ARG   247      37.434  19.909  45.096  0.00  0.00      A   
ATOM   3993  NH2 ARG   247      36.697  18.573  43.359  0.00  0.00      A   
ATOM   3994 HH21 ARG   247      36.207  18.232  42.544  0.00  0.00      A   
ATOM   3995 HH22 ARG   247      37.617  18.268  43.641  0.00  0.00      A   
ATOM   3996  C   ARG   247      33.150  24.255  41.457  0.00  0.00      A   
ATOM   3997  O   ARG   247      33.795  23.799  40.510  0.00  0.00      A   
ATOM   3998  N   LYS   248      31.895  24.695  41.199  0.00  0.00      A   
ATOM   3999  H   LYS   248      31.358  25.200  41.889  0.00  0.00      A   
ATOM   4000  CA  LYS   248      31.333  24.748  39.877  0.00  0.00      A   
ATOM   4001  HA  LYS   248      31.440  23.788  39.373  0.00  0.00      A   
ATOM   4002  CB  LYS   248      29.832  25.024  39.976  0.00  0.00      A   
ATOM   4003  HB3 LYS   248      29.561  25.330  38.965  0.00  0.00      A   
ATOM   4004  HB2 LYS   248      29.660  25.828  40.692  0.00  0.00      A   
ATOM   4005  CG  LYS   248      29.034  23.760  40.292  0.00  0.00      A   
ATOM   4006  HG3 LYS   248      29.561  23.168  41.040  0.00  0.00      A   
ATOM   4007  HG2 LYS   248      29.062  23.175  39.373  0.00  0.00      A   
ATOM   4008  CD  LYS   248      27.574  23.956  40.667  0.00  0.00      A   
ATOM   4009  HD3 LYS   248      27.529  24.771  41.390  0.00  0.00      A   
ATOM   4010  HD2 LYS   248      27.219  23.035  41.129  0.00  0.00      A   
ATOM   4011  CE  LYS   248      26.630  24.478  39.626  0.00  0.00      A   
ATOM   4012  HE3 LYS   248      26.786  23.765  38.817  0.00  0.00      A   
ATOM   4013  HE2 LYS   248      26.881  25.467  39.242  0.00  0.00      A   
ATOM   4014  NZ  LYS   248      25.196  24.358  40.051  0.00  0.00      A   
ATOM   4015  HZ1 LYS   248      24.954  25.028  40.768  0.00  0.00      A   
ATOM   4016  HZ2 LYS   248      24.594  24.533  39.259  0.00  0.00      A   
ATOM   4017  HZ3 LYS   248      25.023  23.392  40.290  0.00  0.00      A   
ATOM   4018  C   LYS   248      32.085  25.786  38.960  0.00  0.00      A   
ATOM   4019  O   LYS   248      32.134  25.608  37.740  0.00  0.00      A   
ATOM   4020  N   CYS   249      32.589  26.882  39.506  0.00  0.00      A   
ATOM   4021  H   CYS   249      32.361  27.132  40.458  0.00  0.00      A   
ATOM   4022  CA  CYS   249      33.459  27.825  38.740  0.00  0.00      A   
ATOM   4023  HA  CYS   249      32.943  28.198  37.855  0.00  0.00      A   
ATOM   4024  CB  CYS   249      33.784  29.023  39.682  0.00  0.00      A   
ATOM   4025  HB3 CYS   249      34.562  29.593  39.173  0.00  0.00      A   
ATOM   4026  HB2 CYS   249      34.234  28.693  40.618  0.00  0.00      A   
ATOM   4027  SG  CYS   249      32.262  30.031  39.881  0.00  0.00      A   
ATOM   4028  HG  CYS   249      31.492  29.023  40.299  0.00  0.00      A   
ATOM   4029  C   CYS   249      34.763  27.215  38.328  0.00  0.00      A   
ATOM   4030  O   CYS   249      35.395  27.720  37.455  0.00  0.00      A   
ATOM   4031  N   TRP   250      35.232  26.130  38.960  0.00  0.00      A   
ATOM   4032  H   TRP   250      34.706  25.763  39.740  0.00  0.00      A   
ATOM   4033  CA  TRP   250      36.512  25.468  38.630  0.00  0.00      A   
ATOM   4034  HA  TRP   250      37.111  26.128  38.003  0.00  0.00      A   
ATOM   4035  CB  TRP   250      37.316  25.205  39.913  0.00  0.00      A   
ATOM   4036  HB3 TRP   250      38.279  24.778  39.632  0.00  0.00      A   
ATOM   4037  HB2 TRP   250      36.782  24.464  40.509  0.00  0.00      A   
ATOM   4038  CG  TRP   250      37.605  26.388  40.781  0.00  0.00      A   
ATOM   4039  CD1 TRP   250      37.931  27.625  40.346  0.00  0.00      A   
ATOM   4040  HD1 TRP   250      38.023  27.916  39.306  0.00  0.00      A   
ATOM   4041  NE1 TRP   250      38.106  28.464  41.426  0.00  0.00      A   
ATOM   4042  HE1 TRP   250      38.361  29.438  41.323  0.00  0.00      A   
ATOM   4043  CE2 TRP   250      37.910  27.803  42.620  0.00  0.00      A   
ATOM   4044  CZ2 TRP   250      37.970  28.200  43.963  0.00  0.00      A   
ATOM   4045  HZ2 TRP   250      38.186  29.224  44.222  0.00  0.00      A   
ATOM   4046  CH2 TRP   250      37.751  27.246  44.970  0.00  0.00      A   
ATOM   4047  HH2 TRP   250      37.797  27.541  46.008  0.00  0.00      A   
ATOM   4048  CZ3 TRP   250      37.494  25.907  44.629  0.00  0.00      A   
ATOM   4049  HZ3 TRP   250      37.343  25.177  45.414  0.00  0.00      A   
ATOM   4050  CE3 TRP   250      37.432  25.518  43.277  0.00  0.00      A   
ATOM   4051  HE3 TRP   250      37.223  24.492  43.023  0.00  0.00      A   
ATOM   4052  CD2 TRP   250      37.619  26.458  42.239  0.00  0.00      A   
ATOM   4053  C   TRP   250      36.339  24.169  37.826  0.00  0.00      A   
ATOM   4054  O   TRP   250      37.249  23.340  37.774  0.00  0.00      A   
ATOM   4055  N   MET   251      35.179  23.957  37.200  0.00  0.00      A   
ATOM   4056  H   MET   251      34.437  24.637  37.282  0.00  0.00      A   
ATOM   4057  CA  MET   251      34.995  22.773  36.312  0.00  0.00      A   
ATOM   4058  HA  MET   251      35.297  21.849  36.806  0.00  0.00      A   
ATOM   4059  CB  MET   251      33.509  22.626  35.902  0.00  0.00      A   
ATOM   4060  HB3 MET   251      33.513  21.942  35.054  0.00  0.00      A   
ATOM   4061  HB2 MET   251      33.182  23.620  35.597  0.00  0.00      A   
ATOM   4062  CG  MET   251      32.722  22.094  37.136  0.00  0.00      A   
ATOM   4063  HG3 MET   251      33.050  22.738  37.952  0.00  0.00      A   
ATOM   4064  HG2 MET   251      33.094  21.117  37.447  0.00  0.00      A   
ATOM   4065  SD  MET   251      30.881  21.937  36.798  0.00  0.00      A   
ATOM   4066  CE  MET   251      30.927  20.218  36.194  0.00  0.00      A   
ATOM   4067  HE1 MET   251      31.560  20.106  35.314  0.00  0.00      A   
ATOM   4068  HE2 MET   251      31.225  19.495  36.954  0.00  0.00      A   
ATOM   4069  HE3 MET   251      29.884  20.048  35.928  0.00  0.00      A   
ATOM   4070  C   MET   251      35.734  22.963  35.000  0.00  0.00      A   
ATOM   4071  O   MET   251      35.840  24.083  34.480  0.00  0.00      A   
ATOM   4072  N   ILE   252      36.422  21.876  34.490  0.00  0.00      A   
ATOM   4073  H   ILE   252      36.486  21.041  35.054  0.00  0.00      A   
ATOM   4074  CA  ILE   252      37.241  21.930  33.319  0.00  0.00      A   
ATOM   4075  HA  ILE   252      38.041  22.635  33.548  0.00  0.00      A   
ATOM   4076  CB  ILE   252      37.918  20.507  33.138  0.00  0.00      A   
ATOM   4077  HB  ILE   252      37.255  19.752  32.716  0.00  0.00      A   
ATOM   4078  CG2 ILE   252      38.965  20.656  31.964  0.00  0.00      A   
ATOM   4079 HG21 ILE   252      39.467  19.695  31.853  0.00  0.00      A   
ATOM   4080 HG22 ILE   252      38.481  21.045  31.068  0.00  0.00      A   
ATOM   4081 HG23 ILE   252      39.624  21.418  32.381  0.00  0.00      A   
ATOM   4082  CG1 ILE   252      38.693  19.905  34.377  0.00  0.00      A   
ATOM   4083 HG13 ILE   252      39.340  19.107  34.011  0.00  0.00      A   
ATOM   4084 HG12 ILE   252      37.931  19.490  35.036  0.00  0.00      A   
ATOM   4085  CD1 ILE   252      39.618  20.828  35.285  0.00  0.00      A   
ATOM   4086 HD11 ILE   252      40.367  20.143  35.683  0.00  0.00      A   
ATOM   4087 HD12 ILE   252      40.027  21.586  34.616  0.00  0.00      A   
ATOM   4088 HD13 ILE   252      39.109  21.363  36.087  0.00  0.00      A   
ATOM   4089  C   ILE   252      36.476  22.456  32.038  0.00  0.00      A   
ATOM   4090  O   ILE   252      36.999  23.324  31.303  0.00  0.00      A   
ATOM   4091  N   ASP   253      35.332  21.908  31.767  0.00  0.00      A   
ATOM   4092  H   ASP   253      35.014  21.154  32.359  0.00  0.00      A   
ATOM   4093  CA  ASP   253      34.441  22.322  30.679  0.00  0.00      A   
ATOM   4094  HA  ASP   253      35.047  22.246  29.776  0.00  0.00      A   
ATOM   4095  CB  ASP   253      33.387  21.169  30.549  0.00  0.00      A   
ATOM   4096  HB3 ASP   253      32.873  21.039  31.501  0.00  0.00      A   
ATOM   4097  HB2 ASP   253      33.940  20.254  30.339  0.00  0.00      A   
ATOM   4098  CG  ASP   253      32.270  21.434  29.515  0.00  0.00      A   
ATOM   4099  OD1 ASP   253      32.604  21.526  28.272  0.00  0.00      A   
ATOM   4100  OD2 ASP   253      31.157  21.756  29.975  0.00  0.00      A   
ATOM   4101  C   ASP   253      33.903  23.751  30.878  0.00  0.00      A   
ATOM   4102  O   ASP   253      33.119  24.013  31.832  0.00  0.00      A   
ATOM   4103  N   ALA   254      34.335  24.672  30.021  0.00  0.00      A   
ATOM   4104  H   ALA   254      34.939  24.535  29.223  0.00  0.00      A   
ATOM   4105  CA  ALA   254      33.971  26.042  30.229  0.00  0.00      A   
ATOM   4106  HA  ALA   254      34.259  26.346  31.235  0.00  0.00      A   
ATOM   4107  CB  ALA   254      34.731  26.951  29.278  0.00  0.00      A   
ATOM   4108  HB1 ALA   254      35.721  27.184  29.670  0.00  0.00      A   
ATOM   4109  HB2 ALA   254      34.752  26.372  28.355  0.00  0.00      A   
ATOM   4110  HB3 ALA   254      34.114  27.827  29.080  0.00  0.00      A   
ATOM   4111  C   ALA   254      32.470  26.297  30.131  0.00  0.00      A   
ATOM   4112  O   ALA   254      31.985  27.333  30.572  0.00  0.00      A   
ATOM   4113  N   ASP   255      31.710  25.351  29.536  0.00  0.00      A   
ATOM   4114  H   ASP   255      32.153  24.523  29.165  0.00  0.00      A   
ATOM   4115  CA  ASP   255      30.218  25.458  29.328  0.00  0.00      A   
ATOM   4116  HA  ASP   255      30.117  26.542  29.374  0.00  0.00      A   
ATOM   4117  CB  ASP   255      29.934  24.919  27.915  0.00  0.00      A   
ATOM   4118  HB3 ASP   255      30.478  23.993  27.724  0.00  0.00      A   
ATOM   4119  HB2 ASP   255      30.253  25.756  27.294  0.00  0.00      A   
ATOM   4120  CG  ASP   255      28.452  24.739  27.580  0.00  0.00      A   
ATOM   4121  OD1 ASP   255      27.860  25.675  27.044  0.00  0.00      A   
ATOM   4122  OD2 ASP   255      27.895  23.660  27.773  0.00  0.00      A   
ATOM   4123  C   ASP   255      29.364  24.807  30.456  0.00  0.00      A   
ATOM   4124  O   ASP   255      28.255  25.021  30.574  0.00  0.00      A   
ATOM   4125  N   SER   256      30.088  24.180  31.394  0.00  0.00      A   
ATOM   4126  H   SER   256      31.017  23.908  31.104  0.00  0.00      A   
ATOM   4127  CA  SER   256      29.584  23.694  32.685  0.00  0.00      A   
ATOM   4128  HA  SER   256      28.534  23.403  32.653  0.00  0.00      A   
ATOM   4129  CB  SER   256      30.410  22.493  33.174  0.00  0.00      A   
ATOM   4130  HB3 SER   256      29.942  22.304  34.140  0.00  0.00      A   
ATOM   4131  HB2 SER   256      31.485  22.594  33.324  0.00  0.00      A   
ATOM   4132  OG  SER   256      30.188  21.330  32.346  0.00  0.00      A   
ATOM   4133  HG  SER   256      30.389  21.616  31.452  0.00  0.00      A   
ATOM   4134  C   SER   256      29.567  24.795  33.782  0.00  0.00      A   
ATOM   4135  O   SER   256      28.610  24.981  34.571  0.00  0.00      A   
ATOM   4136  N   ARG   257      30.597  25.645  33.744  0.00  0.00      A   
ATOM   4137  H   ARG   257      31.269  25.441  33.019  0.00  0.00      A   
ATOM   4138  CA  ARG   257      30.784  26.886  34.581  0.00  0.00      A   
ATOM   4139  HA  ARG   257      30.789  26.486  35.595  0.00  0.00      A   
ATOM   4140  CB  ARG   257      32.161  27.688  34.349  0.00  0.00      A   
ATOM   4141  HB3 ARG   257      32.355  28.383  35.165  0.00  0.00      A   
ATOM   4142  HB2 ARG   257      32.169  28.300  33.446  0.00  0.00      A   
ATOM   4143  CG  ARG   257      33.339  26.782  34.185  0.00  0.00      A   
ATOM   4144  HG3 ARG   257      33.242  26.119  33.325  0.00  0.00      A   
ATOM   4145  HG2 ARG   257      33.568  26.193  35.074  0.00  0.00      A   
ATOM   4146  CD  ARG   257      34.579  27.567  33.759  0.00  0.00      A   
ATOM   4147  HD3 ARG   257      34.898  28.247  34.549  0.00  0.00      A   
ATOM   4148  HD2 ARG   257      34.293  28.163  32.892  0.00  0.00      A   
ATOM   4149  NE  ARG   257      35.698  26.640  33.402  0.00  0.00      A   
ATOM   4150  HE  ARG   257      35.565  25.672  33.658  0.00  0.00      A   
ATOM   4151  CZ  ARG   257      36.695  26.879  32.528  0.00  0.00      A   
ATOM   4152  NH1 ARG   257      37.363  25.903  31.942  0.00  0.00      A   
ATOM   4153 HH11 ARG   257      37.050  24.943  31.917  0.00  0.00      A   
ATOM   4154 HH12 ARG   257      38.219  26.120  31.453  0.00  0.00      A   
ATOM   4155  NH2 ARG   257      37.063  28.117  32.186  0.00  0.00      A   
ATOM   4156 HH21 ARG   257      36.514  28.890  32.536  0.00  0.00      A   
ATOM   4157 HH22 ARG   257      37.773  28.195  31.472  0.00  0.00      A   
ATOM   4158  C   ARG   257      29.680  27.966  34.502  0.00  0.00      A   
ATOM   4159  O   ARG   257      29.070  28.045  33.429  0.00  0.00      A   
ATOM   4160  N   PRO   258      29.332  28.697  35.611  0.00  0.00      A   
ATOM   4161  CD  PRO   258      29.627  28.408  37.014  0.00  0.00      A   
ATOM   4162  HD3 PRO   258      29.853  27.355  37.182  0.00  0.00      A   
ATOM   4163  HD2 PRO   258      30.489  28.949  37.404  0.00  0.00      A   
ATOM   4164  CG  PRO   258      28.441  28.859  37.917  0.00  0.00      A   
ATOM   4165  HG3 PRO   258      27.623  28.140  37.956  0.00  0.00      A   
ATOM   4166  HG2 PRO   258      28.849  29.020  38.915  0.00  0.00      A   
ATOM   4167  CB  PRO   258      27.953  30.026  37.052  0.00  0.00      A   
ATOM   4168  HB3 PRO   258      26.886  30.206  37.182  0.00  0.00      A   
ATOM   4169  HB2 PRO   258      28.631  30.846  37.288  0.00  0.00      A   
ATOM   4170  CA  PRO   258      28.212  29.593  35.638  0.00  0.00      A   
ATOM   4171  HA  PRO   258      27.321  29.009  35.405  0.00  0.00      A   
ATOM   4172  C   PRO   258      28.428  30.807  34.651  0.00  0.00      A   
ATOM   4173  O   PRO   258      29.471  30.920  33.998  0.00  0.00      A   
ATOM   4174  N   LYS   259      27.382  31.633  34.479  0.00  0.00      A   
ATOM   4175  H   LYS   259      26.486  31.492  34.923  0.00  0.00      A   
ATOM   4176  CA  LYS   259      27.483  32.860  33.767  0.00  0.00      A   
ATOM   4177  HA  LYS   259      28.393  33.095  33.216  0.00  0.00      A   
ATOM   4178  CB  LYS   259      26.203  32.903  32.926  0.00  0.00      A   
ATOM   4179  HB3 LYS   259      26.155  33.862  32.410  0.00  0.00      A   
ATOM   4180  HB2 LYS   259      25.309  32.963  33.546  0.00  0.00      A   
ATOM   4181  CG  LYS   259      26.180  31.756  31.914  0.00  0.00      A   
ATOM   4182  HG3 LYS   259      25.265  31.808  31.322  0.00  0.00      A   
ATOM   4183  HG2 LYS   259      26.442  30.833  32.430  0.00  0.00      A   
ATOM   4184  CD  LYS   259      27.297  32.015  30.856  0.00  0.00      A   
ATOM   4185  HD3 LYS   259      28.246  32.151  31.375  0.00  0.00      A   
ATOM   4186  HD2 LYS   259      26.961  32.879  30.282  0.00  0.00      A   
ATOM   4187  CE  LYS   259      27.599  30.771  30.031  0.00  0.00      A   
ATOM   4188  HE3 LYS   259      26.709  30.352  29.561  0.00  0.00      A   
ATOM   4189  HE2 LYS   259      27.920  29.921  30.632  0.00  0.00      A   
ATOM   4190  NZ  LYS   259      28.565  31.138  28.988  0.00  0.00      A   
ATOM   4191  HZ1 LYS   259      29.398  31.500  29.430  0.00  0.00      A   
ATOM   4192  HZ2 LYS   259      28.692  30.291  28.452  0.00  0.00      A   
ATOM   4193  HZ3 LYS   259      28.149  31.794  28.342  0.00  0.00      A   
ATOM   4194  C   LYS   259      27.444  33.993  34.816  0.00  0.00      A   
ATOM   4195  O   LYS   259      26.806  33.748  35.870  0.00  0.00      A   
ATOM   4196  N   PHE   260      28.148  35.099  34.613  0.00  0.00      A   
ATOM   4197  H   PHE   260      28.712  35.171  33.778  0.00  0.00      A   
ATOM   4198  CA  PHE   260      28.211  36.158  35.615  0.00  0.00      A   
ATOM   4199  HA  PHE   260      28.693  35.735  36.497  0.00  0.00      A   
ATOM   4200  CB  PHE   260      29.086  37.324  35.145  0.00  0.00      A   
ATOM   4201  HB3 PHE   260      28.952  38.156  35.836  0.00  0.00      A   
ATOM   4202  HB2 PHE   260      28.776  37.649  34.153  0.00  0.00      A   
ATOM   4203  CG  PHE   260      30.559  36.975  35.145  0.00  0.00      A   
ATOM   4204  CD1 PHE   260      31.194  36.688  36.368  0.00  0.00      A   
ATOM   4205  HD1 PHE   260      30.642  36.744  37.296  0.00  0.00      A   
ATOM   4206  CE1 PHE   260      32.551  36.333  36.393  0.00  0.00      A   
ATOM   4207  HE1 PHE   260      33.033  36.110  37.333  0.00  0.00      A   
ATOM   4208  CZ  PHE   260      33.281  36.276  35.195  0.00  0.00      A   
ATOM   4209  HZ  PHE   260      34.327  36.015  35.223  0.00  0.00      A   
ATOM   4210  CE2 PHE   260      32.654  36.567  33.970  0.00  0.00      A   
ATOM   4211  HE2 PHE   260      33.222  36.522  33.050  0.00  0.00      A   
ATOM   4212  CD2 PHE   260      31.293  36.920  33.944  0.00  0.00      A   
ATOM   4213  HD2 PHE   260      30.817  37.144  33.000  0.00  0.00      A   
ATOM   4214  C   PHE   260      26.826  36.586  36.101  0.00  0.00      A   
ATOM   4215  O   PHE   260      26.671  36.762  37.305  0.00  0.00      A   
ATOM   4216  N   ARG   261      25.812  36.682  35.219  0.00  0.00      A   
ATOM   4217  H   ARG   261      26.003  36.497  34.244  0.00  0.00      A   
ATOM   4218  CA  ARG   261      24.472  37.069  35.697  0.00  0.00      A   
ATOM   4219  HA  ARG   261      24.553  38.062  36.139  0.00  0.00      A   
ATOM   4220  CB  ARG   261      23.606  37.305  34.436  0.00  0.00      A   
ATOM   4221  HB3 ARG   261      24.080  38.128  33.901  0.00  0.00      A   
ATOM   4222  HB2 ARG   261      22.721  37.853  34.758  0.00  0.00      A   
ATOM   4223  CG  ARG   261      23.156  36.030  33.586  0.00  0.00      A   
ATOM   4224  HG3 ARG   261      22.353  35.475  34.072  0.00  0.00      A   
ATOM   4225  HG2 ARG   261      23.977  35.367  33.312  0.00  0.00      A   
ATOM   4226  CD  ARG   261      22.553  36.562  32.213  0.00  0.00      A   
ATOM   4227  HD3 ARG   261      21.666  37.189  32.307  0.00  0.00      A   
ATOM   4228  HD2 ARG   261      22.127  35.715  31.675  0.00  0.00      A   
ATOM   4229  NE  ARG   261      23.419  37.260  31.312  0.00  0.00      A   
ATOM   4230  HE  ARG   261      23.501  38.249  31.503  0.00  0.00      A   
ATOM   4231  CZ  ARG   261      24.139  36.834  30.315  0.00  0.00      A   
ATOM   4232  NH1 ARG   261      24.243  35.530  30.133  0.00  0.00      A   
ATOM   4233 HH11 ARG   261      23.539  34.888  30.471  0.00  0.00      A   
ATOM   4234 HH12 ARG   261      24.970  35.112  29.570  0.00  0.00      A   
ATOM   4235  NH2 ARG   261      25.027  37.582  29.687  0.00  0.00      A   
ATOM   4236 HH21 ARG   261      25.129  38.572  29.858  0.00  0.00      A   
ATOM   4237 HH22 ARG   261      25.661  37.002  29.155  0.00  0.00      A   
ATOM   4238  C   ARG   261      23.816  36.004  36.663  0.00  0.00      A   
ATOM   4239  O   ARG   261      23.357  36.467  37.705  0.00  0.00      A   
ATOM   4240  N   GLU   262      24.053  34.726  36.540  0.00  0.00      A   
ATOM   4241  H   GLU   262      24.523  34.405  35.705  0.00  0.00      A   
ATOM   4242  CA  GLU   262      23.573  33.695  37.463  0.00  0.00      A   
ATOM   4243  HA  GLU   262      22.502  33.863  37.583  0.00  0.00      A   
ATOM   4244  CB  GLU   262      23.650  32.302  36.859  0.00  0.00      A   
ATOM   4245  HB3 GLU   262      24.610  31.915  36.516  0.00  0.00      A   
ATOM   4246  HB2 GLU   262      23.049  32.308  35.949  0.00  0.00      A   
ATOM   4247  CG  GLU   262      23.206  31.185  37.835  0.00  0.00      A   
ATOM   4248  HG3 GLU   262      22.412  31.530  38.497  0.00  0.00      A   
ATOM   4249  HG2 GLU   262      24.112  30.922  38.381  0.00  0.00      A   
ATOM   4250  CD  GLU   262      22.845  29.909  37.102  0.00  0.00      A   
ATOM   4251  OE1 GLU   262      23.778  29.033  36.887  0.00  0.00      A   
ATOM   4252  OE2 GLU   262      21.659  29.770  36.691  0.00  0.00      A   
ATOM   4253  C   GLU   262      24.275  33.864  38.816  0.00  0.00      A   
ATOM   4254  O   GLU   262      23.676  33.847  39.887  0.00  0.00      A   
ATOM   4255  N   LEU   263      25.557  34.197  38.813  0.00  0.00      A   
ATOM   4256  H   LEU   263      26.075  34.347  37.959  0.00  0.00      A   
ATOM   4257  CA  LEU   263      26.393  34.413  40.012  0.00  0.00      A   
ATOM   4258  HA  LEU   263      26.298  33.559  40.682  0.00  0.00      A   
ATOM   4259  CB  LEU   263      27.848  34.445  39.635  0.00  0.00      A   
ATOM   4260  HB3 LEU   263      28.437  34.889  40.437  0.00  0.00      A   
ATOM   4261  HB2 LEU   263      28.054  35.128  38.811  0.00  0.00      A   
ATOM   4262  CG  LEU   263      28.462  33.103  39.205  0.00  0.00      A   
ATOM   4263  HG  LEU   263      27.689  32.662  38.576  0.00  0.00      A   
ATOM   4264  CD1 LEU   263      29.741  33.280  38.360  0.00  0.00      A   
ATOM   4265 HD11 LEU   263      30.235  32.308  38.351  0.00  0.00      A   
ATOM   4266 HD12 LEU   263      29.441  33.661  37.385  0.00  0.00      A   
ATOM   4267 HD13 LEU   263      30.397  34.033  38.797  0.00  0.00      A   
ATOM   4268  CD2 LEU   263      28.715  32.315  40.456  0.00  0.00      A   
ATOM   4269 HD21 LEU   263      29.206  31.366  40.241  0.00  0.00      A   
ATOM   4270 HD22 LEU   263      29.359  32.837  41.164  0.00  0.00      A   
ATOM   4271 HD23 LEU   263      27.821  32.021  41.007  0.00  0.00      A   
ATOM   4272  C   LEU   263      25.885  35.656  40.726  0.00  0.00      A   
ATOM   4273  O   LEU   263      25.992  35.732  41.952  0.00  0.00      A   
ATOM   4274  N   ILE   264      25.171  36.621  40.035  0.00  0.00      A   
ATOM   4275  H   ILE   264      25.214  36.573  39.028  0.00  0.00      A   
ATOM   4276  CA  ILE   264      24.522  37.736  40.647  0.00  0.00      A   
ATOM   4277  HA  ILE   264      25.241  38.219  41.309  0.00  0.00      A   
ATOM   4278  CB  ILE   264      24.087  38.918  39.699  0.00  0.00      A   
ATOM   4279  HB  ILE   264      23.343  38.538  38.999  0.00  0.00      A   
ATOM   4280  CG2 ILE   264      23.508  40.132  40.454  0.00  0.00      A   
ATOM   4281 HG21 ILE   264      22.843  39.735  41.221  0.00  0.00      A   
ATOM   4282 HG22 ILE   264      24.297  40.659  40.992  0.00  0.00      A   
ATOM   4283 HG23 ILE   264      23.011  40.861  39.813  0.00  0.00      A   
ATOM   4284  CG1 ILE   264      25.270  39.516  38.900  0.00  0.00      A   
ATOM   4285 HG13 ILE   264      25.856  38.743  38.404  0.00  0.00      A   
ATOM   4286 HG12 ILE   264      26.028  39.957  39.548  0.00  0.00      A   
ATOM   4287  CD1 ILE   264      24.885  40.410  37.761  0.00  0.00      A   
ATOM   4288 HD11 ILE   264      24.510  41.397  38.034  0.00  0.00      A   
ATOM   4289 HD12 ILE   264      25.789  40.730  37.244  0.00  0.00      A   
ATOM   4290 HD13 ILE   264      24.210  39.917  37.061  0.00  0.00      A   
ATOM   4291  C   ILE   264      23.308  37.262  41.468  0.00  0.00      A   
ATOM   4292  O   ILE   264      23.208  37.473  42.720  0.00  0.00      A   
ATOM   4293  N   ILE   265      22.367  36.574  40.769  0.00  0.00      A   
ATOM   4294  H   ILE   265      22.606  36.386  39.806  0.00  0.00      A   
ATOM   4295  CA  ILE   265      21.106  35.932  41.295  0.00  0.00      A   
ATOM   4296  HA  ILE   265      20.333  36.609  41.658  0.00  0.00      A   
ATOM   4297  CB  ILE   265      20.349  35.218  40.042  0.00  0.00      A   
ATOM   4298  HB  ILE   265      21.032  34.448  39.685  0.00  0.00      A   
ATOM   4299  CG2 ILE   265      19.087  34.500  40.518  0.00  0.00      A   
ATOM   4300 HG21 ILE   265      18.346  35.171  40.951  0.00  0.00      A   
ATOM   4301 HG22 ILE   265      18.648  34.044  39.631  0.00  0.00      A   
ATOM   4302 HG23 ILE   265      19.348  33.752  41.267  0.00  0.00      A   
ATOM   4303  CG1 ILE   265      19.819  36.182  38.948  0.00  0.00      A   
ATOM   4304 HG13 ILE   265      20.551  36.981  38.836  0.00  0.00      A   
ATOM   4305 HG12 ILE   265      18.825  36.559  39.192  0.00  0.00      A   
ATOM   4306  CD1 ILE   265      19.738  35.611  37.611  0.00  0.00      A   
ATOM   4307 HD11 ILE   265      19.025  34.788  37.559  0.00  0.00      A   
ATOM   4308 HD12 ILE   265      19.467  36.400  36.910  0.00  0.00      A   
ATOM   4309 HD13 ILE   265      20.725  35.257  37.313  0.00  0.00      A   
ATOM   4310  C   ILE   265      21.354  34.994  42.489  0.00  0.00      A   
ATOM   4311  O   ILE   265      20.617  35.107  43.442  0.00  0.00      A   
ATOM   4312  N   GLU   266      22.390  34.111  42.430  0.00  0.00      A   
ATOM   4313  H   GLU   266      23.027  34.110  41.646  0.00  0.00      A   
ATOM   4314  CA  GLU   266      22.789  33.234  43.533  0.00  0.00      A   
ATOM   4315  HA  GLU   266      21.953  32.637  43.898  0.00  0.00      A   
ATOM   4316  CB  GLU   266      23.914  32.311  43.007  0.00  0.00      A   
ATOM   4317  HB3 GLU   266      24.404  31.775  43.820  0.00  0.00      A   
ATOM   4318  HB2 GLU   266      24.642  32.866  42.416  0.00  0.00      A   
ATOM   4319  CG  GLU   266      23.349  31.216  42.064  0.00  0.00      A   
ATOM   4320  HG3 GLU   266      24.136  30.496  41.840  0.00  0.00      A   
ATOM   4321  HG2 GLU   266      23.055  31.769  41.172  0.00  0.00      A   
ATOM   4322  CD  GLU   266      22.115  30.451  42.675  0.00  0.00      A   
ATOM   4323  OE1 GLU   266      21.104  30.504  41.979  0.00  0.00      A   
ATOM   4324  OE2 GLU   266      22.098  30.153  43.893  0.00  0.00      A   
ATOM   4325  C   GLU   266      23.456  33.956  44.749  0.00  0.00      A   
ATOM   4326  O   GLU   266      23.136  33.733  45.895  0.00  0.00      A   
ATOM   4327  N   PHE   267      24.440  34.878  44.496  0.00  0.00      A   
ATOM   4328  H   PHE   267      24.812  34.859  43.557  0.00  0.00      A   
ATOM   4329  CA  PHE   267      25.176  35.443  45.594  0.00  0.00      A   
ATOM   4330  HA  PHE   267      25.193  34.758  46.442  0.00  0.00      A   
ATOM   4331  CB  PHE   267      26.581  35.993  45.202  0.00  0.00      A   
ATOM   4332  HB3 PHE   267      26.879  36.914  45.704  0.00  0.00      A   
ATOM   4333  HB2 PHE   267      26.629  36.436  44.207  0.00  0.00      A   
ATOM   4334  CG  PHE   267      27.645  34.882  45.396  0.00  0.00      A   
ATOM   4335  CD1 PHE   267      28.094  34.693  46.705  0.00  0.00      A   
ATOM   4336  HD1 PHE   267      27.575  35.129  47.546  0.00  0.00      A   
ATOM   4337  CE1 PHE   267      29.065  33.722  46.934  0.00  0.00      A   
ATOM   4338  HE1 PHE   267      29.459  33.515  47.919  0.00  0.00      A   
ATOM   4339  CZ  PHE   267      29.685  33.090  45.811  0.00  0.00      A   
ATOM   4340  HZ  PHE   267      30.455  32.355  45.990  0.00  0.00      A   
ATOM   4341  CE2 PHE   267      29.318  33.352  44.499  0.00  0.00      A   
ATOM   4342  HE2 PHE   267      29.610  32.838  43.595  0.00  0.00      A   
ATOM   4343  CD2 PHE   267      28.239  34.204  44.277  0.00  0.00      A   
ATOM   4344  HD2 PHE   267      27.936  34.381  43.256  0.00  0.00      A   
ATOM   4345  C   PHE   267      24.298  36.588  46.251  0.00  0.00      A   
ATOM   4346  O   PHE   267      24.568  36.905  47.419  0.00  0.00      A   
ATOM   4347  N   SER   268      23.301  37.143  45.601  0.00  0.00      A   
ATOM   4348  H   SER   268      23.277  36.909  44.619  0.00  0.00      A   
ATOM   4349  CA  SER   268      22.291  38.036  46.103  0.00  0.00      A   
ATOM   4350  HA  SER   268      22.790  38.663  46.841  0.00  0.00      A   
ATOM   4351  CB  SER   268      21.459  38.866  45.114  0.00  0.00      A   
ATOM   4352  HB3 SER   268      21.045  39.691  45.695  0.00  0.00      A   
ATOM   4353  HB2 SER   268      20.633  38.311  44.669  0.00  0.00      A   
ATOM   4354  OG  SER   268      22.243  39.479  44.104  0.00  0.00      A   
ATOM   4355  HG  SER   268      22.425  38.797  43.454  0.00  0.00      A   
ATOM   4356  C   SER   268      21.252  37.266  46.961  0.00  0.00      A   
ATOM   4357  O   SER   268      20.669  37.705  47.960  0.00  0.00      A   
ATOM   4358  N   LYS   269      20.918  36.044  46.480  0.00  0.00      A   
ATOM   4359  H   LYS   269      21.268  35.719  45.590  0.00  0.00      A   
ATOM   4360  CA  LYS   269      20.167  35.062  47.257  0.00  0.00      A   
ATOM   4361  HA  LYS   269      19.223  35.588  47.399  0.00  0.00      A   
ATOM   4362  CB  LYS   269      19.856  33.770  46.518  0.00  0.00      A   
ATOM   4363  HB3 LYS   269      20.695  33.089  46.660  0.00  0.00      A   
ATOM   4364  HB2 LYS   269      19.899  33.946  45.443  0.00  0.00      A   
ATOM   4365  CG  LYS   269      18.540  33.068  46.943  0.00  0.00      A   
ATOM   4366  HG3 LYS   269      17.801  33.856  46.795  0.00  0.00      A   
ATOM   4367  HG2 LYS   269      18.555  32.774  47.993  0.00  0.00      A   
ATOM   4368  CD  LYS   269      18.326  31.735  46.292  0.00  0.00      A   
ATOM   4369  HD3 LYS   269      17.351  31.426  46.669  0.00  0.00      A   
ATOM   4370  HD2 LYS   269      19.106  31.043  46.609  0.00  0.00      A   
ATOM   4371  CE  LYS   269      18.345  31.662  44.726  0.00  0.00      A   
ATOM   4372  HE3 LYS   269      18.479  32.640  44.264  0.00  0.00      A   
ATOM   4373  HE2 LYS   269      17.335  31.512  44.343  0.00  0.00      A   
ATOM   4374  NZ  LYS   269      19.308  30.683  44.124  0.00  0.00      A   
ATOM   4375  HZ1 LYS   269      19.239  30.770  43.120  0.00  0.00      A   
ATOM   4376  HZ2 LYS   269      20.238  30.908  44.448  0.00  0.00      A   
ATOM   4377  HZ3 LYS   269      19.108  29.737  44.415  0.00  0.00      A   
ATOM   4378  C   LYS   269      20.742  34.704  48.587  0.00  0.00      A   
ATOM   4379  O   LYS   269      19.916  34.439  49.456  0.00  0.00      A   
ATOM   4380  N   MET   270      22.047  34.549  48.756  0.00  0.00      A   
ATOM   4381  H   MET   270      22.714  34.822  48.049  0.00  0.00      A   
ATOM   4382  CA  MET   270      22.722  34.257  49.987  0.00  0.00      A   
ATOM   4383  HA  MET   270      22.175  33.497  50.544  0.00  0.00      A   
ATOM   4384  CB  MET   270      24.194  33.798  49.834  0.00  0.00      A   
ATOM   4385  HB3 MET   270      24.557  33.741  50.860  0.00  0.00      A   
ATOM   4386  HB2 MET   270      24.882  34.494  49.353  0.00  0.00      A   
ATOM   4387  CG  MET   270      24.238  32.403  49.136  0.00  0.00      A   
ATOM   4388  HG3 MET   270      23.919  32.464  48.096  0.00  0.00      A   
ATOM   4389  HG2 MET   270      23.541  31.743  49.652  0.00  0.00      A   
ATOM   4390  SD  MET   270      25.848  31.690  48.917  0.00  0.00      A   
ATOM   4391  CE  MET   270      25.535  30.363  47.695  0.00  0.00      A   
ATOM   4392  HE1 MET   270      24.603  29.888  48.003  0.00  0.00      A   
ATOM   4393  HE2 MET   270      25.212  30.730  46.721  0.00  0.00      A   
ATOM   4394  HE3 MET   270      26.367  29.685  47.504  0.00  0.00      A   
ATOM   4395  C   MET   270      22.749  35.535  50.843  0.00  0.00      A   
ATOM   4396  O   MET   270      22.559  35.401  52.109  0.00  0.00      A   
ATOM   4397  N   ALA   271      23.110  36.693  50.265  0.00  0.00      A   
ATOM   4398  H   ALA   271      23.242  36.729  49.264  0.00  0.00      A   
ATOM   4399  CA  ALA   271      23.456  37.878  50.950  0.00  0.00      A   
ATOM   4400  HA  ALA   271      24.158  37.636  51.748  0.00  0.00      A   
ATOM   4401  CB  ALA   271      24.097  38.796  49.899  0.00  0.00      A   
ATOM   4402  HB1 ALA   271      23.276  39.025  49.219  0.00  0.00      A   
ATOM   4403  HB2 ALA   271      24.586  39.615  50.425  0.00  0.00      A   
ATOM   4404  HB3 ALA   271      24.919  38.359  49.333  0.00  0.00      A   
ATOM   4405  C   ALA   271      22.228  38.470  51.686  0.00  0.00      A   
ATOM   4406  O   ALA   271      22.450  39.121  52.727  0.00  0.00      A   
ATOM   4407  N   ARG   272      20.977  38.166  51.290  0.00  0.00      A   
ATOM   4408  H   ARG   272      20.895  37.776  50.361  0.00  0.00      A   
ATOM   4409  CA  ARG   272      19.758  38.620  52.088  0.00  0.00      A   
ATOM   4410  HA  ARG   272      20.122  39.558  52.508  0.00  0.00      A   
ATOM   4411  CB  ARG   272      18.566  38.776  51.116  0.00  0.00      A   
ATOM   4412  HB3 ARG   272      18.733  39.602  50.425  0.00  0.00      A   
ATOM   4413  HB2 ARG   272      17.630  38.965  51.641  0.00  0.00      A   
ATOM   4414  CG  ARG   272      18.207  37.502  50.269  0.00  0.00      A   
ATOM   4415  HG3 ARG   272      18.080  36.623  50.901  0.00  0.00      A   
ATOM   4416  HG2 ARG   272      19.024  37.108  49.666  0.00  0.00      A   
ATOM   4417  CD  ARG   272      16.881  37.788  49.625  0.00  0.00      A   
ATOM   4418  HD3 ARG   272      16.650  38.842  49.470  0.00  0.00      A   
ATOM   4419  HD2 ARG   272      16.070  37.500  50.294  0.00  0.00      A   
ATOM   4420  NE  ARG   272      16.766  37.094  48.350  0.00  0.00      A   
ATOM   4421  HE  ARG   272      16.414  36.148  48.378  0.00  0.00      A   
ATOM   4422  CZ  ARG   272      17.025  37.635  47.159  0.00  0.00      A   
ATOM   4423  NH1 ARG   272      16.604  37.001  46.131  0.00  0.00      A   
ATOM   4424 HH11 ARG   272      16.463  36.004  46.208  0.00  0.00      A   
ATOM   4425 HH12 ARG   272      16.710  37.316  45.177  0.00  0.00      A   
ATOM   4426  NH2 ARG   272      17.574  38.823  46.956  0.00  0.00      A   
ATOM   4427 HH21 ARG   272      17.881  39.388  47.735  0.00  0.00      A   
ATOM   4428 HH22 ARG   272      17.639  39.203  46.023  0.00  0.00      A   
ATOM   4429  C   ARG   272      19.464  37.800  53.333  0.00  0.00      A   
ATOM   4430  O   ARG   272      18.490  38.056  54.051  0.00  0.00      A   
ATOM   4431  N   ASP   273      20.277  36.754  53.582  0.00  0.00      A   
ATOM   4432  H   ASP   273      20.979  36.421  52.937  0.00  0.00      A   
ATOM   4433  CA  ASP   273      20.304  36.028  54.855  0.00  0.00      A   
ATOM   4434  HA  ASP   273      20.084  36.748  55.644  0.00  0.00      A   
ATOM   4435  CB  ASP   273      19.175  34.955  54.998  0.00  0.00      A   
ATOM   4436  HB3 ASP   273      19.378  34.272  54.173  0.00  0.00      A   
ATOM   4437  HB2 ASP   273      18.183  35.406  54.976  0.00  0.00      A   
ATOM   4438  CG  ASP   273      19.178  34.186  56.338  0.00  0.00      A   
ATOM   4439  OD1 ASP   273      18.509  33.143  56.367  0.00  0.00      A   
ATOM   4440  OD2 ASP   273      19.791  34.669  57.344  0.00  0.00      A   
ATOM   4441  C   ASP   273      21.728  35.490  55.092  0.00  0.00      A   
ATOM   4442  O   ASP   273      21.951  34.274  54.991  0.00  0.00      A   
ATOM   4443  N   PRO   274      22.735  36.391  55.282  0.00  0.00      A   
ATOM   4444  CD  PRO   274      22.661  37.752  55.644  0.00  0.00      A   
ATOM   4445  HD3 PRO   274      22.391  38.337  54.765  0.00  0.00      A   
ATOM   4446  HD2 PRO   274      21.927  37.942  56.428  0.00  0.00      A   
ATOM   4447  CG  PRO   274      23.998  38.128  56.123  0.00  0.00      A   
ATOM   4448  HG3 PRO   274      24.248  39.175  55.952  0.00  0.00      A   
ATOM   4449  HG2 PRO   274      24.149  37.850  57.166  0.00  0.00      A   
ATOM   4450  CB  PRO   274      24.884  37.340  55.215  0.00  0.00      A   
ATOM   4451  HB3 PRO   274      25.023  37.869  54.272  0.00  0.00      A   
ATOM   4452  HB2 PRO   274      25.869  37.255  55.673  0.00  0.00      A   
ATOM   4453  CA  PRO   274      24.074  36.060  55.038  0.00  0.00      A   
ATOM   4454  HA  PRO   274      24.141  35.637  54.035  0.00  0.00      A   
ATOM   4455  C   PRO   274      24.585  35.034  56.020  0.00  0.00      A   
ATOM   4456  O   PRO   274      25.354  34.161  55.608  0.00  0.00      A   
ATOM   4457  N   GLN   275      24.171  35.070  57.291  0.00  0.00      A   
ATOM   4458  H   GLN   275      23.421  35.626  57.677  0.00  0.00      A   
ATOM   4459  CA  GLN   275      24.689  34.155  58.352  0.00  0.00      A   
ATOM   4460  HA  GLN   275      25.767  34.060  58.224  0.00  0.00      A   
ATOM   4461  CB  GLN   275      24.502  34.836  59.707  0.00  0.00      A   
ATOM   4462  HB3 GLN   275      24.843  34.178  60.507  0.00  0.00      A   
ATOM   4463  HB2 GLN   275      23.424  34.929  59.841  0.00  0.00      A   
ATOM   4464  CG  GLN   275      25.190  36.155  59.940  0.00  0.00      A   
ATOM   4465  HG3 GLN   275      25.120  36.793  59.058  0.00  0.00      A   
ATOM   4466  HG2 GLN   275      26.254  36.062  60.156  0.00  0.00      A   
ATOM   4467  CD  GLN   275      24.633  37.070  61.052  0.00  0.00      A   
ATOM   4468  OE1 GLN   275      23.638  36.753  61.633  0.00  0.00      A   
ATOM   4469  NE2 GLN   275      25.202  38.196  61.246  0.00  0.00      A   
ATOM   4470 HE21 GLN   275      24.805  38.906  61.845  0.00  0.00      A   
ATOM   4471 HE22 GLN   275      25.948  38.464  60.620  0.00  0.00      A   
ATOM   4472  C   GLN   275      24.051  32.772  58.292  0.00  0.00      A   
ATOM   4473  O   GLN   275      24.404  31.873  59.007  0.00  0.00      A   
ATOM   4474  N   ARG   276      23.226  32.577  57.277  0.00  0.00      A   
ATOM   4475  H   ARG   276      22.996  33.365  56.689  0.00  0.00      A   
ATOM   4476  CA  ARG   276      22.750  31.251  56.869  0.00  0.00      A   
ATOM   4477  HA  ARG   276      22.570  30.663  57.769  0.00  0.00      A   
ATOM   4478  CB  ARG   276      21.464  31.332  56.057  0.00  0.00      A   
ATOM   4479  HB3 ARG   276      21.602  31.776  55.071  0.00  0.00      A   
ATOM   4480  HB2 ARG   276      20.707  31.959  56.529  0.00  0.00      A   
ATOM   4481  CG  ARG   276      20.788  30.020  55.980  0.00  0.00      A   
ATOM   4482  HG3 ARG   276      20.216  29.903  56.900  0.00  0.00      A   
ATOM   4483  HG2 ARG   276      21.555  29.257  55.850  0.00  0.00      A   
ATOM   4484  CD  ARG   276      19.776  29.918  54.802  0.00  0.00      A   
ATOM   4485  HD3 ARG   276      19.351  28.917  54.736  0.00  0.00      A   
ATOM   4486  HD2 ARG   276      20.301  30.070  53.859  0.00  0.00      A   
ATOM   4487  NE  ARG   276      18.690  30.974  54.867  0.00  0.00      A   
ATOM   4488  HE  ARG   276      18.815  31.690  55.568  0.00  0.00      A   
ATOM   4489  CZ  ARG   276      17.606  31.022  54.099  0.00  0.00      A   
ATOM   4490  NH1 ARG   276      16.770  31.998  54.299  0.00  0.00      A   
ATOM   4491 HH11 ARG   276      16.810  32.584  55.121  0.00  0.00      A   
ATOM   4492 HH12 ARG   276      15.916  32.035  53.762  0.00  0.00      A   
ATOM   4493  NH2 ARG   276      17.391  30.153  53.128  0.00  0.00      A   
ATOM   4494 HH21 ARG   276      18.073  29.422  52.985  0.00  0.00      A   
ATOM   4495 HH22 ARG   276      16.629  30.347  52.494  0.00  0.00      A   
ATOM   4496  C   ARG   276      23.809  30.484  56.086  0.00  0.00      A   
ATOM   4497  O   ARG   276      24.236  29.383  56.457  0.00  0.00      A   
ATOM   4498  N   TYR   277      24.557  31.181  55.193  0.00  0.00      A   
ATOM   4499  H   TYR   277      24.365  32.161  55.040  0.00  0.00      A   
ATOM   4500  CA  TYR   277      25.545  30.519  54.254  0.00  0.00      A   
ATOM   4501  HA  TYR   277      25.326  29.452  54.299  0.00  0.00      A   
ATOM   4502  CB  TYR   277      25.227  31.161  52.873  0.00  0.00      A   
ATOM   4503  HB3 TYR   277      25.931  30.676  52.197  0.00  0.00      A   
ATOM   4504  HB2 TYR   277      25.493  32.218  52.857  0.00  0.00      A   
ATOM   4505  CG  TYR   277      23.797  31.017  52.364  0.00  0.00      A   
ATOM   4506  CD1 TYR   277      23.362  29.871  51.668  0.00  0.00      A   
ATOM   4507  HD1 TYR   277      24.126  29.172  51.360  0.00  0.00      A   
ATOM   4508  CE1 TYR   277      22.058  29.766  51.122  0.00  0.00      A   
ATOM   4509  HE1 TYR   277      21.849  28.891  50.525  0.00  0.00      A   
ATOM   4510  CZ  TYR   277      21.174  30.792  51.398  0.00  0.00      A   
ATOM   4511  OH  TYR   277      19.923  30.771  50.857  0.00  0.00      A   
ATOM   4512  HH  TYR   277      19.709  30.078  50.227  0.00  0.00      A   
ATOM   4513  CE2 TYR   277      21.540  31.888  52.210  0.00  0.00      A   
ATOM   4514  HE2 TYR   277      20.750  32.605  52.375  0.00  0.00      A   
ATOM   4515  CD2 TYR   277      22.867  31.961  52.697  0.00  0.00      A   
ATOM   4516  HD2 TYR   277      23.172  32.703  53.419  0.00  0.00      A   
ATOM   4517  C   TYR   277      26.997  30.623  54.644  0.00  0.00      A   
ATOM   4518  O   TYR   277      27.834  29.829  54.215  0.00  0.00      A   
ATOM   4519  N   LEU   278      27.308  31.473  55.648  0.00  0.00      A   
ATOM   4520  H   LEU   278      26.520  31.977  56.030  0.00  0.00      A   
ATOM   4521  CA  LEU   278      28.685  31.731  56.115  0.00  0.00      A   
ATOM   4522  HA  LEU   278      29.356  30.955  55.746  0.00  0.00      A   
ATOM   4523  CB  LEU   278      29.193  33.056  55.633  0.00  0.00      A   
ATOM   4524  HB3 LEU   278      30.057  33.338  56.234  0.00  0.00      A   
ATOM   4525  HB2 LEU   278      28.412  33.795  55.815  0.00  0.00      A   
ATOM   4526  CG  LEU   278      29.533  33.295  54.140  0.00  0.00      A   
ATOM   4527  HG  LEU   278      28.608  33.378  53.570  0.00  0.00      A   
ATOM   4528  CD1 LEU   278      30.142  34.670  53.960  0.00  0.00      A   
ATOM   4529 HD11 LEU   278      31.099  34.878  54.439  0.00  0.00      A   
ATOM   4530 HD12 LEU   278      30.304  34.787  52.889  0.00  0.00      A   
ATOM   4531 HD13 LEU   278      29.360  35.365  54.268  0.00  0.00      A   
ATOM   4532  CD2 LEU   278      30.499  32.182  53.707  0.00  0.00      A   
ATOM   4533 HD21 LEU   278      31.396  32.183  54.326  0.00  0.00      A   
ATOM   4534 HD22 LEU   278      30.077  31.186  53.838  0.00  0.00      A   
ATOM   4535 HD23 LEU   278      30.699  32.189  52.636  0.00  0.00      A   
ATOM   4536  C   LEU   278      28.635  31.602  57.722  0.00  0.00      A   
ATOM   4537  O   LEU   278      27.810  32.284  58.375  0.00  0.00      A   
ATOM   4538  N   VAL   279      29.441  30.666  58.233  0.00  0.00      A   
ATOM   4539  H   VAL   279      30.014  30.110  57.614  0.00  0.00      A   
ATOM   4540  CA  VAL   279      29.524  30.378  59.677  0.00  0.00      A   
ATOM   4541  HA  VAL   279      28.669  30.858  60.152  0.00  0.00      A   
ATOM   4542  CB  VAL   279      29.379  28.799  59.838  0.00  0.00      A   
ATOM   4543  HB  VAL   279      28.531  28.442  59.254  0.00  0.00      A   
ATOM   4544  CG1 VAL   279      30.545  27.866  59.279  0.00  0.00      A   
ATOM   4545 HG11 VAL   279      30.260  26.815  59.251  0.00  0.00      A   
ATOM   4546 HG12 VAL   279      30.915  28.270  58.337  0.00  0.00      A   
ATOM   4547 HG13 VAL   279      31.380  27.968  59.973  0.00  0.00      A   
ATOM   4548  CG2 VAL   279      28.997  28.370  61.252  0.00  0.00      A   
ATOM   4549 HG21 VAL   279      28.719  27.324  61.387  0.00  0.00      A   
ATOM   4550 HG22 VAL   279      29.865  28.714  61.814  0.00  0.00      A   
ATOM   4551 HG23 VAL   279      28.052  28.878  61.438  0.00  0.00      A   
ATOM   4552  C   VAL   279      30.799  31.004  60.211  0.00  0.00      A   
ATOM   4553  O   VAL   279      31.915  30.469  60.189  0.00  0.00      A   
ATOM   4554  N   ILE   280      30.619  32.190  60.795  0.00  0.00      A   
ATOM   4555  H   ILE   280      29.671  32.454  61.022  0.00  0.00      A   
ATOM   4556  CA  ILE   280      31.686  33.108  61.257  0.00  0.00      A   
ATOM   4557  HA  ILE   280      32.669  32.696  61.029  0.00  0.00      A   
ATOM   4558  CB  ILE   280      31.536  34.516  60.539  0.00  0.00      A   
ATOM   4559  HB  ILE   280      30.494  34.767  60.341  0.00  0.00      A   
ATOM   4560  CG2 ILE   280      32.104  35.789  61.295  0.00  0.00      A   
ATOM   4561 HG21 ILE   280      31.880  36.705  60.748  0.00  0.00      A   
ATOM   4562 HG22 ILE   280      31.792  35.899  62.334  0.00  0.00      A   
ATOM   4563 HG23 ILE   280      33.188  35.694  61.230  0.00  0.00      A   
ATOM   4564  CG1 ILE   280      32.174  34.311  59.159  0.00  0.00      A   
ATOM   4565 HG13 ILE   280      31.682  33.472  58.665  0.00  0.00      A   
ATOM   4566 HG12 ILE   280      33.246  34.119  59.200  0.00  0.00      A   
ATOM   4567  CD1 ILE   280      32.027  35.472  58.142  0.00  0.00      A   
ATOM   4568 HD11 ILE   280      30.984  35.551  57.837  0.00  0.00      A   
ATOM   4569 HD12 ILE   280      32.435  36.400  58.542  0.00  0.00      A   
ATOM   4570 HD13 ILE   280      32.531  35.192  57.217  0.00  0.00      A   
ATOM   4571  C   ILE   280      31.634  33.160  62.786  0.00  0.00      A   
ATOM   4572  O   ILE   280      30.468  33.207  63.220  0.00  0.00      A   
ATOM   4573  N   GLN   281      32.751  33.146  63.542  0.00  0.00      A   
ATOM   4574  H   GLN   281      33.625  33.046  63.047  0.00  0.00      A   
ATOM   4575  CA  GLN   281      32.813  33.366  64.959  0.00  0.00      A   
ATOM   4576  HA  GLN   281      32.055  32.741  65.431  0.00  0.00      A   
ATOM   4577  CB  GLN   281      34.154  32.942  65.585  0.00  0.00      A   
ATOM   4578  HB3 GLN   281      34.936  33.654  65.321  0.00  0.00      A   
ATOM   4579  HB2 GLN   281      34.413  31.984  65.133  0.00  0.00      A   
ATOM   4580  CG  GLN   281      34.064  32.851  67.146  0.00  0.00      A   
ATOM   4581  HG3 GLN   281      33.608  33.772  67.510  0.00  0.00      A   
ATOM   4582  HG2 GLN   281      35.072  32.782  67.554  0.00  0.00      A   
ATOM   4583  CD  GLN   281      33.326  31.592  67.600  0.00  0.00      A   
ATOM   4584  OE1 GLN   281      32.176  31.302  67.229  0.00  0.00      A   
ATOM   4585  NE2 GLN   281      33.917  30.822  68.517  0.00  0.00      A   
ATOM   4586 HE21 GLN   281      33.271  30.090  68.777  0.00  0.00      A   
ATOM   4587 HE22 GLN   281      34.708  31.121  69.069  0.00  0.00      A   
ATOM   4588  C   GLN   281      32.505  34.854  65.250  0.00  0.00      A   
ATOM   4589  O   GLN   281      33.261  35.765  64.865  0.00  0.00      A   
ATOM   4590  N   GLY   282      31.473  35.149  66.060  0.00  0.00      A   
ATOM   4591  H   GLY   282      30.785  34.422  66.198  0.00  0.00      A   
ATOM   4592  CA  GLY   282      31.108  36.479  66.517  0.00  0.00      A   
ATOM   4593  HA3 GLY   282      31.894  37.061  66.997  0.00  0.00      A   
ATOM   4594  HA2 GLY   282      30.212  36.230  67.085  0.00  0.00      A   
ATOM   4595  C   GLY   282      30.533  37.348  65.377  0.00  0.00      A   
ATOM   4596  O   GLY   282      30.687  38.547  65.457  0.00  0.00      A   
ATOM   4597  N   ASP   283      29.662  36.896  64.514  0.00  0.00      A   
ATOM   4598  H   ASP   283      29.413  35.930  64.672  0.00  0.00      A   
ATOM   4599  CA  ASP   283      29.279  37.615  63.285  0.00  0.00      A   
ATOM   4600  HA  ASP   283      30.265  37.927  62.941  0.00  0.00      A   
ATOM   4601  CB  ASP   283      28.613  36.732  62.242  0.00  0.00      A   
ATOM   4602  HB3 ASP   283      27.544  36.710  62.456  0.00  0.00      A   
ATOM   4603  HB2 ASP   283      29.041  35.729  62.228  0.00  0.00      A   
ATOM   4604  CG  ASP   283      28.481  37.324  60.842  0.00  0.00      A   
ATOM   4605  OD1 ASP   283      28.738  36.651  59.818  0.00  0.00      A   
ATOM   4606  OD2 ASP   283      27.967  38.450  60.715  0.00  0.00      A   
ATOM   4607  C   ASP   283      28.439  38.829  63.650  0.00  0.00      A   
ATOM   4608  O   ASP   283      28.699  39.925  63.227  0.00  0.00      A   
ATOM   4609  N   GLU   284      27.406  38.702  64.537  0.00  0.00      A   
ATOM   4610  H   GLU   284      27.108  37.780  64.821  0.00  0.00      A   
ATOM   4611  CA  GLU   284      26.546  39.818  64.906  0.00  0.00      A   
ATOM   4612  HA  GLU   284      26.148  40.300  64.014  0.00  0.00      A   
ATOM   4613  CB  GLU   284      25.364  39.281  65.697  0.00  0.00      A   
ATOM   4614  HB3 GLU   284      24.990  40.019  66.407  0.00  0.00      A   
ATOM   4615  HB2 GLU   284      25.712  38.450  66.310  0.00  0.00      A   
ATOM   4616  CG  GLU   284      24.197  38.761  64.840  0.00  0.00      A   
ATOM   4617  HG3 GLU   284      23.362  38.324  65.388  0.00  0.00      A   
ATOM   4618  HG2 GLU   284      24.598  38.001  64.170  0.00  0.00      A   
ATOM   4619  CD  GLU   284      23.571  39.846  64.056  0.00  0.00      A   
ATOM   4620  OE1 GLU   284      23.730  39.949  62.823  0.00  0.00      A   
ATOM   4621  OE2 GLU   284      22.752  40.597  64.627  0.00  0.00      A   
ATOM   4622  C   GLU   284      27.268  40.825  65.816  0.00  0.00      A   
ATOM   4623  O   GLU   284      26.731  41.959  65.983  0.00  0.00      A   
ATOM   4624  N   ARG   285      28.535  40.630  66.295  0.00  0.00      A   
ATOM   4625  H   ARG   285      29.021  39.809  65.965  0.00  0.00      A   
ATOM   4626  CA  ARG   285      29.409  41.546  67.096  0.00  0.00      A   
ATOM   4627  HA  ARG   285      28.794  42.287  67.608  0.00  0.00      A   
ATOM   4628  CB  ARG   285      30.393  40.689  67.907  0.00  0.00      A   
ATOM   4629  HB3 ARG   285      30.991  41.337  68.548  0.00  0.00      A   
ATOM   4630  HB2 ARG   285      31.101  40.280  67.185  0.00  0.00      A   
ATOM   4631  CG  ARG   285      29.759  39.564  68.791  0.00  0.00      A   
ATOM   4632  HG3 ARG   285      29.188  38.935  68.108  0.00  0.00      A   
ATOM   4633  HG2 ARG   285      28.970  39.987  69.412  0.00  0.00      A   
ATOM   4634  CD  ARG   285      30.710  38.721  69.716  0.00  0.00      A   
ATOM   4635  HD3 ARG   285      30.919  39.322  70.601  0.00  0.00      A   
ATOM   4636  HD2 ARG   285      31.622  38.556  69.142  0.00  0.00      A   
ATOM   4637  NE  ARG   285      30.210  37.469  70.259  0.00  0.00      A   
ATOM   4638  HE  ARG   285      29.369  37.085  69.853  0.00  0.00      A   
ATOM   4639  CZ  ARG   285      30.709  36.727  71.318  0.00  0.00      A   
ATOM   4640  NH1 ARG   285      30.317  35.469  71.497  0.00  0.00      A   
ATOM   4641 HH11 ARG   285      29.743  34.878  70.914  0.00  0.00      A   
ATOM   4642 HH12 ARG   285      30.811  35.006  72.246  0.00  0.00      A   
ATOM   4643  NH2 ARG   285      31.567  37.179  72.173  0.00  0.00      A   
ATOM   4644 HH21 ARG   285      31.917  38.126  72.199  0.00  0.00      A   
ATOM   4645 HH22 ARG   285      32.049  36.579  72.827  0.00  0.00      A   
ATOM   4646  C   ARG   285      30.260  42.444  66.237  0.00  0.00      A   
ATOM   4647  O   ARG   285      30.739  43.479  66.768  0.00  0.00      A   
ATOM   4648  N   MET   286      30.613  42.039  64.955  0.00  0.00      A   
ATOM   4649  H   MET   286      30.364  41.085  64.735  0.00  0.00      A   
ATOM   4650  CA  MET   286      31.519  42.704  63.997  0.00  0.00      A   
ATOM   4651  HA  MET   286      32.518  42.790  64.426  0.00  0.00      A   
ATOM   4652  CB  MET   286      31.598  41.819  62.760  0.00  0.00      A   
ATOM   4653  HB3 MET   286      32.245  42.318  62.040  0.00  0.00      A   
ATOM   4654  HB2 MET   286      30.660  41.762  62.207  0.00  0.00      A   
ATOM   4655  CG  MET   286      32.008  40.422  63.032  0.00  0.00      A   
ATOM   4656  HG3 MET   286      32.223  39.921  62.088  0.00  0.00      A   
ATOM   4657  HG2 MET   286      31.210  39.955  63.610  0.00  0.00      A   
ATOM   4658  SD  MET   286      33.575  40.250  63.973  0.00  0.00      A   
ATOM   4659  CE  MET   286      33.792  38.532  64.143  0.00  0.00      A   
ATOM   4660  HE1 MET   286      32.958  37.999  64.600  0.00  0.00      A   
ATOM   4661  HE2 MET   286      33.737  38.220  63.100  0.00  0.00      A   
ATOM   4662  HE3 MET   286      34.688  38.218  64.678  0.00  0.00      A   
ATOM   4663  C   MET   286      30.995  44.132  63.730  0.00  0.00      A   
ATOM   4664  O   MET   286      29.817  44.416  63.736  0.00  0.00      A   
ATOM   4665  N   HID   287      31.938  45.046  63.488  0.00  0.00      A   
ATOM   4666  H   HID   287      32.892  44.747  63.344  0.00  0.00      A   
ATOM   4667  CA  HID   287      31.530  46.412  63.070  0.00  0.00      A   
ATOM   4668  HA  HID   287      30.556  46.365  62.582  0.00  0.00      A   
ATOM   4669  CB  HID   287      31.287  47.159  64.457  0.00  0.00      A   
ATOM   4670  HB3 HID   287      32.272  47.301  64.902  0.00  0.00      A   
ATOM   4671  HB2 HID   287      30.802  46.490  65.168  0.00  0.00      A   
ATOM   4672  CG  HID   287      30.489  48.393  64.295  0.00  0.00      A   
ATOM   4673  ND1 HID   287      30.825  49.434  63.406  0.00  0.00      A   
ATOM   4674  HD1 HID   287      31.585  49.380  62.743  0.00  0.00      A   
ATOM   4675  CE1 HID   287      29.911  50.401  63.593  0.00  0.00      A   
ATOM   4676  HE1 HID   287      29.996  51.368  63.120  0.00  0.00      A   
ATOM   4677  NE2 HID   287      28.976  50.082  64.494  0.00  0.00      A   
ATOM   4678  CD2 HID   287      29.312  48.788  64.941  0.00  0.00      A   
ATOM   4679  HD2 HID   287      28.780  48.235  65.701  0.00  0.00      A   
ATOM   4680  C   HID   287      32.626  47.152  62.240  0.00  0.00      A   
ATOM   4681  O   HID   287      33.538  47.822  62.775  0.00  0.00      A   
ATOM   4682  N   LEU   288      32.635  46.969  60.891  0.00  0.00      A   
ATOM   4683  H   LEU   288      31.950  46.314  60.542  0.00  0.00      A   
ATOM   4684  CA  LEU   288      33.430  47.749  59.988  0.00  0.00      A   
ATOM   4685  HA  LEU   288      34.466  47.562  60.271  0.00  0.00      A   
ATOM   4686  CB  LEU   288      33.244  47.182  58.545  0.00  0.00      A   
ATOM   4687  HB3 LEU   288      33.567  47.916  57.806  0.00  0.00      A   
ATOM   4688  HB2 LEU   288      32.178  46.959  58.504  0.00  0.00      A   
ATOM   4689  CG  LEU   288      34.070  45.964  58.223  0.00  0.00      A   
ATOM   4690  HG  LEU   288      33.647  45.191  58.866  0.00  0.00      A   
ATOM   4691  CD1 LEU   288      33.856  45.685  56.745  0.00  0.00      A   
ATOM   4692 HD11 LEU   288      34.614  46.085  56.072  0.00  0.00      A   
ATOM   4693 HD12 LEU   288      33.788  44.605  56.613  0.00  0.00      A   
ATOM   4694 HD13 LEU   288      32.895  46.141  56.510  0.00  0.00      A   
ATOM   4695  CD2 LEU   288      35.652  46.170  58.385  0.00  0.00      A   
ATOM   4696 HD21 LEU   288      35.899  46.443  59.411  0.00  0.00      A   
ATOM   4697 HD22 LEU   288      36.178  45.272  58.061  0.00  0.00      A   
ATOM   4698 HD23 LEU   288      35.975  46.994  57.749  0.00  0.00      A   
ATOM   4699  C   LEU   288      33.078  49.317  60.060  0.00  0.00      A   
ATOM   4700  O   LEU   288      32.067  49.650  60.642  0.00  0.00      A   
ATOM   4701  N   CPR   289      33.994  50.231  59.572  0.00  0.00      A   
ATOM   4702  CD  CPR   289      35.269  49.898  58.942  0.00  0.00      A   
ATOM   4703  HD1 CPR   289      35.100  49.342  58.023  0.00  0.00      A   
ATOM   4704  HD2 CPR   289      35.904  49.322  59.617  0.00  0.00      A   
ATOM   4705  CG  CPR   289      35.942  51.223  58.586  0.00  0.00      A   
ATOM   4706  HG1 CPR   289      36.497  51.155  57.650  0.00  0.00      A   
ATOM   4707  HG2 CPR   289      36.603  51.528  59.396  0.00  0.00      A   
ATOM   4708  CB  CPR   289      34.768  52.195  58.479  0.00  0.00      A   
ATOM   4709  HB1 CPR   289      34.321  52.140  57.488  0.00  0.00      A   
ATOM   4710  HB2 CPR   289      35.074  53.218  58.703  0.00  0.00      A   
ATOM   4711  CA  CPR   289      33.793  51.659  59.529  0.00  0.00      A   
ATOM   4712  HA  CPR   289      34.182  51.979  60.508  0.00  0.00      A   
ATOM   4713  C   CPR   289      32.322  52.073  59.245  0.00  0.00      A   
ATOM   4714  O   CPR   289      31.629  51.712  58.235  0.00  0.00      A   
ATOM   4715  OXT CPR   289      31.773  52.903  60.039  0.00  0.00      A   
ATOM   4716  O1  I44     1      52.812  54.507  49.657  0.00  0.00      I44 
ATOM   4717  C5  I44     1      52.337  53.386  49.455  0.00  0.00      I44 
ATOM   4718  C6  I44     1      53.258  52.207  49.160  0.00  0.00      I44 
ATOM   4719  H16 I44     1      53.126  51.872  48.125  0.00  0.00      I44 
ATOM   4720  H17 I44     1      54.298  52.519  49.292  0.00  0.00      I44 
ATOM   4721  H18 I44     1      53.065  51.382  49.856  0.00  0.00      I44 
ATOM   4722  N2  I44     1      51.006  53.168  49.515  0.00  0.00      I44 
ATOM   4723  C4  I44     1      50.089  54.238  49.996  0.00  0.00      I44 
ATOM   4724  C3  I44     1      48.781  53.757  50.678  0.00  0.00      I44 
ATOM   4725  H06 I44     1      49.020  53.428  51.698  0.00  0.00      I44 
ATOM   4726  H07 I44     1      48.117  54.621  50.765  0.00  0.00      I44 
ATOM   4727  H10 I44     1      49.824  54.879  49.155  0.00  0.00      I44 
ATOM   4728  H11 I44     1      50.616  54.872  50.720  0.00  0.00      I44 
ATOM   4729  C1  I44     1      50.344  51.927  49.022  0.00  0.00      I44 
ATOM   4730  H01 I44     1      50.033  52.098  47.983  0.00  0.00      I44 
ATOM   4731  H02 I44     1      51.033  51.075  49.014  0.00  0.00      I44 
ATOM   4732  C2  I44     1      49.111  51.510  49.863  0.00  0.00      I44 
ATOM   4733  H04 I44     1      49.450  51.244  50.874  0.00  0.00      I44 
ATOM   4734  H05 I44     1      48.646  50.611  49.441  0.00  0.00      I44 
ATOM   4735  N1  I44     1      48.152  52.639  49.927  0.00  0.00      I44 
ATOM   4736  C21 I44     1      47.191  52.858  48.924  0.00  0.00      I44 
ATOM   4737  C18 I44     1      46.206  53.852  49.072  0.00  0.00      I44 
ATOM   4738  C23 I44     1      45.230  54.072  48.076  0.00  0.00      I44 
ATOM   4739  O2  I44     1      44.309  55.098  48.187  0.00  0.00      I44 
ATOM   4740  C11 I44     1      44.498  56.206  49.087  0.00  0.00      I44 
ATOM   4741  H26 I44     1      45.481  56.667  48.927  0.00  0.00      I44 
ATOM   4742  H27 I44     1      43.727  56.965  48.912  0.00  0.00      I44 
ATOM   4743  H28 I44     1      44.427  55.875  50.131  0.00  0.00      I44 
ATOM   4744  H22 I44     1      46.191  54.451  49.965  0.00  0.00      I44 
ATOM   4745  C15 I44     1      47.167  52.084  47.746  0.00  0.00      I44 
ATOM   4746  H20 I44     1      47.911  51.328  47.567  0.00  0.00      I44 
ATOM   4747  C16 I44     1      46.186  52.280  46.762  0.00  0.00      I44 
ATOM   4748  H12 I44     1      46.194  51.652  45.889  0.00  0.00      I44 
ATOM   4749  C22 I44     1      45.198  53.267  46.916  0.00  0.00      I44 
ATOM   4750  N6  I44     1      44.173  53.456  45.986  0.00  0.00      I44 
ATOM   4751  H19 I44     1      43.340  53.894  46.358  0.00  0.00      I44 
ATOM   4752  C10 I44     1      44.040  53.301  44.643  0.00  0.00      I44 
ATOM   4753  N4  I44     1      44.942  52.597  43.974  0.00  0.00      I44 
ATOM   4754  N3  I44     1      42.964  53.914  44.160  0.00  0.00      I44 
ATOM   4755  C9  I44     1      42.776  53.814  42.839  0.00  0.00      I44 
ATOM   4756  H08 I44     1      41.900  54.286  42.431  0.00  0.00      I44 
ATOM   4757  C8  I44     1      43.655  53.109  42.028  0.00  0.00      I44 
ATOM   4758  CL1 I44     1      43.366  52.945  40.322  0.00  0.00      I44 
ATOM   4759  C7  I44     1      44.744  52.531  42.667  0.00  0.00      I44 
ATOM   4760  N5  I44     1      45.571  51.717  41.950  0.00  0.00      I44 
ATOM   4761  H15 I44     1      45.159  51.495  41.061  0.00  0.00      I44 
ATOM   4762  C20 I44     1      46.807  51.143  42.193  0.00  0.00      I44 
ATOM   4763  C17 I44     1      47.100  49.934  41.554  0.00  0.00      I44 
ATOM   4764  C19 I44     1      48.365  49.354  41.670  0.00  0.00      I44 
ATOM   4765  H31 I44     1      48.523  48.414  41.160  0.00  0.00      I44 
ATOM   4766  H32 I44     1      46.353  49.435  40.960  0.00  0.00      I44 
ATOM   4767  C14 I44     1      47.785  51.747  43.003  0.00  0.00      I44 
ATOM   4768  H30 I44     1      47.571  52.675  43.508  0.00  0.00      I44 
ATOM   4769  C12 I44     1      49.066  51.183  43.100  0.00  0.00      I44 
ATOM   4770  H29 I44     1      49.822  51.680  43.682  0.00  0.00      I44 
ATOM   4771  C13 I44     1      49.381  50.008  42.405  0.00  0.00      I44 
ATOM   4772  N7  I44     1      50.691  49.581  42.447  0.00  0.00      I44 
ATOM   4773  H21 I44     1      50.978  49.574  43.420  0.00  0.00      I44 
ATOM   4774  C24 I44     1      51.104  48.360  41.774  0.00  0.00      I44 
ATOM   4775  H48 I44     1      50.635  47.441  42.157  0.00  0.00      I44 
ATOM   4776  H49 I44     1      52.158  48.337  42.019  0.00  0.00      I44 
ATOM   4777  C28 I44     1      50.931  48.379  40.261  0.00  0.00      I44 
ATOM   4778  C29 I44     1      51.286  49.504  39.508  0.00  0.00      I44 
ATOM   4779  C30 I44     1      51.172  49.504  38.122  0.00  0.00      I44 
ATOM   4780  H09 I44     1      51.508  50.357  37.538  0.00  0.00      I44 
ATOM   4781  H13 I44     1      51.650  50.385  40.025  0.00  0.00      I44 
ATOM   4782  C27 I44     1      50.423  47.262  39.589  0.00  0.00      I44 
ATOM   4783  H51 I44     1      50.145  46.371  40.145  0.00  0.00      I44 
ATOM   4784  C26 I44     1      50.267  47.254  38.201  0.00  0.00      I44 
ATOM   4785  H50 I44     1      49.886  46.377  37.691  0.00  0.00      I44 
ATOM   4786  C25 I44     1      50.642  48.384  37.487  0.00  0.00      I44 
ATOM   4787  S1  I44     1      50.555  48.401  35.692  0.00  0.00      I44 
ATOM   4788  O4  I44     1      51.664  49.012  34.959  0.00  0.00      I44 
ATOM   4789  F1  I44     1      51.331  46.873  35.745  0.00  0.00      I44 
ATOM   4790  O3  I44     1      49.351  47.690  35.046  0.00  0.00      I44 
ATOM   4791  CL  CL      1      64.941  60.764  46.962  0.00  0.00      CL  
ATOM   4792  CL  CL      2      49.413  75.899  40.008  0.00  0.00      CL  
ATOM   4793  CL  CL      3      10.094  38.657  67.034  0.00  0.00      CL  
ATOM   4794  O   WAT     1      35.378  37.867  61.259  0.00  0.00      WAT 
ATOM   4795  H1  WAT     1      34.629  38.057  60.694  0.00  0.00      WAT 
ATOM   4796  H2  WAT     1      36.095  38.380  60.887  0.00  0.00      WAT 
ATOM   4797  O   WAT     2      39.130  78.225  61.275  0.00  0.00      WAT 
ATOM   4798  H1  WAT     2      38.336  77.699  61.190  0.00  0.00      WAT 
ATOM   4799  H2  WAT     2      39.845  77.607  61.121  0.00  0.00      WAT 
ATOM   4800  O   WAT     3      52.253  43.388  42.887  0.00  0.00      WAT 
ATOM   4801  H1  WAT     3      52.817  44.110  42.551  0.00  0.00      WAT 
ATOM   4802  H2  WAT     3      51.608  43.280  42.171  0.00  0.00      WAT 
ATOM   4803  O   WAT     4      21.460  26.132  65.418  0.00  0.00      WAT 
ATOM   4804  H1  WAT     4      22.094  26.545  64.831  0.00  0.00      WAT 
ATOM   4805  H2  WAT     4      20.819  26.819  65.600  0.00  0.00      WAT 
ATOM   4806  O   WAT     5      48.018  24.634  58.130  0.00  0.00      WAT 
ATOM   4807  H1  WAT     5      47.792  23.712  58.007  0.00  0.00      WAT 
ATOM   4808  H2  WAT     5      47.907  24.785  59.068  0.00  0.00      WAT 
ATOM   4809  O   WAT     6      33.196  15.359  66.074  0.00  0.00      WAT 
ATOM   4810  H1  WAT     6      33.522  14.577  65.628  0.00  0.00      WAT 
ATOM   4811  H2  WAT     6      32.879  15.040  66.919  0.00  0.00      WAT 
ATOM   4812  O   WAT     7      58.086  21.405  74.091  0.00  0.00      WAT 
ATOM   4813  H1  WAT     7      58.302  22.022  73.392  0.00  0.00      WAT 
ATOM   4814  H2  WAT     7      58.931  21.174  74.478  0.00  0.00      WAT 
ATOM   4815  O   WAT     8      16.558   3.385  57.016  0.00  0.00      WAT 
ATOM   4816  H1  WAT     8      16.681   3.730  57.901  0.00  0.00      WAT 
ATOM   4817  H2  WAT     8      16.152   2.528  57.148  0.00  0.00      WAT 
ATOM   4818  O   WAT     9      52.653  34.007  46.726  0.00  0.00      WAT 
ATOM   4819  H1  WAT     9      52.909  34.726  47.329  0.00  0.00      WAT 
ATOM   4820  H2  WAT     9      51.685  34.099  46.699  0.00  0.00      WAT 
ATOM   4821  O   WAT    10      19.786  76.966  29.070  0.00  0.00      WAT 
ATOM   4822  H1  WAT    10      20.428  76.908  28.362  0.00  0.00      WAT 
ATOM   4823  H2  WAT    10      20.153  76.425  29.770  0.00  0.00      WAT 
ATOM   4824  O   WAT    11       9.126   7.499  56.187  0.00  0.00      WAT 
ATOM   4825  H1  WAT    11       8.656   8.102  56.763  0.00  0.00      WAT 
ATOM   4826  H2  WAT    11      10.033   7.536  56.490  0.00  0.00      WAT 
ATOM   4827  O   WAT    12      34.928   2.023  16.703  0.00  0.00      WAT 
ATOM   4828  H1  WAT    12      35.873   1.906  16.603  0.00  0.00      WAT 
ATOM   4829  H2  WAT    12      34.585   1.969  15.811  0.00  0.00      WAT 
ATOM   4830  O   WAT    13       5.734  41.085  39.548  0.00  0.00      WAT 
ATOM   4831  H1  WAT    13       5.313  41.740  38.991  0.00  0.00      WAT 
ATOM   4832  H2  WAT    13       6.405  40.692  38.990  0.00  0.00      WAT 
ATOM   4833  O   WAT    14      42.652  69.425  14.835  0.00  0.00      WAT 
ATOM   4834  H1  WAT    14      42.464  70.358  14.736  0.00  0.00      WAT 
ATOM   4835  H2  WAT    14      42.655  69.085  13.940  0.00  0.00      WAT 
ATOM   4836  O   WAT    15      46.766   3.629  20.523  0.00  0.00      WAT 
ATOM   4837  H1  WAT    15      46.472   3.417  21.409  0.00  0.00      WAT 
ATOM   4838  H2  WAT    15      46.728   4.584  20.480  0.00  0.00      WAT 
ATOM   4839  O   WAT    16      60.078  13.861  57.329  0.00  0.00      WAT 
ATOM   4840  H1  WAT    16      60.903  13.481  57.631  0.00  0.00      WAT 
ATOM   4841  H2  WAT    16      59.905  13.425  56.495  0.00  0.00      WAT 
ATOM   4842  O   WAT    17      23.150   5.086  49.713  0.00  0.00      WAT 
ATOM   4843  H1  WAT    17      24.036   4.938  50.043  0.00  0.00      WAT 
ATOM   4844  H2  WAT    17      23.263   5.211  48.771  0.00  0.00      WAT 
ATOM   4845  O   WAT    18       3.780  54.804  31.640  0.00  0.00      WAT 
ATOM   4846  H1  WAT    18       4.509  55.294  32.020  0.00  0.00      WAT 
ATOM   4847  H2  WAT    18       3.021  55.376  31.756  0.00  0.00      WAT 
ATOM   4848  O   WAT    19       1.430  84.830  18.810  0.00  0.00      WAT 
ATOM   4849  H1  WAT    19       0.781  85.124  19.449  0.00  0.00      WAT 
ATOM   4850  H2  WAT    19       2.124  85.487  18.853  0.00  0.00      WAT 
ATOM   4851  O   WAT    20      41.582  34.518  33.780  0.00  0.00      WAT 
ATOM   4852  H1  WAT    20      41.086  34.022  34.453  0.00  0.00      WAT 
ATOM   4853  H2  WAT    20      40.956  34.554  33.036  0.00  0.00      WAT 
ATOM   4854  O   WAT    21      23.447   5.530  38.110  0.00  0.00      WAT 
ATOM   4855  H1  WAT    21      23.074   5.609  37.232  0.00  0.00      WAT 
ATOM   4856  H2  WAT    21      24.393   5.513  37.967  0.00  0.00      WAT 
ATOM   4857  O   WAT    22      56.523  19.564  48.151  0.00  0.00      WAT 
ATOM   4858  H1  WAT    22      55.707  19.960  47.845  0.00  0.00      WAT 
ATOM   4859  H2  WAT    22      57.167  19.792  47.480  0.00  0.00      WAT 
ATOM   4860  O   WAT    23      50.579  41.159  71.636  0.00  0.00      WAT 
ATOM   4861  H1  WAT    23      51.369  40.622  71.694  0.00  0.00      WAT 
ATOM   4862  H2  WAT    23      50.591  41.691  72.432  0.00  0.00      WAT 
ATOM   4863  O   WAT    24       6.073   2.381  56.588  0.00  0.00      WAT 
ATOM   4864  H1  WAT    24       5.589   2.277  57.407  0.00  0.00      WAT 
ATOM   4865  H2  WAT    24       6.791   2.975  56.808  0.00  0.00      WAT 
ATOM   4866  O   WAT    25      36.424  84.467  32.390  0.00  0.00      WAT 
ATOM   4867  H1  WAT    25      36.318  84.565  31.443  0.00  0.00      WAT 
ATOM   4868  H2  WAT    25      36.665  85.341  32.695  0.00  0.00      WAT 
ATOM   4869  O   WAT    26      18.757  35.670  18.664  0.00  0.00      WAT 
ATOM   4870  H1  WAT    26      18.696  35.645  19.619  0.00  0.00      WAT 
ATOM   4871  H2  WAT    26      18.237  34.921  18.372  0.00  0.00      WAT 
ATOM   4872  O   WAT    27      40.050  35.054  31.562  0.00  0.00      WAT 
ATOM   4873  H1  WAT    27      39.596  35.813  32.004  0.00  0.00      WAT 
ATOM   4874  H2  WAT    27      39.436  34.849  30.849  0.00  0.00      WAT 
ATOM   4875  O   WAT    28      25.104  18.059  38.919  0.00  0.00      WAT 
ATOM   4876  H1  WAT    28      24.753  18.860  38.530  0.00  0.00      WAT 
ATOM   4877  H2  WAT    28      24.701  18.017  39.786  0.00  0.00      WAT 
ATOM   4878  O   WAT    29       2.881  42.573   7.599  0.00  0.00      WAT 
ATOM   4879  H1  WAT    29       2.091  42.617   8.138  0.00  0.00      WAT 
ATOM   4880  H2  WAT    29       2.935  41.657   7.326  0.00  0.00      WAT 
ATOM   4881  O   WAT    30      51.685  62.055  29.132  0.00  0.00      WAT 
ATOM   4882  H1  WAT    30      52.520  61.821  29.577  0.00  0.00      WAT 
ATOM   4883  H2  WAT    30      51.671  61.439  28.383  0.00  0.00      WAT 
ATOM   4884  O   WAT    31      45.054  27.871  38.166  0.00  0.00      WAT 
ATOM   4885  H1  WAT    31      44.522  27.873  37.348  0.00  0.00      WAT 
ATOM   4886  H2  WAT    31      45.795  28.457  37.925  0.00  0.00      WAT 
ATOM   4887  O   WAT    32      59.151  48.893  40.336  0.00  0.00      WAT 
ATOM   4888  H1  WAT    32      59.463  48.552  41.195  0.00  0.00      WAT 
ATOM   4889  H2  WAT    32      58.986  49.829  40.531  0.00  0.00      WAT 
ATOM   4890  O   WAT    33       1.131  70.668  36.402  0.00  0.00      WAT 
ATOM   4891  H1  WAT    33       2.024  70.342  36.510  0.00  0.00      WAT 
ATOM   4892  H2  WAT    33       1.131  71.518  36.842  0.00  0.00      WAT 
ATOM   4893  O   WAT    34      49.010  88.209  56.286  0.00  0.00      WAT 
ATOM   4894  H1  WAT    34      49.807  88.740  56.296  0.00  0.00      WAT 
ATOM   4895  H2  WAT    34      49.221  87.450  56.830  0.00  0.00      WAT 
ATOM   4896  O   WAT    35      44.759  38.164  44.889  0.00  0.00      WAT 
ATOM   4897  H1  WAT    35      44.383  37.599  45.609  0.00  0.00      WAT 
ATOM   4898  H2  WAT    35      44.647  37.592  44.121  0.00  0.00      WAT 
ATOM   4899  O   WAT    36      42.222  10.588   6.901  0.00  0.00      WAT 
ATOM   4900  H1  WAT    36      42.854  11.240   6.597  0.00  0.00      WAT 
ATOM   4901  H2  WAT    36      41.429  11.091   7.086  0.00  0.00      WAT 
ATOM   4902  O   WAT    37       3.578  21.847   0.444  0.00  0.00      WAT 
ATOM   4903  H1  WAT    37       2.734  21.474   0.698  0.00  0.00      WAT 
ATOM   4904  H2  WAT    37       3.518  21.950  -0.506  0.00  0.00      WAT 
ATOM   4905  O   WAT    38       6.861  80.653   6.612  0.00  0.00      WAT 
ATOM   4906  H1  WAT    38       7.514  80.684   5.913  0.00  0.00      WAT 
ATOM   4907  H2  WAT    38       6.041  80.902   6.185  0.00  0.00      WAT 
ATOM   4908  O   WAT    39      52.718  36.512  64.387  0.00  0.00      WAT 
ATOM   4909  H1  WAT    39      52.269  37.326  64.156  0.00  0.00      WAT 
ATOM   4910  H2  WAT    39      53.390  36.778  65.014  0.00  0.00      WAT 
ATOM   4911  O   WAT    40      55.520  15.398  67.047  0.00  0.00      WAT 
ATOM   4912  H1  WAT    40      55.537  15.628  67.976  0.00  0.00      WAT 
ATOM   4913  H2  WAT    40      56.325  15.775  66.692  0.00  0.00      WAT 
ATOM   4914  O   WAT    41      38.223   2.528  27.659  0.00  0.00      WAT 
ATOM   4915  H1  WAT    41      37.888   2.396  26.772  0.00  0.00      WAT 
ATOM   4916  H2  WAT    41      39.015   3.052  27.541  0.00  0.00      WAT 
ATOM   4917  O   WAT    42      69.590   9.905  21.701  0.00  0.00      WAT 
ATOM   4918  H1  WAT    42      69.198   9.472  20.943  0.00  0.00      WAT 
ATOM   4919  H2  WAT    42      69.777   9.194  22.313  0.00  0.00      WAT 
ATOM   4920  O   WAT    43      31.655  60.344   4.852  0.00  0.00      WAT 
ATOM   4921  H1  WAT    43      32.452  60.614   5.310  0.00  0.00      WAT 
ATOM   4922  H2  WAT    43      31.734  60.735   3.982  0.00  0.00      WAT 
ATOM   4923  O   WAT    44       4.674  47.701  18.573  0.00  0.00      WAT 
ATOM   4924  H1  WAT    44       5.032  48.550  18.833  0.00  0.00      WAT 
ATOM   4925  H2  WAT    44       5.432  47.205  18.265  0.00  0.00      WAT 
ATOM   4926  O   WAT    45      64.032   2.263  18.586  0.00  0.00      WAT 
ATOM   4927  H1  WAT    45      64.554   2.708  19.253  0.00  0.00      WAT 
ATOM   4928  H2  WAT    45      64.355   1.362  18.590  0.00  0.00      WAT 
ATOM   4929  O   WAT    46      27.270  10.499  59.166  0.00  0.00      WAT 
ATOM   4930  H1  WAT    46      27.281  10.021  59.995  0.00  0.00      WAT 
ATOM   4931  H2  WAT    46      27.669   9.898  58.537  0.00  0.00      WAT 
ATOM   4932  O   WAT    47      42.822   8.056  18.694  0.00  0.00      WAT 
ATOM   4933  H1  WAT    47      42.680   7.658  17.835  0.00  0.00      WAT 
ATOM   4934  H2  WAT    47      43.511   7.525  19.094  0.00  0.00      WAT 
ATOM   4935  O   WAT    48      49.566   2.893  77.053  0.00  0.00      WAT 
ATOM   4936  H1  WAT    48      49.066   3.705  76.968  0.00  0.00      WAT 
ATOM   4937  H2  WAT    48      50.417   3.094  76.666  0.00  0.00      WAT 
ATOM   4938  O   WAT    49      65.204  49.366  37.275  0.00  0.00      WAT 
ATOM   4939  H1  WAT    49      64.333  49.822  37.214  0.00  0.00      WAT 
ATOM   4940  H2  WAT    49      65.013  48.515  36.855  0.00  0.00      WAT 
ATOM   4941  O   WAT    50      18.627  80.210  36.290  0.00  0.00      WAT 
ATOM   4942  H1  WAT    50      17.922  80.252  36.936  0.00  0.00      WAT 
ATOM   4943  H2  WAT    50      18.951  79.311  36.347  0.00  0.00      WAT 
ATOM   4944  O   WAT    51      58.055  78.881  77.233  0.00  0.00      WAT 
ATOM   4945  H1  WAT    51      57.693  78.011  77.064  0.00  0.00      WAT 
ATOM   4946  H2  WAT    51      58.000  78.982  78.184  0.00  0.00      WAT 
ATOM   4947  O   WAT    52      52.606   6.498   4.639  0.00  0.00      WAT 
ATOM   4948  H1  WAT    52      52.487   5.570   4.436  0.00  0.00      WAT 
ATOM   4949  H2  WAT    52      52.469   6.945   3.803  0.00  0.00      WAT 
ATOM   4950  O   WAT    53      23.772  23.413  11.519  0.00  0.00      WAT 
ATOM   4951  H1  WAT    53      24.358  23.228  10.785  0.00  0.00      WAT 
ATOM   4952  H2  WAT    53      23.636  22.563  11.937  0.00  0.00      WAT 
ATOM   4953  O   WAT    54      43.392   0.401   0.634  0.00  0.00      WAT 
ATOM   4954  H1  WAT    54      43.820   1.020   0.043  0.00  0.00      WAT 
ATOM   4955  H2  WAT    54      43.684  -0.459   0.333  0.00  0.00      WAT 
ATOM   4956  O   WAT    55      39.895  77.955  18.574  0.00  0.00      WAT 
ATOM   4957  H1  WAT    55      39.011  78.221  18.322  0.00  0.00      WAT 
ATOM   4958  H2  WAT    55      39.769  77.409  19.349  0.00  0.00      WAT 
ATOM   4959  O   WAT    56      39.667  49.952  57.703  0.00  0.00      WAT 
ATOM   4960  H1  WAT    56      40.228  49.180  57.479  0.00  0.00      WAT 
ATOM   4961  H2  WAT    56      40.325  50.675  57.638  0.00  0.00      WAT 
ATOM   4962  O   WAT    57      66.195  51.038  35.290  0.00  0.00      WAT 
ATOM   4963  H1  WAT    57      65.849  50.527  36.038  0.00  0.00      WAT 
ATOM   4964  H2  WAT    57      66.217  51.947  35.651  0.00  0.00      WAT 
ATOM   4965  O   WAT    58      30.866  37.600   2.708  0.00  0.00      WAT 
ATOM   4966  H1  WAT    58      30.573  38.511   2.696  0.00  0.00      WAT 
ATOM   4967  H2  WAT    58      31.000  37.380   1.786  0.00  0.00      WAT 
ATOM   4968  O   WAT    59      44.291  68.554  55.495  0.00  0.00      WAT 
ATOM   4969  H1  WAT    59      44.666  68.173  54.666  0.00  0.00      WAT 
ATOM   4970  H2  WAT    59      43.795  69.307  55.120  0.00  0.00      WAT 
ATOM   4971  O   WAT    60      68.686  86.941  65.925  0.00  0.00      WAT 
ATOM   4972  H1  WAT    60      68.057  86.860  66.642  0.00  0.00      WAT 
ATOM   4973  H2  WAT    60      68.962  86.042  65.745  0.00  0.00      WAT 
ATOM   4974  O   WAT    61       9.995  63.131  28.589  0.00  0.00      WAT 
ATOM   4975  H1  WAT    61      10.746  62.554  28.725  0.00  0.00      WAT 
ATOM   4976  H2  WAT    61      10.195  63.911  29.107  0.00  0.00      WAT 
ATOM   4977  O   WAT    62      61.788  87.284  52.654  0.00  0.00      WAT 
ATOM   4978  H1  WAT    62      60.910  87.356  52.280  0.00  0.00      WAT 
ATOM   4979  H2  WAT    62      62.145  86.481  52.275  0.00  0.00      WAT 
ATOM   4980  O   WAT    63      35.523  81.016  37.352  0.00  0.00      WAT 
ATOM   4981  H1  WAT    63      35.219  81.900  37.554  0.00  0.00      WAT 
ATOM   4982  H2  WAT    63      34.826  80.639  36.816  0.00  0.00      WAT 
ATOM   4983  O   WAT    64       9.977  35.788  65.862  0.00  0.00      WAT 
ATOM   4984  H1  WAT    64      10.064  36.666  66.232  0.00  0.00      WAT 
ATOM   4985  H2  WAT    64       9.126  35.795  65.425  0.00  0.00      WAT 
ATOM   4986  O   WAT    65      17.281  40.674  10.382  0.00  0.00      WAT 
ATOM   4987  H1  WAT    65      17.947  41.186  10.841  0.00  0.00      WAT 
ATOM   4988  H2  WAT    65      16.732  41.328   9.949  0.00  0.00      WAT 
ATOM   4989  O   WAT    66      13.465  20.367  78.429  0.00  0.00      WAT 
ATOM   4990  H1  WAT    66      12.724  20.556  79.004  0.00  0.00      WAT 
ATOM   4991  H2  WAT    66      13.297  19.482  78.104  0.00  0.00      WAT 
ATOM   4992  O   WAT    67      20.912  88.693  71.627  0.00  0.00      WAT 
ATOM   4993  H1  WAT    67      20.527  88.653  72.503  0.00  0.00      WAT 
ATOM   4994  H2  WAT    67      21.580  88.008  71.628  0.00  0.00      WAT 
ATOM   4995  O   WAT    68      63.166  56.181  13.082  0.00  0.00      WAT 
ATOM   4996  H1  WAT    68      64.001  55.834  13.395  0.00  0.00      WAT 
ATOM   4997  H2  WAT    68      62.669  56.365  13.880  0.00  0.00      WAT 
ATOM   4998  O   WAT    69      46.877   3.216  38.186  0.00  0.00      WAT 
ATOM   4999  H1  WAT    69      46.567   3.835  37.524  0.00  0.00      WAT 
ATOM   5000  H2  WAT    69      47.058   2.414  37.696  0.00  0.00      WAT 
ATOM   5001  O   WAT    70      19.371  59.729  64.358  0.00  0.00      WAT 
ATOM   5002  H1  WAT    70      18.713  59.574  65.035  0.00  0.00      WAT 
ATOM   5003  H2  WAT    70      19.493  60.678  64.354  0.00  0.00      WAT 
ATOM   5004  O   WAT    71      59.872  60.218  76.846  0.00  0.00      WAT 
ATOM   5005  H1  WAT    71      59.947  59.728  76.027  0.00  0.00      WAT 
ATOM   5006  H2  WAT    71      59.494  61.058  76.588  0.00  0.00      WAT 
ATOM   5007  O   WAT    72      63.375  71.514  61.111  0.00  0.00      WAT 
ATOM   5008  H1  WAT    72      63.672  72.019  61.869  0.00  0.00      WAT 
ATOM   5009  H2  WAT    72      63.587  72.066  60.358  0.00  0.00      WAT 
ATOM   5010  O   WAT    73      37.499  -0.162  28.083  0.00  0.00      WAT 
ATOM   5011  H1  WAT    73      37.945   0.684  28.040  0.00  0.00      WAT 
ATOM   5012  H2  WAT    73      37.551  -0.414  29.005  0.00  0.00      WAT 
ATOM   5013  O   WAT    74       2.260   2.653  17.245  0.00  0.00      WAT 
ATOM   5014  H1  WAT    74       2.393   2.381  16.337  0.00  0.00      WAT 
ATOM   5015  H2  WAT    74       1.309   2.701  17.343  0.00  0.00      WAT 
ATOM   5016  O   WAT    75      45.804  35.709  48.486  0.00  0.00      WAT 
ATOM   5017  H1  WAT    75      45.111  35.978  47.840  0.00  0.00      WAT 
ATOM   5018  H2  WAT    75      45.361  34.988  48.961  0.00  0.00      WAT 
ATOM   5019  O   WAT    76      36.070  70.647  66.787  0.00  0.00      WAT 
ATOM   5020  H1  WAT    76      35.603  69.812  66.807  0.00  0.00      WAT 
ATOM   5021  H2  WAT    76      36.877  70.459  66.310  0.00  0.00      WAT 
ATOM   5022  O   WAT    77      48.220  82.639  68.428  0.00  0.00      WAT 
ATOM   5023  H1  WAT    77      48.640  83.028  67.660  0.00  0.00      WAT 
ATOM   5024  H2  WAT    77      48.475  81.717  68.398  0.00  0.00      WAT 
ATOM   5025  O   WAT    78      24.757  66.078  71.594  0.00  0.00      WAT 
ATOM   5026  H1  WAT    78      25.384  66.474  70.989  0.00  0.00      WAT 
ATOM   5027  H2  WAT    78      25.076  66.323  72.463  0.00  0.00      WAT 
ATOM   5028  O   WAT    79      45.745  49.492  13.512  0.00  0.00      WAT 
ATOM   5029  H1  WAT    79      46.351  49.050  14.136  0.00  0.00      WAT 
ATOM   5030  H2  WAT    79      46.365  50.030  12.985  0.00  0.00      WAT 
ATOM   5031  O   WAT    80      28.958  86.739  61.288  0.00  0.00      WAT 
ATOM   5032  H1  WAT    80      29.536  87.408  61.656  0.00  0.00      WAT 
ATOM   5033  H2  WAT    80      28.304  86.586  61.971  0.00  0.00      WAT 
ATOM   5034  O   WAT    81      54.215  85.135  68.718  0.00  0.00      WAT 
ATOM   5035  H1  WAT    81      54.436  84.204  68.724  0.00  0.00      WAT 
ATOM   5036  H2  WAT    81      54.452  85.444  69.593  0.00  0.00      WAT 
ATOM   5037  O   WAT    82      66.791  38.968  17.081  0.00  0.00      WAT 
ATOM   5038  H1  WAT    82      67.049  38.335  16.410  0.00  0.00      WAT 
ATOM   5039  H2  WAT    82      66.525  39.744  16.588  0.00  0.00      WAT 
ATOM   5040  O   WAT    83       5.996  49.623  20.440  0.00  0.00      WAT 
ATOM   5041  H1  WAT    83       5.074  49.872  20.499  0.00  0.00      WAT 
ATOM   5042  H2  WAT    83       6.438  50.191  21.070  0.00  0.00      WAT 
ATOM   5043  O   WAT    84      35.400  64.383  51.950  0.00  0.00      WAT 
ATOM   5044  H1  WAT    84      35.550  63.876  52.778  0.00  0.00      WAT 
ATOM   5045  H2  WAT    84      34.579  64.868  52.209  0.00  0.00      WAT 
ATOM   5046  O   WAT    85      18.817  85.385  70.575  0.00  0.00      WAT 
ATOM   5047  H1  WAT    85      18.712  86.027  69.873  0.00  0.00      WAT 
ATOM   5048  H2  WAT    85      18.919  84.548  70.122  0.00  0.00      WAT 
ATOM   5049  O   WAT    86      61.638   3.196  40.571  0.00  0.00      WAT 
ATOM   5050  H1  WAT    86      61.956   2.860  41.409  0.00  0.00      WAT 
ATOM   5051  H2  WAT    86      62.285   2.898  39.932  0.00  0.00      WAT 
ATOM   5052  O   WAT    87      43.237  28.257  40.034  0.00  0.00      WAT 
ATOM   5053  H1  WAT    87      43.617  29.041  40.461  0.00  0.00      WAT 
ATOM   5054  H2  WAT    87      43.914  28.054  39.351  0.00  0.00      WAT 
ATOM   5055  O   WAT    88      24.996  45.370  75.585  0.00  0.00      WAT 
ATOM   5056  H1  WAT    88      25.196  44.944  76.419  0.00  0.00      WAT 
ATOM   5057  H2  WAT    88      24.203  44.931  75.276  0.00  0.00      WAT 
ATOM   5058  O   WAT    89      34.642  60.134  17.437  0.00  0.00      WAT 
ATOM   5059  H1  WAT    89      34.172  60.855  17.856  0.00  0.00      WAT 
ATOM   5060  H2  WAT    89      35.565  60.313  17.617  0.00  0.00      WAT 
ATOM   5061  O   WAT    90      42.867  43.214  33.404  0.00  0.00      WAT 
ATOM   5062  H1  WAT    90      42.634  43.922  32.778  0.00  0.00      WAT 
ATOM   5063  H2  WAT    90      42.456  42.431  33.009  0.00  0.00      WAT 
ATOM   5064  O   WAT    91      25.606  57.991  76.937  0.00  0.00      WAT 
ATOM   5065  H1  WAT    91      26.076  57.494  76.267  0.00  0.00      WAT 
ATOM   5066  H2  WAT    91      25.030  58.574  76.442  0.00  0.00      WAT 
ATOM   5067  O   WAT    92      67.047  11.524  25.000  0.00  0.00      WAT 
ATOM   5068  H1  WAT    92      66.926  10.761  24.434  0.00  0.00      WAT 
ATOM   5069  H2  WAT    92      67.870  11.353  25.459  0.00  0.00      WAT 
ATOM   5070  O   WAT    93      19.896  63.554  67.016  0.00  0.00      WAT 
ATOM   5071  H1  WAT    93      19.099  64.021  66.766  0.00  0.00      WAT 
ATOM   5072  H2  WAT    93      20.605  64.060  66.617  0.00  0.00      WAT 
ATOM   5073  O   WAT    94       9.213  70.642   7.830  0.00  0.00      WAT 
ATOM   5074  H1  WAT    94       8.617  71.229   8.295  0.00  0.00      WAT 
ATOM   5075  H2  WAT    94       9.961  70.544   8.418  0.00  0.00      WAT 
ATOM   5076  O   WAT    95      50.585  23.708  16.746  0.00  0.00      WAT 
ATOM   5077  H1  WAT    95      51.264  23.244  17.237  0.00  0.00      WAT 
ATOM   5078  H2  WAT    95      49.923  23.928  17.402  0.00  0.00      WAT 
ATOM   5079  O   WAT    96      70.945  61.158   0.064  0.00  0.00      WAT 
ATOM   5080  H1  WAT    96      70.085  61.502   0.305  0.00  0.00      WAT 
ATOM   5081  H2  WAT    96      71.497  61.934  -0.028  0.00  0.00      WAT 
ATOM   5082  O   WAT    97      42.313  31.871  32.862  0.00  0.00      WAT 
ATOM   5083  H1  WAT    97      42.336  32.831  32.806  0.00  0.00      WAT 
ATOM   5084  H2  WAT    97      42.458  31.589  31.944  0.00  0.00      WAT 
ATOM   5085  O   WAT    98      54.928  87.999   6.243  0.00  0.00      WAT 
ATOM   5086  H1  WAT    98      54.219  87.820   6.861  0.00  0.00      WAT 
ATOM   5087  H2  WAT    98      54.508  88.481   5.531  0.00  0.00      WAT 
ATOM   5088  O   WAT    99      64.671  89.085  -0.140  0.00  0.00      WAT 
ATOM   5089  H1  WAT    99      64.734  89.015   0.812  0.00  0.00      WAT 
ATOM   5090  H2  WAT    99      65.429  88.599  -0.466  0.00  0.00      WAT 
ATOM   5091  O   WAT   100      11.170   7.343   3.680  0.00  0.00      WAT 
ATOM   5092  H1  WAT   100      11.035   8.274   3.853  0.00  0.00      WAT 
ATOM   5093  H2  WAT   100      10.526   6.900   4.233  0.00  0.00      WAT 
ATOM   5094  O   WAT   101      34.079  54.449  55.354  0.00  0.00      WAT 
ATOM   5095  H1  WAT   101      34.302  54.649  56.276  0.00  0.00      WAT 
ATOM   5096  H2  WAT   101      33.271  53.900  55.477  0.00  0.00      WAT 
ATOM   5097  O   WAT   102      44.746  49.890   2.234  0.00  0.00      WAT 
ATOM   5098  H1  WAT   102      44.307  50.725   2.398  0.00  0.00      WAT 
ATOM   5099  H2  WAT   102      44.934  49.543   3.107  0.00  0.00      WAT 
ATOM   5100  O   WAT   103      47.013  77.073  24.639  0.00  0.00      WAT 
ATOM   5101  H1  WAT   103      47.869  77.472  24.482  0.00  0.00      WAT 
ATOM   5102  H2  WAT   103      46.434  77.813  24.822  0.00  0.00      WAT 
ATOM   5103  O   WAT   104      20.194  31.990  37.353  0.00  0.00      WAT 
ATOM   5104  H1  WAT   104      20.129  31.734  38.274  0.00  0.00      WAT 
ATOM   5105  H2  WAT   104      20.510  31.204  36.908  0.00  0.00      WAT 
ATOM   5106  O   WAT   105      21.414  54.072  30.331  0.00  0.00      WAT 
ATOM   5107  H1  WAT   105      22.096  54.588  30.760  0.00  0.00      WAT 
ATOM   5108  H2  WAT   105      20.607  54.562  30.490  0.00  0.00      WAT 
ATOM   5109  O   WAT   106      34.474  42.307  15.376  0.00  0.00      WAT 
ATOM   5110  H1  WAT   106      35.190  42.176  14.754  0.00  0.00      WAT 
ATOM   5111  H2  WAT   106      34.291  43.245  15.335  0.00  0.00      WAT 
ATOM   5112  O   WAT   107      12.242  47.276  23.231  0.00  0.00      WAT 
ATOM   5113  H1  WAT   107      12.234  47.667  22.357  0.00  0.00      WAT 
ATOM   5114  H2  WAT   107      11.365  46.908  23.337  0.00  0.00      WAT 
ATOM   5115  O   WAT   108      27.388  56.398  41.145  0.00  0.00      WAT 
ATOM   5116  H1  WAT   108      26.943  57.213  40.913  0.00  0.00      WAT 
ATOM   5117  H2  WAT   108      26.691  55.830  41.475  0.00  0.00      WAT 
ATOM   5118  O   WAT   109      61.576  15.329  20.468  0.00  0.00      WAT 
ATOM   5119  H1  WAT   109      61.844  14.490  20.092  0.00  0.00      WAT 
ATOM   5120  H2  WAT   109      62.356  15.880  20.405  0.00  0.00      WAT 
ATOM   5121  O   WAT   110       3.568  25.425  66.808  0.00  0.00      WAT 
ATOM   5122  H1  WAT   110       4.250  24.879  67.200  0.00  0.00      WAT 
ATOM   5123  H2  WAT   110       2.859  24.814  66.606  0.00  0.00      WAT 
ATOM   5124  O   WAT   111       8.044  20.398   7.059  0.00  0.00      WAT 
ATOM   5125  H1  WAT   111       7.247  20.822   6.741  0.00  0.00      WAT 
ATOM   5126  H2  WAT   111       7.747  19.550   7.391  0.00  0.00      WAT 
ATOM   5127  O   WAT   112       6.567  55.622  53.318  0.00  0.00      WAT 
ATOM   5128  H1  WAT   112       6.098  56.396  53.630  0.00  0.00      WAT 
ATOM   5129  H2  WAT   112       5.896  54.941  53.268  0.00  0.00      WAT 
ATOM   5130  O   WAT   113      53.344  26.047  13.789  0.00  0.00      WAT 
ATOM   5131  H1  WAT   113      52.452  26.312  14.012  0.00  0.00      WAT 
ATOM   5132  H2  WAT   113      53.566  25.382  14.441  0.00  0.00      WAT 
ATOM   5133  O   WAT   114      17.724   7.535  50.014  0.00  0.00      WAT 
ATOM   5134  H1  WAT   114      17.677   8.137  50.757  0.00  0.00      WAT 
ATOM   5135  H2  WAT   114      17.392   6.705  50.357  0.00  0.00      WAT 
ATOM   5136  O   WAT   115      24.080  23.531  68.413  0.00  0.00      WAT 
ATOM   5137  H1  WAT   115      23.158  23.275  68.388  0.00  0.00      WAT 
ATOM   5138  H2  WAT   115      24.092  24.419  68.056  0.00  0.00      WAT 
ATOM   5139  O   WAT   116      26.791  83.392  56.252  0.00  0.00      WAT 
ATOM   5140  H1  WAT   116      27.151  83.136  55.403  0.00  0.00      WAT 
ATOM   5141  H2  WAT   116      27.549  83.418  56.836  0.00  0.00      WAT 
ATOM   5142  O   WAT   117      55.597  17.319  13.316  0.00  0.00      WAT 
ATOM   5143  H1  WAT   117      55.904  17.761  14.107  0.00  0.00      WAT 
ATOM   5144  H2  WAT   117      54.650  17.457  13.315  0.00  0.00      WAT 
ATOM   5145  O   WAT   118      65.313  38.057  73.935  0.00  0.00      WAT 
ATOM   5146  H1  WAT   118      65.072  37.672  74.778  0.00  0.00      WAT 
ATOM   5147  H2  WAT   118      64.501  38.445  73.608  0.00  0.00      WAT 
ATOM   5148  O   WAT   119      40.431  68.269  32.729  0.00  0.00      WAT 
ATOM   5149  H1  WAT   119      40.229  68.050  31.805  0.00  0.00      WAT 
ATOM   5150  H2  WAT   119      40.914  69.114  32.641  0.00  0.00      WAT 
ATOM   5151  O   WAT   120      66.273  22.472  73.738  0.00  0.00      WAT 
ATOM   5152  H1  WAT   120      65.390  22.104  73.731  0.00  0.00      WAT 
ATOM   5153  H2  WAT   120      66.814  21.804  73.315  0.00  0.00      WAT 
ATOM   5154  O   WAT   121      35.774  42.395  10.773  0.00  0.00      WAT 
ATOM   5155  H1  WAT   121      35.578  41.459  10.725  0.00  0.00      WAT 
ATOM   5156  H2  WAT   121      34.982  42.823  10.449  0.00  0.00      WAT 
ATOM   5157  O   WAT   122      28.804   7.781  24.878  0.00  0.00      WAT 
ATOM   5158  H1  WAT   122      28.721   7.393  24.007  0.00  0.00      WAT 
ATOM   5159  H2  WAT   122      28.535   8.693  24.761  0.00  0.00      WAT 
ATOM   5160  O   WAT   123      40.421  36.914  34.724  0.00  0.00      WAT 
ATOM   5161  H1  WAT   123      40.850  36.075  34.523  0.00  0.00      WAT 
ATOM   5162  H2  WAT   123      39.745  36.984  34.024  0.00  0.00      WAT 
ATOM   5163  O   WAT   124      -0.029   4.436  45.667  0.00  0.00      WAT 
ATOM   5164  H1  WAT   124       0.766   4.802  45.280  0.00  0.00      WAT 
ATOM   5165  H2  WAT   124       0.134   4.452  46.610  0.00  0.00      WAT 
ATOM   5166  O   WAT   125       2.213  42.839  39.335  0.00  0.00      WAT 
ATOM   5167  H1  WAT   125       1.899  42.166  39.939  0.00  0.00      WAT 
ATOM   5168  H2  WAT   125       1.681  43.608  39.536  0.00  0.00      WAT 
ATOM   5169  O   WAT   126      62.353  41.243  18.139  0.00  0.00      WAT 
ATOM   5170  H1  WAT   126      62.233  42.097  18.596  0.00  0.00      WAT 
ATOM   5171  H2  WAT   126      63.288  41.041  18.324  0.00  0.00      WAT 
ATOM   5172  O   WAT   127      22.982   0.229  10.517  0.00  0.00      WAT 
ATOM   5173  H1  WAT   127      23.298  -0.473  11.086  0.00  0.00      WAT 
ATOM   5174  H2  WAT   127      22.062   0.336  10.758  0.00  0.00      WAT 
ATOM   5175  O   WAT   128      18.016  77.070  48.127  0.00  0.00      WAT 
ATOM   5176  H1  WAT   128      17.853  77.556  47.318  0.00  0.00      WAT 
ATOM   5177  H2  WAT   128      18.232  76.184  47.835  0.00  0.00      WAT 
ATOM   5178  O   WAT   129      24.979  48.818  45.277  0.00  0.00      WAT 
ATOM   5179  H1  WAT   129      25.490  49.492  44.829  0.00  0.00      WAT 
ATOM   5180  H2  WAT   129      24.219  49.286  45.624  0.00  0.00      WAT 
ATOM   5181  O   WAT   130      45.945  51.337  28.137  0.00  0.00      WAT 
ATOM   5182  H1  WAT   130      45.213  51.957  28.070  0.00  0.00      WAT 
ATOM   5183  H2  WAT   130      45.756  50.885  28.992  0.00  0.00      WAT 
ATOM   5184  O   WAT   131      68.363   3.892  79.278  0.00  0.00      WAT 
ATOM   5185  H1  WAT   131      68.329   3.632  80.198  0.00  0.00      WAT 
ATOM   5186  H2  WAT   131      67.452   3.854  78.985  0.00  0.00      WAT 
ATOM   5187  O   WAT   132       9.954  13.362  45.140  0.00  0.00      WAT 
ATOM   5188  H1  WAT   132       9.297  13.601  44.487  0.00  0.00      WAT 
ATOM   5189  H2  WAT   132      10.672  12.985  44.631  0.00  0.00      WAT 
ATOM   5190  O   WAT   133      37.977  49.293  66.055  0.00  0.00      WAT 
ATOM   5191  H1  WAT   133      38.473  48.713  65.477  0.00  0.00      WAT 
ATOM   5192  H2  WAT   133      37.646  48.717  66.745  0.00  0.00      WAT 
ATOM   5193  O   WAT   134      56.498  53.555   6.157  0.00  0.00      WAT 
ATOM   5194  H1  WAT   134      56.994  53.987   6.853  0.00  0.00      WAT
[truncated: 3,488,644 more chars]
