# Supplementary material for: Mechanistic Modeling of Lys745 Sulfonylation in EGFR C797S Reveals Chemical Determinants for Inhibitor Activity and Discriminates Reversible from Irreversible Agents
Source: J Chem Inf Model. 2023 Feb 10;63(4):1301–12. doi: 10.1021/acs.jcim.2c01586 (PMC9976278; doi:10.1021/acs.jcim.2c01586)
Supplement: Supplementary file 2 — ci2c01586_si_002.zip [file ci2c01586_si_002.zip › TS1/TS1_XO44.pdb]

ATOM      1  N   NAL     1      23.806  46.035  31.547  0.00  0.00      A   
ATOM      2  H1  NAL     1      22.828  45.783  31.478  0.00  0.00      A   
ATOM      3  H2  NAL     1      24.225  46.004  30.626  0.00  0.00      A   
ATOM      4  H3  NAL     1      23.869  46.979  31.910  0.00  0.00      A   
ATOM      5  CA  NAL     1      24.481  45.077  32.449  0.00  0.00      A   
ATOM      6  HA  NAL     1      23.877  44.966  33.350  0.00  0.00      A   
ATOM      7  CB  NAL     1      24.626  43.710  31.773  0.00  0.00      A   
ATOM      8  HB1 NAL     1      23.644  43.322  31.500  0.00  0.00      A   
ATOM      9  HB2 NAL     1      25.246  43.807  30.881  0.00  0.00      A   
ATOM     10  HB3 NAL     1      25.108  43.005  32.449  0.00  0.00      A   
ATOM     11  C   NAL     1      25.845  45.611  32.857  0.00  0.00      A   
ATOM     12  O   NAL     1      26.494  46.255  32.038  0.00  0.00      A   
ATOM     13  N   LEU     2      26.293  45.360  34.092  0.00  0.00      A   
ATOM     14  H   LEU     2      25.716  44.784  34.702  0.00  0.00      A   
ATOM     15  CA  LEU     2      27.598  45.819  34.606  0.00  0.00      A   
ATOM     16  HA  LEU     2      27.673  46.899  34.448  0.00  0.00      A   
ATOM     17  CB  LEU     2      27.696  45.544  36.123  0.00  0.00      A   
ATOM     18  HB3 LEU     2      28.747  45.397  36.377  0.00  0.00      A   
ATOM     19  HB2 LEU     2      27.168  44.622  36.372  0.00  0.00      A   
ATOM     20  CG  LEU     2      27.180  46.699  37.004  0.00  0.00      A   
ATOM     21  HG  LEU     2      27.762  47.595  36.786  0.00  0.00      A   
ATOM     22  CD1 LEU     2      25.699  47.012  36.779  0.00  0.00      A   
ATOM     23 HD11 LEU     2      25.557  47.415  35.777  0.00  0.00      A   
ATOM     24 HD12 LEU     2      25.107  46.106  36.901  0.00  0.00      A   
ATOM     25 HD13 LEU     2      25.365  47.756  37.501  0.00  0.00      A   
ATOM     26  CD2 LEU     2      27.377  46.353  38.481  0.00  0.00      A   
ATOM     27 HD21 LEU     2      27.122  47.213  39.098  0.00  0.00      A   
ATOM     28 HD22 LEU     2      26.738  45.515  38.758  0.00  0.00      A   
ATOM     29 HD23 LEU     2      28.422  46.099  38.666  0.00  0.00      A   
ATOM     30  C   LEU     2      28.792  45.200  33.855  0.00  0.00      A   
ATOM     31  O   LEU     2      29.829  45.846  33.704  0.00  0.00      A   
ATOM     32  N   LEU     3      28.667  43.942  33.423  0.00  0.00      A   
ATOM     33  H   LEU     3      27.793  43.476  33.610  0.00  0.00      A   
ATOM     34  CA  LEU     3      29.666  43.227  32.626  0.00  0.00      A   
ATOM     35  HA  LEU     3      30.644  43.400  33.079  0.00  0.00      A   
ATOM     36  CB  LEU     3      29.348  41.721  32.696  0.00  0.00      A   
ATOM     37  HB3 LEU     3      28.381  41.551  32.221  0.00  0.00      A   
ATOM     38  HB2 LEU     3      29.257  41.420  33.740  0.00  0.00      A   
ATOM     39  CG  LEU     3      30.403  40.826  32.016  0.00  0.00      A   
ATOM     40  HG  LEU     3      30.642  41.219  31.029  0.00  0.00      A   
ATOM     41  CD1 LEU     3      31.688  40.740  32.845  0.00  0.00      A   
ATOM     42 HD11 LEU     3      32.423  40.135  32.317  0.00  0.00      A   
ATOM     43 HD12 LEU     3      32.108  41.730  33.007  0.00  0.00      A   
ATOM     44 HD13 LEU     3      31.475  40.282  33.810  0.00  0.00      A   
ATOM     45  CD2 LEU     3      29.843  39.416  31.848  0.00  0.00      A   
ATOM     46 HD21 LEU     3      28.957  39.447  31.213  0.00  0.00      A   
ATOM     47 HD22 LEU     3      30.583  38.778  31.369  0.00  0.00      A   
ATOM     48 HD23 LEU     3      29.571  38.997  32.812  0.00  0.00      A   
ATOM     49  C   LEU     3      29.711  43.730  31.166  0.00  0.00      A   
ATOM     50  O   LEU     3      28.783  43.478  30.386  0.00  0.00      A   
ATOM     51  N   ARG     4      30.810  44.399  30.792  0.00  0.00      A   
ATOM     52  H   ARG     4      31.506  44.587  31.504  0.00  0.00      A   
ATOM     53  CA  ARG     4      31.184  44.684  29.393  0.00  0.00      A   
ATOM     54  HA  ARG     4      30.294  44.978  28.833  0.00  0.00      A   
ATOM     55  CB  ARG     4      32.217  45.829  29.352  0.00  0.00      A   
ATOM     56  HB3 ARG     4      32.605  45.921  28.337  0.00  0.00      A   
ATOM     57  HB2 ARG     4      33.058  45.563  29.995  0.00  0.00      A   
ATOM     58  CG  ARG     4      31.681  47.203  29.800  0.00  0.00      A   
ATOM     59  HG3 ARG     4      32.524  47.884  29.905  0.00  0.00      A   
ATOM     60  HG2 ARG     4      31.211  47.106  30.780  0.00  0.00      A   
ATOM     61  CD  ARG     4      30.673  47.839  28.829  0.00  0.00      A   
ATOM     62  HD3 ARG     4      30.292  48.755  29.276  0.00  0.00      A   
ATOM     63  HD2 ARG     4      29.824  47.164  28.700  0.00  0.00      A   
ATOM     64  NE  ARG     4      31.262  48.134  27.508  0.00  0.00      A   
ATOM     65  HE  ARG     4      31.342  47.356  26.864  0.00  0.00      A   
ATOM     66  CZ  ARG     4      31.542  49.312  26.977  0.00  0.00      A   
ATOM     67  NH1 ARG     4      31.443  50.453  27.594  0.00  0.00      A   
ATOM     68 HH11 ARG     4      31.170  50.473  28.565  0.00  0.00      A   
ATOM     69 HH12 ARG     4      31.649  51.323  27.101  0.00  0.00      A   
ATOM     70  NH2 ARG     4      31.963  49.352  25.756  0.00  0.00      A   
ATOM     71 HH21 ARG     4      32.078  48.488  25.247  0.00  0.00      A   
ATOM     72 HH22 ARG     4      32.089  50.253  25.304  0.00  0.00      A   
ATOM     73  C   ARG     4      31.765  43.436  28.709  0.00  0.00      A   
ATOM     74  O   ARG     4      32.518  42.682  29.324  0.00  0.00      A   
ATOM     75  N   ILE     5      31.481  43.260  27.420  0.00  0.00      A   
ATOM     76  H   ILE     5      30.815  43.902  26.997  0.00  0.00      A   
ATOM     77  CA  ILE     5      32.021  42.191  26.564  0.00  0.00      A   
ATOM     78  HA  ILE     5      32.616  41.510  27.173  0.00  0.00      A   
ATOM     79  CB  ILE     5      30.884  41.369  25.912  0.00  0.00      A   
ATOM     80  HB  ILE     5      30.363  42.013  25.201  0.00  0.00      A   
ATOM     81  CG2 ILE     5      31.477  40.184  25.128  0.00  0.00      A   
ATOM     82 HG21 ILE     5      32.043  40.543  24.269  0.00  0.00      A   
ATOM     83 HG22 ILE     5      32.142  39.596  25.761  0.00  0.00      A   
ATOM     84 HG23 ILE     5      30.676  39.540  24.763  0.00  0.00      A   
ATOM     85  CG1 ILE     5      29.826  40.854  26.916  0.00  0.00      A   
ATOM     86 HG13 ILE     5      29.064  40.303  26.364  0.00  0.00      A   
ATOM     87 HG12 ILE     5      29.332  41.708  27.379  0.00  0.00      A   
ATOM     88  CD1 ILE     5      30.353  39.944  28.031  0.00  0.00      A   
ATOM     89 HD11 ILE     5      30.842  39.067  27.611  0.00  0.00      A   
ATOM     90 HD12 ILE     5      31.053  40.492  28.656  0.00  0.00      A   
ATOM     91 HD13 ILE     5      29.519  39.614  28.650  0.00  0.00      A   
ATOM     92  C   ILE     5      32.946  42.820  25.512  0.00  0.00      A   
ATOM     93  O   ILE     5      32.581  43.791  24.843  0.00  0.00      A   
ATOM     94  N   LEU     6      34.175  42.313  25.397  0.00  0.00      A   
ATOM     95  H   LEU     6      34.398  41.506  25.973  0.00  0.00      A   
ATOM     96  CA  LEU     6      35.301  42.949  24.697  0.00  0.00      A   
ATOM     97  HA  LEU     6      35.006  43.922  24.300  0.00  0.00      A   
ATOM     98  CB  LEU     6      36.454  43.164  25.703  0.00  0.00      A   
ATOM     99  HB3 LEU     6      37.375  43.254  25.129  0.00  0.00      A   
ATOM    100  HB2 LEU     6      36.553  42.274  26.327  0.00  0.00      A   
ATOM    101  CG  LEU     6      36.375  44.412  26.605  0.00  0.00      A   
ATOM    102  HG  LEU     6      36.420  45.298  25.975  0.00  0.00      A   
ATOM    103  CD1 LEU     6      35.132  44.492  27.490  0.00  0.00      A   
ATOM    104 HD11 LEU     6      34.983  43.550  28.018  0.00  0.00      A   
ATOM    105 HD12 LEU     6      35.240  45.304  28.210  0.00  0.00      A   
ATOM    106 HD13 LEU     6      34.267  44.717  26.871  0.00  0.00      A   
ATOM    107  CD2 LEU     6      37.581  44.425  27.542  0.00  0.00      A   
ATOM    108 HD21 LEU     6      38.503  44.385  26.965  0.00  0.00      A   
ATOM    109 HD22 LEU     6      37.585  45.343  28.131  0.00  0.00      A   
ATOM    110 HD23 LEU     6      37.532  43.568  28.212  0.00  0.00      A   
ATOM    111  C   LEU     6      35.792  42.080  23.525  0.00  0.00      A   
ATOM    112  O   LEU     6      35.979  40.871  23.685  0.00  0.00      A   
ATOM    113  N   LYS     7      36.045  42.693  22.362  0.00  0.00      A   
ATOM    114  H   LYS     7      35.834  43.689  22.306  0.00  0.00      A   
ATOM    115  CA  LYS     7      36.826  42.113  21.246  0.00  0.00      A   
ATOM    116  HA  LYS     7      36.619  41.046  21.162  0.00  0.00      A   
ATOM    117  CB  LYS     7      36.457  42.806  19.918  0.00  0.00      A   
ATOM    118  HB3 LYS     7      37.050  42.362  19.116  0.00  0.00      A   
ATOM    119  HB2 LYS     7      36.724  43.857  19.995  0.00  0.00      A   
ATOM    120  CG  LYS     7      34.968  42.698  19.545  0.00  0.00      A   
ATOM    121  HG3 LYS     7      34.374  43.190  20.313  0.00  0.00      A   
ATOM    122  HG2 LYS     7      34.691  41.645  19.524  0.00  0.00      A   
ATOM    123  CD  LYS     7      34.608  43.327  18.186  0.00  0.00      A   
ATOM    124  HD3 LYS     7      33.534  43.204  18.038  0.00  0.00      A   
ATOM    125  HD2 LYS     7      35.129  42.792  17.389  0.00  0.00      A   
ATOM    126  CE  LYS     7      34.966  44.819  18.111  0.00  0.00      A   
ATOM    127  HE3 LYS     7      36.045  44.913  17.963  0.00  0.00      A   
ATOM    128  HE2 LYS     7      34.730  45.287  19.069  0.00  0.00      A   
ATOM    129  NZ  LYS     7      34.241  45.523  17.023  0.00  0.00      A   
ATOM    130  HZ1 LYS     7      34.543  46.496  16.963  0.00  0.00      A   
ATOM    131  HZ2 LYS     7      34.394  45.075  16.125  0.00  0.00      A   
ATOM    132  HZ3 LYS     7      33.244  45.557  17.210  0.00  0.00      A   
ATOM    133  C   LYS     7      38.329  42.297  21.503  0.00  0.00      A   
ATOM    134  O   LYS     7      38.724  43.326  22.049  0.00  0.00      A   
ATOM    135  N   GLU     8      39.184  41.366  21.072  0.00  0.00      A   
ATOM    136  H   GLU     8      38.799  40.539  20.620  0.00  0.00      A   
ATOM    137  CA  GLU     8      40.655  41.497  21.189  0.00  0.00      A   
ATOM    138  HA  GLU     8      40.892  41.649  22.242  0.00  0.00      A   
ATOM    139  CB  GLU     8      41.386  40.219  20.738  0.00  0.00      A   
ATOM    140  HB3 GLU     8      42.453  40.439  20.715  0.00  0.00      A   
ATOM    141  HB2 GLU     8      41.080  39.955  19.728  0.00  0.00      A   
ATOM    142  CG  GLU     8      41.164  39.030  21.686  0.00  0.00      A   
ATOM    143  HG3 GLU     8      40.164  38.625  21.524  0.00  0.00      A   
ATOM    144  HG2 GLU     8      41.229  39.384  22.716  0.00  0.00      A   
ATOM    145  CD  GLU     8      42.220  37.934  21.494  0.00  0.00      A   
ATOM    146  OE1 GLU     8      41.868  36.764  21.212  0.00  0.00      A   
ATOM    147  OE2 GLU     8      43.431  38.225  21.659  0.00  0.00      A   
ATOM    148  C   GLU     8      41.254  42.725  20.467  0.00  0.00      A   
ATOM    149  O   GLU     8      42.396  43.094  20.741  0.00  0.00      A   
ATOM    150  N   THR     9      40.510  43.377  19.564  0.00  0.00      A   
ATOM    151  H   THR     9      39.585  43.020  19.367  0.00  0.00      A   
ATOM    152  CA  THR     9      40.830  44.709  19.010  0.00  0.00      A   
ATOM    153  HA  THR     9      41.826  44.678  18.571  0.00  0.00      A   
ATOM    154  CB  THR     9      39.834  45.120  17.909  0.00  0.00      A   
ATOM    155  HB  THR     9      40.026  46.155  17.623  0.00  0.00      A   
ATOM    156  CG2 THR     9      39.958  44.240  16.668  0.00  0.00      A   
ATOM    157 HG21 THR     9      39.764  43.197  16.919  0.00  0.00      A   
ATOM    158 HG22 THR     9      39.230  44.564  15.926  0.00  0.00      A   
ATOM    159 HG23 THR     9      40.961  44.333  16.252  0.00  0.00      A   
ATOM    160  OG1 THR     9      38.500  45.004  18.356  0.00  0.00      A   
ATOM    161  HG1 THR     9      37.977  45.719  17.942  0.00  0.00      A   
ATOM    162  C   THR     9      40.835  45.807  20.080  0.00  0.00      A   
ATOM    163  O   THR     9      41.742  46.644  20.128  0.00  0.00      A   
ATOM    164  N   GLU    10      39.805  45.836  20.927  0.00  0.00      A   
ATOM    165  H   GLU    10      39.136  45.076  20.864  0.00  0.00      A   
ATOM    166  CA  GLU    10      39.497  46.915  21.872  0.00  0.00      A   
ATOM    167  HA  GLU    10      39.470  47.860  21.326  0.00  0.00      A   
ATOM    168  CB  GLU    10      38.105  46.699  22.485  0.00  0.00      A   
ATOM    169  HB3 GLU    10      37.906  47.496  23.203  0.00  0.00      A   
ATOM    170  HB2 GLU    10      38.077  45.746  23.014  0.00  0.00      A   
ATOM    171  CG  GLU    10      37.015  46.727  21.406  0.00  0.00      A   
ATOM    172  HG3 GLU    10      37.193  45.940  20.674  0.00  0.00      A   
ATOM    173  HG2 GLU    10      37.052  47.687  20.886  0.00  0.00      A   
ATOM    174  CD  GLU    10      35.634  46.531  22.022  0.00  0.00      A   
ATOM    175  OE1 GLU    10      35.142  45.384  22.110  0.00  0.00      A   
ATOM    176  OE2 GLU    10      35.005  47.539  22.419  0.00  0.00      A   
ATOM    177  C   GLU    10      40.547  47.077  22.976  0.00  0.00      A   
ATOM    178  O   GLU    10      40.714  48.176  23.498  0.00  0.00      A   
ATOM    179  N   PHE    11      41.298  46.031  23.322  0.00  0.00      A   
ATOM    180  H   PHE    11      41.163  45.156  22.832  0.00  0.00      A   
ATOM    181  CA  PHE    11      42.314  46.071  24.377  0.00  0.00      A   
ATOM    182  HA  PHE    11      42.527  47.107  24.622  0.00  0.00      A   
ATOM    183  CB  PHE    11      41.760  45.390  25.637  0.00  0.00      A   
ATOM    184  HB3 PHE    11      40.811  45.854  25.907  0.00  0.00      A   
ATOM    185  HB2 PHE    11      42.448  45.569  26.464  0.00  0.00      A   
ATOM    186  CG  PHE    11      41.552  43.895  25.487  0.00  0.00      A   
ATOM    187  CD1 PHE    11      40.349  43.395  24.958  0.00  0.00      A   
ATOM    188  HD1 PHE    11      39.570  44.075  24.644  0.00  0.00      A   
ATOM    189  CE1 PHE    11      40.166  42.011  24.811  0.00  0.00      A   
ATOM    190  HE1 PHE    11      39.248  41.637  24.384  0.00  0.00      A   
ATOM    191  CZ  PHE    11      41.182  41.118  25.197  0.00  0.00      A   
ATOM    192  HZ  PHE    11      41.041  40.051  25.087  0.00  0.00      A   
ATOM    193  CE2 PHE    11      42.392  41.614  25.709  0.00  0.00      A   
ATOM    194  HE2 PHE    11      43.181  40.927  25.990  0.00  0.00      A   
ATOM    195  CD2 PHE    11      42.580  43.001  25.838  0.00  0.00      A   
ATOM    196  HD2 PHE    11      43.523  43.382  26.195  0.00  0.00      A   
ATOM    197  C   PHE    11      43.641  45.442  23.941  0.00  0.00      A   
ATOM    198  O   PHE    11      43.691  44.677  22.974  0.00  0.00      A   
ATOM    199  N   LYS    12      44.721  45.732  24.673  0.00  0.00      A   
ATOM    200  H   LYS    12      44.636  46.436  25.402  0.00  0.00      A   
ATOM    201  CA  LYS    12      46.045  45.138  24.445  0.00  0.00      A   
ATOM    202  HA  LYS    12      45.905  44.156  23.997  0.00  0.00      A   
ATOM    203  CB  LYS    12      46.822  46.010  23.447  0.00  0.00      A   
ATOM    204  HB3 LYS    12      47.193  46.905  23.952  0.00  0.00      A   
ATOM    205  HB2 LYS    12      46.147  46.318  22.647  0.00  0.00      A   
ATOM    206  CG  LYS    12      47.994  45.230  22.830  0.00  0.00      A   
ATOM    207  HG3 LYS    12      47.613  44.371  22.276  0.00  0.00      A   
ATOM    208  HG2 LYS    12      48.644  44.867  23.625  0.00  0.00      A   
ATOM    209  CD  LYS    12      48.837  46.101  21.897  0.00  0.00      A   
ATOM    210  HD3 LYS    12      49.708  45.529  21.571  0.00  0.00      A   
ATOM    211  HD2 LYS    12      49.180  46.968  22.459  0.00  0.00      A   
ATOM    212  CE  LYS    12      48.048  46.569  20.672  0.00  0.00      A   
ATOM    213  HE3 LYS    12      47.155  47.106  21.002  0.00  0.00      A   
ATOM    214  HE2 LYS    12      47.735  45.697  20.091  0.00  0.00      A   
ATOM    215  NZ  LYS    12      48.873  47.460  19.836  0.00  0.00      A   
ATOM    216  HZ1 LYS    12      49.689  46.959  19.491  0.00  0.00      A   
ATOM    217  HZ2 LYS    12      48.360  47.785  19.023  0.00  0.00      A   
ATOM    218  HZ3 LYS    12      49.209  48.263  20.358  0.00  0.00      A   
ATOM    219  C   LYS    12      46.824  44.951  25.750  0.00  0.00      A   
ATOM    220  O   LYS    12      46.860  45.858  26.580  0.00  0.00      A   
ATOM    221  N   LYS    13      47.415  43.765  25.921  0.00  0.00      A   
ATOM    222  H   LYS    13      47.285  43.088  25.173  0.00  0.00      A   
ATOM    223  CA  LYS    13      48.387  43.395  26.966  0.00  0.00      A   
ATOM    224  HA  LYS    13      48.043  43.755  27.937  0.00  0.00      A   
ATOM    225  CB  LYS    13      48.502  41.861  27.008  0.00  0.00      A   
ATOM    226  HB3 LYS    13      49.334  41.588  27.658  0.00  0.00      A   
ATOM    227  HB2 LYS    13      48.721  41.493  26.003  0.00  0.00      A   
ATOM    228  CG  LYS    13      47.228  41.183  27.545  0.00  0.00      A   
ATOM    229  HG3 LYS    13      46.346  41.547  27.016  0.00  0.00      A   
ATOM    230  HG2 LYS    13      47.122  41.440  28.597  0.00  0.00      A   
ATOM    231  CD  LYS    13      47.291  39.656  27.415  0.00  0.00      A   
ATOM    232  HD3 LYS    13      46.600  39.210  28.132  0.00  0.00      A   
ATOM    233  HD2 LYS    13      48.299  39.315  27.649  0.00  0.00      A   
ATOM    234  CE  LYS    13      46.893  39.208  26.006  0.00  0.00      A   
ATOM    235  HE3 LYS    13      47.444  39.796  25.267  0.00  0.00      A   
ATOM    236  HE2 LYS    13      45.827  39.408  25.867  0.00  0.00      A   
ATOM    237  NZ  LYS    13      47.164  37.769  25.794  0.00  0.00      A   
ATOM    238  HZ1 LYS    13      46.769  37.437  24.918  0.00  0.00      A   
ATOM    239  HZ2 LYS    13      48.163  37.605  25.782  0.00  0.00      A   
ATOM    240  HZ3 LYS    13      46.792  37.179  26.539  0.00  0.00      A   
ATOM    241  C   LYS    13      49.764  44.018  26.687  0.00  0.00      A   
ATOM    242  O   LYS    13      50.220  44.024  25.543  0.00  0.00      A   
ATOM    243  N   ILE    14      50.411  44.536  27.730  0.00  0.00      A   
ATOM    244  H   ILE    14      49.947  44.463  28.626  0.00  0.00      A   
ATOM    245  CA  ILE    14      51.608  45.393  27.658  0.00  0.00      A   
ATOM    246  HA  ILE    14      51.904  45.503  26.614  0.00  0.00      A   
ATOM    247  CB  ILE    14      51.284  46.805  28.207  0.00  0.00      A   
ATOM    248  HB  ILE    14      51.091  46.712  29.277  0.00  0.00      A   
ATOM    249  CG2 ILE    14      52.485  47.749  28.039  0.00  0.00      A   
ATOM    250 HG21 ILE    14      53.320  47.425  28.661  0.00  0.00      A   
ATOM    251 HG22 ILE    14      52.807  47.776  26.997  0.00  0.00      A   
ATOM    252 HG23 ILE    14      52.199  48.755  28.344  0.00  0.00      A   
ATOM    253  CG1 ILE    14      50.022  47.456  27.589  0.00  0.00      A   
ATOM    254 HG13 ILE    14      49.853  48.419  28.072  0.00  0.00      A   
ATOM    255 HG12 ILE    14      49.158  46.840  27.818  0.00  0.00      A   
ATOM    256  CD1 ILE    14      50.052  47.681  26.073  0.00  0.00      A   
ATOM    257 HD11 ILE    14      49.089  48.085  25.760  0.00  0.00      A   
ATOM    258 HD12 ILE    14      50.834  48.394  25.810  0.00  0.00      A   
ATOM    259 HD13 ILE    14      50.221  46.744  25.546  0.00  0.00      A   
ATOM    260  C   ILE    14      52.807  44.762  28.388  0.00  0.00      A   
ATOM    261  O   ILE    14      53.907  44.714  27.826  0.00  0.00      A   
ATOM    262  N   LYS    15      52.604  44.281  29.625  0.00  0.00      A   
ATOM    263  H   LYS    15      51.655  44.291  29.973  0.00  0.00      A   
ATOM    264  CA  LYS    15      53.635  43.656  30.477  0.00  0.00      A   
ATOM    265  HA  LYS    15      54.419  43.240  29.843  0.00  0.00      A   
ATOM    266  CB  LYS    15      54.254  44.741  31.381  0.00  0.00      A   
ATOM    267  HB3 LYS    15      53.478  45.190  32.001  0.00  0.00      A   
ATOM    268  HB2 LYS    15      54.683  45.519  30.748  0.00  0.00      A   
ATOM    269  CG  LYS    15      55.355  44.183  32.297  0.00  0.00      A   
ATOM    270  HG3 LYS    15      56.091  43.667  31.682  0.00  0.00      A   
ATOM    271  HG2 LYS    15      54.922  43.474  33.000  0.00  0.00      A   
ATOM    272  CD  LYS    15      56.051  45.289  33.097  0.00  0.00      A   
ATOM    273  HD3 LYS    15      55.340  45.762  33.777  0.00  0.00      A   
ATOM    274  HD2 LYS    15      56.431  46.037  32.404  0.00  0.00      A   
ATOM    275  CE  LYS    15      57.218  44.694  33.891  0.00  0.00      A   
ATOM    276  HE3 LYS    15      57.837  44.104  33.209  0.00  0.00      A   
ATOM    277  HE2 LYS    15      56.833  44.013  34.656  0.00  0.00      A   
ATOM    278  NZ  LYS    15      58.060  45.743  34.510  0.00  0.00      A   
ATOM    279  HZ1 LYS    15      57.554  46.277  35.211  0.00  0.00      A   
ATOM    280  HZ2 LYS    15      58.872  45.333  34.966  0.00  0.00      A   
ATOM    281  HZ3 LYS    15      58.395  46.393  33.805  0.00  0.00      A   
ATOM    282  C   LYS    15      53.059  42.506  31.313  0.00  0.00      A   
ATOM    283  O   LYS    15      52.058  42.713  31.995  0.00  0.00      A   
ATOM    284  N   VAL    16      53.697  41.332  31.312  0.00  0.00      A   
ATOM    285  H   VAL    16      54.466  41.226  30.656  0.00  0.00      A   
ATOM    286  CA  VAL    16      53.428  40.218  32.251  0.00  0.00      A   
ATOM    287  HA  VAL    16      52.388  39.910  32.132  0.00  0.00      A   
ATOM    288  CB  VAL    16      54.323  38.997  31.930  0.00  0.00      A   
ATOM    289  HB  VAL    16      55.362  39.323  31.865  0.00  0.00      A   
ATOM    290  CG1 VAL    16      54.225  37.885  32.988  0.00  0.00      A   
ATOM    291 HG11 VAL    16      53.180  37.626  33.169  0.00  0.00      A   
ATOM    292 HG12 VAL    16      54.760  36.999  32.647  0.00  0.00      A   
ATOM    293 HG13 VAL    16      54.688  38.210  33.919  0.00  0.00      A   
ATOM    294  CG2 VAL    16      53.926  38.356  30.595  0.00  0.00      A   
ATOM    295 HG21 VAL    16      53.896  39.105  29.805  0.00  0.00      A   
ATOM    296 HG22 VAL    16      54.656  37.594  30.321  0.00  0.00      A   
ATOM    297 HG23 VAL    16      52.945  37.892  30.690  0.00  0.00      A   
ATOM    298  C   VAL    16      53.629  40.646  33.715  0.00  0.00      A   
ATOM    299  O   VAL    16      54.707  41.108  34.093  0.00  0.00      A   
ATOM    300  N   LEU    17      52.612  40.433  34.554  0.00  0.00      A   
ATOM    301  H   LEU    17      51.777  40.004  34.167  0.00  0.00      A   
ATOM    302  CA  LEU    17      52.610  40.688  36.003  0.00  0.00      A   
ATOM    303  HA  LEU    17      53.593  41.041  36.317  0.00  0.00      A   
ATOM    304  CB  LEU    17      51.576  41.781  36.346  0.00  0.00      A   
ATOM    305  HB3 LEU    17      51.578  41.927  37.426  0.00  0.00      A   
ATOM    306  HB2 LEU    17      50.598  41.400  36.068  0.00  0.00      A   
ATOM    307  CG  LEU    17      51.757  43.159  35.683  0.00  0.00      A   
ATOM    308  HG  LEU    17      51.713  43.055  34.601  0.00  0.00      A   
ATOM    309  CD1 LEU    17      50.608  44.068  36.130  0.00  0.00      A   
ATOM    310 HD11 LEU    17      49.655  43.644  35.812  0.00  0.00      A   
ATOM    311 HD12 LEU    17      50.610  44.163  37.213  0.00  0.00      A   
ATOM    312 HD13 LEU    17      50.715  45.055  35.684  0.00  0.00      A   
ATOM    313  CD2 LEU    17      53.071  43.841  36.065  0.00  0.00      A   
ATOM    314 HD21 LEU    17      53.156  43.921  37.149  0.00  0.00      A   
ATOM    315 HD22 LEU    17      53.910  43.258  35.686  0.00  0.00      A   
ATOM    316 HD23 LEU    17      53.116  44.836  35.622  0.00  0.00      A   
ATOM    317  C   LEU    17      52.344  39.373  36.769  0.00  0.00      A   
ATOM    318  O   LEU    17      51.383  39.245  37.535  0.00  0.00      A   
ATOM    319  N   GLY    18      53.228  38.396  36.576  0.00  0.00      A   
ATOM    320  H   GLY    18      54.035  38.615  36.005  0.00  0.00      A   
ATOM    321  CA  GLY    18      53.185  37.076  37.206  0.00  0.00      A   
ATOM    322  HA3 GLY    18      53.006  37.191  38.275  0.00  0.00      A   
ATOM    323  HA2 GLY    18      54.169  36.627  37.086  0.00  0.00      A   
ATOM    324  C   GLY    18      52.148  36.092  36.641  0.00  0.00      A   
ATOM    325  O   GLY    18      51.231  36.444  35.894  0.00  0.00      A   
ATOM    326  N   SER    19      52.291  34.822  37.033  0.00  0.00      A   
ATOM    327  H   SER    19      53.062  34.604  37.656  0.00  0.00      A   
ATOM    328  CA  SER    19      51.436  33.712  36.585  0.00  0.00      A   
ATOM    329  HA  SER    19      50.441  34.102  36.376  0.00  0.00      A   
ATOM    330  CB  SER    19      51.999  33.115  35.293  0.00  0.00      A   
ATOM    331  HB3 SER    19      52.891  32.527  35.512  0.00  0.00      A   
ATOM    332  HB2 SER    19      52.270  33.917  34.607  0.00  0.00      A   
ATOM    333  OG  SER    19      51.028  32.297  34.673  0.00  0.00      A   
ATOM    334  HG  SER    19      51.410  31.384  34.650  0.00  0.00      A   
ATOM    335  C   SER    19      51.303  32.628  37.660  0.00  0.00      A   
ATOM    336  O   SER    19      52.306  32.205  38.252  0.00  0.00      A   
ATOM    337  N   GLY    20      50.065  32.205  37.930  0.00  0.00      A   
ATOM    338  H   GLY    20      49.314  32.547  37.336  0.00  0.00      A   
ATOM    339  CA  GLY    20      49.690  31.377  39.083  0.00  0.00      A   
ATOM    340  HA3 GLY    20      48.910  31.902  39.636  0.00  0.00      A   
ATOM    341  HA2 GLY    20      50.529  31.250  39.765  0.00  0.00      A   
ATOM    342  C   GLY    20      49.159  29.988  38.715  0.00  0.00      A   
ATOM    343  O   GLY    20      49.566  29.393  37.712  0.00  0.00      A   
ATOM    344  N   ALA    21      48.267  29.455  39.548  0.00  0.00      A   
ATOM    345  H   ALA    21      48.083  29.962  40.414  0.00  0.00      A   
ATOM    346  CA  ALA    21      47.634  28.143  39.382  0.00  0.00      A   
ATOM    347  HA  ALA    21      48.393  27.432  39.059  0.00  0.00      A   
ATOM    348  CB  ALA    21      47.140  27.689  40.757  0.00  0.00      A   
ATOM    349  HB1 ALA    21      46.345  28.348  41.108  0.00  0.00      A   
ATOM    350  HB2 ALA    21      46.762  26.670  40.681  0.00  0.00      A   
ATOM    351  HB3 ALA    21      47.965  27.705  41.471  0.00  0.00      A   
ATOM    352  C   ALA    21      46.489  28.104  38.340  0.00  0.00      A   
ATOM    353  O   ALA    21      46.018  27.021  37.976  0.00  0.00      A   
ATOM    354  N   PHE    22      46.011  29.271  37.885  0.00  0.00      A   
ATOM    355  H   PHE    22      46.415  30.118  38.259  0.00  0.00      A   
ATOM    356  CA  PHE    22      44.795  29.405  37.068  0.00  0.00      A   
ATOM    357  HA  PHE    22      44.526  28.417  36.697  0.00  0.00      A   
ATOM    358  CB  PHE    22      43.643  29.889  37.969  0.00  0.00      A   
ATOM    359  HB3 PHE    22      43.841  30.921  38.262  0.00  0.00      A   
ATOM    360  HB2 PHE    22      43.644  29.289  38.881  0.00  0.00      A   
ATOM    361  CG  PHE    22      42.245  29.794  37.375  0.00  0.00      A   
ATOM    362  CD1 PHE    22      41.786  28.588  36.807  0.00  0.00      A   
ATOM    363  HD1 PHE    22      42.430  27.721  36.770  0.00  0.00      A   
ATOM    364  CE1 PHE    22      40.483  28.499  36.286  0.00  0.00      A   
ATOM    365  HE1 PHE    22      40.143  27.575  35.840  0.00  0.00      A   
ATOM    366  CZ  PHE    22      39.624  29.609  36.341  0.00  0.00      A   
ATOM    367  HZ  PHE    22      38.627  29.544  35.927  0.00  0.00      A   
ATOM    368  CE2 PHE    22      40.066  30.808  36.928  0.00  0.00      A   
ATOM    369  HE2 PHE    22      39.408  31.667  36.966  0.00  0.00      A   
ATOM    370  CD2 PHE    22      41.372  30.898  37.444  0.00  0.00      A   
ATOM    371  HD2 PHE    22      41.704  31.825  37.887  0.00  0.00      A   
ATOM    372  C   PHE    22      44.974  30.269  35.807  0.00  0.00      A   
ATOM    373  O   PHE    22      44.323  29.992  34.801  0.00  0.00      A   
ATOM    374  N   GLY    23      45.865  31.265  35.806  0.00  0.00      A   
ATOM    375  H   GLY    23      46.264  31.558  36.690  0.00  0.00      A   
ATOM    376  CA  GLY    23      46.220  32.057  34.624  0.00  0.00      A   
ATOM    377  HA3 GLY    23      45.355  32.654  34.336  0.00  0.00      A   
ATOM    378  HA2 GLY    23      46.456  31.387  33.796  0.00  0.00      A   
ATOM    379  C   GLY    23      47.409  33.010  34.820  0.00  0.00      A   
ATOM    380  O   GLY    23      48.073  33.011  35.861  0.00  0.00      A   
ATOM    381  N   THR    24      47.653  33.852  33.813  0.00  0.00      A   
ATOM    382  H   THR    24      47.051  33.781  32.998  0.00  0.00      A   
ATOM    383  CA  THR    24      48.707  34.888  33.777  0.00  0.00      A   
ATOM    384  HA  THR    24      49.379  34.770  34.624  0.00  0.00      A   
ATOM    385  CB  THR    24      49.536  34.777  32.482  0.00  0.00      A   
ATOM    386  HB  THR    24      48.892  34.983  31.627  0.00  0.00      A   
ATOM    387  CG2 THR    24      50.731  35.730  32.435  0.00  0.00      A   
ATOM    388 HG21 THR    24      51.298  35.563  31.519  0.00  0.00      A   
ATOM    389 HG22 THR    24      50.386  36.764  32.434  0.00  0.00      A   
ATOM    390 HG23 THR    24      51.378  35.572  33.296  0.00  0.00      A   
ATOM    391  OG1 THR    24      50.061  33.476  32.331  0.00  0.00      A   
ATOM    392  HG1 THR    24      50.299  33.131  33.212  0.00  0.00      A   
ATOM    393  C   THR    24      48.071  36.277  33.852  0.00  0.00      A   
ATOM    394  O   THR    24      47.134  36.553  33.099  0.00  0.00      A   
ATOM    395  N   VAL    25      48.539  37.143  34.759  0.00  0.00      A   
ATOM    396  H   VAL    25      49.388  36.895  35.261  0.00  0.00      A   
ATOM    397  CA  VAL    25      48.124  38.560  34.801  0.00  0.00      A   
ATOM    398  HA  VAL    25      47.109  38.633  34.424  0.00  0.00      A   
ATOM    399  CB  VAL    25      48.126  39.157  36.226  0.00  0.00      A   
ATOM    400  HB  VAL    25      49.115  39.038  36.655  0.00  0.00      A   
ATOM    401  CG1 VAL    25      47.723  40.642  36.284  0.00  0.00      A   
ATOM    402 HG11 VAL    25      48.453  41.266  35.777  0.00  0.00      A   
ATOM    403 HG12 VAL    25      46.755  40.787  35.803  0.00  0.00      A   
ATOM    404 HG13 VAL    25      47.668  40.977  37.320  0.00  0.00      A   
ATOM    405  CG2 VAL    25      47.120  38.456  37.136  0.00  0.00      A   
ATOM    406 HG21 VAL    25      47.304  38.729  38.174  0.00  0.00      A   
ATOM    407 HG22 VAL    25      46.105  38.747  36.865  0.00  0.00      A   
ATOM    408 HG23 VAL    25      47.218  37.382  37.032  0.00  0.00      A   
ATOM    409  C   VAL    25      49.039  39.387  33.899  0.00  0.00      A   
ATOM    410  O   VAL    25      50.239  39.138  33.809  0.00  0.00      A   
ATOM    411  N   TYR    26      48.472  40.416  33.280  0.00  0.00      A   
ATOM    412  H   TYR    26      47.463  40.503  33.345  0.00  0.00      A   
ATOM    413  CA  TYR    26      49.157  41.402  32.460  0.00  0.00      A   
ATOM    414  HA  TYR    26      50.229  41.333  32.628  0.00  0.00      A   
ATOM    415  CB  TYR    26      48.856  41.138  30.981  0.00  0.00      A   
ATOM    416  HB3 TYR    26      49.346  41.911  30.388  0.00  0.00      A   
ATOM    417  HB2 TYR    26      47.784  41.248  30.826  0.00  0.00      A   
ATOM    418  CG  TYR    26      49.272  39.787  30.440  0.00  0.00      A   
ATOM    419  CD1 TYR    26      48.414  38.674  30.553  0.00  0.00      A   
ATOM    420  HD1 TYR    26      47.477  38.763  31.087  0.00  0.00      A   
ATOM    421  CE1 TYR    26      48.764  37.451  29.948  0.00  0.00      A   
ATOM    422  HE1 TYR    26      48.095  36.607  30.008  0.00  0.00      A   
ATOM    423  CZ  TYR    26      49.965  37.346  29.233  0.00  0.00      A   
ATOM    424  OH  TYR    26      50.277  36.209  28.559  0.00  0.00      A   
ATOM    425  HH  TYR    26      49.689  35.465  28.778  0.00  0.00      A   
ATOM    426  CE2 TYR    26      50.821  38.448  29.127  0.00  0.00      A   
ATOM    427  HE2 TYR    26      51.736  38.359  28.560  0.00  0.00      A   
ATOM    428  CD2 TYR    26      50.485  39.668  29.740  0.00  0.00      A   
ATOM    429  HD2 TYR    26      51.143  40.520  29.645  0.00  0.00      A   
ATOM    430  C   TYR    26      48.673  42.813  32.809  0.00  0.00      A   
ATOM    431  O   TYR    26      47.476  43.030  33.017  0.00  0.00      A   
ATOM    432  N   LYS    27      49.583  43.792  32.797  0.00  0.00      A   
ATOM    433  H   LYS    27      50.545  43.512  32.627  0.00  0.00      A   
ATOM    434  CA  LYS    27      49.232  45.192  32.521  0.00  0.00      A   
ATOM    435  HA  LYS    27      48.508  45.535  33.264  0.00  0.00      A   
ATOM    436  CB  LYS    27      50.493  46.074  32.574  0.00  0.00      A   
ATOM    437  HB3 LYS    27      51.163  45.785  31.763  0.00  0.00      A   
ATOM    438  HB2 LYS    27      51.012  45.920  33.520  0.00  0.00      A   
ATOM    439  CG  LYS    27      50.142  47.565  32.436  0.00  0.00      A   
ATOM    440  HG3 LYS    27      49.584  47.881  33.318  0.00  0.00      A   
ATOM    441  HG2 LYS    27      49.515  47.715  31.558  0.00  0.00      A   
ATOM    442  CD  LYS    27      51.379  48.452  32.268  0.00  0.00      A   
ATOM    443  HD3 LYS    27      51.934  48.146  31.379  0.00  0.00      A   
ATOM    444  HD2 LYS    27      52.019  48.377  33.148  0.00  0.00      A   
ATOM    445  CE  LYS    27      50.886  49.891  32.099  0.00  0.00      A   
ATOM    446  HE3 LYS    27      50.414  50.211  33.032  0.00  0.00      A   
ATOM    447  HE2 LYS    27      50.120  49.918  31.317  0.00  0.00      A   
ATOM    448  NZ  LYS    27      51.976  50.824  31.742  0.00  0.00      A   
ATOM    449  HZ1 LYS    27      51.592  51.759  31.636  0.00  0.00      A   
ATOM    450  HZ2 LYS    27      52.699  50.831  32.457  0.00  0.00      A   
ATOM    451  HZ3 LYS    27      52.400  50.586  30.845  0.00  0.00      A   
ATOM    452  C   LYS    27      48.587  45.267  31.133  0.00  0.00      A   
ATOM    453  O   LYS    27      49.099  44.652  30.194  0.00  0.00      A   
ATOM    454  N   GLY    28      47.512  46.031  30.987  0.00  0.00      A   
ATOM    455  H   GLY    28      47.116  46.487  31.803  0.00  0.00      A   
ATOM    456  CA  GLY    28      46.817  46.230  29.724  0.00  0.00      A   
ATOM    457  HA3 GLY    28      45.994  45.525  29.662  0.00  0.00      A   
ATOM    458  HA2 GLY    28      47.496  46.029  28.901  0.00  0.00      A   
ATOM    459  C   GLY    28      46.238  47.631  29.548  0.00  0.00      A   
ATOM    460  O   GLY    28      46.071  48.385  30.505  0.00  0.00      A   
ATOM    461  N   LEU    29      45.894  47.951  28.301  0.00  0.00      A   
ATOM    462  H   LEU    29      46.134  47.288  27.570  0.00  0.00      A   
ATOM    463  CA  LEU    29      45.278  49.207  27.886  0.00  0.00      A   
ATOM    464  HA  LEU    29      44.991  49.768  28.777  0.00  0.00      A   
ATOM    465  CB  LEU    29      46.313  50.025  27.091  0.00  0.00      A   
ATOM    466  HB3 LEU    29      46.514  49.517  26.146  0.00  0.00      A   
ATOM    467  HB2 LEU    29      47.250  50.057  27.651  0.00  0.00      A   
ATOM    468  CG  LEU    29      45.869  51.471  26.802  0.00  0.00      A   
ATOM    469  HG  LEU    29      44.889  51.468  26.324  0.00  0.00      A   
ATOM    470  CD1 LEU    29      45.794  52.298  28.089  0.00  0.00      A   
ATOM    471 HD11 LEU    29      45.673  53.351  27.852  0.00  0.00      A   
ATOM    472 HD12 LEU    29      44.951  51.977  28.699  0.00  0.00      A   
ATOM    473 HD13 LEU    29      46.717  52.183  28.659  0.00  0.00      A   
ATOM    474  CD2 LEU    29      46.862  52.137  25.852  0.00  0.00      A   
ATOM    475 HD21 LEU    29      46.911  51.578  24.917  0.00  0.00      A   
ATOM    476 HD22 LEU    29      46.546  53.157  25.634  0.00  0.00      A   
ATOM    477 HD23 LEU    29      47.854  52.157  26.306  0.00  0.00      A   
ATOM    478  C   LEU    29      44.014  48.906  27.071  0.00  0.00      A   
ATOM    479  O   LEU    29      44.083  48.297  25.998  0.00  0.00      A   
ATOM    480  N   TRP    30      42.855  49.303  27.593  0.00  0.00      A   
ATOM    481  H   TRP    30      42.875  49.814  28.472  0.00  0.00      A   
ATOM    482  CA  TRP    30      41.530  49.069  27.014  0.00  0.00      A   
ATOM    483  HA  TRP    30      41.603  48.359  26.193  0.00  0.00      A   
ATOM    484  CB  TRP    30      40.628  48.451  28.091  0.00  0.00      A   
ATOM    485  HB3 TRP    30      40.718  49.056  28.994  0.00  0.00      A   
ATOM    486  HB2 TRP    30      41.009  47.458  28.327  0.00  0.00      A   
ATOM    487  CG  TRP    30      39.163  48.320  27.788  0.00  0.00      A   
ATOM    488  CD1 TRP    30      38.602  47.955  26.610  0.00  0.00      A   
ATOM    489  HD1 TRP    30      39.143  47.712  25.704  0.00  0.00      A   
ATOM    490  NE1 TRP    30      37.226  47.947  26.736  0.00  0.00      A   
ATOM    491  HE1 TRP    30      36.575  47.711  25.984  0.00  0.00      A   
ATOM    492  CE2 TRP    30      36.829  48.263  28.013  0.00  0.00      A   
ATOM    493  CZ2 TRP    30      35.572  48.349  28.626  0.00  0.00      A   
ATOM    494  HZ2 TRP    30      34.679  48.139  28.058  0.00  0.00      A   
ATOM    495  CH2 TRP    30      35.500  48.706  29.983  0.00  0.00      A   
ATOM    496  HH2 TRP    30      34.546  48.783  30.480  0.00  0.00      A   
ATOM    497  CZ3 TRP    30      36.679  48.966  30.702  0.00  0.00      A   
ATOM    498  HZ3 TRP    30      36.618  49.252  31.743  0.00  0.00      A   
ATOM    499  CE3 TRP    30      37.935  48.867  30.074  0.00  0.00      A   
ATOM    500  HE3 TRP    30      38.831  49.077  30.636  0.00  0.00      A   
ATOM    501  CD2 TRP    30      38.045  48.518  28.710  0.00  0.00      A   
ATOM    502  C   TRP    30      40.962  50.376  26.454  0.00  0.00      A   
ATOM    503  O   TRP    30      41.019  51.419  27.096  0.00  0.00      A   
ATOM    504  N   ILE    31      40.457  50.327  25.225  0.00  0.00      A   
ATOM    505  H   ILE    31      40.465  49.437  24.744  0.00  0.00      A   
ATOM    506  CA  ILE    31      39.952  51.467  24.459  0.00  0.00      A   
ATOM    507  HA  ILE    31      39.786  52.303  25.133  0.00  0.00      A   
ATOM    508  CB  ILE    31      40.982  51.937  23.394  0.00  0.00      A   
ATOM    509  HB  ILE    31      41.007  51.211  22.580  0.00  0.00      A   
ATOM    510  CG2 ILE    31      40.519  53.294  22.830  0.00  0.00      A   
ATOM    511 HG21 ILE    31      39.489  53.234  22.478  0.00  0.00      A   
ATOM    512 HG22 ILE    31      40.584  54.063  23.601  0.00  0.00      A   
ATOM    513 HG23 ILE    31      41.146  53.581  21.988  0.00  0.00      A   
ATOM    514  CG1 ILE    31      42.423  52.045  23.955  0.00  0.00      A   
ATOM    515 HG13 ILE    31      42.740  51.067  24.319  0.00  0.00      A   
ATOM    516 HG12 ILE    31      42.434  52.737  24.795  0.00  0.00      A   
ATOM    517  CD1 ILE    31      43.478  52.487  22.934  0.00  0.00      A   
ATOM    518 HD11 ILE    31      43.324  53.526  22.646  0.00  0.00      A   
ATOM    519 HD12 ILE    31      44.469  52.398  23.380  0.00  0.00      A   
ATOM    520 HD13 ILE    31      43.429  51.850  22.052  0.00  0.00      A   
ATOM    521  C   ILE    31      38.602  51.041  23.848  0.00  0.00      A   
ATOM    522  O   ILE    31      38.572  50.553  22.714  0.00  0.00      A   
ATOM    523  N   PRO    32      37.485  51.132  24.599  0.00  0.00      A   
ATOM    524  CD  PRO    32      37.409  51.602  25.976  0.00  0.00      A   
ATOM    525  HD3 PRO    32      37.806  50.838  26.646  0.00  0.00      A   
ATOM    526  HD2 PRO    32      37.948  52.536  26.119  0.00  0.00      A   
ATOM    527  CG  PRO    32      35.931  51.829  26.266  0.00  0.00      A   
ATOM    528  HG3 PRO    32      35.696  51.630  27.311  0.00  0.00      A   
ATOM    529  HG2 PRO    32      35.668  52.854  26.004  0.00  0.00      A   
ATOM    530  CB  PRO    32      35.221  50.853  25.331  0.00  0.00      A   
ATOM    531  HB3 PRO    32      35.088  49.905  25.851  0.00  0.00      A   
ATOM    532  HB2 PRO    32      34.256  51.237  25.012  0.00  0.00      A   
ATOM    533  CA  PRO    32      36.175  50.660  24.148  0.00  0.00      A   
ATOM    534  HA  PRO    32      36.245  49.592  23.940  0.00  0.00      A   
ATOM    535  C   PRO    32      35.706  51.360  22.862  0.00  0.00      A   
ATOM    536  O   PRO    32      35.827  52.577  22.695  0.00  0.00      A   
ATOM    537  N   GLU    33      35.237  50.589  21.885  0.00  0.00      A   
ATOM    538  H   GLU    33      35.297  49.582  21.926  0.00  0.00      A   
ATOM    539  CA  GLU    33      35.030  51.048  20.502  0.00  0.00      A   
ATOM    540  HA  GLU    33      36.030  51.407  20.261  0.00  0.00      A   
ATOM    541  CB  GLU    33      34.714  49.881  19.574  0.00  0.00      A   
ATOM    542  HB3 GLU    33      33.827  49.378  19.959  0.00  0.00      A   
ATOM    543  HB2 GLU    33      35.591  49.234  19.615  0.00  0.00      A   
ATOM    544  CG  GLU    33      34.407  50.288  18.106  0.00  0.00      A   
ATOM    545  HG3 GLU    33      35.310  50.615  17.590  0.00  0.00      A   
ATOM    546  HG2 GLU    33      33.599  51.017  18.037  0.00  0.00      A   
ATOM    547  CD  GLU    33      33.948  48.984  17.442  0.00  0.00      A   
ATOM    548  OE1 GLU    33      32.795  48.544  17.528  0.00  0.00      A   
ATOM    549  OE2 GLU    33      34.768  48.301  16.780  0.00  0.00      A   
ATOM    550  C   GLU    33      34.066  52.252  20.293  0.00  0.00      A   
ATOM    551  O   GLU    33      32.966  52.294  20.828  0.00  0.00      A   
ATOM    552  N   GLY    34      34.513  53.215  19.518  0.00  0.00      A   
ATOM    553  H   GLY    34      35.249  52.993  18.864  0.00  0.00      A   
ATOM    554  CA  GLY    34      33.845  54.560  19.426  0.00  0.00      A   
ATOM    555  HA3 GLY    34      32.864  54.498  18.956  0.00  0.00      A   
ATOM    556  HA2 GLY    34      34.489  55.169  18.792  0.00  0.00      A   
ATOM    557  C   GLY    34      33.658  55.379  20.729  0.00  0.00      A   
ATOM    558  O   GLY    34      33.091  56.492  20.594  0.00  0.00      A   
ATOM    559  N   GLU    35      34.112  54.958  21.935  0.00  0.00      A   
ATOM    560  H   GLU    35      34.365  53.983  22.016  0.00  0.00      A   
ATOM    561  CA  GLU    35      33.959  55.711  23.194  0.00  0.00      A   
ATOM    562  HA  GLU    35      33.206  56.498  23.142  0.00  0.00      A   
ATOM    563  CB  GLU    35      33.730  54.671  24.403  0.00  0.00      A   
ATOM    564  HB3 GLU    35      33.936  55.088  25.389  0.00  0.00      A   
ATOM    565  HB2 GLU    35      34.431  53.837  24.380  0.00  0.00      A   
ATOM    566  CG  GLU    35      32.219  54.223  24.417  0.00  0.00      A   
ATOM    567  HG3 GLU    35      31.993  54.017  23.371  0.00  0.00      A   
ATOM    568  HG2 GLU    35      31.552  55.015  24.759  0.00  0.00      A   
ATOM    569  CD  GLU    35      32.107  52.939  25.274  0.00  0.00      A   
ATOM    570  OE1 GLU    35      31.738  51.904  24.697  0.00  0.00      A   
ATOM    571  OE2 GLU    35      32.328  52.970  26.536  0.00  0.00      A   
ATOM    572  C   GLU    35      35.233  56.549  23.494  0.00  0.00      A   
ATOM    573  O   GLU    35      35.316  57.091  24.585  0.00  0.00      A   
ATOM    574  N   LYS    36      36.201  56.536  22.596  0.00  0.00      A   
ATOM    575  H   LYS    36      36.010  55.932  21.810  0.00  0.00      A   
ATOM    576  CA  LYS    36      37.434  57.366  22.520  0.00  0.00      A   
ATOM    577  HA  LYS    36      37.863  57.087  21.557  0.00  0.00      A   
ATOM    578  CB  LYS    36      36.960  58.872  22.526  0.00  0.00      A   
ATOM    579  HB3 LYS    36      36.391  59.068  23.435  0.00  0.00      A   
ATOM    580  HB2 LYS    36      36.250  58.985  21.707  0.00  0.00      A   
ATOM    581  CG  LYS    36      38.157  59.924  22.414  0.00  0.00      A   
ATOM    582  HG3 LYS    36      38.404  60.009  21.356  0.00  0.00      A   
ATOM    583  HG2 LYS    36      38.958  59.511  23.027  0.00  0.00      A   
ATOM    584  CD  LYS    36      37.841  61.286  22.927  0.00  0.00      A   
ATOM    585  HD3 LYS    36      38.758  61.866  23.028  0.00  0.00      A   
ATOM    586  HD2 LYS    36      37.409  61.162  23.920  0.00  0.00      A   
ATOM    587  CE  LYS    36      36.882  62.061  21.968  0.00  0.00      A   
ATOM    588  HE3 LYS    36      35.949  61.497  21.991  0.00  0.00      A   
ATOM    589  HE2 LYS    36      37.221  62.125  20.934  0.00  0.00      A   
ATOM    590  NZ  LYS    36      36.622  63.488  22.521  0.00  0.00      A   
ATOM    591  HZ1 LYS    36      36.086  64.106  21.930  0.00  0.00      A   
ATOM    592  HZ2 LYS    36      36.121  63.382  23.393  0.00  0.00      A   
ATOM    593  HZ3 LYS    36      37.419  64.075  22.720  0.00  0.00      A   
ATOM    594  C   LYS    36      38.430  57.119  23.703  0.00  0.00      A   
ATOM    595  O   LYS    36      39.649  57.106  23.427  0.00  0.00      A   
ATOM    596  N   VAL    37      38.072  56.816  24.951  0.00  0.00      A   
ATOM    597  H   VAL    37      37.083  56.890  25.143  0.00  0.00      A   
ATOM    598  CA  VAL    37      38.882  56.833  26.167  0.00  0.00      A   
ATOM    599  HA  VAL    37      39.489  57.732  26.055  0.00  0.00      A   
ATOM    600  CB  VAL    37      37.874  56.958  27.426  0.00  0.00      A   
ATOM    601  HB  VAL    37      37.146  57.736  27.198  0.00  0.00      A   
ATOM    602  CG1 VAL    37      37.029  55.710  27.685  0.00  0.00      A   
ATOM    603 HG11 VAL    37      36.352  55.566  26.843  0.00  0.00      A   
ATOM    604 HG12 VAL    37      37.673  54.833  27.753  0.00  0.00      A   
ATOM    605 HG13 VAL    37      36.368  55.710  28.551  0.00  0.00      A   
ATOM    606  CG2 VAL    37      38.629  57.249  28.732  0.00  0.00      A   
ATOM    607 HG21 VAL    37      37.838  57.639  29.373  0.00  0.00      A   
ATOM    608 HG22 VAL    37      39.135  56.364  29.116  0.00  0.00      A   
ATOM    609 HG23 VAL    37      39.390  58.010  28.557  0.00  0.00      A   
ATOM    610  C   VAL    37      39.795  55.653  26.302  0.00  0.00      A   
ATOM    611  O   VAL    37      39.428  54.471  26.157  0.00  0.00      A   
ATOM    612  N   LYS    38      41.046  55.955  26.646  0.00  0.00      A   
ATOM    613  H   LYS    38      41.261  56.933  26.788  0.00  0.00      A   
ATOM    614  CA  LYS    38      42.042  54.964  27.070  0.00  0.00      A   
ATOM    615  HA  LYS    38      41.892  54.030  26.527  0.00  0.00      A   
ATOM    616  CB  LYS    38      43.442  55.510  26.783  0.00  0.00      A   
ATOM    617  HB3 LYS    38      44.186  54.879  27.265  0.00  0.00      A   
ATOM    618  HB2 LYS    38      43.522  56.505  27.224  0.00  0.00      A   
ATOM    619  CG  LYS    38      43.748  55.567  25.277  0.00  0.00      A   
ATOM    620  HG3 LYS    38      42.848  55.799  24.706  0.00  0.00      A   
ATOM    621  HG2 LYS    38      44.137  54.602  24.950  0.00  0.00      A   
ATOM    622  CD  LYS    38      44.782  56.662  25.027  0.00  0.00      A   
ATOM    623  HD3 LYS    38      45.674  56.453  25.622  0.00  0.00      A   
ATOM    624  HD2 LYS    38      44.354  57.615  25.346  0.00  0.00      A   
ATOM    625  CE  LYS    38      45.175  56.760  23.554  0.00  0.00      A   
ATOM    626  HE3 LYS    38      44.281  56.663  22.928  0.00  0.00      A   
ATOM    627  HE2 LYS    38      45.852  55.934  23.322  0.00  0.00      A   
ATOM    628  NZ  LYS    38      45.834  58.060  23.296  0.00  0.00      A   
ATOM    629  HZ1 LYS    38      46.468  58.289  24.056  0.00  0.00      A   
ATOM    630  HZ2 LYS    38      46.344  58.039  22.417  0.00  0.00      A   
ATOM    631  HZ3 LYS    38      45.149  58.803  23.214  0.00  0.00      A   
ATOM    632  C   LYS    38      41.873  54.676  28.560  0.00  0.00      A   
ATOM    633  O   LYS    38      41.931  55.607  29.363  0.00  0.00      A   
ATOM    634  N   ILE    39      41.691  53.408  28.913  0.00  0.00      A   
ATOM    635  H   ILE    39      41.598  52.727  28.166  0.00  0.00      A   
ATOM    636  CA  ILE    39      41.431  52.914  30.270  0.00  0.00      A   
ATOM    637  HA  ILE    39      41.398  53.765  30.948  0.00  0.00      A   
ATOM    638  CB  ILE    39      40.051  52.210  30.364  0.00  0.00      A   
ATOM    639  HB  ILE    39      40.080  51.297  29.769  0.00  0.00      A   
ATOM    640  CG2 ILE    39      39.776  51.825  31.833  0.00  0.00      A   
ATOM    641 HG21 ILE    39      38.860  51.242  31.909  0.00  0.00      A   
ATOM    642 HG22 ILE    39      40.584  51.216  32.236  0.00  0.00      A   
ATOM    643 HG23 ILE    39      39.675  52.725  32.439  0.00  0.00      A   
ATOM    644  CG1 ILE    39      38.915  53.103  29.807  0.00  0.00      A   
ATOM    645 HG13 ILE    39      39.135  53.343  28.768  0.00  0.00      A   
ATOM    646 HG12 ILE    39      38.879  54.035  30.370  0.00  0.00      A   
ATOM    647  CD1 ILE    39      37.519  52.465  29.819  0.00  0.00      A   
ATOM    648 HD11 ILE    39      37.183  52.288  30.840  0.00  0.00      A   
ATOM    649 HD12 ILE    39      36.810  53.138  29.339  0.00  0.00      A   
ATOM    650 HD13 ILE    39      37.539  51.526  29.267  0.00  0.00      A   
ATOM    651  C   ILE    39      42.572  51.956  30.666  0.00  0.00      A   
ATOM    652  O   ILE    39      42.704  50.892  30.051  0.00  0.00      A   
ATOM    653  N   PRO    40      43.421  52.305  31.653  0.00  0.00      A   
ATOM    654  CD  PRO    40      43.438  53.569  32.384  0.00  0.00      A   
ATOM    655  HD3 PRO    40      43.788  54.365  31.724  0.00  0.00      A   
ATOM    656  HD2 PRO    40      42.454  53.814  32.782  0.00  0.00      A   
ATOM    657  CG  PRO    40      44.421  53.388  33.540  0.00  0.00      A   
ATOM    658  HG3 PRO    40      44.972  54.306  33.749  0.00  0.00      A   
ATOM    659  HG2 PRO    40      43.885  53.055  34.429  0.00  0.00      A   
ATOM    660  CB  PRO    40      45.342  52.274  33.052  0.00  0.00      A   
ATOM    661  HB3 PRO    40      46.130  52.706  32.434  0.00  0.00      A   
ATOM    662  HB2 PRO    40      45.774  51.719  33.884  0.00  0.00      A   
ATOM    663  CA  PRO    40      44.441  51.399  32.177  0.00  0.00      A   
ATOM    664  HA  PRO    40      45.034  50.985  31.360  0.00  0.00      A   
ATOM    665  C   PRO    40      43.785  50.248  32.956  0.00  0.00      A   
ATOM    666  O   PRO    40      42.944  50.477  33.833  0.00  0.00      A   
ATOM    667  N   VAL    41      44.142  49.003  32.628  0.00  0.00      A   
ATOM    668  H   VAL    41      44.865  48.877  31.923  0.00  0.00      A   
ATOM    669  CA  VAL    41      43.491  47.785  33.149  0.00  0.00      A   
ATOM    670  HA  VAL    41      42.978  48.030  34.079  0.00  0.00      A   
ATOM    671  CB  VAL    41      42.427  47.229  32.179  0.00  0.00      A   
ATOM    672  HB  VAL    41      42.040  46.302  32.601  0.00  0.00      A   
ATOM    673  CG1 VAL    41      41.236  48.176  32.028  0.00  0.00      A   
ATOM    674 HG11 VAL    41      40.866  48.462  33.012  0.00  0.00      A   
ATOM    675 HG12 VAL    41      41.531  49.072  31.485  0.00  0.00      A   
ATOM    676 HG13 VAL    41      40.442  47.669  31.483  0.00  0.00      A   
ATOM    677  CG2 VAL    41      42.978  46.909  30.783  0.00  0.00      A   
ATOM    678 HG21 VAL    41      43.304  47.825  30.290  0.00  0.00      A   
ATOM    679 HG22 VAL    41      43.818  46.222  30.863  0.00  0.00      A   
ATOM    680 HG23 VAL    41      42.201  46.438  30.183  0.00  0.00      A   
ATOM    681  C   VAL    41      44.486  46.675  33.488  0.00  0.00      A   
ATOM    682  O   VAL    41      45.602  46.616  32.975  0.00  0.00      A   
ATOM    683  N   ALA    42      44.063  45.774  34.369  0.00  0.00      A   
ATOM    684  H   ALA    42      43.123  45.881  34.735  0.00  0.00      A   
ATOM    685  CA  ALA    42      44.672  44.467  34.551  0.00  0.00      A   
ATOM    686  HA  ALA    42      45.717  44.495  34.237  0.00  0.00      A   
ATOM    687  CB  ALA    42      44.624  44.115  36.040  0.00  0.00      A   
ATOM    688  HB1 ALA    42      45.103  43.150  36.198  0.00  0.00      A   
ATOM    689  HB2 ALA    42      45.164  44.868  36.615  0.00  0.00      A   
ATOM    690  HB3 ALA    42      43.591  44.072  36.387  0.00  0.00      A   
ATOM    691  C   ALA    42      43.919  43.444  33.683  0.00  0.00      A   
ATOM    692  O   ALA    42      42.699  43.524  33.531  0.00  0.00      A   
ATOM    693  N   ILE    43      44.635  42.485  33.104  0.00  0.00      A   
ATOM    694  H   ILE    43      45.642  42.495  33.236  0.00  0.00      A   
ATOM    695  CA  ILE    43      44.078  41.443  32.228  0.00  0.00      A   
ATOM    696  HA  ILE    43      42.992  41.469  32.286  0.00  0.00      A   
ATOM    697  CB  ILE    43      44.480  41.668  30.751  0.00  0.00      A   
ATOM    698  HB  ILE    43      45.554  41.513  30.659  0.00  0.00      A   
ATOM    699  CG2 ILE    43      43.761  40.623  29.870  0.00  0.00      A   
ATOM    700 HG21 ILE    43      44.107  40.683  28.840  0.00  0.00      A   
ATOM    701 HG22 ILE    43      43.985  39.610  30.202  0.00  0.00      A   
ATOM    702 HG23 ILE    43      42.683  40.780  29.899  0.00  0.00      A   
ATOM    703  CG1 ILE    43      44.162  43.111  30.286  0.00  0.00      A   
ATOM    704 HG13 ILE    43      44.682  43.824  30.925  0.00  0.00      A   
ATOM    705 HG12 ILE    43      43.094  43.295  30.384  0.00  0.00      A   
ATOM    706  CD1 ILE    43      44.591  43.424  28.850  0.00  0.00      A   
ATOM    707 HD11 ILE    43      45.674  43.355  28.765  0.00  0.00      A   
ATOM    708 HD12 ILE    43      44.128  42.729  28.158  0.00  0.00      A   
ATOM    709 HD13 ILE    43      44.276  44.435  28.589  0.00  0.00      A   
ATOM    710  C   ILE    43      44.559  40.085  32.738  0.00  0.00      A   
ATOM    711  O   ILE    43      45.744  39.935  33.017  0.00  0.00      A   
ATOM    712  N   LYN    44      43.665  39.106  32.885  0.00  0.00      A   
ATOM    713  H   LYN    44      42.694  39.320  32.675  0.00  0.00      A   
ATOM    714  CA  LYN    44      43.960  37.810  33.505  0.00  0.00      A   
ATOM    715  HA  LYN    44      45.039  37.727  33.628  0.00  0.00      A   
ATOM    716  CB  LYN    44      43.339  37.797  34.916  0.00  0.00      A   
ATOM    717  HB3 LYN    44      42.286  37.533  34.862  0.00  0.00      A   
ATOM    718  HB2 LYN    44      43.417  38.803  35.333  0.00  0.00      A   
ATOM    719  CG  LYN    44      44.047  36.837  35.880  0.00  0.00      A   
ATOM    720  HG3 LYN    44      45.121  36.998  35.816  0.00  0.00      A   
ATOM    721  HG2 LYN    44      43.838  35.808  35.584  0.00  0.00      A   
ATOM    722  CD  LYN    44      43.578  37.069  37.334  0.00  0.00      A   
ATOM    723  HD3 LYN    44      42.566  36.678  37.443  0.00  0.00      A   
ATOM    724  HD2 LYN    44      43.547  38.139  37.542  0.00  0.00      A   
ATOM    725  CE  LYN    44      44.491  36.413  38.382  0.00  0.00      A   
ATOM    726  HE3 LYN    44      43.970  36.481  39.343  0.00  0.00      A   
ATOM    727  HE2 LYN    44      45.419  36.990  38.482  0.00  0.00      A   
ATOM    728  NZ  LYN    44      44.721  34.999  38.067  0.00  0.00      A   
ATOM    729  HZ2 LYN    44      43.124  34.474  38.278  0.00  0.00      A   
ATOM    730  HZ3 LYN    44      45.130  34.871  37.145  0.00  0.00      A   
ATOM    731  C   LYN    44      43.519  36.664  32.581  0.00  0.00      A   
ATOM    732  O   LYN    44      42.325  36.413  32.409  0.00  0.00      A   
ATOM    733  N   GLU    45      44.498  36.030  31.926  0.00  0.00      A   
ATOM    734  H   GLU    45      45.453  36.293  32.156  0.00  0.00      A   
ATOM    735  CA  GLU    45      44.305  35.050  30.846  0.00  0.00      A   
ATOM    736  HA  GLU    45      43.295  35.160  30.453  0.00  0.00      A   
ATOM    737  CB  GLU    45      45.284  35.345  29.701  0.00  0.00      A   
ATOM    738  HB3 GLU    45      46.304  35.213  30.064  0.00  0.00      A   
ATOM    739  HB2 GLU    45      45.159  36.385  29.395  0.00  0.00      A   
ATOM    740  CG  GLU    45      45.060  34.430  28.482  0.00  0.00      A   
ATOM    741  HG3 GLU    45      44.003  34.444  28.211  0.00  0.00      A   
ATOM    742  HG2 GLU    45      45.320  33.405  28.750  0.00  0.00      A   
ATOM    743  CD  GLU    45      45.896  34.850  27.266  0.00  0.00      A   
ATOM    744  OE1 GLU    45      45.568  34.425  26.131  0.00  0.00      A   
ATOM    745  OE2 GLU    45      46.892  35.591  27.435  0.00  0.00      A   
ATOM    746  C   GLU    45      44.471  33.609  31.348  0.00  0.00      A   
ATOM    747  O   GLU    45      45.561  33.203  31.764  0.00  0.00      A   
ATOM    748  N   LEU    46      43.382  32.839  31.323  0.00  0.00      A   
ATOM    749  H   LEU    46      42.545  33.217  30.886  0.00  0.00      A   
ATOM    750  CA  LEU    46      43.267  31.547  32.007  0.00  0.00      A   
ATOM    751  HA  LEU    46      43.757  31.642  32.975  0.00  0.00      A   
ATOM    752  CB  LEU    46      41.776  31.254  32.265  0.00  0.00      A   
ATOM    753  HB3 LEU    46      41.707  30.345  32.866  0.00  0.00      A   
ATOM    754  HB2 LEU    46      41.288  31.058  31.310  0.00  0.00      A   
ATOM    755  CG  LEU    46      41.006  32.382  32.988  0.00  0.00      A   
ATOM    756  HG  LEU    46      40.949  33.259  32.344  0.00  0.00      A   
ATOM    757  CD1 LEU    46      39.578  31.926  33.280  0.00  0.00      A   
ATOM    758 HD11 LEU    46      39.022  32.737  33.749  0.00  0.00      A   
ATOM    759 HD12 LEU    46      39.081  31.645  32.353  0.00  0.00      A   
ATOM    760 HD13 LEU    46      39.591  31.064  33.944  0.00  0.00      A   
ATOM    761  CD2 LEU    46      41.656  32.791  34.313  0.00  0.00      A   
ATOM    762 HD21 LEU    46      41.823  31.908  34.928  0.00  0.00      A   
ATOM    763 HD22 LEU    46      42.609  33.284  34.124  0.00  0.00      A   
ATOM    764 HD23 LEU    46      41.011  33.492  34.842  0.00  0.00      A   
ATOM    765  C   LEU    46      43.950  30.370  31.278  0.00  0.00      A   
ATOM    766  O   LEU    46      44.028  30.329  30.044  0.00  0.00      A   
ATOM    767  N   ARG    47      44.402  29.379  32.055  0.00  0.00      A   
ATOM    768  H   ARG    47      44.285  29.505  33.057  0.00  0.00      A   
ATOM    769  CA  ARG    47      44.892  28.065  31.595  0.00  0.00      A   
ATOM    770  HA  ARG    47      45.748  28.206  30.933  0.00  0.00      A   
ATOM    771  CB  ARG    47      45.313  27.209  32.800  0.00  0.00      A   
ATOM    772  HB3 ARG    47      45.497  26.191  32.452  0.00  0.00      A   
ATOM    773  HB2 ARG    47      44.494  27.169  33.522  0.00  0.00      A   
ATOM    774  CG  ARG    47      46.582  27.690  33.503  0.00  0.00      A   
ATOM    775  HG3 ARG    47      46.389  28.616  34.038  0.00  0.00      A   
ATOM    776  HG2 ARG    47      47.364  27.851  32.764  0.00  0.00      A   
ATOM    777  CD  ARG    47      47.013  26.591  34.476  0.00  0.00      A   
ATOM    778  HD3 ARG    47      47.278  25.709  33.891  0.00  0.00      A   
ATOM    779  HD2 ARG    47      46.171  26.345  35.127  0.00  0.00      A   
ATOM    780  NE  ARG    47      48.159  26.974  35.311  0.00  0.00      A   
ATOM    781  HE  ARG    47      48.454  27.948  35.280  0.00  0.00      A   
ATOM    782  CZ  ARG    47      48.796  26.156  36.132  0.00  0.00      A   
ATOM    783  NH1 ARG    47      48.536  24.879  36.174  0.00  0.00      A   
ATOM    784 HH11 ARG    47      47.839  24.496  35.548  0.00  0.00      A   
ATOM    785 HH12 ARG    47      49.018  24.265  36.816  0.00  0.00      A   
ATOM    786  NH2 ARG    47      49.697  26.609  36.949  0.00  0.00      A   
ATOM    787 HH21 ARG    47      49.877  27.605  36.988  0.00  0.00      A   
ATOM    788 HH22 ARG    47      50.123  25.987  37.629  0.00  0.00      A   
ATOM    789  C   ARG    47      43.843  27.266  30.821  0.00  0.00      A   
ATOM    790  O   ARG    47      42.637  27.468  30.966  0.00  0.00      A   
ATOM    791  N   GLU    48      44.308  26.275  30.066  0.00  0.00      A   
ATOM    792  H   GLU    48      45.315  26.167  29.987  0.00  0.00      A   
ATOM    793  CA  GLU    48      43.458  25.189  29.582  0.00  0.00      A   
ATOM    794  HA  GLU    48      42.615  25.639  29.067  0.00  0.00      A   
ATOM    795  CB  GLU    48      44.206  24.294  28.589  0.00  0.00      A   
ATOM    796  HB3 GLU    48      43.559  23.448  28.352  0.00  0.00      A   
ATOM    797  HB2 GLU    48      45.117  23.906  29.044  0.00  0.00      A   
ATOM    798  CG  GLU    48      44.548  25.025  27.287  0.00  0.00      A   
ATOM    799  HG3 GLU    48      45.447  25.628  27.428  0.00  0.00      A   
ATOM    800  HG2 GLU    48      43.725  25.691  27.023  0.00  0.00      A   
ATOM    801  CD  GLU    48      44.754  24.019  26.154  0.00  0.00      A   
ATOM    802  OE1 GLU    48      43.970  24.052  25.174  0.00  0.00      A   
ATOM    803  OE2 GLU    48      45.642  23.132  26.261  0.00  0.00      A   
ATOM    804  C   GLU    48      42.900  24.331  30.728  0.00  0.00      A   
ATOM    805  O   GLU    48      43.638  23.867  31.604  0.00  0.00      A   
ATOM    806  N   ALA    49      41.592  24.081  30.712  0.00  0.00      A   
ATOM    807  H   ALA    49      41.034  24.476  29.960  0.00  0.00      A   
ATOM    808  CA  ALA    49      40.936  23.154  31.633  0.00  0.00      A   
ATOM    809  HA  ALA    49      41.481  23.132  32.577  0.00  0.00      A   
ATOM    810  CB  ALA    49      39.526  23.676  31.903  0.00  0.00      A   
ATOM    811  HB1 ALA    49      38.985  23.739  30.962  0.00  0.00      A   
ATOM    812  HB2 ALA    49      39.004  22.999  32.581  0.00  0.00      A   
ATOM    813  HB3 ALA    49      39.576  24.668  32.354  0.00  0.00      A   
ATOM    814  C   ALA    49      40.899  21.724  31.066  0.00  0.00      A   
ATOM    815  O   ALA    49      40.654  21.527  29.876  0.00  0.00      A   
ATOM    816  N   THR    50      41.090  20.714  31.918  0.00  0.00      A   
ATOM    817  H   THR    50      41.270  20.946  32.888  0.00  0.00      A   
ATOM    818  CA  THR    50      40.906  19.284  31.585  0.00  0.00      A   
ATOM    819  HA  THR    50      41.627  19.021  30.811  0.00  0.00      A   
ATOM    820  CB  THR    50      41.187  18.394  32.807  0.00  0.00      A   
ATOM    821  HB  THR    50      40.408  18.542  33.556  0.00  0.00      A   
ATOM    822  CG2 THR    50      41.277  16.911  32.453  0.00  0.00      A   
ATOM    823 HG21 THR    50      40.325  16.559  32.059  0.00  0.00      A   
ATOM    824 HG22 THR    50      42.055  16.749  31.706  0.00  0.00      A   
ATOM    825 HG23 THR    50      41.515  16.338  33.350  0.00  0.00      A   
ATOM    826  OG1 THR    50      42.436  18.751  33.362  0.00  0.00      A   
ATOM    827  HG1 THR    50      42.258  19.094  34.263  0.00  0.00      A   
ATOM    828  C   THR    50      39.508  19.012  31.009  0.00  0.00      A   
ATOM    829  O   THR    50      39.381  18.287  30.019  0.00  0.00      A   
ATOM    830  N   SER    51      38.483  19.659  31.576  0.00  0.00      A   
ATOM    831  H   SER    51      38.660  20.158  32.439  0.00  0.00      A   
ATOM    832  CA  SER    51      37.125  19.750  31.024  0.00  0.00      A   
ATOM    833  HA  SER    51      37.081  19.293  30.035  0.00  0.00      A   
ATOM    834  CB  SER    51      36.155  18.970  31.911  0.00  0.00      A   
ATOM    835  HB3 SER    51      35.153  19.360  31.746  0.00  0.00      A   
ATOM    836  HB2 SER    51      36.403  19.124  32.963  0.00  0.00      A   
ATOM    837  OG  SER    51      36.145  17.581  31.612  0.00  0.00      A   
ATOM    838  HG  SER    51      35.204  17.336  31.738  0.00  0.00      A   
ATOM    839  C   SER    51      36.682  21.226  30.904  0.00  0.00      A   
ATOM    840  O   SER    51      36.219  21.814  31.892  0.00  0.00      A   
ATOM    841  N   PRO    52      36.855  21.877  29.736  0.00  0.00      A   
ATOM    842  CD  PRO    52      37.523  21.348  28.556  0.00  0.00      A   
ATOM    843  HD3 PRO    52      38.390  20.739  28.811  0.00  0.00      A   
ATOM    844  HD2 PRO    52      36.811  20.763  27.973  0.00  0.00      A   
ATOM    845  CG  PRO    52      37.966  22.570  27.759  0.00  0.00      A   
ATOM    846  HG3 PRO    52      38.913  22.938  28.154  0.00  0.00      A   
ATOM    847  HG2 PRO    52      38.054  22.351  26.696  0.00  0.00      A   
ATOM    848  CB  PRO    52      36.855  23.576  28.047  0.00  0.00      A   
ATOM    849  HB3 PRO    52      37.202  24.603  27.950  0.00  0.00      A   
ATOM    850  HB2 PRO    52      36.023  23.395  27.367  0.00  0.00      A   
ATOM    851  CA  PRO    52      36.454  23.269  29.493  0.00  0.00      A   
ATOM    852  HA  PRO    52      37.037  23.911  30.149  0.00  0.00      A   
ATOM    853  C   PRO    52      34.965  23.563  29.734  0.00  0.00      A   
ATOM    854  O   PRO    52      34.090  22.888  29.180  0.00  0.00      A   
ATOM    855  N   LYS    53      34.681  24.589  30.546  0.00  0.00      A   
ATOM    856  H   LYS    53      35.460  25.072  30.979  0.00  0.00      A   
ATOM    857  CA  LYS    53      33.351  25.205  30.686  0.00  0.00      A   
ATOM    858  HA  LYS    53      32.635  24.436  30.959  0.00  0.00      A   
ATOM    859  CB  LYS    53      33.365  26.273  31.788  0.00  0.00      A   
ATOM    860  HB3 LYS    53      32.482  26.902  31.680  0.00  0.00      A   
ATOM    861  HB2 LYS    53      34.248  26.906  31.687  0.00  0.00      A   
ATOM    862  CG  LYS    53      33.323  25.635  33.179  0.00  0.00      A   
ATOM    863  HG3 LYS    53      34.206  25.014  33.326  0.00  0.00      A   
ATOM    864  HG2 LYS    53      32.434  25.008  33.261  0.00  0.00      A   
ATOM    865  CD  LYS    53      33.278  26.719  34.257  0.00  0.00      A   
ATOM    866  HD3 LYS    53      32.438  27.392  34.076  0.00  0.00      A   
ATOM    867  HD2 LYS    53      34.208  27.287  34.226  0.00  0.00      A   
ATOM    868  CE  LYS    53      33.110  26.050  35.619  0.00  0.00      A   
ATOM    869  HE3 LYS    53      33.898  25.301  35.743  0.00  0.00      A   
ATOM    870  HE2 LYS    53      32.144  25.534  35.642  0.00  0.00      A   
ATOM    871  NZ  LYS    53      33.177  27.033  36.719  0.00  0.00      A   
ATOM    872  HZ1 LYS    53      32.506  27.790  36.603  0.00  0.00      A   
ATOM    873  HZ2 LYS    53      32.937  26.597  37.602  0.00  0.00      A   
ATOM    874  HZ3 LYS    53      34.088  27.479  36.788  0.00  0.00      A   
ATOM    875  C   LYS    53      32.836  25.820  29.385  0.00  0.00      A   
ATOM    876  O   LYS    53      33.616  26.319  28.573  0.00  0.00      A   
ATOM    877  N   ALA    54      31.515  25.799  29.220  0.00  0.00      A   
ATOM    878  H   ALA    54      30.948  25.389  29.956  0.00  0.00      A   
ATOM    879  CA  ALA    54      30.831  26.477  28.126  0.00  0.00      A   
ATOM    880  HA  ALA    54      31.409  26.317  27.218  0.00  0.00      A   
ATOM    881  CB  ALA    54      29.456  25.833  27.929  0.00  0.00      A   
ATOM    882  HB1 ALA    54      29.572  24.772  27.707  0.00  0.00      A   
ATOM    883  HB2 ALA    54      28.861  25.948  28.835  0.00  0.00      A   
ATOM    884  HB3 ALA    54      28.935  26.309  27.098  0.00  0.00      A   
ATOM    885  C   ALA    54      30.709  27.998  28.353  0.00  0.00      A   
ATOM    886  O   ALA    54      30.658  28.484  29.486  0.00  0.00      A   
ATOM    887  N   ASN    55      30.598  28.746  27.253  0.00  0.00      A   
ATOM    888  H   ASN    55      30.674  28.257  26.368  0.00  0.00      A   
ATOM    889  CA  ASN    55      30.361  30.193  27.200  0.00  0.00      A   
ATOM    890  HA  ASN    55      31.283  30.692  27.504  0.00  0.00      A   
ATOM    891  CB  ASN    55      30.119  30.543  25.716  0.00  0.00      A   
ATOM    892  HB3 ASN    55      29.309  29.941  25.314  0.00  0.00      A   
ATOM    893  HB2 ASN    55      31.019  30.289  25.157  0.00  0.00      A   
ATOM    894  CG  ASN    55      29.812  31.999  25.435  0.00  0.00      A   
ATOM    895  OD1 ASN    55      30.675  32.781  25.070  0.00  0.00      A   
ATOM    896  ND2 ASN    55      28.562  32.389  25.498  0.00  0.00      A   
ATOM    897 HD21 ASN    55      28.365  33.360  25.324  0.00  0.00      A   
ATOM    898 HD22 ASN    55      27.821  31.705  25.575  0.00  0.00      A   
ATOM    899  C   ASN    55      29.274  30.677  28.196  0.00  0.00      A   
ATOM    900  O   ASN    55      29.534  31.579  28.992  0.00  0.00      A   
ATOM    901  N   LYS    56      28.076  30.072  28.206  0.00  0.00      A   
ATOM    902  H   LYS    56      27.915  29.347  27.508  0.00  0.00      A   
ATOM    903  CA  LYS    56      26.966  30.399  29.136  0.00  0.00      A   
ATOM    904  HA  LYS    56      26.812  31.478  29.108  0.00  0.00      A   
ATOM    905  CB  LYS    56      25.671  29.724  28.656  0.00  0.00      A   
ATOM    906  HB3 LYS    56      24.940  29.701  29.466  0.00  0.00      A   
ATOM    907  HB2 LYS    56      25.886  28.696  28.358  0.00  0.00      A   
ATOM    908  CG  LYS    56      25.063  30.505  27.482  0.00  0.00      A   
ATOM    909  HG3 LYS    56      25.834  30.698  26.742  0.00  0.00      A   
ATOM    910  HG2 LYS    56      24.681  31.461  27.845  0.00  0.00      A   
ATOM    911  CD  LYS    56      23.926  29.712  26.834  0.00  0.00      A   
ATOM    912  HD3 LYS    56      23.150  29.534  27.580  0.00  0.00      A   
ATOM    913  HD2 LYS    56      24.318  28.758  26.482  0.00  0.00      A   
ATOM    914  CE  LYS    56      23.329  30.466  25.643  0.00  0.00      A   
ATOM    915  HE3 LYS    56      24.089  30.570  24.864  0.00  0.00      A   
ATOM    916  HE2 LYS    56      23.028  31.466  25.967  0.00  0.00      A   
ATOM    917  NZ  LYS    56      22.156  29.743  25.109  0.00  0.00      A   
ATOM    918  HZ1 LYS    56      22.396  28.794  24.838  0.00  0.00      A   
ATOM    919  HZ2 LYS    56      21.435  29.693  25.820  0.00  0.00      A   
ATOM    920  HZ3 LYS    56      21.762  30.230  24.307  0.00  0.00      A   
ATOM    921  C   LYS    56      27.216  30.093  30.623  0.00  0.00      A   
ATOM    922  O   LYS    56      26.536  30.663  31.476  0.00  0.00      A   
ATOM    923  N   GLU    57      28.164  29.218  30.958  0.00  0.00      A   
ATOM    924  H   GLU    57      28.688  28.781  30.211  0.00  0.00      A   
ATOM    925  CA  GLU    57      28.700  29.103  32.328  0.00  0.00      A   
ATOM    926  HA  GLU    57      27.879  29.106  33.046  0.00  0.00      A   
ATOM    927  CB  GLU    57      29.514  27.805  32.525  0.00  0.00      A   
ATOM    928  HB3 GLU    57      29.837  27.758  33.566  0.00  0.00      A   
ATOM    929  HB2 GLU    57      30.404  27.821  31.902  0.00  0.00      A   
ATOM    930  CG  GLU    57      28.720  26.538  32.202  0.00  0.00      A   
ATOM    931  HG3 GLU    57      28.419  26.559  31.155  0.00  0.00      A   
ATOM    932  HG2 GLU    57      27.826  26.532  32.823  0.00  0.00      A   
ATOM    933  CD  GLU    57      29.528  25.263  32.466  0.00  0.00      A   
ATOM    934  OE1 GLU    57      30.064  24.663  31.504  0.00  0.00      A   
ATOM    935  OE2 GLU    57      29.581  24.810  33.635  0.00  0.00      A   
ATOM    936  C   GLU    57      29.580  30.322  32.635  0.00  0.00      A   
ATOM    937  O   GLU    57      29.296  31.105  33.543  0.00  0.00      A   
ATOM    938  N   ILE    58      30.636  30.490  31.832  0.00  0.00      A   
ATOM    939  H   ILE    58      30.739  29.832  31.065  0.00  0.00      A   
ATOM    940  CA  ILE    58      31.669  31.522  31.976  0.00  0.00      A   
ATOM    941  HA  ILE    58      32.200  31.316  32.903  0.00  0.00      A   
ATOM    942  CB  ILE    58      32.696  31.409  30.822  0.00  0.00      A   
ATOM    943  HB  ILE    58      32.159  31.462  29.873  0.00  0.00      A   
ATOM    944  CG2 ILE    58      33.712  32.566  30.869  0.00  0.00      A   
ATOM    945 HG21 ILE    58      34.459  32.455  30.086  0.00  0.00      A   
ATOM    946 HG22 ILE    58      33.209  33.518  30.708  0.00  0.00      A   
ATOM    947 HG23 ILE    58      34.221  32.584  31.834  0.00  0.00      A   
ATOM    948  CG1 ILE    58      33.448  30.056  30.899  0.00  0.00      A   
ATOM    949 HG13 ILE    58      32.741  29.250  31.086  0.00  0.00      A   
ATOM    950 HG12 ILE    58      34.148  30.077  31.737  0.00  0.00      A   
ATOM    951  CD1 ILE    58      34.209  29.683  29.620  0.00  0.00      A   
ATOM    952 HD11 ILE    58      33.515  29.625  28.780  0.00  0.00      A   
ATOM    953 HD12 ILE    58      34.984  30.415  29.401  0.00  0.00      A   
ATOM    954 HD13 ILE    58      34.680  28.710  29.754  0.00  0.00      A   
ATOM    955  C   ILE    58      31.060  32.926  32.129  0.00  0.00      A   
ATOM    956  O   ILE    58      31.395  33.636  33.080  0.00  0.00      A   
ATOM    957  N   LEU    59      30.178  33.337  31.213  0.00  0.00      A   
ATOM    958  H   LEU    59      29.950  32.692  30.462  0.00  0.00      A   
ATOM    959  CA  LEU    59      29.526  34.654  31.207  0.00  0.00      A   
ATOM    960  HA  LEU    59      30.303  35.410  31.299  0.00  0.00      A   
ATOM    961  CB  LEU    59      28.797  34.865  29.868  0.00  0.00      A   
ATOM    962  HB3 LEU    59      28.211  35.783  29.936  0.00  0.00      A   
ATOM    963  HB2 LEU    59      28.104  34.037  29.715  0.00  0.00      A   
ATOM    964  CG  LEU    59      29.710  34.980  28.633  0.00  0.00      A   
ATOM    965  HG  LEU    59      30.271  34.056  28.499  0.00  0.00      A   
ATOM    966  CD1 LEU    59      28.844  35.209  27.396  0.00  0.00      A   
ATOM    967 HD11 LEU    59      29.469  35.188  26.503  0.00  0.00      A   
ATOM    968 HD12 LEU    59      28.100  34.417  27.324  0.00  0.00      A   
ATOM    969 HD13 LEU    59      28.338  36.173  27.460  0.00  0.00      A   
ATOM    970  CD2 LEU    59      30.700  36.142  28.736  0.00  0.00      A   
ATOM    971 HD21 LEU    59      30.170  37.063  28.980  0.00  0.00      A   
ATOM    972 HD22 LEU    59      31.443  35.931  29.503  0.00  0.00      A   
ATOM    973 HD23 LEU    59      31.222  36.264  27.786  0.00  0.00      A   
ATOM    974  C   LEU    59      28.567  34.907  32.386  0.00  0.00      A   
ATOM    975  O   LEU    59      28.363  36.064  32.755  0.00  0.00      A   
ATOM    976  N   ASP    60      27.944  33.869  32.954  0.00  0.00      A   
ATOM    977  H   ASP    60      28.205  32.935  32.658  0.00  0.00      A   
ATOM    978  CA  ASP    60      27.119  33.976  34.171  0.00  0.00      A   
ATOM    979  HA  ASP    60      26.458  34.839  34.075  0.00  0.00      A   
ATOM    980  CB  ASP    60      26.223  32.737  34.313  0.00  0.00      A   
ATOM    981  HB3 ASP    60      26.835  31.836  34.251  0.00  0.00      A   
ATOM    982  HB2 ASP    60      25.512  32.718  33.486  0.00  0.00      A   
ATOM    983  CG  ASP    60      25.456  32.721  35.638  0.00  0.00      A   
ATOM    984  OD1 ASP    60      25.927  32.036  36.576  0.00  0.00      A   
ATOM    985  OD2 ASP    60      24.368  33.347  35.735  0.00  0.00      A   
ATOM    986  C   ASP    60      27.989  34.213  35.421  0.00  0.00      A   
ATOM    987  O   ASP    60      27.764  35.183  36.148  0.00  0.00      A   
ATOM    988  N   GLU    61      29.004  33.372  35.659  0.00  0.00      A   
ATOM    989  H   GLU    61      29.136  32.579  35.035  0.00  0.00      A   
ATOM    990  CA  GLU    61      30.005  33.599  36.719  0.00  0.00      A   
ATOM    991  HA  GLU    61      29.481  33.608  37.677  0.00  0.00      A   
ATOM    992  CB  GLU    61      31.057  32.472  36.753  0.00  0.00      A   
ATOM    993  HB3 GLU    61      32.001  32.875  37.122  0.00  0.00      A   
ATOM    994  HB2 GLU    61      31.222  32.087  35.746  0.00  0.00      A   
ATOM    995  CG  GLU    61      30.637  31.332  37.690  0.00  0.00      A   
ATOM    996  HG3 GLU    61      29.718  30.882  37.315  0.00  0.00      A   
ATOM    997  HG2 GLU    61      30.432  31.747  38.679  0.00  0.00      A   
ATOM    998  CD  GLU    61      31.720  30.254  37.813  0.00  0.00      A   
ATOM    999  OE1 GLU    61      32.470  30.236  38.821  0.00  0.00      A   
ATOM   1000  OE2 GLU    61      31.827  29.392  36.908  0.00  0.00      A   
ATOM   1001  C   GLU    61      30.686  34.976  36.603  0.00  0.00      A   
ATOM   1002  O   GLU    61      30.937  35.626  37.621  0.00  0.00      A   
ATOM   1003  N   ALA    62      30.988  35.425  35.381  0.00  0.00      A   
ATOM   1004  H   ALA    62      30.815  34.806  34.596  0.00  0.00      A   
ATOM   1005  CA  ALA    62      31.466  36.776  35.090  0.00  0.00      A   
ATOM   1006  HA  ALA    62      32.361  36.953  35.688  0.00  0.00      A   
ATOM   1007  CB  ALA    62      31.869  36.857  33.613  0.00  0.00      A   
ATOM   1008  HB1 ALA    62      30.998  36.710  32.978  0.00  0.00      A   
ATOM   1009  HB2 ALA    62      32.298  37.836  33.404  0.00  0.00      A   
ATOM   1010  HB3 ALA    62      32.613  36.091  33.391  0.00  0.00      A   
ATOM   1011  C   ALA    62      30.441  37.863  35.475  0.00  0.00      A   
ATOM   1012  O   ALA    62      30.815  38.841  36.119  0.00  0.00      A   
ATOM   1013  N   TYR    63      29.167  37.722  35.084  0.00  0.00      A   
ATOM   1014  H   TYR    63      28.927  36.902  34.537  0.00  0.00      A   
ATOM   1015  CA  TYR    63      28.069  38.626  35.473  0.00  0.00      A   
ATOM   1016  HA  TYR    63      28.278  39.611  35.056  0.00  0.00      A   
ATOM   1017  CB  TYR    63      26.728  38.145  34.875  0.00  0.00      A   
ATOM   1018  HB3 TYR    63      26.779  37.072  34.699  0.00  0.00      A   
ATOM   1019  HB2 TYR    63      26.596  38.618  33.902  0.00  0.00      A   
ATOM   1020  CG  TYR    63      25.494  38.420  35.724  0.00  0.00      A   
ATOM   1021  CD1 TYR    63      24.753  37.348  36.263  0.00  0.00      A   
ATOM   1022  HD1 TYR    63      25.039  36.327  36.040  0.00  0.00      A   
ATOM   1023  CE1 TYR    63      23.651  37.600  37.106  0.00  0.00      A   
ATOM   1024  HE1 TYR    63      23.091  36.777  37.521  0.00  0.00      A   
ATOM   1025  CZ  TYR    63      23.291  38.921  37.416  0.00  0.00      A   
ATOM   1026  OH  TYR    63      22.245  39.169  38.249  0.00  0.00      A   
ATOM   1027  HH  TYR    63      21.872  38.352  38.595  0.00  0.00      A   
ATOM   1028  CE2 TYR    63      24.020  39.989  36.876  0.00  0.00      A   
ATOM   1029  HE2 TYR    63      23.743  41.001  37.130  0.00  0.00      A   
ATOM   1030  CD2 TYR    63      25.117  39.743  36.028  0.00  0.00      A   
ATOM   1031  HD2 TYR    63      25.686  40.574  35.634  0.00  0.00      A   
ATOM   1032  C   TYR    63      27.999  38.819  36.995  0.00  0.00      A   
ATOM   1033  O   TYR    63      27.983  39.957  37.475  0.00  0.00      A   
ATOM   1034  N   VAL    64      27.971  37.716  37.752  0.00  0.00      A   
ATOM   1035  H   VAL    64      27.936  36.820  37.270  0.00  0.00      A   
ATOM   1036  CA  VAL    64      28.036  37.713  39.222  0.00  0.00      A   
ATOM   1037  HA  VAL    64      27.170  38.258  39.599  0.00  0.00      A   
ATOM   1038  CB  VAL    64      27.959  36.279  39.781  0.00  0.00      A   
ATOM   1039  HB  VAL    64      28.731  35.666  39.315  0.00  0.00      A   
ATOM   1040  CG1 VAL    64      28.162  36.238  41.301  0.00  0.00      A   
ATOM   1041 HG11 VAL    64      28.071  35.212  41.652  0.00  0.00      A   
ATOM   1042 HG12 VAL    64      29.156  36.593  41.568  0.00  0.00      A   
ATOM   1043 HG13 VAL    64      27.413  36.854  41.800  0.00  0.00      A   
ATOM   1044  CG2 VAL    64      26.587  35.660  39.480  0.00  0.00      A   
ATOM   1045 HG21 VAL    64      26.548  34.650  39.884  0.00  0.00      A   
ATOM   1046 HG22 VAL    64      25.794  36.256  39.935  0.00  0.00      A   
ATOM   1047 HG23 VAL    64      26.424  35.604  38.404  0.00  0.00      A   
ATOM   1048  C   VAL    64      29.274  38.464  39.721  0.00  0.00      A   
ATOM   1049  O   VAL    64      29.125  39.424  40.476  0.00  0.00      A   
ATOM   1050  N   MET    65      30.478  38.058  39.293  0.00  0.00      A   
ATOM   1051  H   MET    65      30.515  37.267  38.657  0.00  0.00      A   
ATOM   1052  CA  MET    65      31.756  38.689  39.661  0.00  0.00      A   
ATOM   1053  HA  MET    65      31.903  38.539  40.731  0.00  0.00      A   
ATOM   1054  CB  MET    65      32.910  37.980  38.927  0.00  0.00      A   
ATOM   1055  HB3 MET    65      32.793  38.091  37.849  0.00  0.00      A   
ATOM   1056  HB2 MET    65      32.882  36.920  39.171  0.00  0.00      A   
ATOM   1057  CG  MET    65      34.278  38.530  39.341  0.00  0.00      A   
ATOM   1058  HG3 MET    65      34.340  38.508  40.427  0.00  0.00      A   
ATOM   1059  HG2 MET    65      34.342  39.567  39.021  0.00  0.00      A   
ATOM   1060  SD  MET    65      35.712  37.646  38.668  0.00  0.00      A   
ATOM   1061  CE  MET    65      37.042  38.612  39.441  0.00  0.00      A   
ATOM   1062  HE1 MET    65      37.021  38.473  40.522  0.00  0.00      A   
ATOM   1063  HE2 MET    65      38.009  38.283  39.058  0.00  0.00      A   
ATOM   1064  HE3 MET    65      36.912  39.670  39.217  0.00  0.00      A   
ATOM   1065  C   MET    65      31.761  40.209  39.423  0.00  0.00      A   
ATOM   1066  O   MET    65      32.055  40.982  40.333  0.00  0.00      A   
ATOM   1067  N   ALA    66      31.428  40.648  38.207  0.00  0.00      A   
ATOM   1068  H   ALA    66      31.207  39.955  37.500  0.00  0.00      A   
ATOM   1069  CA  ALA    66      31.296  42.056  37.830  0.00  0.00      A   
ATOM   1070  HA  ALA    66      32.258  42.543  37.996  0.00  0.00      A   
ATOM   1071  CB  ALA    66      30.971  42.139  36.335  0.00  0.00      A   
ATOM   1072  HB1 ALA    66      30.031  41.624  36.126  0.00  0.00      A   
ATOM   1073  HB2 ALA    66      30.884  43.184  36.034  0.00  0.00      A   
ATOM   1074  HB3 ALA    66      31.773  41.678  35.760  0.00  0.00      A   
ATOM   1075  C   ALA    66      30.261  42.828  38.669  0.00  0.00      A   
ATOM   1076  O   ALA    66      30.428  44.029  38.872  0.00  0.00      A   
ATOM   1077  N   SER    67      29.191  42.166  39.124  0.00  0.00      A   
ATOM   1078  H   SER    67      29.102  41.187  38.870  0.00  0.00      A   
ATOM   1079  CA  SER    67      28.132  42.747  39.973  0.00  0.00      A   
ATOM   1080  HA  SER    67      27.934  43.757  39.621  0.00  0.00      A   
ATOM   1081  CB  SER    67      26.837  41.943  39.821  0.00  0.00      A   
ATOM   1082  HB3 SER    67      26.063  42.383  40.450  0.00  0.00      A   
ATOM   1083  HB2 SER    67      26.995  40.910  40.132  0.00  0.00      A   
ATOM   1084  OG  SER    67      26.405  41.977  38.472  0.00  0.00      A   
ATOM   1085  HG  SER    67      26.912  41.288  37.998  0.00  0.00      A   
ATOM   1086  C   SER    67      28.495  42.871  41.466  0.00  0.00      A   
ATOM   1087  O   SER    67      27.700  43.407  42.250  0.00  0.00      A   
ATOM   1088  N   VAL    68      29.668  42.379  41.883  0.00  0.00      A   
ATOM   1089  H   VAL    68      30.257  41.914  41.200  0.00  0.00      A   
ATOM   1090  CA  VAL    68      30.305  42.708  43.171  0.00  0.00      A   
ATOM   1091  HA  VAL    68      29.548  42.711  43.953  0.00  0.00      A   
ATOM   1092  CB  VAL    68      31.395  41.672  43.539  0.00  0.00      A   
ATOM   1093  HB  VAL    68      32.198  41.707  42.803  0.00  0.00      A   
ATOM   1094  CG1 VAL    68      32.010  41.925  44.922  0.00  0.00      A   
ATOM   1095 HG11 VAL    68      32.814  41.210  45.097  0.00  0.00      A   
ATOM   1096 HG12 VAL    68      32.431  42.930  44.970  0.00  0.00      A   
ATOM   1097 HG13 VAL    68      31.258  41.806  45.700  0.00  0.00      A   
ATOM   1098  CG2 VAL    68      30.837  40.244  43.563  0.00  0.00      A   
ATOM   1099 HG21 VAL    68      31.629  39.547  43.832  0.00  0.00      A   
ATOM   1100 HG22 VAL    68      30.023  40.168  44.285  0.00  0.00      A   
ATOM   1101 HG23 VAL    68      30.472  39.965  42.578  0.00  0.00      A   
ATOM   1102  C   VAL    68      30.918  44.108  43.055  0.00  0.00      A   
ATOM   1103  O   VAL    68      31.976  44.267  42.456  0.00  0.00      A   
ATOM   1104  N   ASP    69      30.253  45.138  43.581  0.00  0.00      A   
ATOM   1105  H   ASP    69      29.384  44.960  44.069  0.00  0.00      A   
ATOM   1106  CA  ASP    69      30.621  46.547  43.366  0.00  0.00      A   
ATOM   1107  HA  ASP    69      31.612  46.609  42.912  0.00  0.00      A   
ATOM   1108  CB  ASP    69      29.624  47.178  42.377  0.00  0.00      A   
ATOM   1109  HB3 ASP    69      28.634  47.043  42.800  0.00  0.00      A   
ATOM   1110  HB2 ASP    69      29.666  46.627  41.435  0.00  0.00      A   
ATOM   1111  CG  ASP    69      29.843  48.671  42.079  0.00  0.00      A   
ATOM   1112  OD1 ASP    69      28.975  49.298  41.424  0.00  0.00      A   
ATOM   1113  OD2 ASP    69      30.890  49.239  42.465  0.00  0.00      A   
ATOM   1114  C   ASP    69      30.686  47.292  44.705  0.00  0.00      A   
ATOM   1115  O   ASP    69      29.661  47.688  45.266  0.00  0.00      A   
ATOM   1116  N   ASN    70      31.910  47.452  45.211  0.00  0.00      A   
ATOM   1117  H   ASN    70      32.686  47.108  44.660  0.00  0.00      A   
ATOM   1118  CA  ASN    70      32.285  48.112  46.462  0.00  0.00      A   
ATOM   1119  HA  ASN    70      31.592  48.926  46.664  0.00  0.00      A   
ATOM   1120  CB  ASN    70      32.216  47.082  47.608  0.00  0.00      A   
ATOM   1121  HB3 ASN    70      32.762  46.183  47.320  0.00  0.00      A   
ATOM   1122  HB2 ASN    70      31.178  46.809  47.781  0.00  0.00      A   
ATOM   1123  CG  ASN    70      32.830  47.599  48.899  0.00  0.00      A   
ATOM   1124  OD1 ASN    70      34.033  47.569  49.098  0.00  0.00      A   
ATOM   1125  ND2 ASN    70      32.056  48.150  49.799  0.00  0.00      A   
ATOM   1126 HD21 ASN    70      32.491  48.548  50.611  0.00  0.00      A   
ATOM   1127 HD22 ASN    70      31.056  48.227  49.641  0.00  0.00      A   
ATOM   1128  C   ASN    70      33.713  48.675  46.301  0.00  0.00      A   
ATOM   1129  O   ASN    70      34.565  47.961  45.765  0.00  0.00      A   
ATOM   1130  N   PRO    71      34.013  49.905  46.768  0.00  0.00      A   
ATOM   1131  CD  PRO    71      33.132  50.800  47.507  0.00  0.00      A   
ATOM   1132  HD3 PRO    71      32.476  51.323  46.810  0.00  0.00      A   
ATOM   1133  HD2 PRO    71      32.539  50.274  48.254  0.00  0.00      A   
ATOM   1134  CG  PRO    71      34.054  51.805  48.192  0.00  0.00      A   
ATOM   1135  HG3 PRO    71      33.553  52.755  48.377  0.00  0.00      A   
ATOM   1136  HG2 PRO    71      34.428  51.380  49.125  0.00  0.00      A   
ATOM   1137  CB  PRO    71      35.203  51.947  47.196  0.00  0.00      A   
ATOM   1138  HB3 PRO    71      34.935  52.686  46.439  0.00  0.00      A   
ATOM   1139  HB2 PRO    71      36.128  52.243  47.694  0.00  0.00      A   
ATOM   1140  CA  PRO    71      35.305  50.562  46.541  0.00  0.00      A   
ATOM   1141  HA  PRO    71      35.428  50.707  45.467  0.00  0.00      A   
ATOM   1142  C   PRO    71      36.536  49.778  47.022  0.00  0.00      A   
ATOM   1143  O   PRO    71      37.624  50.018  46.509  0.00  0.00      A   
ATOM   1144  N   HID    72      36.399  48.840  47.966  0.00  0.00      A   
ATOM   1145  H   HID    72      35.473  48.640  48.328  0.00  0.00      A   
ATOM   1146  CA  HID    72      37.508  48.059  48.528  0.00  0.00      A   
ATOM   1147  HA  HID    72      38.449  48.518  48.227  0.00  0.00      A   
ATOM   1148  CB  HID    72      37.449  48.155  50.063  0.00  0.00      A   
ATOM   1149  HB3 HID    72      38.324  47.658  50.483  0.00  0.00      A   
ATOM   1150  HB2 HID    72      36.558  47.638  50.423  0.00  0.00      A   
ATOM   1151  CG  HID    72      37.432  49.585  50.557  0.00  0.00      A   
ATOM   1152  ND1 HID    72      38.408  50.531  50.340  0.00  0.00      A   
ATOM   1153  HD1 HID    72      39.333  50.376  49.940  0.00  0.00      A   
ATOM   1154  CE1 HID    72      37.966  51.703  50.821  0.00  0.00      A   
ATOM   1155  HE1 HID    72      38.539  52.624  50.782  0.00  0.00      A   
ATOM   1156  NE2 HID    72      36.751  51.564  51.394  0.00  0.00      A   
ATOM   1157  CD2 HID    72      36.404  50.215  51.207  0.00  0.00      A   
ATOM   1158  HD2 HID    72      35.468  49.754  51.490  0.00  0.00      A   
ATOM   1159  C   HID    72      37.546  46.608  47.993  0.00  0.00      A   
ATOM   1160  O   HID    72      38.109  45.713  48.631  0.00  0.00      A   
ATOM   1161  N   VAL    73      37.021  46.379  46.780  0.00  0.00      A   
ATOM   1162  H   VAL    73      36.501  47.135  46.340  0.00  0.00      A   
ATOM   1163  CA  VAL    73      37.076  45.098  46.050  0.00  0.00      A   
ATOM   1164  HA  VAL    73      37.839  44.469  46.504  0.00  0.00      A   
ATOM   1165  CB  VAL    73      35.738  44.330  46.130  0.00  0.00      A   
ATOM   1166  HB  VAL    73      34.964  44.888  45.601  0.00  0.00      A   
ATOM   1167  CG1 VAL    73      35.880  42.944  45.483  0.00  0.00      A   
ATOM   1168 HG11 VAL    73      36.690  42.388  45.956  0.00  0.00      A   
ATOM   1169 HG12 VAL    73      34.951  42.387  45.596  0.00  0.00      A   
ATOM   1170 HG13 VAL    73      36.085  43.043  44.416  0.00  0.00      A   
ATOM   1171  CG2 VAL    73      35.266  44.112  47.578  0.00  0.00      A   
ATOM   1172 HG21 VAL    73      35.057  45.072  48.049  0.00  0.00      A   
ATOM   1173 HG22 VAL    73      34.349  43.522  47.588  0.00  0.00      A   
ATOM   1174 HG23 VAL    73      36.037  43.593  48.148  0.00  0.00      A   
ATOM   1175  C   VAL    73      37.467  45.346  44.587  0.00  0.00      A   
ATOM   1176  O   VAL    73      36.806  46.109  43.885  0.00  0.00      A   
ATOM   1177  N   CYS    74      38.572  44.742  44.141  0.00  0.00      A   
ATOM   1178  H   CYS    74      39.052  44.116  44.779  0.00  0.00      A   
ATOM   1179  CA  CYS    74      39.107  44.825  42.779  0.00  0.00      A   
ATOM   1180  HA  CYS    74      39.242  45.873  42.509  0.00  0.00      A   
ATOM   1181  CB  CYS    74      40.484  44.152  42.790  0.00  0.00      A   
ATOM   1182  HB3 CYS    74      40.365  43.088  43.005  0.00  0.00      A   
ATOM   1183  HB2 CYS    74      41.101  44.596  43.573  0.00  0.00      A   
ATOM   1184  SG  CYS    74      41.328  44.350  41.199  0.00  0.00      A   
ATOM   1185  HG  CYS    74      42.449  43.728  41.587  0.00  0.00      A   
ATOM   1186  C   CYS    74      38.146  44.183  41.762  0.00  0.00      A   
ATOM   1187  O   CYS    74      38.068  42.954  41.657  0.00  0.00      A   
ATOM   1188  N   ARG    75      37.369  45.014  41.058  0.00  0.00      A   
ATOM   1189  H   ARG    75      37.503  46.009  41.213  0.00  0.00      A   
ATOM   1190  CA  ARG    75      36.200  44.586  40.273  0.00  0.00      A   
ATOM   1191  HA  ARG    75      35.773  43.727  40.789  0.00  0.00      A   
ATOM   1192  CB  ARG    75      35.141  45.704  40.281  0.00  0.00      A   
ATOM   1193  HB3 ARG    75      35.444  46.510  39.610  0.00  0.00      A   
ATOM   1194  HB2 ARG    75      35.063  46.106  41.294  0.00  0.00      A   
ATOM   1195  CG  ARG    75      33.760  45.167  39.868  0.00  0.00      A   
ATOM   1196  HG3 ARG    75      33.523  44.307  40.492  0.00  0.00      A   
ATOM   1197  HG2 ARG    75      33.786  44.827  38.835  0.00  0.00      A   
ATOM   1198  CD  ARG    75      32.650  46.215  40.035  0.00  0.00      A   
ATOM   1199  HD3 ARG    75      32.767  46.695  41.005  0.00  0.00      A   
ATOM   1200  HD2 ARG    75      31.682  45.717  40.047  0.00  0.00      A   
ATOM   1201  NE  ARG    75      32.674  47.233  38.967  0.00  0.00      A   
ATOM   1202  HE  ARG    75      33.044  48.146  39.211  0.00  0.00      A   
ATOM   1203  CZ  ARG    75      32.320  47.058  37.707  0.00  0.00      A   
ATOM   1204  NH1 ARG    75      31.753  45.968  37.281  0.00  0.00      A   
ATOM   1205 HH11 ARG    75      31.486  45.259  37.956  0.00  0.00      A   
ATOM   1206 HH12 ARG    75      31.646  45.818  36.296  0.00  0.00      A   
ATOM   1207  NH2 ARG    75      32.535  47.979  36.818  0.00  0.00      A   
ATOM   1208 HH21 ARG    75      32.856  48.902  37.092  0.00  0.00      A   
ATOM   1209 HH22 ARG    75      32.301  47.810  35.847  0.00  0.00      A   
ATOM   1210  C   ARG    75      36.538  44.140  38.845  0.00  0.00      A   
ATOM   1211  O   ARG    75      37.325  44.780  38.143  0.00  0.00      A   
ATOM   1212  N   LEU    76      35.888  43.066  38.391  0.00  0.00      A   
ATOM   1213  H   LEU    76      35.329  42.548  39.065  0.00  0.00      A   
ATOM   1214  CA  LEU    76      35.781  42.689  36.977  0.00  0.00      A   
ATOM   1215  HA  LEU    76      36.787  42.637  36.568  0.00  0.00      A   
ATOM   1216  CB  LEU    76      35.138  41.294  36.873  0.00  0.00      A   
ATOM   1217  HB3 LEU    76      34.109  41.359  37.223  0.00  0.00      A   
ATOM   1218  HB2 LEU    76      35.673  40.615  37.535  0.00  0.00      A   
ATOM   1219  CG  LEU    76      35.151  40.695  35.454  0.00  0.00      A   
ATOM   1220  HG  LEU    76      34.770  41.422  34.737  0.00  0.00      A   
ATOM   1221  CD1 LEU    76      36.559  40.265  35.048  0.00  0.00      A   
ATOM   1222 HD11 LEU    76      37.208  41.132  34.973  0.00  0.00      A   
ATOM   1223 HD12 LEU    76      36.963  39.568  35.783  0.00  0.00      A   
ATOM   1224 HD13 LEU    76      36.523  39.786  34.071  0.00  0.00      A   
ATOM   1225  CD2 LEU    76      34.268  39.451  35.397  0.00  0.00      A   
ATOM   1226 HD21 LEU    76      34.256  39.055  34.382  0.00  0.00      A   
ATOM   1227 HD22 LEU    76      34.646  38.688  36.077  0.00  0.00      A   
ATOM   1228 HD23 LEU    76      33.251  39.713  35.680  0.00  0.00      A   
ATOM   1229  C   LEU    76      35.006  43.747  36.168  0.00  0.00      A   
ATOM   1230  O   LEU    76      33.790  43.893  36.299  0.00  0.00      A   
ATOM   1231  N   LEU    77      35.724  44.487  35.324  0.00  0.00      A   
ATOM   1232  H   LEU    77      36.705  44.260  35.224  0.00  0.00      A   
ATOM   1233  CA  LEU    77      35.178  45.483  34.397  0.00  0.00      A   
ATOM   1234  HA  LEU    77      34.441  46.088  34.925  0.00  0.00      A   
ATOM   1235  CB  LEU    77      36.314  46.398  33.898  0.00  0.00      A   
ATOM   1236  HB3 LEU    77      35.888  47.136  33.216  0.00  0.00      A   
ATOM   1237  HB2 LEU    77      37.020  45.797  33.325  0.00  0.00      A   
ATOM   1238  CG  LEU    77      37.094  47.139  35.002  0.00  0.00      A   
ATOM   1239  HG  LEU    77      37.506  46.419  35.708  0.00  0.00      A   
ATOM   1240  CD1 LEU    77      38.263  47.898  34.378  0.00  0.00      A   
ATOM   1241 HD11 LEU    77      37.898  48.654  33.686  0.00  0.00      A   
ATOM   1242 HD12 LEU    77      38.844  48.384  35.162  0.00  0.00      A   
ATOM   1243 HD13 LEU    77      38.914  47.200  33.850  0.00  0.00      A   
ATOM   1244  CD2 LEU    77      36.211  48.128  35.764  0.00  0.00      A   
ATOM   1245 HD21 LEU    77      36.818  48.711  36.456  0.00  0.00      A   
ATOM   1246 HD22 LEU    77      35.723  48.808  35.067  0.00  0.00      A   
ATOM   1247 HD23 LEU    77      35.458  47.588  36.336  0.00  0.00      A   
ATOM   1248  C   LEU    77      34.466  44.812  33.209  0.00  0.00      A   
ATOM   1249  O   LEU    77      33.368  45.226  32.824  0.00  0.00      A   
ATOM   1250  N   GLY    78      35.095  43.788  32.628  0.00  0.00      A   
ATOM   1251  H   GLY    78      35.988  43.493  33.014  0.00  0.00      A   
ATOM   1252  CA  GLY    78      34.598  43.072  31.457  0.00  0.00      A   
ATOM   1253  HA3 GLY    78      34.683  43.718  30.583  0.00  0.00      A   
ATOM   1254  HA2 GLY    78      33.545  42.835  31.603  0.00  0.00      A   
ATOM   1255  C   GLY    78      35.343  41.768  31.168  0.00  0.00      A   
ATOM   1256  O   GLY    78      36.211  41.342  31.929  0.00  0.00      A   
ATOM   1257  N   ILE    79      34.998  41.119  30.059  0.00  0.00      A   
ATOM   1258  H   ILE    79      34.251  41.506  29.491  0.00  0.00      A   
ATOM   1259  CA  ILE    79      35.540  39.811  29.665  0.00  0.00      A   
ATOM   1260  HA  ILE    79      36.546  39.722  30.079  0.00  0.00      A   
ATOM   1261  CB  ILE    79      34.680  38.679  30.284  0.00  0.00      A   
ATOM   1262  HB  ILE    79      34.639  38.864  31.359  0.00  0.00      A   
ATOM   1263  CG2 ILE    79      33.234  38.696  29.760  0.00  0.00      A   
ATOM   1264 HG21 ILE    79      33.207  38.445  28.699  0.00  0.00      A   
ATOM   1265 HG22 ILE    79      32.624  37.982  30.310  0.00  0.00      A   
ATOM   1266 HG23 ILE    79      32.797  39.683  29.902  0.00  0.00      A   
ATOM   1267  CG1 ILE    79      35.325  37.289  30.091  0.00  0.00      A   
ATOM   1268 HG13 ILE    79      36.371  37.346  30.386  0.00  0.00      A   
ATOM   1269 HG12 ILE    79      35.281  36.999  29.040  0.00  0.00      A   
ATOM   1270  CD1 ILE    79      34.672  36.180  30.925  0.00  0.00      A   
ATOM   1271 HD11 ILE    79      35.262  35.268  30.834  0.00  0.00      A   
ATOM   1272 HD12 ILE    79      34.636  36.474  31.974  0.00  0.00      A   
ATOM   1273 HD13 ILE    79      33.663  35.977  30.568  0.00  0.00      A   
ATOM   1274  C   ILE    79      35.677  39.702  28.140  0.00  0.00      A   
ATOM   1275  O   ILE    79      34.904  40.293  27.383  0.00  0.00      A   
ATOM   1276  N   CYS    80      36.669  38.936  27.695  0.00  0.00      A   
ATOM   1277  H   CYS    80      37.289  38.520  28.384  0.00  0.00      A   
ATOM   1278  CA  CYS    80      36.899  38.556  26.305  0.00  0.00      A   
ATOM   1279  HA  CYS    80      36.039  38.846  25.701  0.00  0.00      A   
ATOM   1280  CB  CYS    80      38.136  39.296  25.791  0.00  0.00      A   
ATOM   1281  HB3 CYS    80      39.005  38.997  26.374  0.00  0.00      A   
ATOM   1282  HB2 CYS    80      37.987  40.370  25.906  0.00  0.00      A   
ATOM   1283  SG  CYS    80      38.419  38.899  24.041  0.00  0.00      A   
ATOM   1284  HG  CYS    80      37.326  39.520  23.568  0.00  0.00      A   
ATOM   1285  C   CYS    80      37.056  37.031  26.224  0.00  0.00      A   
ATOM   1286  O   CYS    80      37.734  36.426  27.059  0.00  0.00      A   
ATOM   1287  N   LEU    81      36.382  36.406  25.256  0.00  0.00      A   
ATOM   1288  H   LEU    81      35.879  36.970  24.579  0.00  0.00      A   
ATOM   1289  CA  LEU    81      36.273  34.953  25.136  0.00  0.00      A   
ATOM   1290  HA  LEU    81      37.076  34.491  25.714  0.00  0.00      A   
ATOM   1291  CB  LEU    81      34.936  34.507  25.768  0.00  0.00      A   
ATOM   1292  HB3 LEU    81      34.100  34.829  25.146  0.00  0.00      A   
ATOM   1293  HB2 LEU    81      34.845  35.021  26.725  0.00  0.00      A   
ATOM   1294  CG  LEU    81      34.826  32.996  26.046  0.00  0.00      A   
ATOM   1295  HG  LEU    81      35.751  32.650  26.502  0.00  0.00      A   
ATOM   1296  CD1 LEU    81      33.682  32.737  27.028  0.00  0.00      A   
ATOM   1297 HD11 LEU    81      32.738  33.064  26.594  0.00  0.00      A   
ATOM   1298 HD12 LEU    81      33.628  31.673  27.257  0.00  0.00      A   
ATOM   1299 HD13 LEU    81      33.858  33.286  27.952  0.00  0.00      A   
ATOM   1300  CD2 LEU    81      34.555  32.171  24.787  0.00  0.00      A   
ATOM   1301 HD21 LEU    81      35.421  32.182  24.129  0.00  0.00      A   
ATOM   1302 HD22 LEU    81      34.365  31.134  25.065  0.00  0.00      A   
ATOM   1303 HD23 LEU    81      33.688  32.564  24.258  0.00  0.00      A   
ATOM   1304  C   LEU    81      36.469  34.548  23.670  0.00  0.00      A   
ATOM   1305  O   LEU    81      35.586  34.735  22.825  0.00  0.00      A   
ATOM   1306  N   THR    82      37.666  34.033  23.386  0.00  0.00      A   
ATOM   1307  H   THR    82      38.329  33.941  24.146  0.00  0.00      A   
ATOM   1308  CA  THR    82      38.123  33.552  22.071  0.00  0.00      A   
ATOM   1309  HA  THR    82      37.258  33.369  21.435  0.00  0.00      A   
ATOM   1310  CB  THR    82      39.008  34.616  21.371  0.00  0.00      A   
ATOM   1311  HB  THR    82      39.279  34.247  20.382  0.00  0.00      A   
ATOM   1312  CG2 THR    82      38.314  35.965  21.191  0.00  0.00      A   
ATOM   1313 HG21 THR    82      38.965  36.647  20.647  0.00  0.00      A   
ATOM   1314 HG22 THR    82      37.399  35.833  20.620  0.00  0.00      A   
ATOM   1315 HG23 THR    82      38.074  36.411  22.155  0.00  0.00      A   
ATOM   1316  OG1 THR    82      40.195  34.881  22.091  0.00  0.00      A   
ATOM   1317  HG1 THR    82      40.664  35.611  21.630  0.00  0.00      A   
ATOM   1318  C   THR    82      38.835  32.197  22.258  0.00  0.00      A   
ATOM   1319  O   THR    82      38.416  31.405  23.104  0.00  0.00      A   
ATOM   1320  N   SER    83      39.936  31.924  21.546  0.00  0.00      A   
ATOM   1321  H   SER    83      40.207  32.568  20.817  0.00  0.00      A   
ATOM   1322  CA  SER    83      40.847  30.794  21.797  0.00  0.00      A   
ATOM   1323  HA  SER    83      40.311  29.872  21.570  0.00  0.00      A   
ATOM   1324  CB  SER    83      42.064  30.887  20.872  0.00  0.00      A   
ATOM   1325  HB3 SER    83      42.625  29.952  20.914  0.00  0.00      A   
ATOM   1326  HB2 SER    83      42.703  31.697  21.221  0.00  0.00      A   
ATOM   1327  OG  SER    83      41.679  31.153  19.535  0.00  0.00      A   
ATOM   1328  HG  SER    83      41.189  30.370  19.208  0.00  0.00      A   
ATOM   1329  C   SER    83      41.331  30.691  23.255  0.00  0.00      A   
ATOM   1330  O   SER    83      41.693  29.603  23.711  0.00  0.00      A   
ATOM   1331  N   THR    84      41.332  31.802  23.998  0.00  0.00      A   
ATOM   1332  H   THR    84      41.021  32.659  23.562  0.00  0.00      A   
ATOM   1333  CA  THR    84      41.559  31.860  25.454  0.00  0.00      A   
ATOM   1334  HA  THR    84      41.406  30.866  25.873  0.00  0.00      A   
ATOM   1335  CB  THR    84      42.987  32.312  25.820  0.00  0.00      A   
ATOM   1336  HB  THR    84      43.021  32.540  26.886  0.00  0.00      A   
ATOM   1337  CG2 THR    84      44.019  31.224  25.537  0.00  0.00      A   
ATOM   1338 HG21 THR    84      43.734  30.312  26.059  0.00  0.00      A   
ATOM   1339 HG22 THR    84      44.079  31.030  24.466  0.00  0.00      A   
ATOM   1340 HG23 THR    84      44.992  31.540  25.913  0.00  0.00      A   
ATOM   1341  OG1 THR    84      43.368  33.463  25.099  0.00  0.00      A   
ATOM   1342  HG1 THR    84      44.175  33.818  25.538  0.00  0.00      A   
ATOM   1343  C   THR    84      40.551  32.784  26.141  0.00  0.00      A   
ATOM   1344  O   THR    84      40.015  33.716  25.534  0.00  0.00      A   
ATOM   1345  N   VAL    85      40.280  32.524  27.420  0.00  0.00      A   
ATOM   1346  H   VAL    85      40.759  31.739  27.856  0.00  0.00      A   
ATOM   1347  CA  VAL    85      39.433  33.356  28.288  0.00  0.00      A   
ATOM   1348  HA  VAL    85      38.671  33.846  27.682  0.00  0.00      A   
ATOM   1349  CB  VAL    85      38.724  32.500  29.357  0.00  0.00      A   
ATOM   1350  HB  VAL    85      39.469  32.061  30.019  0.00  0.00      A   
ATOM   1351  CG1 VAL    85      37.756  33.352  30.191  0.00  0.00      A   
ATOM   1352 HG11 VAL    85      37.024  33.832  29.541  0.00  0.00      A   
ATOM   1353 HG12 VAL    85      37.235  32.720  30.910  0.00  0.00      A   
ATOM   1354 HG13 VAL    85      38.302  34.115  30.746  0.00  0.00      A   
ATOM   1355  CG2 VAL    85      37.911  31.358  28.732  0.00  0.00      A   
ATOM   1356 HG21 VAL    85      37.401  30.798  29.515  0.00  0.00      A   
ATOM   1357 HG22 VAL    85      37.171  31.756  28.039  0.00  0.00      A   
ATOM   1358 HG23 VAL    85      38.566  30.670  28.198  0.00  0.00      A   
ATOM   1359  C   VAL    85      40.292  34.428  28.964  0.00  0.00      A   
ATOM   1360  O   VAL    85      41.267  34.103  29.644  0.00  0.00      A   
ATOM   1361  N   GLN    86      39.919  35.699  28.796  0.00  0.00      A   
ATOM   1362  H   GLN    86      39.118  35.891  28.201  0.00  0.00      A   
ATOM   1363  CA  GLN    86      40.603  36.857  29.376  0.00  0.00      A   
ATOM   1364  HA  GLN    86      41.387  36.514  30.051  0.00  0.00      A   
ATOM   1365  CB  GLN    86      41.276  37.692  28.276  0.00  0.00      A   
ATOM   1366  HB3 GLN    86      41.677  38.601  28.727  0.00  0.00      A   
ATOM   1367  HB2 GLN    86      40.543  37.974  27.522  0.00  0.00      A   
ATOM   1368  CG  GLN    86      42.425  36.928  27.607  0.00  0.00      A   
ATOM   1369  HG3 GLN    86      42.033  36.091  27.030  0.00  0.00      A   
ATOM   1370  HG2 GLN    86      43.072  36.538  28.386  0.00  0.00      A   
ATOM   1371  CD  GLN    86      43.264  37.827  26.712  0.00  0.00      A   
ATOM   1372  OE1 GLN    86      44.132  38.552  27.166  0.00  0.00      A   
ATOM   1373  NE2 GLN    86      43.060  37.821  25.418  0.00  0.00      A   
ATOM   1374 HE21 GLN    86      43.677  38.384  24.847  0.00  0.00      A   
ATOM   1375 HE22 GLN    86      42.377  37.180  25.021  0.00  0.00      A   
ATOM   1376  C   GLN    86      39.631  37.709  30.200  0.00  0.00      A   
ATOM   1377  O   GLN    86      38.670  38.276  29.677  0.00  0.00      A   
ATOM   1378  N   LEU    87      39.879  37.786  31.508  0.00  0.00      A   
ATOM   1379  H   LEU    87      40.691  37.288  31.862  0.00  0.00      A   
ATOM   1380  CA  LEU    87      39.171  38.652  32.456  0.00  0.00      A   
ATOM   1381  HA  LEU    87      38.124  38.755  32.165  0.00  0.00      A   
ATOM   1382  CB  LEU    87      39.263  38.021  33.859  0.00  0.00      A   
ATOM   1383  HB3 LEU    87      38.760  38.672  34.570  0.00  0.00      A   
ATOM   1384  HB2 LEU    87      40.311  37.993  34.143  0.00  0.00      A   
ATOM   1385  CG  LEU    87      38.697  36.596  34.001  0.00  0.00      A   
ATOM   1386  HG  LEU    87      39.214  35.923  33.317  0.00  0.00      A   
ATOM   1387  CD1 LEU    87      38.928  36.091  35.426  0.00  0.00      A   
ATOM   1388 HD11 LEU    87      39.996  36.096  35.648  0.00  0.00      A   
ATOM   1389 HD12 LEU    87      38.413  36.734  36.141  0.00  0.00      A   
ATOM   1390 HD13 LEU    87      38.556  35.072  35.527  0.00  0.00      A   
ATOM   1391  CD2 LEU    87      37.198  36.545  33.702  0.00  0.00      A   
ATOM   1392 HD21 LEU    87      36.658  37.223  34.363  0.00  0.00      A   
ATOM   1393 HD22 LEU    87      37.024  36.827  32.666  0.00  0.00      A   
ATOM   1394 HD23 LEU    87      36.827  35.532  33.848  0.00  0.00      A   
ATOM   1395  C   LEU    87      39.820  40.046  32.470  0.00  0.00      A   
ATOM   1396  O   LEU    87      41.030  40.143  32.663  0.00  0.00      A   
ATOM   1397  N   ILE    88      39.050  41.119  32.276  0.00  0.00      A   
ATOM   1398  H   ILE    88      38.050  40.990  32.150  0.00  0.00      A   
ATOM   1399  CA  ILE    88      39.548  42.505  32.285  0.00  0.00      A   
ATOM   1400  HA  ILE    88      40.637  42.491  32.327  0.00  0.00      A   
ATOM   1401  CB  ILE    88      39.172  43.267  30.990  0.00  0.00      A   
ATOM   1402  HB  ILE    88      38.096  43.197  30.822  0.00  0.00      A   
ATOM   1403  CG2 ILE    88      39.539  44.756  31.135  0.00  0.00      A   
ATOM   1404 HG21 ILE    88      39.317  45.292  30.211  0.00  0.00      A   
ATOM   1405 HG22 ILE    88      38.956  45.225  31.926  0.00  0.00      A   
ATOM   1406 HG23 ILE    88      40.601  44.856  31.359  0.00  0.00      A   
ATOM   1407  CG1 ILE    88      39.926  42.755  29.736  0.00  0.00      A   
ATOM   1408 HG13 ILE    88      40.986  42.671  29.964  0.00  0.00      A   
ATOM   1409 HG12 ILE    88      39.830  43.490  28.938  0.00  0.00      A   
ATOM   1410  CD1 ILE    88      39.448  41.418  29.161  0.00  0.00      A   
ATOM   1411 HD11 ILE    88      38.359  41.392  29.112  0.00  0.00      A   
ATOM   1412 HD12 ILE    88      39.854  41.292  28.157  0.00  0.00      A   
ATOM   1413 HD13 ILE    88      39.814  40.602  29.777  0.00  0.00      A   
ATOM   1414  C   ILE    88      39.060  43.197  33.566  0.00  0.00      A   
ATOM   1415  O   ILE    88      37.860  43.324  33.819  0.00  0.00      A   
ATOM   1416  N   MET    89      40.005  43.626  34.401  0.00  0.00      A   
ATOM   1417  H   MET    89      40.966  43.574  34.076  0.00  0.00      A   
ATOM   1418  CA  MET    89      39.809  44.071  35.785  0.00  0.00      A   
ATOM   1419  HA  MET    89      38.746  44.183  35.992  0.00  0.00      A   
ATOM   1420  CB  MET    89      40.388  43.022  36.756  0.00  0.00      A   
ATOM   1421  HB3 MET    89      40.271  43.391  37.775  0.00  0.00      A   
ATOM   1422  HB2 MET    89      41.454  42.899  36.559  0.00  0.00      A   
ATOM   1423  CG  MET    89      39.708  41.650  36.655  0.00  0.00      A   
ATOM   1424  HG3 MET    89      39.841  41.267  35.642  0.00  0.00      A   
ATOM   1425  HG2 MET    89      38.643  41.772  36.834  0.00  0.00      A   
ATOM   1426  SD  MET    89      40.323  40.386  37.804  0.00  0.00      A   
ATOM   1427  CE  MET    89      39.768  41.063  39.397  0.00  0.00      A   
ATOM   1428  HE1 MET    89      38.695  41.252  39.369  0.00  0.00      A   
ATOM   1429  HE2 MET    89      39.984  40.348  40.191  0.00  0.00      A   
ATOM   1430  HE3 MET    89      40.289  41.996  39.611  0.00  0.00      A   
ATOM   1431  C   MET    89      40.478  45.430  36.039  0.00  0.00      A   
ATOM   1432  O   MET    89      41.349  45.871  35.288  0.00  0.00      A   
ATOM   1433  N   GLN    90      40.071  46.097  37.118  0.00  0.00      A   
ATOM   1434  H   GLN    90      39.321  45.697  37.670  0.00  0.00      A   
ATOM   1435  CA  GLN    90      40.718  47.310  37.633  0.00  0.00      A   
ATOM   1436  HA  GLN    90      40.573  48.123  36.920  0.00  0.00      A   
ATOM   1437  CB  GLN    90      40.057  47.691  38.960  0.00  0.00      A   
ATOM   1438  HB3 GLN    90      40.616  48.508  39.411  0.00  0.00      A   
ATOM   1439  HB2 GLN    90      40.108  46.831  39.631  0.00  0.00      A   
ATOM   1440  CG  GLN    90      38.599  48.140  38.806  0.00  0.00      A   
ATOM   1441  HG3 GLN    90      38.025  47.393  38.261  0.00  0.00      A   
ATOM   1442  HG2 GLN    90      38.577  49.071  38.242  0.00  0.00      A   
ATOM   1443  CD  GLN    90      37.925  48.351  40.154  0.00  0.00      A   
ATOM   1444  OE1 GLN    90      38.304  47.788  41.172  0.00  0.00      A   
ATOM   1445  NE2 GLN    90      36.915  49.181  40.238  0.00  0.00      A   
ATOM   1446 HE21 GLN    90      36.420  49.230  41.121  0.00  0.00      A   
ATOM   1447 HE22 GLN    90      36.668  49.767  39.451  0.00  0.00      A   
ATOM   1448  C   GLN    90      42.230  47.118  37.858  0.00  0.00      A   
ATOM   1449  O   GLN    90      42.637  46.163  38.520  0.00  0.00      A   
ATOM   1450  N   LEU    91      43.066  48.023  37.336  0.00  0.00      A   
ATOM   1451  H   LEU    91      42.667  48.795  36.814  0.00  0.00      A   
ATOM   1452  CA  LEU    91      44.507  48.053  37.612  0.00  0.00      A   
ATOM   1453  HA  LEU    91      44.855  47.027  37.735  0.00  0.00      A   
ATOM   1454  CB  LEU    91      45.251  48.673  36.412  0.00  0.00      A   
ATOM   1455  HB3 LEU    91      44.889  49.690  36.252  0.00  0.00      A   
ATOM   1456  HB2 LEU    91      45.001  48.101  35.530  0.00  0.00      A   
ATOM   1457  CG  LEU    91      46.790  48.710  36.534  0.00  0.00      A   
ATOM   1458  HG  LEU    91      47.074  49.349  37.370  0.00  0.00      A   
ATOM   1459  CD1 LEU    91      47.403  47.325  36.753  0.00  0.00      A   
ATOM   1460 HD11 LEU    91      47.087  46.921  37.712  0.00  0.00      A   
ATOM   1461 HD12 LEU    91      47.089  46.650  35.955  0.00  0.00      A   
ATOM   1462 HD13 LEU    91      48.490  47.398  36.755  0.00  0.00      A   
ATOM   1463  CD2 LEU    91      47.392  49.290  35.256  0.00  0.00      A   
ATOM   1464 HD21 LEU    91      48.479  49.317  35.333  0.00  0.00      A   
ATOM   1465 HD22 LEU    91      47.105  48.692  34.390  0.00  0.00      A   
ATOM   1466 HD23 LEU    91      47.039  50.310  35.123  0.00  0.00      A   
ATOM   1467  C   LEU    91      44.808  48.828  38.903  0.00  0.00      A   
ATOM   1468  O   LEU    91      44.765  50.059  38.898  0.00  0.00      A   
ATOM   1469  N   MET    92      45.143  48.130  39.989  0.00  0.00      A   
ATOM   1470  H   MET    92      45.070  47.120  39.927  0.00  0.00      A   
ATOM   1471  CA  MET    92      45.882  48.676  41.133  0.00  0.00      A   
ATOM   1472  HA  MET    92      45.442  49.628  41.424  0.00  0.00      A   
ATOM   1473  CB  MET    92      45.794  47.720  42.339  0.00  0.00      A   
ATOM   1474  HB3 MET    92      46.685  47.854  42.951  0.00  0.00      A   
ATOM   1475  HB2 MET    92      45.793  46.681  42.011  0.00  0.00      A   
ATOM   1476  CG  MET    92      44.583  47.974  43.247  0.00  0.00      A   
ATOM   1477  HG3 MET    92      44.463  49.045  43.404  0.00  0.00      A   
ATOM   1478  HG2 MET    92      44.810  47.536  44.217  0.00  0.00      A   
ATOM   1479  SD  MET    92      43.001  47.265  42.721  0.00  0.00      A   
ATOM   1480  CE  MET    92      42.249  48.678  41.873  0.00  0.00      A   
ATOM   1481  HE1 MET    92      41.228  48.422  41.592  0.00  0.00      A   
ATOM   1482  HE2 MET    92      42.229  49.543  42.534  0.00  0.00      A   
ATOM   1483  HE3 MET    92      42.812  48.924  40.975  0.00  0.00      A   
ATOM   1484  C   MET    92      47.357  48.887  40.718  0.00  0.00      A   
ATOM   1485  O   MET    92      48.075  47.895  40.528  0.00  0.00      A   
ATOM   1486  N   PRO    93      47.832  50.139  40.537  0.00  0.00      A   
ATOM   1487  CD  PRO    93      47.147  51.385  40.864  0.00  0.00      A   
ATOM   1488  HD3 PRO    93      46.245  51.489  40.264  0.00  0.00      A   
ATOM   1489  HD2 PRO    93      46.902  51.425  41.923  0.00  0.00      A   
ATOM   1490  CG  PRO    93      48.113  52.517  40.521  0.00  0.00      A   
ATOM   1491  HG3 PRO    93      47.587  53.396  40.149  0.00  0.00      A   
ATOM   1492  HG2 PRO    93      48.708  52.772  41.397  0.00  0.00      A   
ATOM   1493  CB  PRO    93      49.011  51.898  39.454  0.00  0.00      A   
ATOM   1494  HB3 PRO    93      48.510  51.942  38.487  0.00  0.00      A   
ATOM   1495  HB2 PRO    93      49.978  52.400  39.397  0.00  0.00      A   
ATOM   1496  CA  PRO    93      49.120  50.435  39.899  0.00  0.00      A   
ATOM   1497  HA  PRO    93      49.239  49.810  39.013  0.00  0.00      A   
ATOM   1498  C   PRO    93      50.350  50.201  40.796  0.00  0.00      A   
ATOM   1499  O   PRO    93      51.472  50.450  40.358  0.00  0.00      A   
ATOM   1500  N   PHE    94      50.156  49.701  42.023  0.00  0.00      A   
ATOM   1501  H   PHE    94      49.204  49.615  42.350  0.00  0.00      A   
ATOM   1502  CA  PHE    94      51.227  49.381  42.977  0.00  0.00      A   
ATOM   1503  HA  PHE    94      52.191  49.626  42.534  0.00  0.00      A   
ATOM   1504  CB  PHE    94      51.056  50.250  44.232  0.00  0.00      A   
ATOM   1505  HB3 PHE    94      51.812  49.969  44.967  0.00  0.00      A   
ATOM   1506  HB2 PHE    94      50.086  50.029  44.663  0.00  0.00      A   
ATOM   1507  CG  PHE    94      51.142  51.750  44.022  0.00  0.00      A   
ATOM   1508  CD1 PHE    94      49.968  52.513  43.884  0.00  0.00      A   
ATOM   1509  HD1 PHE    94      49.002  52.027  43.892  0.00  0.00      A   
ATOM   1510  CE1 PHE    94      50.046  53.908  43.726  0.00  0.00      A   
ATOM   1511  HE1 PHE    94      49.140  54.485  43.605  0.00  0.00      A   
ATOM   1512  CZ  PHE    94      51.298  54.547  43.719  0.00  0.00      A   
ATOM   1513  HZ  PHE    94      51.358  55.621  43.610  0.00  0.00      A   
ATOM   1514  CE2 PHE    94      52.473  53.787  43.859  0.00  0.00      A   
ATOM   1515  HE2 PHE    94      53.435  54.278  43.855  0.00  0.00      A   
ATOM   1516  CD2 PHE    94      52.395  52.391  44.008  0.00  0.00      A   
ATOM   1517  HD2 PHE    94      53.297  51.808  44.118  0.00  0.00      A   
ATOM   1518  C   PHE    94      51.284  47.884  43.349  0.00  0.00      A   
ATOM   1519  O   PHE    94      52.131  47.487  44.149  0.00  0.00      A   
ATOM   1520  N   GLY    95      50.414  47.037  42.783  0.00  0.00      A   
ATOM   1521  H   GLY    95      49.755  47.410  42.114  0.00  0.00      A   
ATOM   1522  CA  GLY    95      50.342  45.606  43.115  0.00  0.00      A   
ATOM   1523  HA3 GLY    95      51.300  45.140  42.875  0.00  0.00      A   
ATOM   1524  HA2 GLY    95      49.571  45.131  42.512  0.00  0.00      A   
ATOM   1525  C   GLY    95      50.013  45.319  44.584  0.00  0.00      A   
ATOM   1526  O   GLY    95      49.229  46.043  45.201  0.00  0.00      A   
ATOM   1527  N   CYS    96      50.557  44.228  45.127  0.00  0.00      A   
ATOM   1528  H   CYS    96      51.126  43.626  44.545  0.00  0.00      A   
ATOM   1529  CA  CYS    96      50.250  43.753  46.477  0.00  0.00      A   
ATOM   1530  HA  CYS    96      49.166  43.678  46.546  0.00  0.00      A   
ATOM   1531  CB  CYS    96      50.805  42.342  46.688  0.00  0.00      A   
ATOM   1532  HB3 CYS    96      50.454  41.687  45.892  0.00  0.00      A   
ATOM   1533  HB2 CYS    96      50.399  41.982  47.631  0.00  0.00      A   
ATOM   1534  SG  CYS    96      52.620  42.285  46.768  0.00  0.00      A   
ATOM   1535  HG  CYS    96      52.859  42.612  45.491  0.00  0.00      A   
ATOM   1536  C   CYS    96      50.690  44.678  47.622  0.00  0.00      A   
ATOM   1537  O   CYS    96      51.755  45.303  47.594  0.00  0.00      A   
ATOM   1538  N   LEU    97      49.870  44.700  48.675  0.00  0.00      A   
ATOM   1539  H   LEU    97      49.013  44.155  48.624  0.00  0.00      A   
ATOM   1540  CA  LEU    97      50.151  45.376  49.938  0.00  0.00      A   
ATOM   1541  HA  LEU    97      50.375  46.414  49.699  0.00  0.00      A   
ATOM   1542  CB  LEU    97      48.867  45.346  50.790  0.00  0.00      A   
ATOM   1543  HB3 LEU    97      48.620  44.309  51.019  0.00  0.00      A   
ATOM   1544  HB2 LEU    97      48.056  45.752  50.183  0.00  0.00      A   
ATOM   1545  CG  LEU    97      48.914  46.134  52.112  0.00  0.00      A   
ATOM   1546  HG  LEU    97      49.600  45.637  52.797  0.00  0.00      A   
ATOM   1547  CD1 LEU    97      49.351  47.591  51.946  0.00  0.00      A   
ATOM   1548 HD11 LEU    97      49.323  48.097  52.912  0.00  0.00      A   
ATOM   1549 HD12 LEU    97      50.371  47.642  51.571  0.00  0.00      A   
ATOM   1550 HD13 LEU    97      48.685  48.110  51.260  0.00  0.00      A   
ATOM   1551  CD2 LEU    97      47.512  46.151  52.727  0.00  0.00      A   
ATOM   1552 HD21 LEU    97      46.823  46.688  52.075  0.00  0.00      A   
ATOM   1553 HD22 LEU    97      47.154  45.131  52.861  0.00  0.00      A   
ATOM   1554 HD23 LEU    97      47.539  46.649  53.696  0.00  0.00      A   
ATOM   1555  C   LEU    97      51.400  44.817  50.646  0.00  0.00      A   
ATOM   1556  O   LEU    97      52.161  45.601  51.202  0.00  0.00      A   
ATOM   1557  N   LEU    98      51.638  43.496  50.612  0.00  0.00      A   
ATOM   1558  H   LEU    98      50.922  42.913  50.193  0.00  0.00      A   
ATOM   1559  CA  LEU    98      52.834  42.840  51.177  0.00  0.00      A   
ATOM   1560  HA  LEU    98      52.762  42.932  52.261  0.00  0.00      A   
ATOM   1561  CB  LEU    98      52.841  41.337  50.825  0.00  0.00      A   
ATOM   1562  HB3 LEU    98      52.839  41.229  49.740  0.00  0.00      A   
ATOM   1563  HB2 LEU    98      51.931  40.882  51.207  0.00  0.00      A   
ATOM   1564  CG  LEU    98      54.047  40.558  51.398  0.00  0.00      A   
ATOM   1565  HG  LEU    98      54.977  41.017  51.064  0.00  0.00      A   
ATOM   1566  CD1 LEU    98      54.036  40.525  52.927  0.00  0.00      A   
ATOM   1567 HD11 LEU    98      54.144  41.534  53.320  0.00  0.00      A   
ATOM   1568 HD12 LEU    98      53.107  40.086  53.292  0.00  0.00      A   
ATOM   1569 HD13 LEU    98      54.870  39.925  53.291  0.00  0.00      A   
ATOM   1570  CD2 LEU    98      54.035  39.120  50.887  0.00  0.00      A   
ATOM   1571 HD21 LEU    98      54.107  39.117  49.800  0.00  0.00      A   
ATOM   1572 HD22 LEU    98      54.886  38.573  51.294  0.00  0.00      A   
ATOM   1573 HD23 LEU    98      53.116  38.627  51.187  0.00  0.00      A   
ATOM   1574  C   LEU    98      54.158  43.515  50.772  0.00  0.00      A   
ATOM   1575  O   LEU    98      54.885  44.016  51.630  0.00  0.00      A   
ATOM   1576  N   ASP    99      54.498  43.503  49.478  0.00  0.00      A   
ATOM   1577  H   ASP    99      53.873  43.069  48.812  0.00  0.00      A   
ATOM   1578  CA  ASP    99      55.708  44.160  48.969  0.00  0.00      A   
ATOM   1579  HA  ASP    99      56.568  43.713  49.469  0.00  0.00      A   
ATOM   1580  CB  ASP    99      55.864  43.905  47.463  0.00  0.00      A   
ATOM   1581  HB3 ASP    99      55.059  44.408  46.926  0.00  0.00      A   
ATOM   1582  HB2 ASP    99      55.772  42.834  47.275  0.00  0.00      A   
ATOM   1583  CG  ASP    99      57.222  44.369  46.922  0.00  0.00      A   
ATOM   1584  OD1 ASP    99      57.240  45.210  45.991  0.00  0.00      A   
ATOM   1585  OD2 ASP    99      58.274  43.826  47.351  0.00  0.00      A   
ATOM   1586  C   ASP    99      55.718  45.657  49.311  0.00  0.00      A   
ATOM   1587  O   ASP    99      56.743  46.180  49.740  0.00  0.00      A   
ATOM   1588  N   TYR   100      54.574  46.342  49.177  0.00  0.00      A   
ATOM   1589  H   TYR   100      53.759  45.862  48.820  0.00  0.00      A   
ATOM   1590  CA  TYR   100      54.443  47.753  49.545  0.00  0.00      A   
ATOM   1591  HA  TYR   100      55.126  48.305  48.898  0.00  0.00      A   
ATOM   1592  CB  TYR   100      53.027  48.285  49.273  0.00  0.00      A   
ATOM   1593  HB3 TYR   100      52.325  47.868  49.992  0.00  0.00      A   
ATOM   1594  HB2 TYR   100      52.704  47.981  48.278  0.00  0.00      A   
ATOM   1595  CG  TYR   100      52.987  49.797  49.351  0.00  0.00      A   
ATOM   1596  CD1 TYR   100      53.331  50.561  48.219  0.00  0.00      A   
ATOM   1597  HD1 TYR   100      53.546  50.067  47.279  0.00  0.00      A   
ATOM   1598  CE1 TYR   100      53.449  51.960  48.326  0.00  0.00      A   
ATOM   1599  HE1 TYR   100      53.736  52.549  47.467  0.00  0.00      A   
ATOM   1600  CZ  TYR   100      53.240  52.590  49.563  0.00  0.00      A   
ATOM   1601  OH  TYR   100      53.446  53.925  49.693  0.00  0.00      A   
ATOM   1602  HH  TYR   100      53.973  54.278  48.952  0.00  0.00      A   
ATOM   1603  CE2 TYR   100      52.855  51.835  50.681  0.00  0.00      A   
ATOM   1604  HE2 TYR   100      52.703  52.332  51.626  0.00  0.00      A   
ATOM   1605  CD2 TYR   100      52.723  50.437  50.578  0.00  0.00      A   
ATOM   1606  HD2 TYR   100      52.465  49.854  51.451  0.00  0.00      A   
ATOM   1607  C   TYR   100      54.882  48.034  50.993  0.00  0.00      A   
ATOM   1608  O   TYR   100      55.744  48.891  51.208  0.00  0.00      A   
ATOM   1609  N   VAL   101      54.306  47.341  51.987  0.00  0.00      A   
ATOM   1610  H   VAL   101      53.622  46.629  51.743  0.00  0.00      A   
ATOM   1611  CA  VAL   101      54.687  47.514  53.400  0.00  0.00      A   
ATOM   1612  HA  VAL   101      54.617  48.577  53.593  0.00  0.00      A   
ATOM   1613  CB  VAL   101      53.744  46.842  54.421  0.00  0.00      A   
ATOM   1614  HB  VAL   101      54.100  47.115  55.415  0.00  0.00      A   
ATOM   1615  CG1 VAL   101      52.310  47.366  54.293  0.00  0.00      A   
ATOM   1616 HG11 VAL   101      51.715  47.026  55.141  0.00  0.00      A   
ATOM   1617 HG12 VAL   101      52.309  48.453  54.272  0.00  0.00      A   
ATOM   1618 HG13 VAL   101      51.858  46.998  53.374  0.00  0.00      A   
ATOM   1619  CG2 VAL   101      53.688  45.314  54.360  0.00  0.00      A   
ATOM   1620 HG21 VAL   101      54.682  44.891  54.482  0.00  0.00      A   
ATOM   1621 HG22 VAL   101      53.051  44.937  55.161  0.00  0.00      A   
ATOM   1622 HG23 VAL   101      53.278  44.990  53.408  0.00  0.00      A   
ATOM   1623  C   VAL   101      56.154  47.171  53.656  0.00  0.00      A   
ATOM   1624  O   VAL   101      56.845  47.957  54.303  0.00  0.00      A   
ATOM   1625  N   ARG   102      56.648  46.045  53.123  0.00  0.00      A   
ATOM   1626  H   ARG   102      56.010  45.455  52.593  0.00  0.00      A   
ATOM   1627  CA  ARG   102      58.074  45.664  53.155  0.00  0.00      A   
ATOM   1628  HA  ARG   102      58.365  45.469  54.188  0.00  0.00      A   
ATOM   1629  CB  ARG   102      58.310  44.398  52.322  0.00  0.00      A   
ATOM   1630  HB3 ARG   102      59.383  44.276  52.158  0.00  0.00      A   
ATOM   1631  HB2 ARG   102      57.832  44.505  51.349  0.00  0.00      A   
ATOM   1632  CG  ARG   102      57.792  43.135  53.011  0.00  0.00      A   
ATOM   1633  HG3 ARG   102      56.745  43.252  53.286  0.00  0.00      A   
ATOM   1634  HG2 ARG   102      58.379  42.953  53.911  0.00  0.00      A   
ATOM   1635  CD  ARG   102      57.934  41.959  52.046  0.00  0.00      A   
ATOM   1636  HD3 ARG   102      58.942  41.963  51.623  0.00  0.00      A   
ATOM   1637  HD2 ARG   102      57.214  42.080  51.235  0.00  0.00      A   
ATOM   1638  NE  ARG   102      57.712  40.680  52.732  0.00  0.00      A   
ATOM   1639  HE  ARG   102      57.583  40.701  53.739  0.00  0.00      A   
ATOM   1640  CZ  ARG   102      57.726  39.493  52.166  0.00  0.00      A   
ATOM   1641  NH1 ARG   102      57.800  39.317  50.879  0.00  0.00      A   
ATOM   1642 HH11 ARG   102      57.853  40.121  50.263  0.00  0.00      A   
ATOM   1643 HH12 ARG   102      57.913  38.384  50.520  0.00  0.00      A   
ATOM   1644  NH2 ARG   102      57.679  38.432  52.906  0.00  0.00      A   
ATOM   1645 HH21 ARG   102      57.803  38.539  53.905  0.00  0.00      A   
ATOM   1646 HH22 ARG   102      57.688  37.528  52.447  0.00  0.00      A   
ATOM   1647  C   ARG   102      58.987  46.779  52.655  0.00  0.00      A   
ATOM   1648  O   ARG   102      60.026  47.038  53.263  0.00  0.00      A   
ATOM   1649  N   GLU   103      58.633  47.403  51.535  0.00  0.00      A   
ATOM   1650  H   GLU   103      57.811  47.060  51.041  0.00  0.00      A   
ATOM   1651  CA  GLU   103      59.406  48.474  50.916  0.00  0.00      A   
ATOM   1652  HA  GLU   103      60.450  48.171  50.960  0.00  0.00      A   
ATOM   1653  CB  GLU   103      59.013  48.640  49.438  0.00  0.00      A   
ATOM   1654  HB3 GLU   103      59.437  49.571  49.074  0.00  0.00      A   
ATOM   1655  HB2 GLU   103      57.928  48.711  49.351  0.00  0.00      A   
ATOM   1656  CG  GLU   103      59.529  47.509  48.535  0.00  0.00      A   
ATOM   1657  HG3 GLU   103      59.259  47.736  47.501  0.00  0.00      A   
ATOM   1658  HG2 GLU   103      59.050  46.570  48.809  0.00  0.00      A   
ATOM   1659  CD  GLU   103      61.046  47.340  48.631  0.00  0.00      A   
ATOM   1660  OE1 GLU   103      61.523  46.247  49.007  0.00  0.00      A   
ATOM   1661  OE2 GLU   103      61.806  48.304  48.360  0.00  0.00      A   
ATOM   1662  C   GLU   103      59.345  49.821  51.656  0.00  0.00      A   
ATOM   1663  O   GLU   103      60.368  50.508  51.712  0.00  0.00      A   
ATOM   1664  N   HID   104      58.206  50.234  52.219  0.00  0.00      A   
ATOM   1665  H   HID   104      57.388  49.639  52.115  0.00  0.00      A   
ATOM   1666  CA  HID   104      57.996  51.604  52.738  0.00  0.00      A   
ATOM   1667  HA  HID   104      58.845  52.226  52.463  0.00  0.00      A   
ATOM   1668  CB  HID   104      56.773  52.230  52.046  0.00  0.00      A   
ATOM   1669  HB3 HID   104      56.650  53.257  52.393  0.00  0.00      A   
ATOM   1670  HB2 HID   104      55.881  51.672  52.322  0.00  0.00      A   
ATOM   1671  CG  HID   104      56.872  52.247  50.541  0.00  0.00      A   
ATOM   1672  ND1 HID   104      56.493  51.226  49.705  0.00  0.00      A   
ATOM   1673  HD1 HID   104      56.079  50.346  50.007  0.00  0.00      A   
ATOM   1674  CE1 HID   104      56.745  51.596  48.441  0.00  0.00      A   
ATOM   1675  HE1 HID   104      56.543  50.986  47.569  0.00  0.00      A   
ATOM   1676  NE2 HID   104      57.278  52.832  48.416  0.00  0.00      A   
ATOM   1677  CD2 HID   104      57.360  53.253  49.753  0.00  0.00      A   
ATOM   1678  HD2 HID   104      57.747  54.201  50.104  0.00  0.00      A   
ATOM   1679  C   HID   104      57.909  51.699  54.277  0.00  0.00      A   
ATOM   1680  O   HID   104      57.605  52.760  54.819  0.00  0.00      A   
ATOM   1681  N   LYS   105      58.208  50.616  55.002  0.00  0.00      A   
ATOM   1682  H   LYS   105      58.456  49.779  54.494  0.00  0.00      A   
ATOM   1683  CA  LYS   105      58.152  50.507  56.473  0.00  0.00      A   
ATOM   1684  HA  LYS   105      57.102  50.540  56.763  0.00  0.00      A   
ATOM   1685  CB  LYS   105      58.687  49.120  56.874  0.00  0.00      A   
ATOM   1686  HB3 LYS   105      58.015  48.392  56.442  0.00  0.00      A   
ATOM   1687  HB2 LYS   105      58.628  49.014  57.956  0.00  0.00      A   
ATOM   1688  CG  LYS   105      60.111  48.761  56.418  0.00  0.00      A   
ATOM   1689  HG3 LYS   105      60.834  49.355  56.979  0.00  0.00      A   
ATOM   1690  HG2 LYS   105      60.227  48.975  55.355  0.00  0.00      A   
ATOM   1691  CD  LYS   105      60.385  47.264  56.642  0.00  0.00      A   
ATOM   1692  HD3 LYS   105      59.651  46.671  56.094  0.00  0.00      A   
ATOM   1693  HD2 LYS   105      60.309  47.031  57.701  0.00  0.00      A   
ATOM   1694  CE  LYS   105      61.788  46.926  56.139  0.00  0.00      A   
ATOM   1695  HE3 LYS   105      62.481  47.637  56.587  0.00  0.00      A   
ATOM   1696  HE2 LYS   105      61.813  47.063  55.056  0.00  0.00      A   
ATOM   1697  NZ  LYS   105      62.223  45.551  56.483  0.00  0.00      A   
ATOM   1698  HZ1 LYS   105      63.036  45.283  55.936  0.00  0.00      A   
ATOM   1699  HZ2 LYS   105      62.522  45.486  57.452  0.00  0.00      A   
ATOM   1700  HZ3 LYS   105      61.486  44.866  56.339  0.00  0.00      A   
ATOM   1701  C   LYS   105      58.824  51.644  57.270  0.00  0.00      A   
ATOM   1702  O   LYS   105      58.258  52.131  58.250  0.00  0.00      A   
ATOM   1703  N   ASP   106      59.964  52.162  56.821  0.00  0.00      A   
ATOM   1704  H   ASP   106      60.359  51.775  55.969  0.00  0.00      A   
ATOM   1705  CA  ASP   106      60.654  53.306  57.440  0.00  0.00      A   
ATOM   1706  HA  ASP   106      60.825  53.056  58.487  0.00  0.00      A   
ATOM   1707  CB  ASP   106      62.008  53.431  56.639  0.00  0.00      A   
ATOM   1708  HB3 ASP   106      61.816  53.514  55.570  0.00  0.00      A   
ATOM   1709  HB2 ASP   106      62.590  52.538  56.866  0.00  0.00      A   
ATOM   1710  CG  ASP   106      62.892  54.604  57.111  0.00  0.00      A   
ATOM   1711  OD1 ASP   106      63.153  54.627  58.325  0.00  0.00      A   
ATOM   1712  OD2 ASP   106      63.239  55.390  56.209  0.00  0.00      A   
ATOM   1713  C   ASP   106      59.808  54.611  57.389  0.00  0.00      A   
ATOM   1714  O   ASP   106      60.274  55.630  57.845  0.00  0.00      A   
ATOM   1715  N   ASN   107      58.646  54.611  56.760  0.00  0.00      A   
ATOM   1716  H   ASN   107      58.403  53.735  56.311  0.00  0.00      A   
ATOM   1717  CA  ASN   107      57.775  55.731  56.388  0.00  0.00      A   
ATOM   1718  HA  ASN   107      58.059  56.509  57.096  0.00  0.00      A   
ATOM   1719  CB  ASN   107      58.126  56.244  54.973  0.00  0.00      A   
ATOM   1720  HB3 ASN   107      57.625  55.600  54.249  0.00  0.00      A   
ATOM   1721  HB2 ASN   107      59.196  56.129  54.813  0.00  0.00      A   
ATOM   1722  CG  ASN   107      57.782  57.717  54.660  0.00  0.00      A   
ATOM   1723  OD1 ASN   107      57.720  58.606  55.540  0.00  0.00      A   
ATOM   1724  ND2 ASN   107      57.636  57.996  53.388  0.00  0.00      A   
ATOM   1725 HD21 ASN   107      57.209  58.871  53.143  0.00  0.00      A   
ATOM   1726 HD22 ASN   107      57.821  57.283  52.686  0.00  0.00      A   
ATOM   1727  C   ASN   107      56.274  55.397  56.590  0.00  0.00      A   
ATOM   1728  O   ASN   107      55.431  56.207  56.351  0.00  0.00      A   
ATOM   1729  N   ILE   108      55.904  54.178  56.998  0.00  0.00      A   
ATOM   1730  H   ILE   108      56.633  53.517  57.226  0.00  0.00      A   
ATOM   1731  CA  ILE   108      54.495  53.809  57.258  0.00  0.00      A   
ATOM   1732  HA  ILE   108      53.832  54.453  56.679  0.00  0.00      A   
ATOM   1733  CB  ILE   108      54.219  52.348  56.819  0.00  0.00      A   
ATOM   1734  HB  ILE   108      55.002  51.709  57.230  0.00  0.00      A   
ATOM   1735  CG2 ILE   108      52.855  51.844  57.334  0.00  0.00      A   
ATOM   1736 HG21 ILE   108      52.640  50.845  56.963  0.00  0.00      A   
ATOM   1737 HG22 ILE   108      52.867  51.765  58.416  0.00  0.00      A   
ATOM   1738 HG23 ILE   108      52.057  52.520  57.025  0.00  0.00      A   
ATOM   1739  CG1 ILE   108      54.240  52.246  55.278  0.00  0.00      A   
ATOM   1740 HG13 ILE   108      55.082  52.804  54.880  0.00  0.00      A   
ATOM   1741 HG12 ILE   108      53.334  52.697  54.876  0.00  0.00      A   
ATOM   1742  CD1 ILE   108      54.348  50.811  54.758  0.00  0.00      A   
ATOM   1743 HD11 ILE   108      53.514  50.208  55.104  0.00  0.00      A   
ATOM   1744 HD12 ILE   108      54.324  50.818  53.670  0.00  0.00      A   
ATOM   1745 HD13 ILE   108      55.281  50.361  55.096  0.00  0.00      A   
ATOM   1746  C   ILE   108      54.188  54.068  58.736  0.00  0.00      A   
ATOM   1747  O   ILE   108      54.716  53.420  59.561  0.00  0.00      A   
ATOM   1748  N   GLY   109      53.210  54.992  59.042  0.00  0.00      A   
ATOM   1749  H   GLY   109      52.644  55.354  58.288  0.00  0.00      A   
ATOM   1750  CA  GLY   109      52.819  55.416  60.403  0.00  0.00      A   
ATOM   1751  HA3 GLY   109      52.632  56.474  60.589  0.00  0.00      A   
ATOM   1752  HA2 GLY   109      53.519  55.111  61.181  0.00  0.00      A   
ATOM   1753  C   GLY   109      51.516  54.747  60.863  0.00  0.00      A   
ATOM   1754  O   GLY   109      50.917  53.954  60.099  0.00  0.00      A   
ATOM   1755  N   SER   110      51.079  54.968  62.109  0.00  0.00      A   
ATOM   1756  H   SER   110      51.636  55.620  62.642  0.00  0.00      A   
ATOM   1757  CA  SER   110      49.851  54.352  62.723  0.00  0.00      A   
ATOM   1758  HA  SER   110      49.979  53.271  62.659  0.00  0.00      A   
ATOM   1759  CB  SER   110      49.672  54.629  64.211  0.00  0.00      A   
ATOM   1760  HB3 SER   110      50.457  54.171  64.814  0.00  0.00      A   
ATOM   1761  HB2 SER   110      48.712  54.147  64.395  0.00  0.00      A   
ATOM   1762  OG  SER   110      49.600  55.978  64.448  0.00  0.00      A   
ATOM   1763  HG  SER   110      50.481  56.330  64.300  0.00  0.00      A   
ATOM   1764  C   SER   110      48.569  54.643  61.932  0.00  0.00      A   
ATOM   1765  O   SER   110      47.809  53.692  61.709  0.00  0.00      A   
ATOM   1766  N   GLN   111      48.469  55.754  61.219  0.00  0.00      A   
ATOM   1767  H   GLN   111      49.128  56.483  61.451  0.00  0.00      A   
ATOM   1768  CA  GLN   111      47.205  56.065  60.588  0.00  0.00      A   
ATOM   1769  HA  GLN   111      46.419  55.951  61.334  0.00  0.00      A   
ATOM   1770  CB  GLN   111      47.162  57.563  60.153  0.00  0.00      A   
ATOM   1771  HB3 GLN   111      48.145  57.733  59.715  0.00  0.00      A   
ATOM   1772  HB2 GLN   111      47.218  58.212  61.027  0.00  0.00      A   
ATOM   1773  CG  GLN   111      46.058  58.016  59.225  0.00  0.00      A   
ATOM   1774  HG3 GLN   111      45.970  57.464  58.289  0.00  0.00      A   
ATOM   1775  HG2 GLN   111      46.263  59.081  59.116  0.00  0.00      A   
ATOM   1776  CD  GLN   111      44.774  58.044  60.017  0.00  0.00      A   
ATOM   1777  OE1 GLN   111      44.381  59.072  60.605  0.00  0.00      A   
ATOM   1778  NE2 GLN   111      44.129  56.964  60.210  0.00  0.00      A   
ATOM   1779 HE21 GLN   111      43.261  56.972  60.727  0.00  0.00      A   
ATOM   1780 HE22 GLN   111      44.486  56.140  59.748  0.00  0.00      A   
ATOM   1781  C   GLN   111      46.920  55.274  59.343  0.00  0.00      A   
ATOM   1782  O   GLN   111      45.768  54.957  59.163  0.00  0.00      A   
ATOM   1783  N   TYR   112      47.901  54.877  58.573  0.00  0.00      A   
ATOM   1784  H   TYR   112      48.815  55.025  58.977  0.00  0.00      A   
ATOM   1785  CA  TYR   112      47.697  54.117  57.274  0.00  0.00      A   
ATOM   1786  HA  TYR   112      46.829  54.555  56.780  0.00  0.00      A   
ATOM   1787  CB  TYR   112      48.968  54.149  56.385  0.00  0.00      A   
ATOM   1788  HB3 TYR   112      48.724  53.613  55.471  0.00  0.00      A   
ATOM   1789  HB2 TYR   112      49.835  53.635  56.801  0.00  0.00      A   
ATOM   1790  CG  TYR   112      49.349  55.611  55.971  0.00  0.00      A   
ATOM   1791  CD1 TYR   112      50.415  56.222  56.663  0.00  0.00      A   
ATOM   1792  HD1 TYR   112      50.782  55.634  57.492  0.00  0.00      A   
ATOM   1793  CE1 TYR   112      50.810  57.492  56.383  0.00  0.00      A   
ATOM   1794  HE1 TYR   112      51.634  57.994  56.868  0.00  0.00      A   
ATOM   1795  CZ  TYR   112      50.209  58.184  55.276  0.00  0.00      A   
ATOM   1796  OH  TYR   112      50.651  59.422  54.898  0.00  0.00      A   
ATOM   1797  HH  TYR   112      50.243  59.796  54.113  0.00  0.00      A   
ATOM   1798  CE2 TYR   112      49.210  57.528  54.493  0.00  0.00      A   
ATOM   1799  HE2 TYR   112      48.708  58.026  53.677  0.00  0.00      A   
ATOM   1800  CD2 TYR   112      48.756  56.272  54.942  0.00  0.00      A   
ATOM   1801  HD2 TYR   112      48.030  55.726  54.357  0.00  0.00      A   
ATOM   1802  C   TYR   112      47.317  52.738  57.704  0.00  0.00      A   
ATOM   1803  O   TYR   112      46.242  52.195  57.248  0.00  0.00      A   
ATOM   1804  N   LEU   113      48.077  52.082  58.588  0.00  0.00      A   
ATOM   1805  H   LEU   113      48.759  52.680  59.033  0.00  0.00      A   
ATOM   1806  CA  LEU   113      47.909  50.701  59.059  0.00  0.00      A   
ATOM   1807  HA  LEU   113      48.097  49.968  58.274  0.00  0.00      A   
ATOM   1808  CB  LEU   113      48.912  50.637  60.241  0.00  0.00      A   
ATOM   1809  HB3 LEU   113      48.620  49.801  60.876  0.00  0.00      A   
ATOM   1810  HB2 LEU   113      48.857  51.499  60.907  0.00  0.00      A   
ATOM   1811  CG  LEU   113      50.307  50.391  59.756  0.00  0.00      A   
ATOM   1812  HG  LEU   113      50.617  51.089  58.980  0.00  0.00      A   
ATOM   1813  CD1 LEU   113      51.303  50.651  60.915  0.00  0.00      A   
ATOM   1814 HD11 LEU   113      52.307  50.481  60.527  0.00  0.00      A   
ATOM   1815 HD12 LEU   113      51.195  51.645  61.349  0.00  0.00      A   
ATOM   1816 HD13 LEU   113      51.140  49.983  61.761  0.00  0.00      A   
ATOM   1817  CD2 LEU   113      50.541  48.985  59.214  0.00  0.00      A   
ATOM   1818 HD21 LEU   113      50.135  49.049  58.205  0.00  0.00      A   
ATOM   1819 HD22 LEU   113      51.609  48.867  59.034  0.00  0.00      A   
ATOM   1820 HD23 LEU   113      50.185  48.233  59.919  0.00  0.00      A   
ATOM   1821  C   LEU   113      46.522  50.425  59.505  0.00  0.00      A   
ATOM   1822  O   LEU   113      45.865  49.441  59.132  0.00  0.00      A   
ATOM   1823  N   LEU   114      45.931  51.314  60.357  0.00  0.00      A   
ATOM   1824  H   LEU   114      46.445  52.118  60.686  0.00  0.00      A   
ATOM   1825  CA  LEU   114      44.571  51.162  60.845  0.00  0.00      A   
ATOM   1826  HA  LEU   114      44.438  50.130  61.172  0.00  0.00      A   
ATOM   1827  CB  LEU   114      44.383  52.081  62.140  0.00  0.00      A   
ATOM   1828  HB3 LEU   114      43.366  51.922  62.498  0.00  0.00      A   
ATOM   1829  HB2 LEU   114      44.627  53.086  61.797  0.00  0.00      A   
ATOM   1830  CG  LEU   114      45.384  51.789  63.340  0.00  0.00      A   
ATOM   1831  HG  LEU   114      46.379  51.732  62.900  0.00  0.00      A   
ATOM   1832  CD1 LEU   114      45.321  52.891  64.413  0.00  0.00      A   
ATOM   1833 HD11 LEU   114      45.831  53.780  64.042  0.00  0.00      A   
ATOM   1834 HD12 LEU   114      44.244  52.964  64.566  0.00  0.00      A   
ATOM   1835 HD13 LEU   114      45.846  52.647  65.337  0.00  0.00      A   
ATOM   1836  CD2 LEU   114      45.182  50.367  63.910  0.00  0.00      A   
ATOM   1837 HD21 LEU   114      44.288  50.332  64.532  0.00  0.00      A   
ATOM   1838 HD22 LEU   114      45.222  49.630  63.108  0.00  0.00      A   
ATOM   1839 HD23 LEU   114      45.986  50.219  64.630  0.00  0.00      A   
ATOM   1840  C   LEU   114      43.539  51.432  59.784  0.00  0.00      A   
ATOM   1841  O   LEU   114      42.494  50.783  59.792  0.00  0.00      A   
ATOM   1842  N   ASN   115      43.821  52.408  58.928  0.00  0.00      A   
ATOM   1843  H   ASN   115      44.682  52.936  58.951  0.00  0.00      A   
ATOM   1844  CA  ASN   115      42.923  52.719  57.930  0.00  0.00      A   
ATOM   1845  HA  ASN   115      41.991  53.006  58.417  0.00  0.00      A   
ATOM   1846  CB  ASN   115      43.337  54.056  57.267  0.00  0.00      A   
ATOM   1847  HB3 ASN   115      44.372  53.963  56.938  0.00  0.00      A   
ATOM   1848  HB2 ASN   115      43.503  54.860  57.985  0.00  0.00      A   
ATOM   1849  CG  ASN   115      42.242  54.372  56.147  0.00  0.00      A   
ATOM   1850  OD1 ASN   115      41.088  54.067  56.323  0.00  0.00      A   
ATOM   1851  ND2 ASN   115      42.467  54.929  54.984  0.00  0.00      A   
ATOM   1852 HD21 ASN   115      41.723  55.020  54.308  0.00  0.00      A   
ATOM   1853 HD22 ASN   115      43.411  55.262  54.851  0.00  0.00      A   
ATOM   1854  C   ASN   115      42.683  51.572  56.920  0.00  0.00      A   
ATOM   1855  O   ASN   115      41.561  51.164  56.607  0.00  0.00      A   
ATOM   1856  N   TRP   116      43.781  50.981  56.432  0.00  0.00      A   
ATOM   1857  H   TRP   116      44.683  51.363  56.709  0.00  0.00      A   
ATOM   1858  CA  TRP   116      43.802  49.756  55.622  0.00  0.00      A   
ATOM   1859  HA  TRP   116      43.314  49.969  54.671  0.00  0.00      A   
ATOM   1860  CB  TRP   116      45.252  49.341  55.329  0.00  0.00      A   
ATOM   1861  HB3 TRP   116      45.227  48.434  54.723  0.00  0.00      A   
ATOM   1862  HB2 TRP   116      45.729  49.082  56.276  0.00  0.00      A   
ATOM   1863  CG  TRP   116      46.146  50.326  54.625  0.00  0.00      A   
ATOM   1864  CD1 TRP   116      45.773  51.309  53.768  0.00  0.00      A   
ATOM   1865  HD1 TRP   116      44.753  51.531  53.479  0.00  0.00      A   
ATOM   1866  NE1 TRP   116      46.894  51.980  53.310  0.00  0.00      A   
ATOM   1867  HE1 TRP   116      46.875  52.776  52.676  0.00  0.00      A   
ATOM   1868  CE2 TRP   116      48.050  51.450  53.833  0.00  0.00      A   
ATOM   1869  CZ2 TRP   116      49.406  51.765  53.662  0.00  0.00      A   
ATOM   1870  HZ2 TRP   116      49.696  52.558  52.987  0.00  0.00      A   
ATOM   1871  CH2 TRP   116      50.370  51.048  54.390  0.00  0.00      A   
ATOM   1872  HH2 TRP   116      51.419  51.277  54.268  0.00  0.00      A   
ATOM   1873  CZ3 TRP   116      49.966  50.033  55.275  0.00  0.00      A   
ATOM   1874  HZ3 TRP   116      50.709  49.482  55.835  0.00  0.00      A   
ATOM   1875  CE3 TRP   116      48.601  49.714  55.425  0.00  0.00      A   
ATOM   1876  HE3 TRP   116      48.304  48.920  56.094  0.00  0.00      A   
ATOM   1877  CD2 TRP   116      47.605  50.413  54.706  0.00  0.00      A   
ATOM   1878  C   TRP   116      43.022  48.595  56.265  0.00  0.00      A   
ATOM   1879  O   TRP   116      42.226  47.951  55.581  0.00  0.00      A   
ATOM   1880  N   CYS   117      43.213  48.327  57.565  0.00  0.00      A   
ATOM   1881  H   CYS   117      43.898  48.870  58.076  0.00  0.00      A   
ATOM   1882  CA  CYS   117      42.439  47.318  58.306  0.00  0.00      A   
ATOM   1883  HA  CYS   117      42.691  46.338  57.897  0.00  0.00      A   
ATOM   1884  CB  CYS   117      42.836  47.311  59.791  0.00  0.00      A   
ATOM   1885  HB3 CYS   117      42.173  46.635  60.339  0.00  0.00      A   
ATOM   1886  HB2 CYS   117      42.743  48.309  60.222  0.00  0.00      A   
ATOM   1887  SG  CYS   117      44.539  46.705  59.971  0.00  0.00      A   
ATOM   1888  HG  CYS   117      45.160  47.768  59.433  0.00  0.00      A   
ATOM   1889  C   CYS   117      40.918  47.481  58.116  0.00  0.00      A   
ATOM   1890  O   CYS   117      40.238  46.501  57.788  0.00  0.00      A   
ATOM   1891  N   VAL   118      40.389  48.700  58.312  0.00  0.00      A   
ATOM   1892  H   VAL   118      41.009  49.389  58.714  0.00  0.00      A   
ATOM   1893  CA  VAL   118      38.993  49.026  57.993  0.00  0.00      A   
ATOM   1894  HA  VAL   118      38.490  48.286  58.616  0.00  0.00      A   
ATOM   1895  CB  VAL   118      38.595  50.453  58.436  0.00  0.00      A   
ATOM   1896  HB  VAL   118      39.053  51.161  57.745  0.00  0.00      A   
ATOM   1897  CG1 VAL   118      37.073  50.631  58.138  0.00  0.00      A   
ATOM   1898 HG11 VAL   118      36.855  50.441  57.087  0.00  0.00      A   
ATOM   1899 HG12 VAL   118      36.406  49.979  58.702  0.00  0.00      A   
ATOM   1900 HG13 VAL   118      36.892  51.696  58.281  0.00  0.00      A   
ATOM   1901  CG2 VAL   118      38.834  50.802  59.873  0.00  0.00      A   
ATOM   1902 HG21 VAL   118      38.552  51.833  60.084  0.00  0.00      A   
ATOM   1903 HG22 VAL   118      38.367  50.120  60.584  0.00  0.00      A   
ATOM   1904 HG23 VAL   118      39.917  50.802  59.999  0.00  0.00      A   
ATOM   1905  C   VAL   118      38.567  48.764  56.538  0.00  0.00      A   
ATOM   1906  O   VAL   118      37.498  48.218  56.365  0.00  0.00      A   
ATOM   1907  N   GLN   119      39.355  49.205  55.556  0.00  0.00      A   
ATOM   1908  H   GLN   119      40.212  49.679  55.819  0.00  0.00      A   
ATOM   1909  CA  GLN   119      39.083  49.005  54.126  0.00  0.00      A   
ATOM   1910  HA  GLN   119      38.147  49.507  53.875  0.00  0.00      A   
ATOM   1911  CB  GLN   119      40.205  49.632  53.280  0.00  0.00      A   
ATOM   1912  HB3 GLN   119      40.043  49.364  52.236  0.00  0.00      A   
ATOM   1913  HB2 GLN   119      41.175  49.243  53.584  0.00  0.00      A   
ATOM   1914  CG  GLN   119      40.201  51.161  53.414  0.00  0.00      A   
ATOM   1915  HG3 GLN   119      40.458  51.448  54.429  0.00  0.00      A   
ATOM   1916  HG2 GLN   119      39.196  51.516  53.220  0.00  0.00      A   
ATOM   1917  CD  GLN   119      41.138  51.863  52.440  0.00  0.00      A   
ATOM   1918  OE1 GLN   119      41.155  51.591  51.255  0.00  0.00      A   
ATOM   1919  NE2 GLN   119      41.946  52.795  52.890  0.00  0.00      A   
ATOM   1920 HE21 GLN   119      42.431  53.368  52.210  0.00  0.00      A   
ATOM   1921 HE22 GLN   119      41.929  53.043  53.864  0.00  0.00      A   
ATOM   1922  C   GLN   119      38.887  47.522  53.789  0.00  0.00      A   
ATOM   1923  O   GLN   119      37.861  47.135  53.227  0.00  0.00      A   
ATOM   1924  N   ILE   120      39.856  46.686  54.174  0.00  0.00      A   
ATOM   1925  H   ILE   120      40.662  47.097  54.638  0.00  0.00      A   
ATOM   1926  CA  ILE   120      39.803  45.221  54.066  0.00  0.00      A   
ATOM   1927  HA  ILE   120      39.730  44.960  53.010  0.00  0.00      A   
ATOM   1928  CB  ILE   120      41.109  44.599  54.622  0.00  0.00      A   
ATOM   1929  HB  ILE   120      41.194  44.888  55.671  0.00  0.00      A   
ATOM   1930  CG2 ILE   120      41.083  43.060  54.536  0.00  0.00      A   
ATOM   1931 HG21 ILE   120      41.134  42.742  53.495  0.00  0.00      A   
ATOM   1932 HG22 ILE   120      41.931  42.638  55.075  0.00  0.00      A   
ATOM   1933 HG23 ILE   120      40.172  42.659  54.976  0.00  0.00      A   
ATOM   1934  CG1 ILE   120      42.364  45.110  53.868  0.00  0.00      A   
ATOM   1935 HG13 ILE   120      42.302  46.185  53.708  0.00  0.00      A   
ATOM   1936 HG12 ILE   120      42.417  44.644  52.883  0.00  0.00      A   
ATOM   1937  CD1 ILE   120      43.673  44.844  54.625  0.00  0.00      A   
ATOM   1938 HD11 ILE   120      43.862  43.775  54.708  0.00  0.00      A   
ATOM   1939 HD12 ILE   120      44.501  45.306  54.088  0.00  0.00      A   
ATOM   1940 HD13 ILE   120      43.619  45.280  55.624  0.00  0.00      A   
ATOM   1941  C   ILE   120      38.533  44.672  54.748  0.00  0.00      A   
ATOM   1942  O   ILE   120      37.793  43.895  54.147  0.00  0.00      A   
ATOM   1943  N   ALA   121      38.251  45.074  55.995  0.00  0.00      A   
ATOM   1944  H   ALA   121      38.881  45.726  56.450  0.00  0.00      A   
ATOM   1945  CA  ALA   121      37.036  44.674  56.713  0.00  0.00      A   
ATOM   1946  HA  ALA   121      37.052  43.586  56.799  0.00  0.00      A   
ATOM   1947  CB  ALA   121      37.068  45.245  58.135  0.00  0.00      A   
ATOM   1948  HB1 ALA   121      36.259  44.809  58.719  0.00  0.00      A   
ATOM   1949  HB2 ALA   121      38.008  44.988  58.617  0.00  0.00      A   
ATOM   1950  HB3 ALA   121      36.964  46.329  58.117  0.00  0.00      A   
ATOM   1951  C   ALA   121      35.736  45.031  55.956  0.00  0.00      A   
ATOM   1952  O   ALA   121      34.867  44.172  55.808  0.00  0.00      A   
ATOM   1953  N   LYS   122      35.596  46.277  55.471  0.00  0.00      A   
ATOM   1954  H   LYS   122      36.348  46.933  55.664  0.00  0.00      A   
ATOM   1955  CA  LYS   122      34.487  46.749  54.611  0.00  0.00      A   
ATOM   1956  HA  LYS   122      33.555  46.675  55.167  0.00  0.00      A   
ATOM   1957  CB  LYS   122      34.685  48.230  54.224  0.00  0.00      A   
ATOM   1958  HB3 LYS   122      34.008  48.481  53.405  0.00  0.00      A   
ATOM   1959  HB2 LYS   122      35.708  48.397  53.888  0.00  0.00      A   
ATOM   1960  CG  LYS   122      34.370  49.157  55.409  0.00  0.00      A   
ATOM   1961  HG3 LYS   122      34.969  48.853  56.265  0.00  0.00      A   
ATOM   1962  HG2 LYS   122      33.319  49.039  55.668  0.00  0.00      A   
ATOM   1963  CD  LYS   122      34.654  50.638  55.119  0.00  0.00      A   
ATOM   1964  HD3 LYS   122      34.075  50.961  54.253  0.00  0.00      A   
ATOM   1965  HD2 LYS   122      35.718  50.763  54.909  0.00  0.00      A   
ATOM   1966  CE  LYS   122      34.257  51.476  56.345  0.00  0.00      A   
ATOM   1967  HE3 LYS   122      34.683  51.014  57.237  0.00  0.00      A   
ATOM   1968  HE2 LYS   122      33.168  51.455  56.445  0.00  0.00      A   
ATOM   1969  NZ  LYS   122      34.728  52.878  56.262  0.00  0.00      A   
ATOM   1970  HZ1 LYS   122      34.284  53.360  55.492  0.00  0.00      A   
ATOM   1971  HZ2 LYS   122      34.503  53.370  57.129  0.00  0.00      A   
ATOM   1972  HZ3 LYS   122      35.742  52.917  56.157  0.00  0.00      A   
ATOM   1973  C   LYS   122      34.282  45.849  53.390  0.00  0.00      A   
ATOM   1974  O   LYS   122      33.174  45.350  53.187  0.00  0.00      A   
ATOM   1975  N   GLY   123      35.340  45.620  52.609  0.00  0.00      A   
ATOM   1976  H   GLY   123      36.206  46.089  52.853  0.00  0.00      A   
ATOM   1977  CA  GLY   123      35.381  44.631  51.524  0.00  0.00      A   
ATOM   1978  HA3 GLY   123      36.417  44.490  51.212  0.00  0.00      A   
ATOM   1979  HA2 GLY   123      34.811  45.008  50.674  0.00  0.00      A   
ATOM   1980  C   GLY   123      34.805  43.266  51.929  0.00  0.00      A   
ATOM   1981  O   GLY   123      33.847  42.784  51.323  0.00  0.00      A   
ATOM   1982  N   MET   124      35.368  42.640  52.969  0.00  0.00      A   
ATOM   1983  H   MET   124      36.159  43.082  53.431  0.00  0.00      A   
ATOM   1984  CA  MET   124      34.884  41.354  53.489  0.00  0.00      A   
ATOM   1985  HA  MET   124      34.941  40.632  52.675  0.00  0.00      A   
ATOM   1986  CB  MET   124      35.752  40.840  54.643  0.00  0.00      A   
ATOM   1987  HB3 MET   124      35.209  40.036  55.131  0.00  0.00      A   
ATOM   1988  HB2 MET   124      35.909  41.635  55.374  0.00  0.00      A   
ATOM   1989  CG  MET   124      37.108  40.271  54.211  0.00  0.00      A   
ATOM   1990  HG3 MET   124      37.575  39.822  55.088  0.00  0.00      A   
ATOM   1991  HG2 MET   124      37.740  41.100  53.897  0.00  0.00      A   
ATOM   1992  SD  MET   124      37.095  39.022  52.882  0.00  0.00      A   
ATOM   1993  CE  MET   124      35.876  37.827  53.491  0.00  0.00      A   
ATOM   1994  HE1 MET   124      34.883  38.277  53.511  0.00  0.00      A   
ATOM   1995  HE2 MET   124      35.861  36.960  52.830  0.00  0.00      A   
ATOM   1996  HE3 MET   124      36.148  37.507  54.494  0.00  0.00      A   
ATOM   1997  C   MET   124      33.408  41.368  53.911  0.00  0.00      A   
ATOM   1998  O   MET   124      32.693  40.423  53.600  0.00  0.00      A   
ATOM   1999  N   ASN   125      32.931  42.396  54.615  0.00  0.00      A   
ATOM   2000  H   ASN   125      33.580  43.130  54.879  0.00  0.00      A   
ATOM   2001  CA  ASN   125      31.518  42.551  54.991  0.00  0.00      A   
ATOM   2002  HA  ASN   125      31.240  41.690  55.601  0.00  0.00      A   
ATOM   2003  CB  ASN   125      31.381  43.815  55.850  0.00  0.00      A   
ATOM   2004  HB3 ASN   125      31.482  44.708  55.234  0.00  0.00      A   
ATOM   2005  HB2 ASN   125      32.177  43.800  56.587  0.00  0.00      A   
ATOM   2006  CG  ASN   125      30.084  43.861  56.633  0.00  0.00      A   
ATOM   2007  OD1 ASN   125      29.828  43.012  57.467  0.00  0.00      A   
ATOM   2008  ND2 ASN   125      29.236  44.836  56.434  0.00  0.00      A   
ATOM   2009 HD21 ASN   125      28.398  44.832  57.009  0.00  0.00      A   
ATOM   2010 HD22 ASN   125      29.447  45.629  55.850  0.00  0.00      A   
ATOM   2011  C   ASN   125      30.568  42.552  53.775  0.00  0.00      A   
ATOM   2012  O   ASN   125      29.498  41.941  53.824  0.00  0.00      A   
ATOM   2013  N   TYR   126      30.958  43.229  52.688  0.00  0.00      A   
ATOM   2014  H   TYR   126      31.839  43.732  52.736  0.00  0.00      A   
ATOM   2015  CA  TYR   126      30.259  43.205  51.396  0.00  0.00      A   
ATOM   2016  HA  TYR   126      29.209  43.440  51.581  0.00  0.00      A   
ATOM   2017  CB  TYR   126      30.828  44.308  50.491  0.00  0.00      A   
ATOM   2018  HB3 TYR   126      31.849  44.055  50.206  0.00  0.00      A   
ATOM   2019  HB2 TYR   126      30.876  45.237  51.061  0.00  0.00      A   
ATOM   2020  CG  TYR   126      30.019  44.562  49.232  0.00  0.00      A   
ATOM   2021  CD1 TYR   126      29.064  45.600  49.191  0.00  0.00      A   
ATOM   2022  HD1 TYR   126      28.906  46.217  50.065  0.00  0.00      A   
ATOM   2023  CE1 TYR   126      28.343  45.853  48.005  0.00  0.00      A   
ATOM   2024  HE1 TYR   126      27.631  46.664  47.962  0.00  0.00      A   
ATOM   2025  CZ  TYR   126      28.568  45.059  46.869  0.00  0.00      A   
ATOM   2026  OH  TYR   126      27.895  45.287  45.710  0.00  0.00      A   
ATOM   2027  HH  TYR   126      27.435  46.135  45.721  0.00  0.00      A   
ATOM   2028  CE2 TYR   126      29.505  44.020  46.915  0.00  0.00      A   
ATOM   2029  HE2 TYR   126      29.666  43.419  46.040  0.00  0.00      A   
ATOM   2030  CD2 TYR   126      30.238  43.773  48.089  0.00  0.00      A   
ATOM   2031  HD2 TYR   126      30.969  42.977  48.110  0.00  0.00      A   
ATOM   2032  C   TYR   126      30.296  41.817  50.720  0.00  0.00      A   
ATOM   2033  O   TYR   126      29.281  41.348  50.212  0.00  0.00      A   
ATOM   2034  N   LEU   127      31.442  41.126  50.705  0.00  0.00      A   
ATOM   2035  H   LEU   127      32.273  41.567  51.087  0.00  0.00      A   
ATOM   2036  CA  LEU   127      31.514  39.716  50.276  0.00  0.00      A   
ATOM   2037  HA  LEU   127      31.133  39.655  49.257  0.00  0.00      A   
ATOM   2038  CB  LEU   127      32.973  39.220  50.283  0.00  0.00      A   
ATOM   2039  HB3 LEU   127      32.972  38.143  50.110  0.00  0.00      A   
ATOM   2040  HB2 LEU   127      33.396  39.391  51.272  0.00  0.00      A   
ATOM   2041  CG  LEU   127      33.881  39.879  49.225  0.00  0.00      A   
ATOM   2042  HG  LEU   127      33.864  40.963  49.343  0.00  0.00      A   
ATOM   2043  CD1 LEU   127      35.317  39.393  49.418  0.00  0.00      A   
ATOM   2044 HD11 LEU   127      35.661  39.670  50.414  0.00  0.00      A   
ATOM   2045 HD12 LEU   127      35.369  38.310  49.309  0.00  0.00      A   
ATOM   2046 HD13 LEU   127      35.971  39.864  48.686  0.00  0.00      A   
ATOM   2047  CD2 LEU   127      33.464  39.534  47.791  0.00  0.00      A   
ATOM   2048 HD21 LEU   127      34.171  39.976  47.090  0.00  0.00      A   
ATOM   2049 HD22 LEU   127      33.455  38.452  47.657  0.00  0.00      A   
ATOM   2050 HD23 LEU   127      32.478  39.939  47.575  0.00  0.00      A   
ATOM   2051  C   LEU   127      30.593  38.798  51.108  0.00  0.00      A   
ATOM   2052  O   LEU   127      29.864  37.979  50.550  0.00  0.00      A   
ATOM   2053  N   GLU   128      30.614  38.937  52.435  0.00  0.00      A   
ATOM   2054  H   GLU   128      31.296  39.581  52.824  0.00  0.00      A   
ATOM   2055  CA  GLU   128      29.701  38.277  53.374  0.00  0.00      A   
ATOM   2056  HA  GLU   128      29.847  37.209  53.262  0.00  0.00      A   
ATOM   2057  CB  GLU   128      30.103  38.638  54.819  0.00  0.00      A   
ATOM   2058  HB3 GLU   128      29.921  39.694  55.009  0.00  0.00      A   
ATOM   2059  HB2 GLU   128      31.179  38.478  54.901  0.00  0.00      A   
ATOM   2060  CG  GLU   128      29.450  37.787  55.922  0.00  0.00      A   
ATOM   2061  HG3 GLU   128      30.139  37.748  56.768  0.00  0.00      A   
ATOM   2062  HG2 GLU   128      29.316  36.765  55.563  0.00  0.00      A   
ATOM   2063  CD  GLU   128      28.122  38.359  56.429  0.00  0.00      A   
ATOM   2064  OE1 GLU   128      27.081  37.671  56.358  0.00  0.00      A   
ATOM   2065  OE2 GLU   128      28.091  39.504  56.930  0.00  0.00      A   
ATOM   2066  C   GLU   128      28.226  38.553  53.033  0.00  0.00      A   
ATOM   2067  O   GLU   128      27.429  37.614  52.978  0.00  0.00      A   
ATOM   2068  N   ASP   129      27.866  39.814  52.762  0.00  0.00      A   
ATOM   2069  H   ASP   129      28.588  40.526  52.823  0.00  0.00      A   
ATOM   2070  CA  ASP   129      26.552  40.237  52.249  0.00  0.00      A   
ATOM   2071  HA  ASP   129      25.809  40.046  53.020  0.00  0.00      A   
ATOM   2072  CB  ASP   129      26.529  41.748  51.960  0.00  0.00      A   
ATOM   2073  HB3 ASP   129      27.219  42.008  51.167  0.00  0.00      A   
ATOM   2074  HB2 ASP   129      26.823  42.296  52.854  0.00  0.00      A   
ATOM   2075  CG  ASP   129      25.134  42.181  51.532  0.00  0.00      A   
ATOM   2076  OD1 ASP   129      24.293  42.341  52.444  0.00  0.00      A   
ATOM   2077  OD2 ASP   129      24.844  42.255  50.316  0.00  0.00      A   
ATOM   2078  C   ASP   129      26.128  39.444  51.006  0.00  0.00      A   
ATOM   2079  O   ASP   129      25.113  38.746  51.026  0.00  0.00      A   
ATOM   2080  N   ARG   130      26.932  39.544  49.941  0.00  0.00      A   
ATOM   2081  H   ARG   130      27.752  40.138  50.048  0.00  0.00      A   
ATOM   2082  CA  ARG   130      26.707  38.924  48.624  0.00  0.00      A   
ATOM   2083  HA  ARG   130      25.649  39.027  48.377  0.00  0.00      A   
ATOM   2084  CB  ARG   130      27.553  39.694  47.587  0.00  0.00      A   
ATOM   2085  HB3 ARG   130      27.459  39.213  46.615  0.00  0.00      A   
ATOM   2086  HB2 ARG   130      28.604  39.641  47.876  0.00  0.00      A   
ATOM   2087  CG  ARG   130      27.162  41.173  47.407  0.00  0.00      A   
ATOM   2088  HG3 ARG   130      27.787  41.583  46.612  0.00  0.00      A   
ATOM   2089  HG2 ARG   130      27.364  41.737  48.318  0.00  0.00      A   
ATOM   2090  CD  ARG   130      25.685  41.350  47.024  0.00  0.00      A   
ATOM   2091  HD3 ARG   130      25.063  41.255  47.916  0.00  0.00      A   
ATOM   2092  HD2 ARG   130      25.407  40.550  46.335  0.00  0.00      A   
ATOM   2093  NE  ARG   130      25.450  42.638  46.345  0.00  0.00      A   
ATOM   2094  HE  ARG   130      25.661  42.665  45.357  0.00  0.00      A   
ATOM   2095  CZ  ARG   130      24.929  43.746  46.836  0.00  0.00      A   
ATOM   2096  NH1 ARG   130      24.530  43.871  48.073  0.00  0.00      A   
ATOM   2097 HH11 ARG   130      24.656  43.103  48.742  0.00  0.00      A   
ATOM   2098 HH12 ARG   130      23.945  44.639  48.339  0.00  0.00      A   
ATOM   2099  NH2 ARG   130      24.804  44.777  46.051  0.00  0.00      A   
ATOM   2100 HH21 ARG   130      25.191  44.756  45.110  0.00  0.00      A   
ATOM   2101 HH22 ARG   130      24.561  45.683  46.427  0.00  0.00      A   
ATOM   2102  C   ARG   130      26.984  37.408  48.576  0.00  0.00      A   
ATOM   2103  O   ARG   130      27.052  36.847  47.482  0.00  0.00      A   
ATOM   2104  N   ARG   131      27.077  36.750  49.742  0.00  0.00      A   
ATOM   2105  H   ARG   131      26.995  37.338  50.562  0.00  0.00      A   
ATOM   2106  CA  ARG   131      27.296  35.303  49.983  0.00  0.00      A   
ATOM   2107  HA  ARG   131      27.560  35.191  51.035  0.00  0.00      A   
ATOM   2108  CB  ARG   131      25.983  34.522  49.768  0.00  0.00      A   
ATOM   2109  HB3 ARG   131      26.171  33.460  49.936  0.00  0.00      A   
ATOM   2110  HB2 ARG   131      25.653  34.647  48.735  0.00  0.00      A   
ATOM   2111  CG  ARG   131      24.864  34.967  50.724  0.00  0.00      A   
ATOM   2112  HG3 ARG   131      24.631  36.019  50.560  0.00  0.00      A   
ATOM   2113  HG2 ARG   131      25.190  34.830  51.756  0.00  0.00      A   
ATOM   2114  CD  ARG   131      23.601  34.137  50.474  0.00  0.00      A   
ATOM   2115  HD3 ARG   131      23.824  33.078  50.598  0.00  0.00      A   
ATOM   2116  HD2 ARG   131      23.295  34.282  49.436  0.00  0.00      A   
ATOM   2117  NE  ARG   131      22.483  34.531  51.353  0.00  0.00      A   
ATOM   2118  HE  ARG   131      21.858  35.232  50.984  0.00  0.00      A   
ATOM   2119  CZ  ARG   131      22.138  33.993  52.510  0.00  0.00      A   
ATOM   2120  NH1 ARG   131      20.954  34.210  52.999  0.00  0.00      A   
ATOM   2121 HH11 ARG   131      20.270  34.691  52.424  0.00  0.00      A   
ATOM   2122 HH12 ARG   131      20.694  33.722  53.844  0.00  0.00      A   
ATOM   2123  NH2 ARG   131      22.911  33.191  53.179  0.00  0.00      A   
ATOM   2124 HH21 ARG   131      23.809  32.932  52.797  0.00  0.00      A   
ATOM   2125 HH22 ARG   131      22.539  32.649  53.946  0.00  0.00      A   
ATOM   2126  C   ARG   131      28.492  34.704  49.225  0.00  0.00      A   
ATOM   2127  O   ARG   131      28.405  33.636  48.619  0.00  0.00      A   
ATOM   2128  N   LEU   132      29.644  35.358  49.357  0.00  0.00      A   
ATOM   2129  H   LEU   132      29.620  36.236  49.865  0.00  0.00      A   
ATOM   2130  CA  LEU   132      30.927  34.951  48.775  0.00  0.00      A   
ATOM   2131  HA  LEU   132      30.794  34.042  48.191  0.00  0.00      A   
ATOM   2132  CB  LEU   132      31.431  36.071  47.843  0.00  0.00      A   
ATOM   2133  HB3 LEU   132      32.481  35.893  47.606  0.00  0.00      A   
ATOM   2134  HB2 LEU   132      31.370  37.018  48.382  0.00  0.00      A   
ATOM   2135  CG  LEU   132      30.643  36.187  46.524  0.00  0.00      A   
ATOM   2136  HG  LEU   132      29.575  36.129  46.722  0.00  0.00      A   
ATOM   2137  CD1 LEU   132      30.934  37.528  45.854  0.00  0.00      A   
ATOM   2138 HD11 LEU   132      30.359  37.602  44.931  0.00  0.00      A   
ATOM   2139 HD12 LEU   132      30.629  38.339  46.515  0.00  0.00      A   
ATOM   2140 HD13 LEU   132      31.997  37.619  45.631  0.00  0.00      A   
ATOM   2141  CD2 LEU   132      31.031  35.088  45.534  0.00  0.00      A   
ATOM   2142 HD21 LEU   132      30.428  35.181  44.632  0.00  0.00      A   
ATOM   2143 HD22 LEU   132      32.086  35.171  45.275  0.00  0.00      A   
ATOM   2144 HD23 LEU   132      30.852  34.113  45.975  0.00  0.00      A   
ATOM   2145  C   LEU   132      31.947  34.650  49.882  0.00  0.00      A   
ATOM   2146  O   LEU   132      32.295  35.536  50.668  0.00  0.00      A   
ATOM   2147  N   VAL   133      32.417  33.401  49.971  0.00  0.00      A   
ATOM   2148  H   VAL   133      32.092  32.722  49.287  0.00  0.00      A   
ATOM   2149  CA  VAL   133      33.608  33.046  50.773  0.00  0.00      A   
ATOM   2150  HA  VAL   133      33.675  33.713  51.626  0.00  0.00      A   
ATOM   2151  CB  VAL   133      33.558  31.617  51.352  0.00  0.00      A   
ATOM   2152  HB  VAL   133      34.472  31.461  51.923  0.00  0.00      A   
ATOM   2153  CG1 VAL   133      32.378  31.476  52.320  0.00  0.00      A   
ATOM   2154 HG11 VAL   133      31.433  31.591  51.790  0.00  0.00      A   
ATOM   2155 HG12 VAL   133      32.401  30.491  52.785  0.00  0.00      A   
ATOM   2156 HG13 VAL   133      32.447  32.239  53.096  0.00  0.00      A   
ATOM   2157  CG2 VAL   133      33.467  30.497  50.312  0.00  0.00      A   
ATOM   2158 HG21 VAL   133      32.557  30.607  49.724  0.00  0.00      A   
ATOM   2159 HG22 VAL   133      34.335  30.524  49.656  0.00  0.00      A   
ATOM   2160 HG23 VAL   133      33.448  29.532  50.816  0.00  0.00      A   
ATOM   2161  C   VAL   133      34.866  33.266  49.932  0.00  0.00      A   
ATOM   2162  O   VAL   133      34.875  32.902  48.758  0.00  0.00      A   
ATOM   2163  N   HIE   134      35.898  33.906  50.489  0.00  0.00      A   
ATOM   2164  H   HIE   134      35.835  34.141  51.480  0.00  0.00      A   
ATOM   2165  CA  HIE   134      37.120  34.308  49.769  0.00  0.00      A   
ATOM   2166  HA  HIE   134      36.864  34.533  48.733  0.00  0.00      A   
ATOM   2167  CB  HIE   134      37.677  35.592  50.403  0.00  0.00      A   
ATOM   2168  HB3 HIE   134      37.950  35.395  51.441  0.00  0.00      A   
ATOM   2169  HB2 HIE   134      36.903  36.361  50.397  0.00  0.00      A   
ATOM   2170  CG  HIE   134      38.886  36.125  49.680  0.00  0.00      A   
ATOM   2171  ND1 HIE   134      40.204  35.864  50.048  0.00  0.00      A   
ATOM   2172  CE1 HIE   134      40.965  36.450  49.111  0.00  0.00      A   
ATOM   2173  HE1 HIE   134      42.045  36.403  49.074  0.00  0.00      A   
ATOM   2174  NE2 HIE   134      40.202  37.053  48.188  0.00  0.00      A   
ATOM   2175  HE2 HIE   134      40.571  37.496  47.345  0.00  0.00      A   
ATOM   2176  CD2 HIE   134      38.881  36.858  48.526  0.00  0.00      A   
ATOM   2177  HD2 HIE   134      38.011  37.179  47.971  0.00  0.00      A   
ATOM   2178  C   HIE   134      38.181  33.196  49.713  0.00  0.00      A   
ATOM   2179  O   HIE   134      38.792  32.987  48.662  0.00  0.00      A   
ATOM   2180  N   ARG   135      38.365  32.476  50.834  0.00  0.00      A   
ATOM   2181  H   ARG   135      37.832  32.776  51.647  0.00  0.00      A   
ATOM   2182  CA  ARG   135      39.250  31.302  51.030  0.00  0.00      A   
ATOM   2183  HA  ARG   135      39.115  30.976  52.062  0.00  0.00      A   
ATOM   2184  CB  ARG   135      38.841  30.123  50.118  0.00  0.00      A   
ATOM   2185  HB3 ARG   135      39.329  29.235  50.516  0.00  0.00      A   
ATOM   2186  HB2 ARG   135      39.243  30.301  49.120  0.00  0.00      A   
ATOM   2187  CG  ARG   135      37.340  29.823  49.974  0.00  0.00      A   
ATOM   2188  HG3 ARG   135      36.902  30.540  49.278  0.00  0.00      A   
ATOM   2189  HG2 ARG   135      36.852  29.938  50.942  0.00  0.00      A   
ATOM   2190  CD  ARG   135      37.071  28.394  49.460  0.00  0.00      A   
ATOM   2191  HD3 ARG   135      36.014  28.322  49.197  0.00  0.00      A   
ATOM   2192  HD2 ARG   135      37.253  27.690  50.271  0.00  0.00      A   
ATOM   2193  NE  ARG   135      37.882  28.019  48.279  0.00  0.00      A   
ATOM   2194  HE  ARG   135      37.644  28.478  47.403  0.00  0.00      A   
ATOM   2195  CZ  ARG   135      38.992  27.296  48.258  0.00  0.00      A   
ATOM   2196  NH1 ARG   135      39.609  27.061  47.139  0.00  0.00      A   
ATOM   2197 HH11 ARG   135      39.125  27.289  46.273  0.00  0.00      A   
ATOM   2198 HH12 ARG   135      40.441  26.489  47.095  0.00  0.00      A   
ATOM   2199  NH2 ARG   135      39.529  26.821  49.343  0.00  0.00      A   
ATOM   2200 HH21 ARG   135      39.111  27.034  50.228  0.00  0.00      A   
ATOM   2201 HH22 ARG   135      40.515  26.579  49.333  0.00  0.00      A   
ATOM   2202  C   ARG   135      40.764  31.542  50.888  0.00  0.00      A   
ATOM   2203  O   ARG   135      41.525  30.571  50.848  0.00  0.00      A   
ATOM   2204  N   ASP   136      41.235  32.783  50.777  0.00  0.00      A   
ATOM   2205  H   ASP   136      40.573  33.549  50.801  0.00  0.00      A   
ATOM   2206  CA  ASP   136      42.610  33.060  50.332  0.00  0.00      A   
ATOM   2207  HA  ASP   136      43.260  32.249  50.664  0.00  0.00      A   
ATOM   2208  CB  ASP   136      42.570  33.059  48.790  0.00  0.00      A   
ATOM   2209  HB3 ASP   136      42.075  33.967  48.455  0.00  0.00      A   
ATOM   2210  HB2 ASP   136      41.970  32.215  48.446  0.00  0.00      A   
ATOM   2211  CG  ASP   136      43.937  32.928  48.126  0.00  0.00      A   
ATOM   2212  OD1 ASP   136      44.745  32.090  48.591  0.00  0.00      A   
ATOM   2213  OD2 ASP   136      44.177  33.599  47.092  0.00  0.00      A   
ATOM   2214  C   ASP   136      43.234  34.356  50.895  0.00  0.00      A   
ATOM   2215  O   ASP   136      44.334  34.737  50.486  0.00  0.00      A   
ATOM   2216  N   LEU   137      42.569  35.056  51.821  0.00  0.00      A   
ATOM   2217  H   LEU   137      41.675  34.699  52.143  0.00  0.00      A   
ATOM   2218  CA  LEU   137      42.947  36.411  52.240  0.00  0.00      A   
ATOM   2219  HA  LEU   137      42.963  37.004  51.328  0.00  0.00      A   
ATOM   2220  CB  LEU   137      41.850  36.986  53.155  0.00  0.00      A   
ATOM   2221  HB3 LEU   137      41.910  36.489  54.120  0.00  0.00      A   
ATOM   2222  HB2 LEU   137      40.874  36.757  52.721  0.00  0.00      A   
ATOM   2223  CG  LEU   137      41.926  38.507  53.380  0.00  0.00      A   
ATOM   2224  HG  LEU   137      42.886  38.762  53.826  0.00  0.00      A   
ATOM   2225  CD1 LEU   137      41.753  39.313  52.088  0.00  0.00      A   
ATOM   2226 HD11 LEU   137      41.707  40.375  52.325  0.00  0.00      A   
ATOM   2227 HD12 LEU   137      42.597  39.152  51.421  0.00  0.00      A   
ATOM   2228 HD13 LEU   137      40.830  39.015  51.587  0.00  0.00      A   
ATOM   2229  CD2 LEU   137      40.816  38.931  54.341  0.00  0.00      A   
ATOM   2230 HD21 LEU   137      39.842  38.722  53.899  0.00  0.00      A   
ATOM   2231 HD22 LEU   137      40.908  38.374  55.271  0.00  0.00      A   
ATOM   2232 HD23 LEU   137      40.899  39.995  54.554  0.00  0.00      A   
ATOM   2233  C   LEU   137      44.357  36.480  52.862  0.00  0.00      A   
ATOM   2234  O   LEU   137      44.707  35.695  53.744  0.00  0.00      A   
ATOM   2235  N   ALA   138      45.173  37.402  52.342  0.00  0.00      A   
ATOM   2236  H   ALA   138      44.799  38.020  51.641  0.00  0.00      A   
ATOM   2237  CA  ALA   138      46.564  37.635  52.730  0.00  0.00      A   
ATOM   2238  HA  ALA   138      46.666  37.610  53.815  0.00  0.00      A   
ATOM   2239  CB  ALA   138      47.424  36.523  52.131  0.00  0.00      A   
ATOM   2240  HB1 ALA   138      47.159  35.575  52.588  0.00  0.00      A   
ATOM   2241  HB2 ALA   138      47.278  36.463  51.053  0.00  0.00      A   
ATOM   2242  HB3 ALA   138      48.468  36.720  52.358  0.00  0.00      A   
ATOM   2243  C   ALA   138      47.057  38.998  52.217  0.00  0.00      A   
ATOM   2244  O   ALA   138      46.528  39.522  51.230  0.00  0.00      A   
ATOM   2245  N   ALA   139      48.124  39.541  52.810  0.00  0.00      A   
ATOM   2246  H   ALA   139      48.540  39.048  53.604  0.00  0.00      A   
ATOM   2247  CA  ALA   139      48.755  40.791  52.373  0.00  0.00      A   
ATOM   2248  HA  ALA   139      48.009  41.583  52.460  0.00  0.00      A   
ATOM   2249  CB  ALA   139      49.902  41.135  53.328  0.00  0.00      A   
ATOM   2250  HB1 ALA   139      50.662  40.355  53.296  0.00  0.00      A   
ATOM   2251  HB2 ALA   139      50.347  42.089  53.043  0.00  0.00      A   
ATOM   2252  HB3 ALA   139      49.516  41.218  54.344  0.00  0.00      A   
ATOM   2253  C   ALA   139      49.205  40.781  50.895  0.00  0.00      A   
ATOM   2254  O   ALA   139      49.213  41.828  50.250  0.00  0.00      A   
ATOM   2255  N   ARG   140      49.578  39.619  50.338  0.00  0.00      A   
ATOM   2256  H   ARG   140      49.679  38.816  50.954  0.00  0.00      A   
ATOM   2257  CA  ARG   140      49.841  39.440  48.893  0.00  0.00      A   
ATOM   2258  HA  ARG   140      50.539  40.217  48.594  0.00  0.00      A   
ATOM   2259  CB  ARG   140      50.569  38.112  48.634  0.00  0.00      A   
ATOM   2260  HB3 ARG   140      51.471  38.084  49.247  0.00  0.00      A   
ATOM   2261  HB2 ARG   140      50.874  38.074  47.587  0.00  0.00      A   
ATOM   2262  CG  ARG   140      49.711  36.882  48.941  0.00  0.00      A   
ATOM   2263  HG3 ARG   140      48.892  36.824  48.228  0.00  0.00      A   
ATOM   2264  HG2 ARG   140      49.301  36.967  49.944  0.00  0.00      A   
ATOM   2265  CD  ARG   140      50.533  35.597  48.846  0.00  0.00      A   
ATOM   2266  HD3 ARG   140      51.410  35.674  49.491  0.00  0.00      A   
ATOM   2267  HD2 ARG   140      50.872  35.470  47.817  0.00  0.00      A   
ATOM   2268  NE  ARG   140      49.720  34.437  49.240  0.00  0.00      A   
ATOM   2269  HE  ARG   140      49.339  33.858  48.505  0.00  0.00      A   
ATOM   2270  CZ  ARG   140      49.457  34.029  50.465  0.00  0.00      A   
ATOM   2271  NH1 ARG   140      49.951  34.599  51.525  0.00  0.00      A   
ATOM   2272 HH11 ARG   140      50.501  35.442  51.447  0.00  0.00      A   
ATOM   2273 HH12 ARG   140      49.866  34.145  52.421  0.00  0.00      A   
ATOM   2274  NH2 ARG   140      48.639  33.038  50.630  0.00  0.00      A   
ATOM   2275 HH21 ARG   140      48.167  32.693  49.802  0.00  0.00      A   
ATOM   2276 HH22 ARG   140      48.148  32.929  51.509  0.00  0.00      A   
ATOM   2277  C   ARG   140      48.608  39.610  47.981  0.00  0.00      A   
ATOM   2278  O   ARG   140      48.759  39.965  46.813  0.00  0.00      A   
ATOM   2279  N   ASN   141      47.404  39.331  48.493  0.00  0.00      A   
ATOM   2280  H   ASN   141      47.363  39.111  49.479  0.00  0.00      A   
ATOM   2281  CA  ASN   141      46.142  39.293  47.733  0.00  0.00      A   
ATOM   2282  HA  ASN   141      46.384  39.230  46.672  0.00  0.00      A   
ATOM   2283  CB  ASN   141      45.365  38.014  48.107  0.00  0.00      A   
ATOM   2284  HB3 ASN   141      44.404  38.006  47.591  0.00  0.00      A   
ATOM   2285  HB2 ASN   141      45.175  38.004  49.179  0.00  0.00      A   
ATOM   2286  CG  ASN   141      46.110  36.747  47.710  0.00  0.00      A   
ATOM   2287  OD1 ASN   141      46.788  36.686  46.693  0.00  0.00      A   
ATOM   2288  ND2 ASN   141      46.060  35.711  48.513  0.00  0.00      A   
ATOM   2289 HD21 ASN   141      46.509  34.855  48.225  0.00  0.00      A   
ATOM   2290 HD22 ASN   141      45.400  35.668  49.284  0.00  0.00      A   
ATOM   2291  C   ASN   141      45.292  40.573  47.895  0.00  0.00      A   
ATOM   2292  O   ASN   141      44.478  40.896  47.029  0.00  0.00      A   
ATOM   2293  N   VAL   142      45.490  41.318  48.987  0.00  0.00      A   
ATOM   2294  H   VAL   142      46.122  40.954  49.689  0.00  0.00      A   
ATOM   2295  CA  VAL   142      45.106  42.736  49.093  0.00  0.00      A   
ATOM   2296  HA  VAL   142      44.083  42.851  48.734  0.00  0.00      A   
ATOM   2297  CB  VAL   142      45.166  43.227  50.553  0.00  0.00      A   
ATOM   2298  HB  VAL   142      46.187  43.132  50.927  0.00  0.00      A   
ATOM   2299  CG1 VAL   142      44.732  44.696  50.667  0.00  0.00      A   
ATOM   2300 HG11 VAL   142      45.410  45.340  50.107  0.00  0.00      A   
ATOM   2301 HG12 VAL   142      43.721  44.820  50.278  0.00  0.00      A   
ATOM   2302 HG13 VAL   142      44.757  45.010  51.709  0.00  0.00      A   
ATOM   2303  CG2 VAL   142      44.238  42.400  51.456  0.00  0.00      A   
ATOM   2304 HG21 VAL   142      44.544  41.354  51.461  0.00  0.00      A   
ATOM   2305 HG22 VAL   142      44.295  42.769  52.479  0.00  0.00      A   
ATOM   2306 HG23 VAL   142      43.210  42.471  51.103  0.00  0.00      A   
ATOM   2307  C   VAL   142      46.030  43.584  48.208  0.00  0.00      A   
ATOM   2308  O   VAL   142      47.253  43.515  48.332  0.00  0.00      A   
ATOM   2309  N   LEU   143      45.457  44.391  47.315  0.00  0.00      A   
ATOM   2310  H   LEU   143      44.444  44.439  47.299  0.00  0.00      A   
ATOM   2311  CA  LEU   143      46.179  45.227  46.352  0.00  0.00      A   
ATOM   2312  HA  LEU   143      47.244  45.010  46.418  0.00  0.00      A   
ATOM   2313  CB  LEU   143      45.723  44.900  44.917  0.00  0.00      A   
ATOM   2314  HB3 LEU   143      46.347  45.473  44.231  0.00  0.00      A   
ATOM   2315  HB2 LEU   143      44.693  45.242  44.799  0.00  0.00      A   
ATOM   2316  CG  LEU   143      45.778  43.421  44.488  0.00  0.00      A   
ATOM   2317  HG  LEU   143      45.034  42.859  45.050  0.00  0.00      A   
ATOM   2318  CD1 LEU   143      45.441  43.336  43.001  0.00  0.00      A   
ATOM   2319 HD11 LEU   143      45.351  42.293  42.700  0.00  0.00      A   
ATOM   2320 HD12 LEU   143      44.489  43.830  42.807  0.00  0.00      A   
ATOM   2321 HD13 LEU   143      46.219  43.818  42.412  0.00  0.00      A   
ATOM   2322  CD2 LEU   143      47.140  42.760  44.694  0.00  0.00      A   
ATOM   2323 HD21 LEU   143      47.115  41.749  44.292  0.00  0.00      A   
ATOM   2324 HD22 LEU   143      47.916  43.329  44.186  0.00  0.00      A   
ATOM   2325 HD23 LEU   143      47.355  42.689  45.757  0.00  0.00      A   
ATOM   2326  C   LEU   143      46.010  46.727  46.655  0.00  0.00      A   
ATOM   2327  O   LEU   143      45.068  47.154  47.325  0.00  0.00      A   
ATOM   2328  N   VAL   144      46.937  47.536  46.141  0.00  0.00      A   
ATOM   2329  H   VAL   144      47.696  47.097  45.625  0.00  0.00      A   
ATOM   2330  CA  VAL   144      47.112  48.953  46.496  0.00  0.00      A   
ATOM   2331  HA  VAL   144      46.433  49.208  47.308  0.00  0.00      A   
ATOM   2332  CB  VAL   144      48.548  49.186  47.013  0.00  0.00      A   
ATOM   2333  HB  VAL   144      49.255  48.873  46.249  0.00  0.00      A   
ATOM   2334  CG1 VAL   144      48.816  50.651  47.378  0.00  0.00      A   
ATOM   2335 HG11 VAL   144      48.697  51.292  46.506  0.00  0.00      A   
ATOM   2336 HG12 VAL   144      48.126  50.968  48.161  0.00  0.00      A   
ATOM   2337 HG13 VAL   144      49.839  50.760  47.739  0.00  0.00      A   
ATOM   2338  CG2 VAL   144      48.830  48.345  48.263  0.00  0.00      A   
ATOM   2339 HG21 VAL   144      48.781  47.285  48.016  0.00  0.00      A   
ATOM   2340 HG22 VAL   144      49.832  48.559  48.636  0.00  0.00      A   
ATOM   2341 HG23 VAL   144      48.100  48.568  49.038  0.00  0.00      A   
ATOM   2342  C   VAL   144      46.773  49.854  45.303  0.00  0.00      A   
ATOM   2343  O   VAL   144      47.463  49.851  44.281  0.00  0.00      A   
ATOM   2344  N   LYS   145      45.680  50.619  45.425  0.00  0.00      A   
ATOM   2345  H   LYS   145      45.189  50.595  46.315  0.00  0.00      A   
ATOM   2346  CA  LYS   145      45.262  51.656  44.465  0.00  0.00      A   
ATOM   2347  HA  LYS   145      45.473  51.297  43.460  0.00  0.00      A   
ATOM   2348  CB  LYS   145      43.738  51.879  44.582  0.00  0.00      A   
ATOM   2349  HB3 LYS   145      43.512  52.516  45.437  0.00  0.00      A   
ATOM   2350  HB2 LYS   145      43.270  50.911  44.771  0.00  0.00      A   
ATOM   2351  CG  LYS   145      43.062  52.450  43.321  0.00  0.00      A   
ATOM   2352  HG3 LYS   145      41.986  52.312  43.440  0.00  0.00      A   
ATOM   2353  HG2 LYS   145      43.377  51.876  42.448  0.00  0.00      A   
ATOM   2354  CD  LYS   145      43.324  53.943  43.073  0.00  0.00      A   
ATOM   2355  HD3 LYS   145      44.365  54.098  42.787  0.00  0.00      A   
ATOM   2356  HD2 LYS   145      43.110  54.497  43.987  0.00  0.00      A   
ATOM   2357  CE  LYS   145      42.412  54.455  41.953  0.00  0.00      A   
ATOM   2358  HE3 LYS   145      41.377  54.207  42.205  0.00  0.00      A   
ATOM   2359  HE2 LYS   145      42.667  53.944  41.019  0.00  0.00      A   
ATOM   2360  NZ  LYS   145      42.535  55.922  41.777  0.00  0.00      A   
ATOM   2361  HZ1 LYS   145      41.869  56.258  41.087  0.00  0.00      A   
ATOM   2362  HZ2 LYS   145      42.369  56.408  42.657  0.00  0.00      A   
ATOM   2363  HZ3 LYS   145      43.462  56.181  41.439  0.00  0.00      A   
ATOM   2364  C   LYS   145      46.099  52.925  44.674  0.00  0.00      A   
ATOM   2365  O   LYS   145      46.714  53.415  43.733  0.00  0.00      A   
ATOM   2366  N   THR   146      46.175  53.408  45.915  0.00  0.00      A   
ATOM   2367  H   THR   146      45.653  52.918  46.637  0.00  0.00      A   
ATOM   2368  CA  THR   146      47.123  54.438  46.389  0.00  0.00      A   
ATOM   2369  HA  THR   146      48.002  54.426  45.747  0.00  0.00      A   
ATOM   2370  CB  THR   146      46.526  55.865  46.365  0.00  0.00      A   
ATOM   2371  HB  THR   146      47.347  56.572  46.449  0.00  0.00      A   
ATOM   2372  CG2 THR   146      45.756  56.235  45.100  0.00  0.00      A   
ATOM   2373 HG21 THR   146      45.496  57.293  45.129  0.00  0.00      A   
ATOM   2374 HG22 THR   146      46.372  56.047  44.221  0.00  0.00      A   
ATOM   2375 HG23 THR   146      44.840  55.651  45.037  0.00  0.00      A   
ATOM   2376  OG1 THR   146      45.668  56.080  47.462  0.00  0.00      A   
ATOM   2377  HG1 THR   146      45.718  57.027  47.662  0.00  0.00      A   
ATOM   2378  C   THR   146      47.573  54.102  47.823  0.00  0.00      A   
ATOM   2379  O   THR   146      46.942  53.262  48.466  0.00  0.00      A   
ATOM   2380  N   PRO   147      48.601  54.760  48.395  0.00  0.00      A   
ATOM   2381  CD  PRO   147      49.514  55.699  47.757  0.00  0.00      A   
ATOM   2382  HD3 PRO   147      49.828  55.356  46.770  0.00  0.00      A   
ATOM   2383  HD2 PRO   147      49.048  56.682  47.690  0.00  0.00      A   
ATOM   2384  CG  PRO   147      50.718  55.792  48.686  0.00  0.00      A   
ATOM   2385  HG3 PRO   147      51.414  54.992  48.438  0.00  0.00      A   
ATOM   2386  HG2 PRO   147      51.208  56.764  48.620  0.00  0.00      A   
ATOM   2387  CB  PRO   147      50.121  55.548  50.073  0.00  0.00      A   
ATOM   2388  HB3 PRO   147      50.848  55.083  50.734  0.00  0.00      A   
ATOM   2389  HB2 PRO   147      49.780  56.492  50.496  0.00  0.00      A   
ATOM   2390  CA  PRO   147      48.931  54.617  49.820  0.00  0.00      A   
ATOM   2391  HA  PRO   147      49.260  53.589  49.983  0.00  0.00      A   
ATOM   2392  C   PRO   147      47.758  54.893  50.789  0.00  0.00      A   
ATOM   2393  O   PRO   147      47.801  54.478  51.947  0.00  0.00      A   
ATOM   2394  N   GLN   148      46.698  55.575  50.332  0.00  0.00      A   
ATOM   2395  H   GLN   148      46.681  55.832  49.352  0.00  0.00      A   
ATOM   2396  CA  GLN   148      45.491  55.902  51.099  0.00  0.00      A   
ATOM   2397  HA  GLN   148      45.694  55.749  52.159  0.00  0.00      A   
ATOM   2398  CB  GLN   148      45.174  57.399  50.865  0.00  0.00      A   
ATOM   2399  HB3 GLN   148      44.387  57.775  51.519  0.00  0.00      A   
ATOM   2400  HB2 GLN   148      44.852  57.504  49.828  0.00  0.00      A   
ATOM   2401  CG  GLN   148      46.383  58.425  51.050  0.00  0.00      A   
ATOM   2402  HG3 GLN   148      46.779  58.255  52.051  0.00  0.00      A   
ATOM   2403  HG2 GLN   148      45.902  59.397  51.161  0.00  0.00      A   
ATOM   2404  CD  GLN   148      47.410  58.469  49.882  0.00  0.00      A   
ATOM   2405  OE1 GLN   148      47.083  58.197  48.730  0.00  0.00      A   
ATOM   2406  NE2 GLN   148      48.662  58.868  50.101  0.00  0.00      A   
ATOM   2407 HE21 GLN   148      49.319  58.944  49.322  0.00  0.00      A   
ATOM   2408 HE22 GLN   148      49.006  59.053  51.033  0.00  0.00      A   
ATOM   2409  C   GLN   148      44.305  54.963  50.711  0.00  0.00      A   
ATOM   2410  O   GLN   148      43.263  54.935  51.366  0.00  0.00      A   
ATOM   2411  N   HIE   149      44.414  54.127  49.666  0.00  0.00      A   
ATOM   2412  H   HIE   149      45.297  54.068  49.169  0.00  0.00      A   
ATOM   2413  CA  HIE   149      43.283  53.343  49.126  0.00  0.00      A   
ATOM   2414  HA  HIE   149      42.529  53.214  49.903  0.00  0.00      A   
ATOM   2415  CB  HIE   149      42.617  54.147  48.000  0.00  0.00      A   
ATOM   2416  HB3 HIE   149      43.297  54.218  47.151  0.00  0.00      A   
ATOM   2417  HB2 HIE   149      42.416  55.158  48.356  0.00  0.00      A   
ATOM   2418  CG  HIE   149      41.307  53.556  47.547  0.00  0.00      A   
ATOM   2419  ND1 HIE   149      40.486  52.724  48.312  0.00  0.00      A   
ATOM   2420  CE1 HIE   149      39.420  52.454  47.548  0.00  0.00      A   
ATOM   2421  HE1 HIE   149      38.583  51.839  47.849  0.00  0.00      A   
ATOM   2422  NE2 HIE   149      39.528  53.074  46.365  0.00  0.00      A   
ATOM   2423  HE2 HIE   149      38.816  53.054  45.634  0.00  0.00      A   
ATOM   2424  CD2 HIE   149      40.708  53.781  46.344  0.00  0.00      A   
ATOM   2425  HD2 HIE   149      41.075  54.417  45.552  0.00  0.00      A   
ATOM   2426  C   HIE   149      43.673  51.929  48.661  0.00  0.00      A   
ATOM   2427  O   HIE   149      44.519  51.763  47.779  0.00  0.00      A   
ATOM   2428  N   VAL   150      43.058  50.903  49.253  0.00  0.00      A   
ATOM   2429  H   VAL   150      42.286  51.116  49.883  0.00  0.00      A   
ATOM   2430  CA  VAL   150      43.399  49.479  49.080  0.00  0.00      A   
ATOM   2431  HA  VAL   150      44.020  49.378  48.191  0.00  0.00      A   
ATOM   2432  CB  VAL   150      44.221  48.933  50.272  0.00  0.00      A   
ATOM   2433  HB  VAL   150      44.485  47.900  50.046  0.00  0.00      A   
ATOM   2434  CG1 VAL   150      45.533  49.707  50.463  0.00  0.00      A   
ATOM   2435 HG11 VAL   150      45.331  50.728  50.787  0.00  0.00      A   
ATOM   2436 HG12 VAL   150      46.148  49.214  51.215  0.00  0.00      A   
ATOM   2437 HG13 VAL   150      46.080  49.742  49.523  0.00  0.00      A   
ATOM   2438  CG2 VAL   150      43.467  48.935  51.609  0.00  0.00      A   
ATOM   2439 HG21 VAL   150      43.225  49.956  51.897  0.00  0.00      A   
ATOM   2440 HG22 VAL   150      42.547  48.357  51.524  0.00  0.00      A   
ATOM   2441 HG23 VAL   150      44.090  48.486  52.382  0.00  0.00      A   
ATOM   2442  C   VAL   150      42.152  48.619  48.840  0.00  0.00      A   
ATOM   2443  O   VAL   150      41.050  48.953  49.286  0.00  0.00      A   
ATOM   2444  N   LYS   151      42.322  47.498  48.126  0.00  0.00      A   
ATOM   2445  H   LYS   151      43.264  47.279  47.810  0.00  0.00      A   
ATOM   2446  CA  LYS   151      41.232  46.604  47.695  0.00  0.00      A   
ATOM   2447  HA  LYS   151      40.358  46.808  48.313  0.00  0.00      A   
ATOM   2448  CB  LYS   151      40.856  46.859  46.222  0.00  0.00      A   
ATOM   2449  HB3 LYS   151      39.975  46.255  46.010  0.00  0.00      A   
ATOM   2450  HB2 LYS   151      41.662  46.506  45.575  0.00  0.00      A   
ATOM   2451  CG  LYS   151      40.552  48.323  45.859  0.00  0.00      A   
ATOM   2452  HG3 LYS   151      41.490  48.856  45.695  0.00  0.00      A   
ATOM   2453  HG2 LYS   151      40.015  48.803  46.675  0.00  0.00      A   
ATOM   2454  CD  LYS   151      39.688  48.388  44.593  0.00  0.00      A   
ATOM   2455  HD3 LYS   151      38.712  47.956  44.819  0.00  0.00      A   
ATOM   2456  HD2 LYS   151      40.153  47.804  43.798  0.00  0.00      A   
ATOM   2457  CE  LYS   151      39.489  49.827  44.110  0.00  0.00      A   
ATOM   2458  HE3 LYS   151      40.435  50.215  43.727  0.00  0.00      A   
ATOM   2459  HE2 LYS   151      39.174  50.451  44.951  0.00  0.00      A   
ATOM   2460  NZ  LYS   151      38.462  49.876  43.049  0.00  0.00      A   
ATOM   2461  HZ1 LYS   151      38.368  50.805  42.642  0.00  0.00      A   
ATOM   2462  HZ2 LYS   151      38.681  49.241  42.288  0.00  0.00      A   
ATOM   2463  HZ3 LYS   151      37.544  49.585  43.383  0.00  0.00      A   
ATOM   2464  C   LYS   151      41.583  45.124  47.862  0.00  0.00      A   
ATOM   2465  O   LYS   151      42.681  44.697  47.514  0.00  0.00      A   
ATOM   2466  N   ILE   152      40.645  44.320  48.356  0.00  0.00      A   
ATOM   2467  H   ILE   152      39.755  44.746  48.593  0.00  0.00      A   
ATOM   2468  CA  ILE   152      40.687  42.848  48.249  0.00  0.00      A   
ATOM   2469  HA  ILE   152      41.649  42.491  48.617  0.00  0.00      A   
ATOM   2470  CB  ILE   152      39.562  42.221  49.110  0.00  0.00      A   
ATOM   2471  HB  ILE   152      38.609  42.664  48.813  0.00  0.00      A   
ATOM   2472  CG2 ILE   152      39.453  40.692  48.914  0.00  0.00      A   
ATOM   2473 HG21 ILE   152      38.654  40.280  49.529  0.00  0.00      A   
ATOM   2474 HG22 ILE   152      39.192  40.450  47.884  0.00  0.00      A   
ATOM   2475 HG23 ILE   152      40.391  40.205  49.182  0.00  0.00      A   
ATOM   2476  CG1 ILE   152      39.827  42.574  50.591  0.00  0.00      A   
ATOM   2477 HG13 ILE   152      39.807  43.657  50.715  0.00  0.00      A   
ATOM   2478 HG12 ILE   152      40.817  42.219  50.875  0.00  0.00      A   
ATOM   2479  CD1 ILE   152      38.809  41.993  51.570  0.00  0.00      A   
ATOM   2480 HD11 ILE   152      39.003  42.403  52.555  0.00  0.00      A   
ATOM   2481 HD12 ILE   152      37.796  42.253  51.261  0.00  0.00      A   
ATOM   2482 HD13 ILE   152      38.918  40.912  51.631  0.00  0.00      A   
ATOM   2483  C   ILE   152      40.560  42.432  46.775  0.00  0.00      A   
ATOM   2484  O   ILE   152      39.847  43.085  46.018  0.00  0.00      A   
ATOM   2485  N   THR   153      41.197  41.332  46.373  0.00  0.00      A   
ATOM   2486  H   THR   153      41.791  40.839  47.026  0.00  0.00      A   
ATOM   2487  CA  THR   153      41.012  40.705  45.051  0.00  0.00      A   
ATOM   2488  HA  THR   153      40.178  41.170  44.525  0.00  0.00      A   
ATOM   2489  CB  THR   153      42.272  40.868  44.190  0.00  0.00      A   
ATOM   2490  HB  THR   153      43.095  40.326  44.653  0.00  0.00      A   
ATOM   2491  CG2 THR   153      42.096  40.388  42.751  0.00  0.00      A   
ATOM   2492 HG21 THR   153      41.232  40.874  42.298  0.00  0.00      A   
ATOM   2493 HG22 THR   153      42.990  40.636  42.179  0.00  0.00      A   
ATOM   2494 HG23 THR   153      41.961  39.308  42.730  0.00  0.00      A   
ATOM   2495  OG1 THR   153      42.619  42.227  44.110  0.00  0.00      A   
ATOM   2496  HG1 THR   153      42.911  42.488  44.988  0.00  0.00      A   
ATOM   2497  C   THR   153      40.702  39.221  45.223  0.00  0.00      A   
ATOM   2498  O   THR   153      41.348  38.548  46.024  0.00  0.00      A   
ATOM   2499  N   ASP   154      39.704  38.704  44.504  0.00  0.00      A   
ATOM   2500  H   ASP   154      39.181  39.326  43.888  0.00  0.00      A   
ATOM   2501  CA  ASP   154      39.516  37.261  44.317  0.00  0.00      A   
ATOM   2502  HA  ASP   154      39.699  36.742  45.260  0.00  0.00      A   
ATOM   2503  CB  ASP   154      38.070  36.953  43.888  0.00  0.00      A   
ATOM   2504  HB3 ASP   154      37.807  37.590  43.042  0.00  0.00      A   
ATOM   2505  HB2 ASP   154      37.396  37.188  44.714  0.00  0.00      A   
ATOM   2506  CG  ASP   154      37.876  35.483  43.484  0.00  0.00      A   
ATOM   2507  OD1 ASP   154      38.476  34.595  44.134  0.00  0.00      A   
ATOM   2508  OD2 ASP   154      37.109  35.231  42.517  0.00  0.00      A   
ATOM   2509  C   ASP   154      40.515  36.723  43.282  0.00  0.00      A   
ATOM   2510  O   ASP   154      40.283  36.804  42.072  0.00  0.00      A   
ATOM   2511  N   PHE   155      41.626  36.147  43.737  0.00  0.00      A   
ATOM   2512  H   PHE   155      41.812  36.160  44.736  0.00  0.00      A   
ATOM   2513  CA  PHE   155      42.484  35.305  42.903  0.00  0.00      A   
ATOM   2514  HA  PHE   155      42.504  35.711  41.891  0.00  0.00      A   
ATOM   2515  CB  PHE   155      43.928  35.352  43.424  0.00  0.00      A   
ATOM   2516  HB3 PHE   155      44.518  34.607  42.889  0.00  0.00      A   
ATOM   2517  HB2 PHE   155      43.956  35.075  44.476  0.00  0.00      A   
ATOM   2518  CG  PHE   155      44.595  36.703  43.230  0.00  0.00      A   
ATOM   2519  CD1 PHE   155      45.181  37.007  41.991  0.00  0.00      A   
ATOM   2520  HD1 PHE   155      45.121  36.290  41.192  0.00  0.00      A   
ATOM   2521  CE1 PHE   155      45.850  38.223  41.788  0.00  0.00      A   
ATOM   2522  HE1 PHE   155      46.320  38.425  40.838  0.00  0.00      A   
ATOM   2523  CZ  PHE   155      45.901  39.170  42.823  0.00  0.00      A   
ATOM   2524  HZ  PHE   155      46.407  40.112  42.675  0.00  0.00      A   
ATOM   2525  CE2 PHE   155      45.276  38.893  44.051  0.00  0.00      A   
ATOM   2526  HE2 PHE   155      45.288  39.639  44.831  0.00  0.00      A   
ATOM   2527  CD2 PHE   155      44.627  37.661  44.260  0.00  0.00      A   
ATOM   2528  HD2 PHE   155      44.144  37.452  45.205  0.00  0.00      A   
ATOM   2529  C   PHE   155      41.904  33.879  42.797  0.00  0.00      A   
ATOM   2530  O   PHE   155      42.452  32.914  43.328  0.00  0.00      A   
ATOM   2531  N   GLY   156      40.778  33.735  42.092  0.00  0.00      A   
ATOM   2532  H   GLY   156      40.319  34.582  41.782  0.00  0.00      A   
ATOM   2533  CA  GLY   156      40.201  32.457  41.655  0.00  0.00      A   
ATOM   2534  HA3 GLY   156      41.008  31.816  41.296  0.00  0.00      A   
ATOM   2535  HA2 GLY   156      39.531  32.651  40.817  0.00  0.00      A   
ATOM   2536  C   GLY   156      39.416  31.663  42.710  0.00  0.00      A   
ATOM   2537  O   GLY   156      38.405  31.036  42.377  0.00  0.00      A   
ATOM   2538  N   ARG   157      39.904  31.603  43.954  0.00  0.00      A   
ATOM   2539  H   ARG   157      40.725  32.169  44.150  0.00  0.00      A   
ATOM   2540  CA  ARG   157      39.455  30.653  44.992  0.00  0.00      A   
ATOM   2541  HA  ARG   157      39.258  29.696  44.507  0.00  0.00      A   
ATOM   2542  CB  ARG   157      40.589  30.428  46.009  0.00  0.00      A   
ATOM   2543  HB3 ARG   157      40.216  29.865  46.864  0.00  0.00      A   
ATOM   2544  HB2 ARG   157      40.972  31.387  46.363  0.00  0.00      A   
ATOM   2545  CG  ARG   157      41.715  29.620  45.347  0.00  0.00      A   
ATOM   2546  HG3 ARG   157      42.120  30.191  44.511  0.00  0.00      A   
ATOM   2547  HG2 ARG   157      41.302  28.687  44.961  0.00  0.00      A   
ATOM   2548  CD  ARG   157      42.855  29.282  46.307  0.00  0.00      A   
ATOM   2549  HD3 ARG   157      42.481  28.615  47.086  0.00  0.00      A   
ATOM   2550  HD2 ARG   157      43.216  30.206  46.763  0.00  0.00      A   
ATOM   2551  NE  ARG   157      43.957  28.639  45.574  0.00  0.00      A   
ATOM   2552  HE  ARG   157      43.850  28.607  44.568  0.00  0.00      A   
ATOM   2553  CZ  ARG   157      45.084  28.165  46.072  0.00  0.00      A   
ATOM   2554  NH1 ARG   157      45.338  28.189  47.347  0.00  0.00      A   
ATOM   2555 HH11 ARG   157      44.681  28.661  47.956  0.00  0.00      A   
ATOM   2556 HH12 ARG   157      46.228  27.851  47.680  0.00  0.00      A   
ATOM   2557  NH2 ARG   157      45.982  27.645  45.286  0.00  0.00      A   
ATOM   2558 HH21 ARG   157      45.825  27.626  44.292  0.00  0.00      A   
ATOM   2559 HH22 ARG   157      46.861  27.310  45.658  0.00  0.00      A   
ATOM   2560  C   ARG   157      38.125  30.984  45.680  0.00  0.00      A   
ATOM   2561  O   ARG   157      37.632  30.142  46.432  0.00  0.00      A   
ATOM   2562  N   ALA   158      37.517  32.146  45.431  0.00  0.00      A   
ATOM   2563  H   ALA   158      37.946  32.819  44.803  0.00  0.00      A   
ATOM   2564  CA  ALA   158      36.209  32.457  46.004  0.00  0.00      A   
ATOM   2565  HA  ALA   158      36.320  32.314  47.075  0.00  0.00      A   
ATOM   2566  CB  ALA   158      35.851  33.927  45.753  0.00  0.00      A   
ATOM   2567  HB1 ALA   158      34.922  34.175  46.269  0.00  0.00      A   
ATOM   2568  HB2 ALA   158      36.645  34.572  46.132  0.00  0.00      A   
ATOM   2569  HB3 ALA   158      35.717  34.097  44.686  0.00  0.00      A   
ATOM   2570  C   ALA   158      35.090  31.507  45.523  0.00  0.00      A   
ATOM   2571  O   ALA   158      35.168  30.913  44.439  0.00  0.00      A   
ATOM   2572  N   LYS   159      34.023  31.380  46.323  0.00  0.00      A   
ATOM   2573  H   LYS   159      34.045  31.902  47.196  0.00  0.00      A   
ATOM   2574  CA  LYS   159      32.847  30.525  46.059  0.00  0.00      A   
ATOM   2575  HA  LYS   159      32.773  30.339  44.987  0.00  0.00      A   
ATOM   2576  CB  LYS   159      32.996  29.169  46.786  0.00  0.00      A   
ATOM   2577  HB3 LYS   159      32.037  28.648  46.771  0.00  0.00      A   
ATOM   2578  HB2 LYS   159      33.241  29.357  47.829  0.00  0.00      A   
ATOM   2579  CG  LYS   159      34.069  28.226  46.207  0.00  0.00      A   
ATOM   2580  HG3 LYS   159      34.242  27.424  46.921  0.00  0.00      A   
ATOM   2581  HG2 LYS   159      35.010  28.758  46.077  0.00  0.00      A   
ATOM   2582  CD  LYS   159      33.629  27.602  44.875  0.00  0.00      A   
ATOM   2583  HD3 LYS   159      33.425  28.400  44.164  0.00  0.00      A   
ATOM   2584  HD2 LYS   159      32.715  27.030  45.036  0.00  0.00      A   
ATOM   2585  CE  LYS   159      34.701  26.682  44.281  0.00  0.00      A   
ATOM   2586  HE3 LYS   159      34.964  25.908  45.006  0.00  0.00      A   
ATOM   2587  HE2 LYS   159      35.596  27.271  44.081  0.00  0.00      A   
ATOM   2588  NZ  LYS   159      34.221  26.060  43.025  0.00  0.00      A   
ATOM   2589  HZ1 LYS   159      34.943  25.530  42.552  0.00  0.00      A   
ATOM   2590  HZ2 LYS   159      33.447  25.430  43.210  0.00  0.00      A   
ATOM   2591  HZ3 LYS   159      33.898  26.770  42.369  0.00  0.00      A   
ATOM   2592  C   LYS   159      31.548  31.230  46.470  0.00  0.00      A   
ATOM   2593  O   LYS   159      31.459  31.764  47.576  0.00  0.00      A   
ATOM   2594  N   LEU   160      30.569  31.245  45.561  0.00  0.00      A   
ATOM   2595  H   LEU   160      30.736  30.709  44.717  0.00  0.00      A   
ATOM   2596  CA  LEU   160      29.208  31.761  45.745  0.00  0.00      A   
ATOM   2597  HA  LEU   160      29.237  32.614  46.421  0.00  0.00      A   
ATOM   2598  CB  LEU   160      28.646  32.223  44.385  0.00  0.00      A   
ATOM   2599  HB3 LEU   160      28.575  31.355  43.727  0.00  0.00      A   
ATOM   2600  HB2 LEU   160      29.338  32.928  43.922  0.00  0.00      A   
ATOM   2601  CG  LEU   160      27.254  32.882  44.505  0.00  0.00      A   
ATOM   2602  HG  LEU   160      26.633  32.330  45.210  0.00  0.00      A   
ATOM   2603  CD1 LEU   160      27.361  34.329  44.986  0.00  0.00      A   
ATOM   2604 HD11 LEU   160      27.939  34.925  44.280  0.00  0.00      A   
ATOM   2605 HD12 LEU   160      26.361  34.752  45.076  0.00  0.00      A   
ATOM   2606 HD13 LEU   160      27.832  34.364  45.968  0.00  0.00      A   
ATOM   2607  CD2 LEU   160      26.544  32.849  43.154  0.00  0.00      A   
ATOM   2608 HD21 LEU   160      27.167  33.302  42.386  0.00  0.00      A   
ATOM   2609 HD22 LEU   160      26.343  31.815  42.876  0.00  0.00      A   
ATOM   2610 HD23 LEU   160      25.599  33.385  43.217  0.00  0.00      A   
ATOM   2611  C   LEU   160      28.300  30.687  46.363  0.00  0.00      A   
ATOM   2612  O   LEU   160      27.835  29.770  45.678  0.00  0.00      A   
ATOM   2613  N   LEU   161      28.036  30.821  47.660  0.00  0.00      A   
ATOM   2614  H   LEU   161      28.399  31.644  48.130  0.00  0.00      A   
ATOM   2615  CA  LEU   161      27.134  29.948  48.407  0.00  0.00      A   
ATOM   2616  HA  LEU   161      27.398  28.911  48.189  0.00  0.00      A   
ATOM   2617  CB  LEU   161      27.334  30.198  49.918  0.00  0.00      A   
ATOM   2618  HB3 LEU   161      26.402  29.970  50.433  0.00  0.00      A   
ATOM   2619  HB2 LEU   161      27.544  31.255  50.090  0.00  0.00      A   
ATOM   2620  CG  LEU   161      28.435  29.334  50.566  0.00  0.00      A   
ATOM   2621  HG  LEU   161      28.148  28.286  50.494  0.00  0.00      A   
ATOM   2622  CD1 LEU   161      29.812  29.504  49.923  0.00  0.00      A   
ATOM   2623 HD11 LEU   161      30.564  28.971  50.504  0.00  0.00      A   
ATOM   2624 HD12 LEU   161      29.802  29.092  48.915  0.00  0.00      A   
ATOM   2625 HD13 LEU   161      30.074  30.560  49.875  0.00  0.00      A   
ATOM   2626  CD2 LEU   161      28.569  29.696  52.044  0.00  0.00      A   
ATOM   2627 HD21 LEU   161      29.281  29.023  52.522  0.00  0.00      A   
ATOM   2628 HD22 LEU   161      28.925  30.722  52.146  0.00  0.00      A   
ATOM   2629 HD23 LEU   161      27.605  29.597  52.539  0.00  0.00      A   
ATOM   2630  C   LEU   161      25.662  30.134  47.988  0.00  0.00      A   
ATOM   2631  O   LEU   161      25.214  31.220  47.600  0.00  0.00      A   
ATOM   2632  N   GLY   162      24.883  29.059  48.129  0.00  0.00      A   
ATOM   2633  H   GLY   162      25.328  28.194  48.417  0.00  0.00      A   
ATOM   2634  CA  GLY   162      23.421  29.138  48.168  0.00  0.00      A   
ATOM   2635  HA3 GLY   162      23.000  28.135  48.235  0.00  0.00      A   
ATOM   2636  HA2 GLY   162      23.065  29.595  47.245  0.00  0.00      A   
ATOM   2637  C   GLY   162      22.914  29.967  49.360  0.00  0.00      A   
ATOM   2638  O   GLY   162      23.652  30.228  50.316  0.00  0.00      A   
ATOM   2639  N   ALA   163      21.647  30.375  49.335  0.00  0.00      A   
ATOM   2640  H   ALA   163      21.075  30.116  48.544  0.00  0.00      A   
ATOM   2641  CA  ALA   163      21.048  31.130  50.438  0.00  0.00      A   
ATOM   2642  HA  ALA   163      21.651  32.006  50.678  0.00  0.00      A   
ATOM   2643  CB  ALA   163      19.750  31.710  50.008  0.00  0.00      A   
ATOM   2644  HB1 ALA   163      19.659  31.830  48.929  0.00  0.00      A   
ATOM   2645  HB2 ALA   163      18.889  31.149  50.371  0.00  0.00      A   
ATOM   2646  HB3 ALA   163      19.713  32.697  50.470  0.00  0.00      A   
ATOM   2647  C   ALA   163      20.973  30.301  51.761  0.00  0.00      A   
ATOM   2648  O   ALA   163      21.352  30.804  52.872  0.00  0.00      A   
ATOM   2649  N   GLU   164      20.479  29.008  51.671  0.00  0.00      A   
ATOM   2650  H   GLU   164      20.101  28.755  50.769  0.00  0.00      A   
ATOM   2651  CA  GLU   164      20.517  28.171  52.934  0.00  0.00      A   
ATOM   2652  HA  GLU   164      19.925  28.672  53.699  0.00  0.00      A   
ATOM   2653  CB  GLU   164      19.599  26.872  52.754  0.00  0.00      A   
ATOM   2654  HB3 GLU   164      20.278  26.030  52.620  0.00  0.00      A   
ATOM   2655  HB2 GLU   164      18.932  27.008  51.903  0.00  0.00      A   
ATOM   2656  CG  GLU   164      18.713  26.617  54.005  0.00  0.00      A   
ATOM   2657  HG3 GLU   164      18.035  27.453  54.180  0.00  0.00      A   
ATOM   2658  HG2 GLU   164      19.311  26.685  54.915  0.00  0.00      A   
ATOM   2659  CD  GLU   164      17.912  25.382  53.941  0.00  0.00      A   
ATOM   2660  OE1 GLU   164      16.758  25.499  53.400  0.00  0.00      A   
ATOM   2661  OE2 GLU   164      18.298  24.289  54.377  0.00  0.00      A   
ATOM   2662  C   GLU   164      21.998  27.829  53.299  0.00  0.00      A   
ATOM   2663  O   GLU   164      22.178  27.349  54.389  0.00  0.00      A   
ATOM   2664  N   GLU   165      22.964  27.852  52.367  0.00  0.00      A   
ATOM   2665  H   GLU   165      22.765  28.282  51.477  0.00  0.00      A   
ATOM   2666  CA  GLU   165      24.329  27.348  52.605  0.00  0.00      A   
ATOM   2667  HA  GLU   165      24.245  26.360  53.059  0.00  0.00      A   
ATOM   2668  CB  GLU   165      25.160  27.182  51.312  0.00  0.00      A   
ATOM   2669  HB3 GLU   165      26.202  27.041  51.599  0.00  0.00      A   
ATOM   2670  HB2 GLU   165      25.101  28.088  50.716  0.00  0.00      A   
ATOM   2671  CG  GLU   165      24.759  25.971  50.453  0.00  0.00      A   
ATOM   2672  HG3 GLU   165      23.849  26.209  49.898  0.00  0.00      A   
ATOM   2673  HG2 GLU   165      24.542  25.131  51.113  0.00  0.00      A   
ATOM   2674  CD  GLU   165      25.875  25.545  49.479  0.00  0.00      A   
ATOM   2675  OE1 GLU   165      26.300  26.381  48.644  0.00  0.00      A   
ATOM   2676  OE2 GLU   165      26.316  24.363  49.551  0.00  0.00      A   
ATOM   2677  C   GLU   165      25.097  28.218  53.612  0.00  0.00      A   
ATOM   2678  O   GLU   165      24.867  29.422  53.744  0.00  0.00      A   
ATOM   2679  N   LYS   166      26.043  27.591  54.310  0.00  0.00      A   
ATOM   2680  H   LYS   166      26.201  26.617  54.068  0.00  0.00      A   
ATOM   2681  CA  LYS   166      26.869  28.163  55.382  0.00  0.00      A   
ATOM   2682  HA  LYS   166      26.715  29.243  55.428  0.00  0.00      A   
ATOM   2683  CB  LYS   166      26.450  27.545  56.727  0.00  0.00      A   
ATOM   2684  HB3 LYS   166      26.762  26.502  56.744  0.00  0.00      A   
ATOM   2685  HB2 LYS   166      25.363  27.575  56.825  0.00  0.00      A   
ATOM   2686  CG  LYS   166      27.063  28.284  57.928  0.00  0.00      A   
ATOM   2687  HG3 LYS   166      26.438  29.145  58.157  0.00  0.00      A   
ATOM   2688  HG2 LYS   166      28.070  28.631  57.701  0.00  0.00      A   
ATOM   2689  CD  LYS   166      27.148  27.369  59.149  0.00  0.00      A   
ATOM   2690  HD3 LYS   166      27.812  26.535  58.921  0.00  0.00      A   
ATOM   2691  HD2 LYS   166      26.154  26.987  59.382  0.00  0.00      A   
ATOM   2692  CE  LYS   166      27.706  28.135  60.348  0.00  0.00      A   
ATOM   2693  HE3 LYS   166      27.055  28.992  60.552  0.00  0.00      A   
ATOM   2694  HE2 LYS   166      28.704  28.503  60.102  0.00  0.00      A   
ATOM   2695  NZ  LYS   166      27.773  27.272  61.545  0.00  0.00      A   
ATOM   2696  HZ1 LYS   166      28.395  26.484  61.426  0.00  0.00      A   
ATOM   2697  HZ2 LYS   166      28.102  27.802  62.349  0.00  0.00      A   
ATOM   2698  HZ3 LYS   166      26.846  26.931  61.783  0.00  0.00      A   
ATOM   2699  C   LYS   166      28.358  27.934  55.126  0.00  0.00      A   
ATOM   2700  O   LYS   166      29.160  28.827  55.389  0.00  0.00      A   
ATOM   2701  N   GLU   167      28.717  26.758  54.612  0.00  0.00      A   
ATOM   2702  H   GLU   167      27.993  26.099  54.355  0.00  0.00      A   
ATOM   2703  CA  GLU   167      30.095  26.331  54.393  0.00  0.00      A   
ATOM   2704  HA  GLU   167      30.738  27.209  54.445  0.00  0.00      A   
ATOM   2705  CB  GLU   167      30.557  25.368  55.508  0.00  0.00      A   
ATOM   2706  HB3 GLU   167      30.555  25.889  56.462  0.00  0.00      A   
ATOM   2707  HB2 GLU   167      31.591  25.123  55.271  0.00  0.00      A   
ATOM   2708  CG  GLU   167      29.803  24.043  55.714  0.00  0.00      A   
ATOM   2709  HG3 GLU   167      30.480  23.350  56.215  0.00  0.00      A   
ATOM   2710  HG2 GLU   167      29.559  23.604  54.749  0.00  0.00      A   
ATOM   2711  CD  GLU   167      28.538  24.150  56.580  0.00  0.00      A   
ATOM   2712  OE1 GLU   167      27.417  24.051  56.028  0.00  0.00      A   
ATOM   2713  OE2 GLU   167      28.635  24.200  57.829  0.00  0.00      A   
ATOM   2714  C   GLU   167      30.316  25.738  52.996  0.00  0.00      A   
ATOM   2715  O   GLU   167      29.578  24.861  52.544  0.00  0.00      A   
ATOM   2716  N   TYR   168      31.358  26.207  52.310  0.00  0.00      A   
ATOM   2717  H   TYR   168      31.938  26.913  52.754  0.00  0.00      A   
ATOM   2718  CA  TYR   168      31.962  25.475  51.198  0.00  0.00      A   
ATOM   2719  HA  TYR   168      31.168  25.065  50.573  0.00  0.00      A   
ATOM   2720  CB  TYR   168      32.794  26.439  50.340  0.00  0.00      A   
ATOM   2721  HB3 TYR   168      33.572  26.891  50.952  0.00  0.00      A   
ATOM   2722  HB2 TYR   168      32.147  27.241  49.985  0.00  0.00      A   
ATOM   2723  CG  TYR   168      33.416  25.768  49.134  0.00  0.00      A   
ATOM   2724  CD1 TYR   168      32.578  25.272  48.119  0.00  0.00      A   
ATOM   2725  HD1 TYR   168      31.506  25.410  48.178  0.00  0.00      A   
ATOM   2726  CE1 TYR   168      33.126  24.555  47.042  0.00  0.00      A   
ATOM   2727  HE1 TYR   168      32.480  24.147  46.283  0.00  0.00      A   
ATOM   2728  CZ  TYR   168      34.509  24.361  46.955  0.00  0.00      A   
ATOM   2729  OH  TYR   168      35.021  23.669  45.906  0.00  0.00      A   
ATOM   2730  HH  TYR   168      34.378  23.048  45.528  0.00  0.00      A   
ATOM   2731  CE2 TYR   168      35.355  24.903  47.934  0.00  0.00      A   
ATOM   2732  HE2 TYR   168      36.424  24.772  47.835  0.00  0.00      A   
ATOM   2733  CD2 TYR   168      34.810  25.578  49.045  0.00  0.00      A   
ATOM   2734  HD2 TYR   168      35.461  25.938  49.828  0.00  0.00      A   
ATOM   2735  C   TYR   168      32.813  24.304  51.727  0.00  0.00      A   
ATOM   2736  O   TYR   168      33.348  24.370  52.838  0.00  0.00      A   
ATOM   2737  N   HIE   169      32.945  23.239  50.931  0.00  0.00      A   
ATOM   2738  H   HIE   169      32.506  23.274  50.018  0.00  0.00      A   
ATOM   2739  CA  HIE   169      33.722  22.036  51.255  0.00  0.00      A   
ATOM   2740  HA  HIE   169      34.312  22.215  52.153  0.00  0.00      A   
ATOM   2741  CB  HIE   169      32.773  20.872  51.568  0.00  0.00      A   
ATOM   2742  HB3 HIE   169      32.283  20.534  50.656  0.00  0.00      A   
ATOM   2743  HB2 HIE   169      32.003  21.222  52.257  0.00  0.00      A   
ATOM   2744  CG  HIE   169      33.466  19.696  52.200  0.00  0.00      A   
ATOM   2745  ND1 HIE   169      34.692  19.160  51.801  0.00  0.00      A   
ATOM   2746  CE1 HIE   169      34.958  18.176  52.672  0.00  0.00      A   
ATOM   2747  HE1 HIE   169      35.852  17.568  52.656  0.00  0.00      A   
ATOM   2748  NE2 HIE   169      33.958  18.052  53.561  0.00  0.00      A   
ATOM   2749  HE2 HIE   169      33.913  17.382  54.321  0.00  0.00      A   
ATOM   2750  CD2 HIE   169      33.010  19.006  53.282  0.00  0.00      A   
ATOM   2751  HD2 HIE   169      32.094  19.193  53.826  0.00  0.00      A   
ATOM   2752  C   HIE   169      34.686  21.722  50.103  0.00  0.00      A   
ATOM   2753  O   HIE   169      34.242  21.362  49.004  0.00  0.00      A   
ATOM   2754  N   ALA   170      35.977  21.984  50.328  0.00  0.00      A   
ATOM   2755  H   ALA   170      36.246  22.206  51.280  0.00  0.00      A   
ATOM   2756  CA  ALA   170      36.998  22.129  49.289  0.00  0.00      A   
ATOM   2757  HA  ALA   170      36.527  22.573  48.411  0.00  0.00      A   
ATOM   2758  CB  ALA   170      38.068  23.100  49.795  0.00  0.00      A   
ATOM   2759  HB1 ALA   170      38.596  22.657  50.638  0.00  0.00      A   
ATOM   2760  HB2 ALA   170      38.787  23.308  49.002  0.00  0.00      A   
ATOM   2761  HB3 ALA   170      37.603  24.037  50.102  0.00  0.00      A   
ATOM   2762  C   ALA   170      37.637  20.810  48.823  0.00  0.00      A   
ATOM   2763  O   ALA   170      37.827  19.861  49.586  0.00  0.00      A   
ATOM   2764  N   GLU   171      38.019  20.769  47.548  0.00  0.00      A   
ATOM   2765  H   GLU   171      37.923  21.632  47.014  0.00  0.00      A   
ATOM   2766  CA  GLU   171      38.398  19.566  46.791  0.00  0.00      A   
ATOM   2767  HA  GLU   171      37.840  18.720  47.197  0.00  0.00      A   
ATOM   2768  CB  GLU   171      37.953  19.755  45.322  0.00  0.00      A   
ATOM   2769  HB3 GLU   171      38.134  18.827  44.779  0.00  0.00      A   
ATOM   2770  HB2 GLU   171      38.541  20.552  44.864  0.00  0.00      A   
ATOM   2771  CG  GLU   171      36.454  20.104  45.217  0.00  0.00      A   
ATOM   2772  HG3 GLU   171      36.265  21.072  45.683  0.00  0.00      A   
ATOM   2773  HG2 GLU   171      35.891  19.349  45.771  0.00  0.00      A   
ATOM   2774  CD  GLU   171      35.912  20.166  43.784  0.00  0.00      A   
ATOM   2775  OE1 GLU   171      34.709  19.863  43.598  0.00  0.00      A   
ATOM   2776  OE2 GLU   171      36.648  20.505  42.821  0.00  0.00      A   
ATOM   2777  C   GLU   171      39.901  19.213  46.927  0.00  0.00      A   
ATOM   2778  O   GLU   171      40.545  18.740  45.982  0.00  0.00      A   
ATOM   2779  N   GLY   172      40.451  19.396  48.134  0.00  0.00      A   
ATOM   2780  H   GLY   172      39.851  19.788  48.848  0.00  0.00      A   
ATOM   2781  CA  GLY   172      41.852  19.136  48.485  0.00  0.00      A   
ATOM   2782  HA3 GLY   172      42.044  18.069  48.374  0.00  0.00      A   
ATOM   2783  HA2 GLY   172      42.018  19.397  49.531  0.00  0.00      A   
ATOM   2784  C   GLY   172      42.880  19.905  47.644  0.00  0.00      A   
ATOM   2785  O   GLY   172      42.652  21.048  47.236  0.00  0.00      A   
ATOM   2786  N   GLY   173      44.030  19.275  47.397  0.00  0.00      A   
ATOM   2787  H   GLY   173      44.147  18.339  47.771  0.00  0.00      A   
ATOM   2788  CA  GLY   173      45.169  19.822  46.653  0.00  0.00      A   
ATOM   2789  HA3 GLY   173      44.819  20.362  45.778  0.00  0.00      A   
ATOM   2790  HA2 GLY   173      45.773  18.993  46.287  0.00  0.00      A   
ATOM   2791  C   GLY   173      46.078  20.715  47.509  0.00  0.00      A   
ATOM   2792  O   GLY   173      46.505  20.289  48.585  0.00  0.00      A   
ATOM   2793  N   LYS   174      46.369  21.940  47.044  0.00  0.00      A   
ATOM   2794  H   LYS   174      45.871  22.250  46.217  0.00  0.00      A   
ATOM   2795  CA  LYS   174      47.415  22.833  47.582  0.00  0.00      A   
ATOM   2796  HA  LYS   174      47.837  22.374  48.473  0.00  0.00      A   
ATOM   2797  CB  LYS   174      48.556  22.964  46.558  0.00  0.00      A   
ATOM   2798  HB3 LYS   174      48.216  23.563  45.712  0.00  0.00      A   
ATOM   2799  HB2 LYS   174      48.805  21.968  46.194  0.00  0.00      A   
ATOM   2800  CG  LYS   174      49.821  23.599  47.167  0.00  0.00      A   
ATOM   2801  HG3 LYS   174      50.208  22.957  47.960  0.00  0.00      A   
ATOM   2802  HG2 LYS   174      49.562  24.563  47.605  0.00  0.00      A   
ATOM   2803  CD  LYS   174      50.919  23.835  46.119  0.00  0.00      A   
ATOM   2804  HD3 LYS   174      51.745  24.370  46.585  0.00  0.00      A   
ATOM   2805  HD2 LYS   174      50.507  24.471  45.336  0.00  0.00      A   
ATOM   2806  CE  LYS   174      51.467  22.540  45.505  0.00  0.00      A   
ATOM   2807  HE3 LYS   174      50.640  21.854  45.312  0.00  0.00      A   
ATOM   2808  HE2 LYS   174      52.138  22.059  46.222  0.00  0.00      A   
ATOM   2809  NZ  LYS   174      52.170  22.809  44.230  0.00  0.00      A   
ATOM   2810  HZ1 LYS   174      52.564  21.966  43.823  0.00  0.00      A   
ATOM   2811  HZ2 LYS   174      51.505  23.194  43.561  0.00  0.00      A   
ATOM   2812  HZ3 LYS   174      52.900  23.507  44.352  0.00  0.00      A   
ATOM   2813  C   LYS   174      46.848  24.195  47.995  0.00  0.00      A   
ATOM   2814  O   LYS   174      46.277  24.913  47.169  0.00  0.00      A   
ATOM   2815  N   VAL   175      46.956  24.510  49.286  0.00  0.00      A   
ATOM   2816  H   VAL   175      47.471  23.867  49.886  0.00  0.00      A   
ATOM   2817  CA  VAL   175      46.227  25.586  49.978  0.00  0.00      A   
ATOM   2818  HA  VAL   175      45.973  26.344  49.243  0.00  0.00      A   
ATOM   2819  CB  VAL   175      44.901  25.040  50.560  0.00  0.00      A   
ATOM   2820  HB  VAL   175      44.412  25.846  51.101  0.00  0.00      A   
ATOM   2821  CG1 VAL   175      43.933  24.586  49.458  0.00  0.00      A   
ATOM   2822 HG11 VAL   175      44.292  23.677  48.976  0.00  0.00      A   
ATOM   2823 HG12 VAL   175      42.954  24.386  49.894  0.00  0.00      A   
ATOM   2824 HG13 VAL   175      43.827  25.370  48.708  0.00  0.00      A   
ATOM   2825  CG2 VAL   175      45.089  23.858  51.518  0.00  0.00      A   
ATOM   2826 HG21 VAL   175      45.523  23.003  51.000  0.00  0.00      A   
ATOM   2827 HG22 VAL   175      45.748  24.140  52.335  0.00  0.00      A   
ATOM   2828 HG23 VAL   175      44.123  23.563  51.924  0.00  0.00      A   
ATOM   2829  C   VAL   175      47.103  26.260  51.065  0.00  0.00      A   
ATOM   2830  O   VAL   175      48.005  25.616  51.611  0.00  0.00      A   
ATOM   2831  N   PRO   176      46.912  27.564  51.366  0.00  0.00      A   
ATOM   2832  CD  PRO   176      45.889  28.434  50.804  0.00  0.00      A   
ATOM   2833  HD3 PRO   176      46.067  28.541  49.738  0.00  0.00      A   
ATOM   2834  HD2 PRO   176      44.888  28.049  50.993  0.00  0.00      A   
ATOM   2835  CG  PRO   176      46.059  29.803  51.461  0.00  0.00      A   
ATOM   2836  HG3 PRO   176      45.785  30.616  50.789  0.00  0.00      A   
ATOM   2837  HG2 PRO   176      45.477  29.851  52.382  0.00  0.00      A   
ATOM   2838  CB  PRO   176      47.550  29.814  51.774  0.00  0.00      A   
ATOM   2839  HB3 PRO   176      48.102  30.026  50.858  0.00  0.00      A   
ATOM   2840  HB2 PRO   176      47.804  30.546  52.539  0.00  0.00      A   
ATOM   2841  CA  PRO   176      47.811  28.364  52.205  0.00  0.00      A   
ATOM   2842  HA  PRO   176      48.851  28.119  51.987  0.00  0.00      A   
ATOM   2843  C   PRO   176      47.568  28.130  53.707  0.00  0.00      A   
ATOM   2844  O   PRO   176      47.057  28.997  54.418  0.00  0.00      A   
ATOM   2845  N   ILE   177      47.975  26.957  54.202  0.00  0.00      A   
ATOM   2846  H   ILE   177      48.344  26.298  53.527  0.00  0.00      A   
ATOM   2847  CA  ILE   177      47.842  26.481  55.594  0.00  0.00      A   
ATOM   2848  HA  ILE   177      46.819  26.131  55.722  0.00  0.00      A   
ATOM   2849  CB  ILE   177      48.787  25.278  55.848  0.00  0.00      A   
ATOM   2850  HB  ILE   177      49.813  25.621  55.708  0.00  0.00      A   
ATOM   2851  CG2 ILE   177      48.675  24.773  57.297  0.00  0.00      A   
ATOM   2852 HG21 ILE   177      49.279  23.876  57.426  0.00  0.00      A   
ATOM   2853 HG22 ILE   177      49.034  25.529  57.994  0.00  0.00      A   
ATOM   2854 HG23 ILE   177      47.640  24.536  57.537  0.00  0.00      A   
ATOM   2855  CG1 ILE   177      48.570  24.096  54.871  0.00  0.00      A   
ATOM   2856 HG13 ILE   177      49.300  23.318  55.100  0.00  0.00      A   
ATOM   2857 HG12 ILE   177      48.778  24.426  53.855  0.00  0.00      A   
ATOM   2858  CD1 ILE   177      47.176  23.454  54.896  0.00  0.00      A   
ATOM   2859 HD11 ILE   177      46.413  24.193  54.660  0.00  0.00      A   
ATOM   2860 HD12 ILE   177      47.135  22.660  54.149  0.00  0.00      A   
ATOM   2861 HD13 ILE   177      46.975  23.021  55.874  0.00  0.00      A   
ATOM   2862  C   ILE   177      48.038  27.589  56.641  0.00  0.00      A   
ATOM   2863  O   ILE   177      47.206  27.757  57.533  0.00  0.00      A   
ATOM   2864  N   LYS   178      49.133  28.356  56.566  0.00  0.00      A   
ATOM   2865  H   LYS   178      49.777  28.174  55.797  0.00  0.00      A   
ATOM   2866  CA  LYS   178      49.463  29.434  57.525  0.00  0.00      A   
ATOM   2867  HA  LYS   178      49.460  28.994  58.523  0.00  0.00      A   
ATOM   2868  CB  LYS   178      50.887  29.945  57.255  0.00  0.00      A   
ATOM   2869  HB3 LYS   178      51.083  30.803  57.900  0.00  0.00      A   
ATOM   2870  HB2 LYS   178      50.964  30.271  56.217  0.00  0.00      A   
ATOM   2871  CG  LYS   178      51.950  28.866  57.535  0.00  0.00      A   
ATOM   2872  HG3 LYS   178      51.808  28.014  56.871  0.00  0.00      A   
ATOM   2873  HG2 LYS   178      51.854  28.529  58.568  0.00  0.00      A   
ATOM   2874  CD  LYS   178      53.354  29.436  57.327  0.00  0.00      A   
ATOM   2875  HD3 LYS   178      53.505  30.228  58.057  0.00  0.00      A   
ATOM   2876  HD2 LYS   178      53.426  29.862  56.324  0.00  0.00      A   
ATOM   2877  CE  LYS   178      54.445  28.372  57.491  0.00  0.00      A   
ATOM   2878  HE3 LYS   178      54.398  27.697  56.631  0.00  0.00      A   
ATOM   2879  HE2 LYS   178      54.263  27.788  58.398  0.00  0.00      A   
ATOM   2880  NZ  LYS   178      55.782  29.003  57.568  0.00  0.00      A   
ATOM   2881  HZ1 LYS   178      56.540  28.340  57.419  0.00  0.00      A   
ATOM   2882  HZ2 LYS   178      55.872  29.738  56.874  0.00  0.00      A   
ATOM   2883  HZ3 LYS   178      55.937  29.423  58.481  0.00  0.00      A   
ATOM   2884  C   LYS   178      48.440  30.590  57.616  0.00  0.00      A   
ATOM   2885  O   LYS   178      48.459  31.315  58.611  0.00  0.00      A   
ATOM   2886  N   TRP   179      47.531  30.733  56.643  0.00  0.00      A   
ATOM   2887  H   TRP   179      47.582  30.085  55.864  0.00  0.00      A   
ATOM   2888  CA  TRP   179      46.433  31.722  56.603  0.00  0.00      A   
ATOM   2889  HA  TRP   179      46.550  32.429  57.421  0.00  0.00      A   
ATOM   2890  CB  TRP   179      46.501  32.513  55.285  0.00  0.00      A   
ATOM   2891  HB3 TRP   179      45.584  33.092  55.170  0.00  0.00      A   
ATOM   2892  HB2 TRP   179      46.538  31.808  54.453  0.00  0.00      A   
ATOM   2893  CG  TRP   179      47.640  33.477  55.150  0.00  0.00      A   
ATOM   2894  CD1 TRP   179      47.549  34.818  55.307  0.00  0.00      A   
ATOM   2895  HD1 TRP   179      46.639  35.356  55.556  0.00  0.00      A   
ATOM   2896  NE1 TRP   179      48.784  35.396  55.090  0.00  0.00      A   
ATOM   2897  HE1 TRP   179      48.944  36.409  55.115  0.00  0.00      A   
ATOM   2898  CE2 TRP   179      49.731  34.455  54.756  0.00  0.00      A   
ATOM   2899  CZ2 TRP   179      51.088  34.543  54.416  0.00  0.00      A   
ATOM   2900  HZ2 TRP   179      51.592  35.498  54.444  0.00  0.00      A   
ATOM   2901  CH2 TRP   179      51.780  33.378  54.046  0.00  0.00      A   
ATOM   2902  HH2 TRP   179      52.830  33.422  53.788  0.00  0.00      A   
ATOM   2903  CZ3 TRP   179      51.100  32.149  53.999  0.00  0.00      A   
ATOM   2904  HZ3 TRP   179      51.631  31.254  53.700  0.00  0.00      A   
ATOM   2905  CE3 TRP   179      49.738  32.071  54.345  0.00  0.00      A   
ATOM   2906  HE3 TRP   179      49.231  31.118  54.304  0.00  0.00      A   
ATOM   2907  CD2 TRP   179      49.022  33.216  54.757  0.00  0.00      A   
ATOM   2908  C   TRP   179      45.031  31.093  56.763  0.00  0.00      A   
ATOM   2909  O   TRP   179      44.022  31.799  56.666  0.00  0.00      A   
ATOM   2910  N   MET   180      44.949  29.783  57.014  0.00  0.00      A   
ATOM   2911  H   MET   180      45.810  29.255  57.094  0.00  0.00      A   
ATOM   2912  CA  MET   180      43.694  29.026  57.068  0.00  0.00      A   
ATOM   2913  HA  MET   180      42.911  29.591  56.560  0.00  0.00      A   
ATOM   2914  CB  MET   180      43.873  27.699  56.326  0.00  0.00      A   
ATOM   2915  HB3 MET   180      43.053  27.033  56.590  0.00  0.00      A   
ATOM   2916  HB2 MET   180      44.806  27.230  56.637  0.00  0.00      A   
ATOM   2917  CG  MET   180      43.868  27.886  54.807  0.00  0.00      A   
ATOM   2918  HG3 MET   180      44.473  28.755  54.550  0.00  0.00      A   
ATOM   2919  HG2 MET   180      42.844  28.084  54.487  0.00  0.00      A   
ATOM   2920  SD  MET   180      44.509  26.472  53.875  0.00  0.00      A   
ATOM   2921  CE  MET   180      43.561  25.108  54.599  0.00  0.00      A   
ATOM   2922  HE1 MET   180      43.800  24.180  54.083  0.00  0.00      A   
ATOM   2923  HE2 MET   180      43.820  24.998  55.649  0.00  0.00      A   
ATOM   2924  HE3 MET   180      42.496  25.309  54.504  0.00  0.00      A   
ATOM   2925  C   MET   180      43.219  28.753  58.501  0.00  0.00      A   
ATOM   2926  O   MET   180      44.005  28.389  59.380  0.00  0.00      A   
ATOM   2927  N   ALA   181      41.912  28.884  58.724  0.00  0.00      A   
ATOM   2928  H   ALA   181      41.325  29.139  57.935  0.00  0.00      A   
ATOM   2929  CA  ALA   181      41.256  28.412  59.941  0.00  0.00      A   
ATOM   2930  HA  ALA   181      41.705  28.925  60.788  0.00  0.00      A   
ATOM   2931  CB  ALA   181      39.771  28.778  59.871  0.00  0.00      A   
ATOM   2932  HB1 ALA   181      39.287  28.514  60.810  0.00  0.00      A   
ATOM   2933  HB2 ALA   181      39.663  29.848  59.705  0.00  0.00      A   
ATOM   2934  HB3 ALA   181      39.291  28.234  59.055  0.00  0.00      A   
ATOM   2935  C   ALA   181      41.451  26.899  60.152  0.00  0.00      A   
ATOM   2936  O   ALA   181      41.499  26.132  59.186  0.00  0.00      A   
ATOM   2937  N   LEU   182      41.533  26.453  61.414  0.00  0.00      A   
ATOM   2938  H   LEU   182      41.502  27.122  62.169  0.00  0.00      A   
ATOM   2939  CA  LEU   182      41.736  25.032  61.729  0.00  0.00      A   
ATOM   2940  HA  LEU   182      42.689  24.773  61.271  0.00  0.00      A   
ATOM   2941  CB  LEU   182      41.872  24.794  63.247  0.00  0.00      A   
ATOM   2942  HB3 LEU   182      40.900  24.946  63.715  0.00  0.00      A   
ATOM   2943  HB2 LEU   182      42.569  25.521  63.665  0.00  0.00      A   
ATOM   2944  CG  LEU   182      42.377  23.370  63.581  0.00  0.00      A   
ATOM   2945  HG  LEU   182      41.728  22.643  63.102  0.00  0.00      A   
ATOM   2946  CD1 LEU   182      43.824  23.133  63.131  0.00  0.00      A   
ATOM   2947 HD11 LEU   182      44.158  22.152  63.471  0.00  0.00      A   
ATOM   2948 HD12 LEU   182      43.888  23.146  62.046  0.00  0.00      A   
ATOM   2949 HD13 LEU   182      44.477  23.899  63.546  0.00  0.00      A   
ATOM   2950  CD2 LEU   182      42.331  23.093  65.080  0.00  0.00      A   
ATOM   2951 HD21 LEU   182      41.314  23.235  65.447  0.00  0.00      A   
ATOM   2952 HD22 LEU   182      42.623  22.060  65.273  0.00  0.00      A   
ATOM   2953 HD23 LEU   182      43.018  23.754  65.606  0.00  0.00      A   
ATOM   2954  C   LEU   182      40.698  24.107  61.063  0.00  0.00      A   
ATOM   2955  O   LEU   182      41.079  23.055  60.563  0.00  0.00      A   
ATOM   2956  N   GLU   183      39.413  24.478  60.988  0.00  0.00      A   
ATOM   2957  H   GLU   183      39.108  25.335  61.439  0.00  0.00      A   
ATOM   2958  CA  GLU   183      38.420  23.679  60.248  0.00  0.00      A   
ATOM   2959  HA  GLU   183      38.495  22.661  60.631  0.00  0.00      A   
ATOM   2960  CB  GLU   183      36.977  24.129  60.537  0.00  0.00      A   
ATOM   2961  HB3 GLU   183      36.804  24.129  61.614  0.00  0.00      A   
ATOM   2962  HB2 GLU   183      36.323  23.360  60.121  0.00  0.00      A   
ATOM   2963  CG  GLU   183      36.527  25.474  59.943  0.00  0.00      A   
ATOM   2964  HG3 GLU   183      35.441  25.426  59.866  0.00  0.00      A   
ATOM   2965  HG2 GLU   183      36.906  25.584  58.928  0.00  0.00      A   
ATOM   2966  CD  GLU   183      36.883  26.726  60.760  0.00  0.00      A   
ATOM   2967  OE1 GLU   183      37.553  26.638  61.819  0.00  0.00      A   
ATOM   2968  OE2 GLU   183      36.444  27.830  60.351  0.00  0.00      A   
ATOM   2969  C   GLU   183      38.710  23.561  58.735  0.00  0.00      A   
ATOM   2970  O   GLU   183      38.468  22.509  58.140  0.00  0.00      A   
ATOM   2971  N   SER   184      39.250  24.609  58.108  0.00  0.00      A   
ATOM   2972  H   SER   184      39.470  25.433  58.652  0.00  0.00      A   
ATOM   2973  CA  SER   184      39.706  24.599  56.713  0.00  0.00      A   
ATOM   2974  HA  SER   184      38.907  24.202  56.088  0.00  0.00      A   
ATOM   2975  CB  SER   184      40.022  26.016  56.226  0.00  0.00      A   
ATOM   2976  HB3 SER   184      40.218  25.987  55.156  0.00  0.00      A   
ATOM   2977  HB2 SER   184      40.909  26.392  56.732  0.00  0.00      A   
ATOM   2978  OG  SER   184      38.941  26.895  56.482  0.00  0.00      A   
ATOM   2979  HG  SER   184      38.107  26.394  56.330  0.00  0.00      A   
ATOM   2980  C   SER   184      40.920  23.690  56.517  0.00  0.00      A   
ATOM   2981  O   SER   184      40.964  22.936  55.546  0.00  0.00      A   
ATOM   2982  N   ILE   185      41.899  23.745  57.429  0.00  0.00      A   
ATOM   2983  H   ILE   185      41.807  24.428  58.176  0.00  0.00      A   
ATOM   2984  CA  ILE   185      43.022  22.792  57.487  0.00  0.00      A   
ATOM   2985  HA  ILE   185      43.551  22.829  56.533  0.00  0.00      A   
ATOM   2986  CB  ILE   185      44.033  23.170  58.603  0.00  0.00      A   
ATOM   2987  HB  ILE   185      43.513  23.173  59.560  0.00  0.00      A   
ATOM   2988  CG2 ILE   185      45.163  22.124  58.674  0.00  0.00      A   
ATOM   2989 HG21 ILE   185      45.666  22.047  57.709  0.00  0.00      A   
ATOM   2990 HG22 ILE   185      45.899  22.394  59.429  0.00  0.00      A   
ATOM   2991 HG23 ILE   185      44.769  21.146  58.944  0.00  0.00      A   
ATOM   2992  CG1 ILE   185      44.626  24.581  58.375  0.00  0.00      A   
ATOM   2993 HG13 ILE   185      43.818  25.292  58.222  0.00  0.00      A   
ATOM   2994 HG12 ILE   185      45.241  24.576  57.474  0.00  0.00      A   
ATOM   2995  CD1 ILE   185      45.463  25.112  59.546  0.00  0.00      A   
ATOM   2996 HD11 ILE   185      44.880  25.090  60.466  0.00  0.00      A   
ATOM   2997 HD12 ILE   185      46.371  24.527  59.677  0.00  0.00      A   
ATOM   2998 HD13 ILE   185      45.749  26.140  59.336  0.00  0.00      A   
ATOM   2999  C   ILE   185      42.499  21.352  57.640  0.00  0.00      A   
ATOM   3000  O   ILE   185      42.684  20.521  56.751  0.00  0.00      A   
ATOM   3001  N   LEU   186      41.864  21.040  58.772  0.00  0.00      A   
ATOM   3002  H   LEU   186      41.696  21.790  59.435  0.00  0.00      A   
ATOM   3003  CA  LEU   186      41.483  19.685  59.182  0.00  0.00      A   
ATOM   3004  HA  LEU   186      42.357  19.047  59.081  0.00  0.00      A   
ATOM   3005  CB  LEU   186      41.042  19.689  60.658  0.00  0.00      A   
ATOM   3006  HB3 LEU   186      40.637  18.706  60.896  0.00  0.00      A   
ATOM   3007  HB2 LEU   186      40.233  20.411  60.787  0.00  0.00      A   
ATOM   3008  CG  LEU   186      42.151  20.004  61.676  0.00  0.00      A   
ATOM   3009  HG  LEU   186      42.456  21.042  61.566  0.00  0.00      A   
ATOM   3010  CD1 LEU   186      41.598  19.786  63.083  0.00  0.00      A   
ATOM   3011 HD11 LEU   186      40.720  20.414  63.236  0.00  0.00      A   
ATOM   3012 HD12 LEU   186      41.321  18.741  63.221  0.00  0.00      A   
ATOM   3013 HD13 LEU   186      42.355  20.057  63.817  0.00  0.00      A   
ATOM   3014  CD2 LEU   186      43.396  19.130  61.519  0.00  0.00      A   
ATOM   3015 HD21 LEU   186      44.084  19.317  62.343  0.00  0.00      A   
ATOM   3016 HD22 LEU   186      43.117  18.078  61.524  0.00  0.00      A   
ATOM   3017 HD23 LEU   186      43.907  19.374  60.590  0.00  0.00      A   
ATOM   3018  C   LEU   186      40.394  19.048  58.314  0.00  0.00      A   
ATOM   3019  O   LEU   186      40.535  17.896  57.897  0.00  0.00      A   
ATOM   3020  N   HID   187      39.288  19.761  58.103  0.00  0.00      A   
ATOM   3021  H   HID   187      39.268  20.716  58.445  0.00  0.00      A   
ATOM   3022  CA  HID   187      38.013  19.212  57.623  0.00  0.00      A   
ATOM   3023  HA  HID   187      38.113  18.137  57.473  0.00  0.00      A   
ATOM   3024  CB  HID   187      36.947  19.437  58.717  0.00  0.00      A   
ATOM   3025  HB3 HID   187      36.003  19.005  58.387  0.00  0.00      A   
ATOM   3026  HB2 HID   187      36.786  20.508  58.841  0.00  0.00      A   
ATOM   3027  CG  HID   187      37.274  18.840  60.069  0.00  0.00      A   
ATOM   3028  ND1 HID   187      37.353  19.516  61.269  0.00  0.00      A   
ATOM   3029  HD1 HID   187      37.165  20.498  61.423  0.00  0.00      A   
ATOM   3030  CE1 HID   187      37.610  18.628  62.242  0.00  0.00      A   
ATOM   3031  HE1 HID   187      37.709  18.877  63.293  0.00  0.00      A   
ATOM   3032  NE2 HID   187      37.678  17.384  61.732  0.00  0.00      A   
ATOM   3033  CD2 HID   187      37.473  17.514  60.349  0.00  0.00      A   
ATOM   3034  HD2 HID   187      37.443  16.706  59.630  0.00  0.00      A   
ATOM   3035  C   HID   187      37.578  19.802  56.264  0.00  0.00      A   
ATOM   3036  O   HID   187      36.478  19.506  55.794  0.00  0.00      A   
ATOM   3037  N   ARG   188      38.452  20.607  55.631  0.00  0.00      A   
ATOM   3038  H   ARG   188      39.321  20.784  56.119  0.00  0.00      A   
ATOM   3039  CA  ARG   188      38.264  21.323  54.350  0.00  0.00      A   
ATOM   3040  HA  ARG   188      39.084  22.031  54.241  0.00  0.00      A   
ATOM   3041  CB  ARG   188      38.381  20.324  53.179  0.00  0.00      A   
ATOM   3042  HB3 ARG   188      38.276  20.865  52.238  0.00  0.00      A   
ATOM   3043  HB2 ARG   188      37.568  19.599  53.241  0.00  0.00      A   
ATOM   3044  CG  ARG   188      39.732  19.583  53.160  0.00  0.00      A   
ATOM   3045  HG3 ARG   188      39.865  19.020  54.085  0.00  0.00      A   
ATOM   3046  HG2 ARG   188      40.543  20.305  53.062  0.00  0.00      A   
ATOM   3047  CD  ARG   188      39.780  18.602  51.986  0.00  0.00      A   
ATOM   3048  HD3 ARG   188      39.656  19.160  51.059  0.00  0.00      A   
ATOM   3049  HD2 ARG   188      38.954  17.900  52.100  0.00  0.00      A   
ATOM   3050  NE  ARG   188      41.048  17.856  51.925  0.00  0.00      A   
ATOM   3051  HE  ARG   188      41.803  18.142  52.544  0.00  0.00      A   
ATOM   3052  CZ  ARG   188      41.326  16.843  51.126  0.00  0.00      A   
ATOM   3053  NH1 ARG   188      40.484  16.367  50.252  0.00  0.00      A   
ATOM   3054 HH11 ARG   188      39.538  16.731  50.191  0.00  0.00      A   
ATOM   3055 HH12 ARG   188      40.771  15.562  49.713  0.00  0.00      A   
ATOM   3056  NH2 ARG   188      42.487  16.263  51.180  0.00  0.00      A   
ATOM   3057 HH21 ARG   188      43.165  16.568  51.875  0.00  0.00      A   
ATOM   3058 HH22 ARG   188      42.669  15.494  50.546  0.00  0.00      A   
ATOM   3059  C   ARG   188      36.997  22.196  54.297  0.00  0.00      A   
ATOM   3060  O   ARG   188      36.457  22.456  53.223  0.00  0.00      A   
ATOM   3061  N   ILE   189      36.575  22.707  55.455  0.00  0.00      A   
ATOM   3062  H   ILE   189      37.109  22.464  56.278  0.00  0.00      A   
ATOM   3063  CA  ILE   189      35.409  23.585  55.643  0.00  0.00      A   
ATOM   3064  HA  ILE   189      34.671  23.382  54.868  0.00  0.00      A   
ATOM   3065  CB  ILE   189      34.789  23.284  57.030  0.00  0.00      A   
ATOM   3066  HB  ILE   189      35.590  23.327  57.770  0.00  0.00      A   
ATOM   3067  CG2 ILE   189      33.738  24.315  57.473  0.00  0.00      A   
ATOM   3068 HG21 ILE   189      34.176  25.310  57.551  0.00  0.00      A   
ATOM   3069 HG22 ILE   189      32.911  24.332  56.774  0.00  0.00      A   
ATOM   3070 HG23 ILE   189      33.354  24.049  58.458  0.00  0.00      A   
ATOM   3071  CG1 ILE   189      34.175  21.866  57.096  0.00  0.00      A   
ATOM   3072 HG13 ILE   189      33.595  21.780  58.014  0.00  0.00      A   
ATOM   3073 HG12 ILE   189      34.981  21.138  57.164  0.00  0.00      A   
ATOM   3074  CD1 ILE   189      33.268  21.464  55.921  0.00  0.00      A   
ATOM   3075 HD11 ILE   189      33.859  21.331  55.015  0.00  0.00      A   
ATOM   3076 HD12 ILE   189      32.780  20.517  56.147  0.00  0.00      A   
ATOM   3077 HD13 ILE   189      32.506  22.222  55.752  0.00  0.00      A   
ATOM   3078  C   ILE   189      35.808  25.058  55.508  0.00  0.00      A   
ATOM   3079  O   ILE   189      36.762  25.497  56.143  0.00  0.00      A   
ATOM   3080  N   TYR   190      35.074  25.827  54.704  0.00  0.00      A   
ATOM   3081  H   TYR   190      34.332  25.377  54.174  0.00  0.00      A   
ATOM   3082  CA  TYR   190      35.347  27.243  54.427  0.00  0.00      A   
ATOM   3083  HA  TYR   190      36.081  27.627  55.136  0.00  0.00      A   
ATOM   3084  CB  TYR   190      35.945  27.385  53.019  0.00  0.00      A   
ATOM   3085  HB3 TYR   190      35.896  28.432  52.721  0.00  0.00      A   
ATOM   3086  HB2 TYR   190      35.328  26.827  52.317  0.00  0.00      A   
ATOM   3087  CG  TYR   190      37.381  26.915  52.873  0.00  0.00      A   
ATOM   3088  CD1 TYR   190      37.651  25.555  52.636  0.00  0.00      A   
ATOM   3089  HD1 TYR   190      36.836  24.847  52.598  0.00  0.00      A   
ATOM   3090  CE1 TYR   190      38.976  25.116  52.460  0.00  0.00      A   
ATOM   3091  HE1 TYR   190      39.186  24.070  52.297  0.00  0.00      A   
ATOM   3092  CZ  TYR   190      40.030  26.040  52.473  0.00  0.00      A   
ATOM   3093  OH  TYR   190      41.300  25.625  52.234  0.00  0.00      A   
ATOM   3094  HH  TYR   190      41.392  24.658  52.343  0.00  0.00      A   
ATOM   3095  CE2 TYR   190      39.767  27.398  52.709  0.00  0.00      A   
ATOM   3096  HE2 TYR   190      40.587  28.102  52.740  0.00  0.00      A   
ATOM   3097  CD2 TYR   190      38.444  27.837  52.929  0.00  0.00      A   
ATOM   3098  HD2 TYR   190      38.245  28.882  53.140  0.00  0.00      A   
ATOM   3099  C   TYR   190      34.075  28.090  54.574  0.00  0.00      A   
ATOM   3100  O   TYR   190      33.101  27.905  53.841  0.00  0.00      A   
ATOM   3101  N   THR   191      34.085  29.020  55.532  0.00  0.00      A   
ATOM   3102  H   THR   191      34.899  29.063  56.136  0.00  0.00      A   
ATOM   3103  CA  THR   191      32.992  29.965  55.827  0.00  0.00      A   
ATOM   3104  HA  THR   191      32.240  29.908  55.040  0.00  0.00      A   
ATOM   3105  CB  THR   191      32.293  29.636  57.160  0.00  0.00      A   
ATOM   3106  HB  THR   191      31.402  30.259  57.240  0.00  0.00      A   
ATOM   3107  CG2 THR   191      31.863  28.184  57.270  0.00  0.00      A   
ATOM   3108 HG21 THR   191      32.725  27.522  57.353  0.00  0.00      A   
ATOM   3109 HG22 THR   191      31.210  28.054  58.130  0.00  0.00      A   
ATOM   3110 HG23 THR   191      31.311  27.937  56.375  0.00  0.00      A   
ATOM   3111  OG1 THR   191      33.113  29.905  58.272  0.00  0.00      A   
ATOM   3112  HG1 THR   191      33.468  29.045  58.561  0.00  0.00      A   
ATOM   3113  C   THR   191      33.488  31.412  55.888  0.00  0.00      A   
ATOM   3114  O   THR   191      34.695  31.666  55.905  0.00  0.00      A   
ATOM   3115  N   HID   192      32.567  32.374  55.984  0.00  0.00      A   
ATOM   3116  H   HID   192      31.594  32.128  55.817  0.00  0.00      A   
ATOM   3117  CA  HID   192      32.887  33.766  56.321  0.00  0.00      A   
ATOM   3118  HA  HID   192      33.510  34.156  55.514  0.00  0.00      A   
ATOM   3119  CB  HID   192      31.599  34.608  56.344  0.00  0.00      A   
ATOM   3120  HB3 HID   192      31.009  34.378  55.457  0.00  0.00      A   
ATOM   3121  HB2 HID   192      31.887  35.658  56.274  0.00  0.00      A   
ATOM   3122  CG  HID   192      30.714  34.446  57.559  0.00  0.00      A   
ATOM   3123  ND1 HID   192      30.532  35.390  58.540  0.00  0.00      A   
ATOM   3124  HD1 HID   192      31.000  36.293  58.608  0.00  0.00      A   
ATOM   3125  CE1 HID   192      29.642  34.919  59.422  0.00  0.00      A   
ATOM   3126  HE1 HID   192      29.327  35.456  60.308  0.00  0.00      A   
ATOM   3127  NE2 HID   192      29.242  33.678  59.078  0.00  0.00      A   
ATOM   3128  CD2 HID   192      29.904  33.385  57.876  0.00  0.00      A   
ATOM   3129  HD2 HID   192      29.786  32.480  57.300  0.00  0.00      A   
ATOM   3130  C   HID   192      33.729  33.893  57.611  0.00  0.00      A   
ATOM   3131  O   HID   192      34.700  34.643  57.657  0.00  0.00      A   
ATOM   3132  N   GLN   193      33.406  33.128  58.661  0.00  0.00      A   
ATOM   3133  H   GLN   193      32.632  32.487  58.564  0.00  0.00      A   
ATOM   3134  CA  GLN   193      34.204  33.061  59.894  0.00  0.00      A   
ATOM   3135  HA  GLN   193      34.440  34.079  60.203  0.00  0.00      A   
ATOM   3136  CB  GLN   193      33.401  32.405  61.022  0.00  0.00      A   
ATOM   3137  HB3 GLN   193      34.039  32.333  61.900  0.00  0.00      A   
ATOM   3138  HB2 GLN   193      33.127  31.396  60.714  0.00  0.00      A   
ATOM   3139  CG  GLN   193      32.122  33.155  61.416  0.00  0.00      A   
ATOM   3140  HG3 GLN   193      31.624  32.579  62.194  0.00  0.00      A   
ATOM   3141  HG2 GLN   193      31.458  33.200  60.559  0.00  0.00      A   
ATOM   3142  CD  GLN   193      32.348  34.566  61.950  0.00  0.00      A   
ATOM   3143  OE1 GLN   193      32.280  35.559  61.240  0.00  0.00      A   
ATOM   3144  NE2 GLN   193      32.613  34.712  63.227  0.00  0.00      A   
ATOM   3145 HE21 GLN   193      32.796  35.631  63.596  0.00  0.00      A   
ATOM   3146 HE22 GLN   193      32.779  33.887  63.795  0.00  0.00      A   
ATOM   3147  C   GLN   193      35.555  32.342  59.715  0.00  0.00      A   
ATOM   3148  O   GLN   193      36.501  32.617  60.453  0.00  0.00      A   
ATOM   3149  N   SER   194      35.693  31.413  58.766  0.00  0.00      A   
ATOM   3150  H   SER   194      34.883  31.115  58.232  0.00  0.00      A   
ATOM   3151  CA  SER   194      37.018  30.941  58.330  0.00  0.00      A   
ATOM   3152  HA  SER   194      37.560  30.594  59.207  0.00  0.00      A   
ATOM   3153  CB  SER   194      36.934  29.752  57.368  0.00  0.00      A   
ATOM   3154  HB3 SER   194      37.921  29.301  57.270  0.00  0.00      A   
ATOM   3155  HB2 SER   194      36.618  30.096  56.385  0.00  0.00      A   
ATOM   3156  OG  SER   194      36.012  28.783  57.842  0.00  0.00      A   
ATOM   3157  HG  SER   194      36.313  28.440  58.711  0.00  0.00      A   
ATOM   3158  C   SER   194      37.836  32.095  57.729  0.00  0.00      A   
ATOM   3159  O   SER   194      38.989  32.290  58.103  0.00  0.00      A   
ATOM   3160  N   ASP   195      37.239  32.918  56.858  0.00  0.00      A   
ATOM   3161  H   ASP   195      36.287  32.708  56.578  0.00  0.00      A   
ATOM   3162  CA  ASP   195      37.875  34.144  56.347  0.00  0.00      A   
ATOM   3163  HA  ASP   195      38.812  33.852  55.875  0.00  0.00      A   
ATOM   3164  CB  ASP   195      37.032  34.839  55.263  0.00  0.00      A   
ATOM   3165  HB3 ASP   195      37.562  35.742  54.958  0.00  0.00      A   
ATOM   3166  HB2 ASP   195      36.073  35.144  55.671  0.00  0.00      A   
ATOM   3167  CG  ASP   195      36.797  34.001  54.006  0.00  0.00      A   
ATOM   3168  OD1 ASP   195      37.624  33.102  53.703  0.00  0.00      A   
ATOM   3169  OD2 ASP   195      35.796  34.264  53.301  0.00  0.00      A   
ATOM   3170  C   ASP   195      38.280  35.135  57.456  0.00  0.00      A   
ATOM   3171  O   ASP   195      39.312  35.785  57.321  0.00  0.00      A   
ATOM   3172  N   VAL   196      37.522  35.266  58.555  0.00  0.00      A   
ATOM   3173  H   VAL   196      36.620  34.803  58.565  0.00  0.00      A   
ATOM   3174  CA  VAL   196      37.938  36.054  59.740  0.00  0.00      A   
ATOM   3175  HA  VAL   196      38.064  37.085  59.413  0.00  0.00      A   
ATOM   3176  CB  VAL   196      36.868  36.072  60.854  0.00  0.00      A   
ATOM   3177  HB  VAL   196      36.637  35.053  61.156  0.00  0.00      A   
ATOM   3178  CG1 VAL   196      37.346  36.841  62.092  0.00  0.00      A   
ATOM   3179 HG11 VAL   196      36.536  36.925  62.813  0.00  0.00      A   
ATOM   3180 HG12 VAL   196      38.174  36.317  62.567  0.00  0.00      A   
ATOM   3181 HG13 VAL   196      37.667  37.845  61.811  0.00  0.00      A   
ATOM   3182  CG2 VAL   196      35.575  36.754  60.387  0.00  0.00      A   
ATOM   3183 HG21 VAL   196      34.820  36.678  61.168  0.00  0.00      A   
ATOM   3184 HG22 VAL   196      35.762  37.809  60.181  0.00  0.00      A   
ATOM   3185 HG23 VAL   196      35.195  36.277  59.488  0.00  0.00      A   
ATOM   3186  C   VAL   196      39.309  35.614  60.289  0.00  0.00      A   
ATOM   3187  O   VAL   196      40.104  36.463  60.693  0.00  0.00      A   
ATOM   3188  N   TRP   197      39.620  34.312  60.297  0.00  0.00      A   
ATOM   3189  H   TRP   197      38.959  33.661  59.895  0.00  0.00      A   
ATOM   3190  CA  TRP   197      40.961  33.813  60.641  0.00  0.00      A   
ATOM   3191  HA  TRP   197      41.207  34.159  61.645  0.00  0.00      A   
ATOM   3192  CB  TRP   197      40.974  32.279  60.660  0.00  0.00      A   
ATOM   3193  HB3 TRP   197      40.900  31.902  59.643  0.00  0.00      A   
ATOM   3194  HB2 TRP   197      40.098  31.931  61.208  0.00  0.00      A   
ATOM   3195  CG  TRP   197      42.186  31.658  61.280  0.00  0.00      A   
ATOM   3196  CD1 TRP   197      43.451  31.745  60.805  0.00  0.00      A   
ATOM   3197  HD1 TRP   197      43.750  32.280  59.911  0.00  0.00      A   
ATOM   3198  NE1 TRP   197      44.312  31.081  61.653  0.00  0.00      A   
ATOM   3199  HE1 TRP   197      45.325  31.053  61.515  0.00  0.00      A   
ATOM   3200  CE2 TRP   197      43.632  30.451  62.669  0.00  0.00      A   
ATOM   3201  CZ2 TRP   197      44.042  29.636  63.729  0.00  0.00      A   
ATOM   3202  HZ2 TRP   197      45.089  29.420  63.854  0.00  0.00      A   
ATOM   3203  CH2 TRP   197      43.079  29.115  64.609  0.00  0.00      A   
ATOM   3204  HH2 TRP   197      43.384  28.499  65.443  0.00  0.00      A   
ATOM   3205  CZ3 TRP   197      41.718  29.408  64.408  0.00  0.00      A   
ATOM   3206  HZ3 TRP   197      40.978  29.022  65.097  0.00  0.00      A   
ATOM   3207  CE3 TRP   197      41.317  30.238  63.344  0.00  0.00      A   
ATOM   3208  HE3 TRP   197      40.274  30.478  63.212  0.00  0.00      A   
ATOM   3209  CD2 TRP   197      42.265  30.798  62.459  0.00  0.00      A   
ATOM   3210  C   TRP   197      42.029  34.370  59.685  0.00  0.00      A   
ATOM   3211  O   TRP   197      43.022  34.954  60.124  0.00  0.00      A   
ATOM   3212  N   SER   198      41.817  34.195  58.376  0.00  0.00      A   
ATOM   3213  H   SER   198      40.990  33.679  58.097  0.00  0.00      A   
ATOM   3214  CA  SER   198      42.654  34.736  57.292  0.00  0.00      A   
ATOM   3215  HA  SER   198      43.638  34.274  57.362  0.00  0.00      A   
ATOM   3216  CB  SER   198      42.057  34.371  55.925  0.00  0.00      A   
ATOM   3217  HB3 SER   198      42.802  34.557  55.150  0.00  0.00      A   
ATOM   3218  HB2 SER   198      41.187  34.999  55.732  0.00  0.00      A   
ATOM   3219  OG  SER   198      41.653  33.010  55.866  0.00  0.00      A   
ATOM   3220  HG  SER   198      42.437  32.473  56.104  0.00  0.00      A   
ATOM   3221  C   SER   198      42.865  36.257  57.398  0.00  0.00      A   
ATOM   3222  O   SER   198      43.985  36.745  57.243  0.00  0.00      A   
ATOM   3223  N   TYR   199      41.802  37.016  57.690  0.00  0.00      A   
ATOM   3224  H   TYR   199      40.900  36.551  57.746  0.00  0.00      A   
ATOM   3225  CA  TYR   199      41.851  38.434  58.070  0.00  0.00      A   
ATOM   3226  HA  TYR   199      42.260  38.993  57.229  0.00  0.00      A   
ATOM   3227  CB  TYR   199      40.432  38.965  58.333  0.00  0.00      A   
ATOM   3228  HB3 TYR   199      39.963  38.377  59.116  0.00  0.00      A   
ATOM   3229  HB2 TYR   199      39.834  38.828  57.431  0.00  0.00      A   
ATOM   3230  CG  TYR   199      40.373  40.428  58.739  0.00  0.00      A   
ATOM   3231  CD1 TYR   199      40.320  41.433  57.756  0.00  0.00      A   
ATOM   3232  HD1 TYR   199      40.318  41.157  56.712  0.00  0.00      A   
ATOM   3233  CE1 TYR   199      40.279  42.791  58.132  0.00  0.00      A   
ATOM   3234  HE1 TYR   199      40.241  43.561  57.380  0.00  0.00      A   
ATOM   3235  CZ  TYR   199      40.293  43.147  59.488  0.00  0.00      A   
ATOM   3236  OH  TYR   199      40.247  44.457  59.847  0.00  0.00      A   
ATOM   3237  HH  TYR   199      40.235  45.046  59.081  0.00  0.00      A   
ATOM   3238  CE2 TYR   199      40.337  42.146  60.470  0.00  0.00      A   
ATOM   3239  HE2 TYR   199      40.347  42.425  61.511  0.00  0.00      A   
ATOM   3240  CD2 TYR   199      40.374  40.788  60.101  0.00  0.00      A   
ATOM   3241  HD2 TYR   199      40.411  40.023  60.866  0.00  0.00      A   
ATOM   3242  C   TYR   199      42.795  38.675  59.258  0.00  0.00      A   
ATOM   3243  O   TYR   199      43.752  39.427  59.112  0.00  0.00      A   
ATOM   3244  N   GLY   200      42.572  38.024  60.407  0.00  0.00      A   
ATOM   3245  H   GLY   200      41.754  37.423  60.456  0.00  0.00      A   
ATOM   3246  CA  GLY   200      43.479  38.031  61.566  0.00  0.00      A   
ATOM   3247  HA3 GLY   200      43.207  37.211  62.229  0.00  0.00      A   
ATOM   3248  HA2 GLY   200      43.356  38.969  62.109  0.00  0.00      A   
ATOM   3249  C   GLY   200      44.964  37.875  61.202  0.00  0.00      A   
ATOM   3250  O   GLY   200      45.797  38.686  61.608  0.00  0.00      A   
ATOM   3251  N   VAL   201      45.300  36.833  60.430  0.00  0.00      A   
ATOM   3252  H   VAL   201      44.550  36.225  60.114  0.00  0.00      A   
ATOM   3253  CA  VAL   201      46.660  36.616  59.888  0.00  0.00      A   
ATOM   3254  HA  VAL   201      47.351  36.581  60.730  0.00  0.00      A   
ATOM   3255  CB  VAL   201      46.788  35.272  59.141  0.00  0.00      A   
ATOM   3256  HB  VAL   201      46.110  35.258  58.288  0.00  0.00      A   
ATOM   3257  CG1 VAL   201      48.222  35.042  58.644  0.00  0.00      A   
ATOM   3258 HG11 VAL   201      48.920  35.071  59.481  0.00  0.00      A   
ATOM   3259 HG12 VAL   201      48.296  34.070  58.155  0.00  0.00      A   
ATOM   3260 HG13 VAL   201      48.504  35.806  57.920  0.00  0.00      A   
ATOM   3261  CG2 VAL   201      46.443  34.100  60.069  0.00  0.00      A   
ATOM   3262 HG21 VAL   201      45.405  34.152  60.384  0.00  0.00      A   
ATOM   3263 HG22 VAL   201      46.578  33.160  59.538  0.00  0.00      A   
ATOM   3264 HG23 VAL   201      47.091  34.105  60.947  0.00  0.00      A   
ATOM   3265  C   VAL   201      47.120  37.788  59.010  0.00  0.00      A   
ATOM   3266  O   VAL   201      48.197  38.325  59.248  0.00  0.00      A   
ATOM   3267  N   THR   202      46.323  38.207  58.023  0.00  0.00      A   
ATOM   3268  H   THR   202      45.433  37.735  57.906  0.00  0.00      A   
ATOM   3269  CA  THR   202      46.600  39.381  57.166  0.00  0.00      A   
ATOM   3270  HA  THR   202      47.463  39.146  56.541  0.00  0.00      A   
ATOM   3271  CB  THR   202      45.415  39.703  56.236  0.00  0.00      A   
ATOM   3272  HB  THR   202      44.543  39.977  56.827  0.00  0.00      A   
ATOM   3273  CG2 THR   202      45.718  40.851  55.272  0.00  0.00      A   
ATOM   3274 HG21 THR   202      44.940  40.907  54.510  0.00  0.00      A   
ATOM   3275 HG22 THR   202      45.747  41.795  55.817  0.00  0.00      A   
ATOM   3276 HG23 THR   202      46.681  40.689  54.794  0.00  0.00      A   
ATOM   3277  OG1 THR   202      45.075  38.593  55.442  0.00  0.00      A   
ATOM   3278  HG1 THR   202      44.734  37.895  56.026  0.00  0.00      A   
ATOM   3279  C   THR   202      46.963  40.621  57.992  0.00  0.00      A   
ATOM   3280  O   THR   202      47.978  41.266  57.741  0.00  0.00      A   
ATOM   3281  N   VAL   203      46.143  40.960  58.991  0.00  0.00      A   
ATOM   3282  H   VAL   203      45.322  40.380  59.138  0.00  0.00      A   
ATOM   3283  CA  VAL   203      46.395  42.041  59.958  0.00  0.00      A   
ATOM   3284  HA  VAL   203      46.452  42.977  59.404  0.00  0.00      A   
ATOM   3285  CB  VAL   203      45.223  42.169  60.956  0.00  0.00      A   
ATOM   3286  HB  VAL   203      45.037  41.207  61.431  0.00  0.00      A   
ATOM   3287  CG1 VAL   203      45.496  43.208  62.048  0.00  0.00      A   
ATOM   3288 HG11 VAL   203      45.677  44.174  61.581  0.00  0.00      A   
ATOM   3289 HG12 VAL   203      44.635  43.284  62.712  0.00  0.00      A   
ATOM   3290 HG13 VAL   203      46.359  42.921  62.647  0.00  0.00      A   
ATOM   3291  CG2 VAL   203      43.944  42.629  60.237  0.00  0.00      A   
ATOM   3292 HG21 VAL   203      43.127  42.707  60.953  0.00  0.00      A   
ATOM   3293 HG22 VAL   203      44.100  43.604  59.774  0.00  0.00      A   
ATOM   3294 HG23 VAL   203      43.654  41.917  59.467  0.00  0.00      A   
ATOM   3295  C   VAL   203      47.756  41.879  60.652  0.00  0.00      A   
ATOM   3296  O   VAL   203      48.503  42.853  60.747  0.00  0.00      A   
ATOM   3297  N   TRP   204      48.116  40.675  61.117  0.00  0.00      A   
ATOM   3298  H   TRP   204      47.471  39.900  60.999  0.00  0.00      A   
ATOM   3299  CA  TRP   204      49.468  40.393  61.630  0.00  0.00      A   
ATOM   3300  HA  TRP   204      49.637  41.062  62.472  0.00  0.00      A   
ATOM   3301  CB  TRP   204      49.595  38.956  62.159  0.00  0.00      A   
ATOM   3302  HB3 TRP   204      49.618  38.260  61.322  0.00  0.00      A   
ATOM   3303  HB2 TRP   204      48.716  38.717  62.757  0.00  0.00      A   
ATOM   3304  CG  TRP   204      50.818  38.713  62.997  0.00  0.00      A   
ATOM   3305  CD1 TRP   204      50.886  38.812  64.344  0.00  0.00      A   
ATOM   3306  HD1 TRP   204      50.066  39.073  64.995  0.00  0.00      A   
ATOM   3307  NE1 TRP   204      52.161  38.516  64.778  0.00  0.00      A   
ATOM   3308  HE1 TRP   204      52.404  38.510  65.769  0.00  0.00      A   
ATOM   3309  CE2 TRP   204      52.982  38.163  63.726  0.00  0.00      A   
ATOM   3310  CZ2 TRP   204      54.318  37.737  63.646  0.00  0.00      A   
ATOM   3311  HZ2 TRP   204      54.908  37.625  64.541  0.00  0.00      A   
ATOM   3312  CH2 TRP   204      54.873  37.456  62.384  0.00  0.00      A   
ATOM   3313  HH2 TRP   204      55.902  37.133  62.301  0.00  0.00      A   
ATOM   3314  CZ3 TRP   204      54.090  37.604  61.225  0.00  0.00      A   
ATOM   3315  HZ3 TRP   204      54.521  37.398  60.254  0.00  0.00      A   
ATOM   3316  CE3 TRP   204      52.746  38.013  61.318  0.00  0.00      A   
ATOM   3317  HE3 TRP   204      52.153  38.111  60.419  0.00  0.00      A   
ATOM   3318  CD2 TRP   204      52.156  38.306  62.568  0.00  0.00      A   
ATOM   3319  C   TRP   204      50.577  40.733  60.623  0.00  0.00      A   
ATOM   3320  O   TRP   204      51.534  41.409  60.998  0.00  0.00      A   
ATOM   3321  N   GLU   205      50.464  40.319  59.355  0.00  0.00      A   
ATOM   3322  H   GLU   205      49.650  39.766  59.100  0.00  0.00      A   
ATOM   3323  CA  GLU   205      51.393  40.746  58.292  0.00  0.00      A   
ATOM   3324  HA  GLU   205      52.380  40.346  58.530  0.00  0.00      A   
ATOM   3325  CB  GLU   205      51.002  40.210  56.902  0.00  0.00      A   
ATOM   3326  HB3 GLU   205      51.781  40.515  56.201  0.00  0.00      A   
ATOM   3327  HB2 GLU   205      50.075  40.672  56.576  0.00  0.00      A   
ATOM   3328  CG  GLU   205      50.852  38.687  56.815  0.00  0.00      A   
ATOM   3329  HG3 GLU   205      50.021  38.361  57.438  0.00  0.00      A   
ATOM   3330  HG2 GLU   205      51.764  38.214  57.188  0.00  0.00      A   
ATOM   3331  CD  GLU   205      50.605  38.257  55.365  0.00  0.00      A   
ATOM   3332  OE1 GLU   205      51.593  38.044  54.627  0.00  0.00      A   
ATOM   3333  OE2 GLU   205      49.438  38.118  54.932  0.00  0.00      A   
ATOM   3334  C   GLU   205      51.541  42.279  58.247  0.00  0.00      A   
ATOM   3335  O   GLU   205      52.657  42.794  58.292  0.00  0.00      A   
ATOM   3336  N   LEU   206      50.434  43.030  58.188  0.00  0.00      A   
ATOM   3337  H   LEU   206      49.539  42.548  58.174  0.00  0.00      A   
ATOM   3338  CA  LEU   206      50.449  44.503  58.207  0.00  0.00      A   
ATOM   3339  HA  LEU   206      51.026  44.837  57.345  0.00  0.00      A   
ATOM   3340  CB  LEU   206      49.028  45.091  58.083  0.00  0.00      A   
ATOM   3341  HB3 LEU   206      49.125  46.177  58.035  0.00  0.00      A   
ATOM   3342  HB2 LEU   206      48.459  44.850  58.982  0.00  0.00      A   
ATOM   3343  CG  LEU   206      48.216  44.625  56.862  0.00  0.00      A   
ATOM   3344  HG  LEU   206      47.915  43.594  57.008  0.00  0.00      A   
ATOM   3345  CD1 LEU   206      46.944  45.463  56.730  0.00  0.00      A   
ATOM   3346 HD11 LEU   206      46.366  45.396  57.652  0.00  0.00      A   
ATOM   3347 HD12 LEU   206      47.197  46.506  56.540  0.00  0.00      A   
ATOM   3348 HD13 LEU   206      46.339  45.081  55.910  0.00  0.00      A   
ATOM   3349  CD2 LEU   206      48.992  44.709  55.546  0.00  0.00      A   
ATOM   3350 HD21 LEU   206      49.859  44.050  55.575  0.00  0.00      A   
ATOM   3351 HD22 LEU   206      48.353  44.367  54.735  0.00  0.00      A   
ATOM   3352 HD23 LEU   206      49.313  45.733  55.362  0.00  0.00      A   
ATOM   3353  C   LEU   206      51.174  45.083  59.433  0.00  0.00      A   
ATOM   3354  O   LEU   206      52.112  45.865  59.279  0.00  0.00      A   
ATOM   3355  N   MET   207      50.772  44.701  60.648  0.00  0.00      A   
ATOM   3356  H   MET   207      50.118  43.948  60.808  0.00  0.00      A   
ATOM   3357  CA  MET   207      51.331  45.081  61.969  0.00  0.00      A   
ATOM   3358  HA  MET   207      51.241  46.166  61.909  0.00  0.00      A   
ATOM   3359  CB  MET   207      50.443  44.614  63.156  0.00  0.00      A   
ATOM   3360  HB3 MET   207      50.990  44.922  64.047  0.00  0.00      A   
ATOM   3361  HB2 MET   207      50.384  43.527  63.214  0.00  0.00      A   
ATOM   3362  CG  MET   207      48.982  45.147  63.207  0.00  0.00      A   
ATOM   3363  HG3 MET   207      48.480  44.932  64.151  0.00  0.00      A   
ATOM   3364  HG2 MET   207      48.324  44.644  62.498  0.00  0.00      A   
ATOM   3365  SD  MET   207      48.689  46.807  62.811  0.00  0.00      A   
ATOM   3366  CE  MET   207      46.865  46.883  62.789  0.00  0.00      A   
ATOM   3367  HE1 MET   207      46.492  47.064  63.797  0.00  0.00      A   
ATOM   3368  HE2 MET   207      46.453  47.658  62.143  0.00  0.00      A   
ATOM   3369  HE3 MET   207      46.566  45.905  62.412  0.00  0.00      A   
ATOM   3370  C   MET   207      52.777  44.700  62.128  0.00  0.00      A   
ATOM   3371  O   MET   207      53.368  45.105  63.141  0.00  0.00      A   
ATOM   3372  N   THR   208      53.332  43.837  61.378  0.00  0.00      A   
ATOM   3373  H   THR   208      52.792  43.531  60.581  0.00  0.00      A   
ATOM   3374  CA  THR   208      54.734  43.525  61.338  0.00  0.00      A   
ATOM   3375  HA  THR   208      55.178  43.867  62.273  0.00  0.00      A   
ATOM   3376  CB  THR   208      54.946  42.007  61.374  0.00  0.00      A   
ATOM   3377  HB  THR   208      56.000  41.775  61.223  0.00  0.00      A   
ATOM   3378  CG2 THR   208      54.502  41.523  62.774  0.00  0.00      A   
ATOM   3379 HG21 THR   208      53.420  41.405  62.714  0.00  0.00      A   
ATOM   3380 HG22 THR   208      54.901  40.583  63.155  0.00  0.00      A   
ATOM   3381 HG23 THR   208      54.689  42.183  63.621  0.00  0.00      A   
ATOM   3382  OG1 THR   208      54.223  41.302  60.393  0.00  0.00      A   
ATOM   3383  HG1 THR   208      53.297  41.249  60.641  0.00  0.00      A   
ATOM   3384  C   THR   208      55.551  44.097  60.176  0.00  0.00      A   
ATOM   3385  O   THR   208      56.731  43.850  60.079  0.00  0.00      A   
ATOM   3386  N   PHE   209      54.925  44.940  59.350  0.00  0.00      A   
ATOM   3387  H   PHE   209      53.955  45.161  59.558  0.00  0.00      A   
ATOM   3388  CA  PHE   209      55.455  45.485  58.095  0.00  0.00      A   
ATOM   3389  HA  PHE   209      54.633  46.018  57.618  0.00  0.00      A   
ATOM   3390  CB  PHE   209      56.558  46.517  58.371  0.00  0.00      A   
ATOM   3391  HB3 PHE   209      56.812  46.962  57.415  0.00  0.00      A   
ATOM   3392  HB2 PHE   209      57.452  46.011  58.738  0.00  0.00      A   
ATOM   3393  CG  PHE   209      56.192  47.629  59.338  0.00  0.00      A   
ATOM   3394  CD1 PHE   209      55.601  48.816  58.864  0.00  0.00      A   
ATOM   3395  HD1 PHE   209      55.388  48.932  57.812  0.00  0.00      A   
ATOM   3396  CE1 PHE   209      55.295  49.856  59.761  0.00  0.00      A   
ATOM   3397  HE1 PHE   209      54.848  50.772  59.403  0.00  0.00      A   
ATOM   3398  CZ  PHE   209      55.570  49.712  61.131  0.00  0.00      A   
ATOM   3399  HZ  PHE   209      55.334  50.515  61.817  0.00  0.00      A   
ATOM   3400  CE2 PHE   209      56.155  48.526  61.608  0.00  0.00      A   
ATOM   3401  HE2 PHE   209      56.371  48.412  62.660  0.00  0.00      A   
ATOM   3402  CD2 PHE   209      56.465  47.488  60.713  0.00  0.00      A   
ATOM   3403  HD2 PHE   209      56.917  46.581  61.085  0.00  0.00      A   
ATOM   3404  C   PHE   209      55.883  44.386  57.104  0.00  0.00      A   
ATOM   3405  O   PHE   209      56.958  44.425  56.502  0.00  0.00      A   
ATOM   3406  N   GLY   210      55.002  43.401  56.932  0.00  0.00      A   
ATOM   3407  H   GLY   210      54.159  43.427  57.499  0.00  0.00      A   
ATOM   3408  CA  GLY   210      55.111  42.291  55.989  0.00  0.00      A   
ATOM   3409  HA3 GLY   210      55.378  42.680  55.008  0.00  0.00      A   
ATOM   3410  HA2 GLY   210      54.138  41.807  55.913  0.00  0.00      A   
ATOM   3411  C   GLY   210      56.130  41.223  56.378  0.00  0.00      A   
ATOM   3412  O   GLY   210      56.895  40.791  55.514  0.00  0.00      A   
ATOM   3413  N   SER   211      56.127  40.764  57.637  0.00  0.00      A   
ATOM   3414  H   SER   211      55.465  41.151  58.299  0.00  0.00      A   
ATOM   3415  CA  SER   211      56.833  39.530  58.022  0.00  0.00      A   
ATOM   3416  HA  SER   211      57.843  39.559  57.610  0.00  0.00      A   
ATOM   3417  CB  SER   211      56.951  39.370  59.543  0.00  0.00      A   
ATOM   3418  HB3 SER   211      57.213  38.335  59.770  0.00  0.00      A   
ATOM   3419  HB2 SER   211      56.002  39.592  60.029  0.00  0.00      A   
ATOM   3420  OG  SER   211      57.981  40.192  60.057  0.00  0.00      A   
ATOM   3421  HG  SER   211      58.307  39.746  60.864  0.00  0.00      A   
ATOM   3422  C   SER   211      56.133  38.282  57.472  0.00  0.00      A   
ATOM   3423  O   SER   211      54.917  38.249  57.263  0.00  0.00      A   
ATOM   3424  N   LYS   212      56.903  37.214  57.271  0.00  0.00      A   
ATOM   3425  H   LYS   212      57.899  37.316  57.438  0.00  0.00      A   
ATOM   3426  CA  LYS   212      56.401  35.854  57.031  0.00  0.00      A   
ATOM   3427  HA  LYS   212      55.680  35.870  56.215  0.00  0.00      A   
ATOM   3428  CB  LYS   212      57.587  34.966  56.615  0.00  0.00      A   
ATOM   3429  HB3 LYS   212      57.233  33.945  56.496  0.00  0.00      A   
ATOM   3430  HB2 LYS   212      58.330  34.979  57.413  0.00  0.00      A   
ATOM   3431  CG  LYS   212      58.246  35.415  55.296  0.00  0.00      A   
ATOM   3432  HG3 LYS   212      58.325  36.497  55.274  0.00  0.00      A   
ATOM   3433  HG2 LYS   212      57.621  35.108  54.457  0.00  0.00      A   
ATOM   3434  CD  LYS   212      59.655  34.825  55.139  0.00  0.00      A   
ATOM   3435  HD3 LYS   212      59.557  33.746  55.021  0.00  0.00      A   
ATOM   3436  HD2 LYS   212      60.244  35.016  56.039  0.00  0.00      A   
ATOM   3437  CE  LYS   212      60.398  35.398  53.921  0.00  0.00      A   
ATOM   3438  HE3 LYS   212      59.749  35.330  53.042  0.00  0.00      A   
ATOM   3439  HE2 LYS   212      61.283  34.782  53.733  0.00  0.00      A   
ATOM   3440  NZ  LYS   212      60.825  36.804  54.133  0.00  0.00      A   
ATOM   3441  HZ1 LYS   212      61.502  36.890  54.887  0.00  0.00      A   
ATOM   3442  HZ2 LYS   212      61.250  37.190  53.291  0.00  0.00      A   
ATOM   3443  HZ3 LYS   212      60.045  37.407  54.375  0.00  0.00      A   
ATOM   3444  C   LYS   212      55.728  35.316  58.314  0.00  0.00      A   
ATOM   3445  O   LYS   212      56.401  35.271  59.345  0.00  0.00      A   
ATOM   3446  N   PRO   213      54.436  34.930  58.320  0.00  0.00      A   
ATOM   3447  CD  PRO   213      53.484  35.005  57.219  0.00  0.00      A   
ATOM   3448  HD3 PRO   213      53.203  36.046  57.056  0.00  0.00      A   
ATOM   3449  HD2 PRO   213      53.890  34.573  56.303  0.00  0.00      A   
ATOM   3450  CG  PRO   213      52.253  34.211  57.665  0.00  0.00      A   
ATOM   3451  HG3 PRO   213      51.330  34.643  57.277  0.00  0.00      A   
ATOM   3452  HG2 PRO   213      52.353  33.172  57.348  0.00  0.00      A   
ATOM   3453  CB  PRO   213      52.306  34.291  59.190  0.00  0.00      A   
ATOM   3454  HB3 PRO   213      51.851  35.227  59.519  0.00  0.00      A   
ATOM   3455  HB2 PRO   213      51.802  33.444  59.659  0.00  0.00      A   
ATOM   3456  CA  PRO   213      53.805  34.322  59.498  0.00  0.00      A   
ATOM   3457  HA  PRO   213      53.977  34.946  60.376  0.00  0.00      A   
ATOM   3458  C   PRO   213      54.376  32.921  59.771  0.00  0.00      A   
ATOM   3459  O   PRO   213      54.763  32.223  58.832  0.00  0.00      A   
ATOM   3460  N   TYR   214      54.418  32.509  61.044  0.00  0.00      A   
ATOM   3461  H   TYR   214      54.065  33.138  61.752  0.00  0.00      A   
ATOM   3462  CA  TYR   214      55.014  31.250  61.527  0.00  0.00      A   
ATOM   3463  HA  TYR   214      55.268  31.386  62.577  0.00  0.00      A   
ATOM   3464  CB  TYR   214      53.971  30.121  61.446  0.00  0.00      A   
ATOM   3465  HB3 TYR   214      54.456  29.182  61.706  0.00  0.00      A   
ATOM   3466  HB2 TYR   214      53.632  30.026  60.415  0.00  0.00      A   
ATOM   3467  CG  TYR   214      52.767  30.267  62.361  0.00  0.00      A   
ATOM   3468  CD1 TYR   214      52.938  30.251  63.760  0.00  0.00      A   
ATOM   3469  HD1 TYR   214      53.930  30.186  64.184  0.00  0.00      A   
ATOM   3470  CE1 TYR   214      51.817  30.287  64.614  0.00  0.00      A   
ATOM   3471  HE1 TYR   214      51.955  30.260  65.686  0.00  0.00      A   
ATOM   3472  CZ  TYR   214      50.526  30.341  64.069  0.00  0.00      A   
ATOM   3473  OH  TYR   214      49.442  30.319  64.888  0.00  0.00      A   
ATOM   3474  HH  TYR   214      49.667  29.957  65.747  0.00  0.00      A   
ATOM   3475  CE2 TYR   214      50.351  30.386  62.680  0.00  0.00      A   
ATOM   3476  HE2 TYR   214      49.351  30.420  62.274  0.00  0.00      A   
ATOM   3477  CD2 TYR   214      51.467  30.351  61.822  0.00  0.00      A   
ATOM   3478  HD2 TYR   214      51.319  30.359  60.752  0.00  0.00      A   
ATOM   3479  C   TYR   214      56.336  30.891  60.816  0.00  0.00      A   
ATOM   3480  O   TYR   214      56.464  29.852  60.160  0.00  0.00      A   
ATOM   3481  N   ASP   215      57.320  31.786  60.895  0.00  0.00      A   
ATOM   3482  H   ASP   215      57.165  32.631  61.436  0.00  0.00      A   
ATOM   3483  CA  ASP   215      58.564  31.683  60.131  0.00  0.00      A   
ATOM   3484  HA  ASP   215      58.294  31.381  59.119  0.00  0.00      A   
ATOM   3485  CB  ASP   215      59.215  33.063  60.020  0.00  0.00      A   
ATOM   3486  HB3 ASP   215      59.488  33.418  61.015  0.00  0.00      A   
ATOM   3487  HB2 ASP   215      58.502  33.762  59.589  0.00  0.00      A   
ATOM   3488  CG  ASP   215      60.450  33.020  59.127  0.00  0.00      A   
ATOM   3489  OD1 ASP   215      60.332  32.675  57.928  0.00  0.00      A   
ATOM   3490  OD2 ASP   215      61.548  33.320  59.650  0.00  0.00      A   
ATOM   3491  C   ASP   215      59.534  30.623  60.691  0.00  0.00      A   
ATOM   3492  O   ASP   215      59.847  30.586  61.888  0.00  0.00      A   
ATOM   3493  N   GLY   216      59.983  29.732  59.802  0.00  0.00      A   
ATOM   3494  H   GLY   216      59.714  29.854  58.835  0.00  0.00      A   
ATOM   3495  CA  GLY   216      60.789  28.551  60.128  0.00  0.00      A   
ATOM   3496  HA3 GLY   216      61.251  28.674  61.107  0.00  0.00      A   
ATOM   3497  HA2 GLY   216      61.585  28.450  59.391  0.00  0.00      A   
ATOM   3498  C   GLY   216      59.975  27.252  60.147  0.00  0.00      A   
ATOM   3499  O   GLY   216      60.546  26.173  59.972  0.00  0.00      A   
ATOM   3500  N   ILE   217      58.657  27.343  60.361  0.00  0.00      A   
ATOM   3501  H   ILE   217      58.252  28.268  60.419  0.00  0.00      A   
ATOM   3502  CA  ILE   217      57.778  26.205  60.670  0.00  0.00      A   
ATOM   3503  HA  ILE   217      58.382  25.483  61.216  0.00  0.00      A   
ATOM   3504  CB  ILE   217      56.645  26.638  61.638  0.00  0.00      A   
ATOM   3505  HB  ILE   217      55.957  27.297  61.105  0.00  0.00      A   
ATOM   3506  CG2 ILE   217      55.859  25.398  62.104  0.00  0.00      A   
ATOM   3507 HG21 ILE   217      56.515  24.717  62.649  0.00  0.00      A   
ATOM   3508 HG22 ILE   217      55.029  25.687  62.747  0.00  0.00      A   
ATOM   3509 HG23 ILE   217      55.429  24.879  61.251  0.00  0.00      A   
ATOM   3510  CG1 ILE   217      57.226  27.412  62.854  0.00  0.00      A   
ATOM   3511 HG13 ILE   217      57.634  28.361  62.505  0.00  0.00      A   
ATOM   3512 HG12 ILE   217      58.045  26.836  63.287  0.00  0.00      A   
ATOM   3513  CD1 ILE   217      56.236  27.740  63.979  0.00  0.00      A   
ATOM   3514 HD11 ILE   217      55.962  26.832  64.516  0.00  0.00      A   
ATOM   3515 HD12 ILE   217      56.706  28.422  64.686  0.00  0.00      A   
ATOM   3516 HD13 ILE   217      55.342  28.209  63.572  0.00  0.00      A   
ATOM   3517  C   ILE   217      57.227  25.541  59.381  0.00  0.00      A   
ATOM   3518  O   ILE   217      56.617  26.230  58.549  0.00  0.00      A   
ATOM   3519  N   PRO   218      57.413  24.216  59.182  0.00  0.00      A   
ATOM   3520  CD  PRO   218      58.216  23.326  60.011  0.00  0.00      A   
ATOM   3521  HD3 PRO   218      59.190  23.756  60.243  0.00  0.00      A   
ATOM   3522  HD2 PRO   218      57.676  23.100  60.931  0.00  0.00      A   
ATOM   3523  CG  PRO   218      58.403  22.048  59.200  0.00  0.00      A   
ATOM   3524  HG3 PRO   218      59.269  22.155  58.547  0.00  0.00      A   
ATOM   3525  HG2 PRO   218      58.513  21.172  59.841  0.00  0.00      A   
ATOM   3526  CB  PRO   218      57.134  21.976  58.357  0.00  0.00      A   
ATOM   3527  HB3 PRO   218      57.310  21.457  57.414  0.00  0.00      A   
ATOM   3528  HB2 PRO   218      56.357  21.463  58.927  0.00  0.00      A   
ATOM   3529  CA  PRO   218      56.747  23.444  58.127  0.00  0.00      A   
ATOM   3530  HA  PRO   218      57.139  23.767  57.162  0.00  0.00      A   
ATOM   3531  C   PRO   218      55.219  23.604  58.153  0.00  0.00      A   
ATOM   3532  O   PRO   218      54.607  23.536  59.218  0.00  0.00      A   
ATOM   3533  N   ALA   219      54.579  23.756  56.991  0.00  0.00      A   
ATOM   3534  H   ALA   219      55.127  23.778  56.140  0.00  0.00      A   
ATOM   3535  CA  ALA   219      53.116  23.745  56.856  0.00  0.00      A   
ATOM   3536  HA  ALA   219      52.722  24.644  57.331  0.00  0.00      A   
ATOM   3537  CB  ALA   219      52.756  23.802  55.367  0.00  0.00      A   
ATOM   3538  HB1 ALA   219      53.141  22.922  54.850  0.00  0.00      A   
ATOM   3539  HB2 ALA   219      51.673  23.832  55.251  0.00  0.00      A   
ATOM   3540  HB3 ALA   219      53.180  24.699  54.913  0.00  0.00      A   
ATOM   3541  C   ALA   219      52.470  22.539  57.572  0.00  0.00      A   
ATOM   3542  O   ALA   219      51.449  22.677  58.248  0.00  0.00      A   
ATOM   3543  N   SER   220      53.102  21.366  57.474  0.00  0.00      A   
ATOM   3544  H   SER   220      53.904  21.337  56.854  0.00  0.00      A   
ATOM   3545  CA  SER   220      52.737  20.120  58.167  0.00  0.00      A   
ATOM   3546  HA  SER   220      51.761  19.802  57.800  0.00  0.00      A   
ATOM   3547  CB  SER   220      53.749  19.023  57.817  0.00  0.00      A   
ATOM   3548  HB3 SER   220      53.485  18.111  58.348  0.00  0.00      A   
ATOM   3549  HB2 SER   220      54.750  19.331  58.126  0.00  0.00      A   
ATOM   3550  OG  SER   220      53.745  18.746  56.429  0.00  0.00      A   
ATOM   3551  HG  SER   220      54.088  19.533  55.963  0.00  0.00      A   
ATOM   3552  C   SER   220      52.626  20.209  59.700  0.00  0.00      A   
ATOM   3553  O   SER   220      52.026  19.317  60.303  0.00  0.00      A   
ATOM   3554  N   GLU   221      53.228  21.216  60.351  0.00  0.00      A   
ATOM   3555  H   GLU   221      53.750  21.849  59.762  0.00  0.00      A   
ATOM   3556  CA  GLU   221      53.285  21.233  61.843  0.00  0.00      A   
ATOM   3557  HA  GLU   221      53.086  20.253  62.277  0.00  0.00      A   
ATOM   3558  CB  GLU   221      54.700  21.701  62.268  0.00  0.00      A   
ATOM   3559  HB3 GLU   221      54.749  22.036  63.304  0.00  0.00      A   
ATOM   3560  HB2 GLU   221      54.935  22.540  61.614  0.00  0.00      A   
ATOM   3561  CG  GLU   221      55.718  20.538  62.001  0.00  0.00      A   
ATOM   3562  HG3 GLU   221      56.708  20.953  62.188  0.00  0.00      A   
ATOM   3563  HG2 GLU   221      55.732  20.322  60.933  0.00  0.00      A   
ATOM   3564  CD  GLU   221      55.607  19.228  62.815  0.00  0.00      A   
ATOM   3565  OE1 GLU   221      55.047  19.281  63.896  0.00  0.00      A   
ATOM   3566  OE2 GLU   221      56.266  18.258  62.420  0.00  0.00      A   
ATOM   3567  C   GLU   221      52.309  22.263  62.494  0.00  0.00      A   
ATOM   3568  O   GLU   221      52.160  22.136  63.706  0.00  0.00      A   
ATOM   3569  N   ILE   222      51.703  23.150  61.696  0.00  0.00      A   
ATOM   3570  H   ILE   222      51.912  23.074  60.708  0.00  0.00      A   
ATOM   3571  CA  ILE   222      50.736  24.181  62.090  0.00  0.00      A   
ATOM   3572  HA  ILE   222      51.247  24.869  62.757  0.00  0.00      A   
ATOM   3573  CB  ILE   222      50.283  25.002  60.858  0.00  0.00      A   
ATOM   3574  HB  ILE   222      49.816  24.320  60.149  0.00  0.00      A   
ATOM   3575  CG2 ILE   222      49.222  26.048  61.241  0.00  0.00      A   
ATOM   3576 HG21 ILE   222      48.995  26.684  60.385  0.00  0.00      A   
ATOM   3577 HG22 ILE   222      48.299  25.550  61.533  0.00  0.00      A   
ATOM   3578 HG23 ILE   222      49.572  26.671  62.065  0.00  0.00      A   
ATOM   3579  CG1 ILE   222      51.465  25.682  60.122  0.00  0.00      A   
ATOM   3580 HG13 ILE   222      51.072  26.216  59.256  0.00  0.00      A   
ATOM   3581 HG12 ILE   222      52.135  24.913  59.739  0.00  0.00      A   
ATOM   3582  CD1 ILE   222      52.301  26.668  60.952  0.00  0.00      A   
ATOM   3583 HD11 ILE   222      52.768  26.159  61.793  0.00  0.00      A   
ATOM   3584 HD12 ILE   222      53.088  27.090  60.326  0.00  0.00      A   
ATOM   3585 HD13 ILE   222      51.674  27.479  61.321  0.00  0.00      A   
ATOM   3586  C   ILE   222      49.574  23.594  62.904  0.00  0.00      A   
ATOM   3587  O   ILE   222      49.360  24.032  64.037  0.00  0.00      A   
ATOM   3588  N   SER   223      48.820  22.617  62.375  0.00  0.00      A   
ATOM   3589  H   SER   223      48.885  22.462  61.379  0.00  0.00      A   
ATOM   3590  CA  SER   223      47.705  22.012  63.180  0.00  0.00      A   
ATOM   3591  HA  SER   223      47.031  22.854  63.340  0.00  0.00      A   
ATOM   3592  CB  SER   223      46.973  20.970  62.310  0.00  0.00      A   
ATOM   3593  HB3 SER   223      46.482  21.421  61.448  0.00  0.00      A   
ATOM   3594  HB2 SER   223      46.092  20.589  62.825  0.00  0.00      A   
ATOM   3595  OG  SER   223      47.855  19.919  61.846  0.00  0.00      A   
ATOM   3596  HG  SER   223      47.398  19.383  61.194  0.00  0.00      A   
ATOM   3597  C   SER   223      48.110  21.481  64.525  0.00  0.00      A   
ATOM   3598  O   SER   223      47.290  21.510  65.467  0.00  0.00      A   
ATOM   3599  N   SER   224      49.333  20.968  64.685  0.00  0.00      A   
ATOM   3600  H   SER   224      49.914  20.914  63.861  0.00  0.00      A   
ATOM   3601  CA  SER   224      49.847  20.563  66.023  0.00  0.00      A   
ATOM   3602  HA  SER   224      49.224  19.839  66.548  0.00  0.00      A   
ATOM   3603  CB  SER   224      51.267  19.930  65.985  0.00  0.00      A   
ATOM   3604  HB3 SER   224      51.499  19.774  67.039  0.00  0.00      A   
ATOM   3605  HB2 SER   224      51.929  20.698  65.583  0.00  0.00      A   
ATOM   3606  OG  SER   224      51.387  18.768  65.225  0.00  0.00      A   
ATOM   3607  HG  SER   224      51.049  18.894  64.336  0.00  0.00      A   
ATOM   3608  C   SER   224      49.952  21.789  66.948  0.00  0.00      A   
ATOM   3609  O   SER   224      49.550  21.695  68.095  0.00  0.00      A   
ATOM   3610  N   ILE   225      50.512  22.976  66.538  0.00  0.00      A   
ATOM   3611  H   ILE   225      50.826  23.082  65.584  0.00  0.00      A   
ATOM   3612  CA  ILE   225      50.726  24.160  67.376  0.00  0.00      A   
ATOM   3613  HA  ILE   225      50.900  23.762  68.376  0.00  0.00      A   
ATOM   3614  CB  ILE   225      51.892  25.070  66.965  0.00  0.00      A   
ATOM   3615  HB  ILE   225      52.061  25.843  67.714  0.00  0.00      A   
ATOM   3616  CG2 ILE   225      53.150  24.230  67.146  0.00  0.00      A   
ATOM   3617 HG21 ILE   225      53.292  23.764  68.121  0.00  0.00      A   
ATOM   3618 HG22 ILE   225      53.114  23.434  66.402  0.00  0.00      A   
ATOM   3619 HG23 ILE   225      53.873  24.958  66.779  0.00  0.00      A   
ATOM   3620  CG1 ILE   225      51.668  25.785  65.599  0.00  0.00      A   
ATOM   3621 HG13 ILE   225      50.662  26.197  65.684  0.00  0.00      A   
ATOM   3622 HG12 ILE   225      51.724  25.003  64.841  0.00  0.00      A   
ATOM   3623  CD1 ILE   225      52.713  26.812  65.174  0.00  0.00      A   
ATOM   3624 HD11 ILE   225      53.553  26.225  64.803  0.00  0.00      A   
ATOM   3625 HD12 ILE   225      52.264  27.465  64.425  0.00  0.00      A   
ATOM   3626 HD13 ILE   225      53.039  27.393  66.036  0.00  0.00      A   
ATOM   3627  C   ILE   225      49.456  25.028  67.695  0.00  0.00      A   
ATOM   3628  O   ILE   225      49.265  25.554  68.837  0.00  0.00      A   
ATOM   3629  N   LEU   226      48.508  25.007  66.751  0.00  0.00      A   
ATOM   3630  H   LEU   226      48.747  24.553  65.873  0.00  0.00      A   
ATOM   3631  CA  LEU   226      47.134  25.489  66.918  0.00  0.00      A   
ATOM   3632  HA  LEU   226      47.183  26.499  67.327  0.00  0.00      A   
ATOM   3633  CB  LEU   226      46.440  25.544  65.547  0.00  0.00      A   
ATOM   3634  HB3 LEU   226      45.394  25.808  65.705  0.00  0.00      A   
ATOM   3635  HB2 LEU   226      46.465  24.549  65.098  0.00  0.00      A   
ATOM   3636  CG  LEU   226      47.050  26.556  64.556  0.00  0.00      A   
ATOM   3637  HG  LEU   226      48.069  26.266  64.308  0.00  0.00      A   
ATOM   3638  CD1 LEU   226      46.218  26.553  63.274  0.00  0.00      A   
ATOM   3639 HD11 LEU   226      46.649  27.253  62.554  0.00  0.00      A   
ATOM   3640 HD12 LEU   226      46.222  25.557  62.833  0.00  0.00      A   
ATOM   3641 HD13 LEU   226      45.191  26.848  63.486  0.00  0.00      A   
ATOM   3642  CD2 LEU   226      47.075  27.977  65.121  0.00  0.00      A   
ATOM   3643 HD21 LEU   226      47.348  28.678  64.331  0.00  0.00      A   
ATOM   3644 HD22 LEU   226      46.100  28.239  65.530  0.00  0.00      A   
ATOM   3645 HD23 LEU   226      47.830  28.046  65.903  0.00  0.00      A   
ATOM   3646  C   LEU   226      46.306  24.676  67.932  0.00  0.00      A   
ATOM   3647  O   LEU   226      45.688  25.276  68.806  0.00  0.00      A   
ATOM   3648  N   GLU   227      46.271  23.341  67.843  0.00  0.00      A   
ATOM   3649  H   GLU   227      46.796  22.906  67.098  0.00  0.00      A   
ATOM   3650  CA  GLU   227      45.661  22.441  68.838  0.00  0.00      A   
ATOM   3651  HA  GLU   227      44.651  22.825  68.985  0.00  0.00      A   
ATOM   3652  CB  GLU   227      45.574  21.021  68.280  0.00  0.00      A   
ATOM   3653  HB3 GLU   227      46.572  20.649  68.048  0.00  0.00      A   
ATOM   3654  HB2 GLU   227      45.034  21.123  67.339  0.00  0.00      A   
ATOM   3655  CG  GLU   227      44.824  20.045  69.222  0.00  0.00      A   
ATOM   3656  HG3 GLU   227      44.010  20.690  69.553  0.00  0.00      A   
ATOM   3657  HG2 GLU   227      45.474  19.782  70.057  0.00  0.00      A   
ATOM   3658  CD  GLU   227      44.210  18.846  68.546  0.00  0.00      A   
ATOM   3659  OE1 GLU   227      44.934  18.310  67.670  0.00  0.00      A   
ATOM   3660  OE2 GLU   227      43.106  18.422  68.940  0.00  0.00      A   
ATOM   3661  C   GLU   227      46.314  22.649  70.181  0.00  0.00      A   
ATOM   3662  O   GLU   227      45.722  22.424  71.247  0.00  0.00      A   
ATOM   3663  N   LYS   228      47.671  23.017  70.279  0.00  0.00      A   
ATOM   3664  H   LYS   228      48.155  23.213  69.414  0.00  0.00      A   
ATOM   3665  CA  LYS   228      48.353  23.337  71.527  0.00  0.00      A   
ATOM   3666  HA  LYS   228      48.046  22.591  72.260  0.00  0.00      A   
ATOM   3667  CB  LYS   228      49.878  23.338  71.352  0.00  0.00      A   
ATOM   3668  HB3 LYS   228      50.297  23.845  72.221  0.00  0.00      A   
ATOM   3669  HB2 LYS   228      50.147  23.954  70.494  0.00  0.00      A   
ATOM   3670  CG  LYS   228      50.446  21.952  71.288  0.00  0.00      A   
ATOM   3671  HG3 LYS   228      50.189  21.536  70.314  0.00  0.00      A   
ATOM   3672  HG2 LYS   228      50.044  21.410  72.143  0.00  0.00      A   
ATOM   3673  CD  LYS   228      51.933  21.794  71.387  0.00  0.00      A   
ATOM   3674  HD3 LYS   228      52.311  22.487  72.139  0.00  0.00      A   
ATOM   3675  HD2 LYS   228      52.360  22.014  70.409  0.00  0.00      A   
ATOM   3676  CE  LYS   228      52.409  20.425  71.863  0.00  0.00      A   
ATOM   3677  HE3 LYS   228      51.893  20.143  72.780  0.00  0.00      A   
ATOM   3678  HE2 LYS   228      53.499  20.436  71.906  0.00  0.00      A   
ATOM   3679  NZ  LYS   228      52.062  19.464  70.777  0.00  0.00      A   
ATOM   3680  HZ1 LYS   228      52.311  18.529  71.064  0.00  0.00      A   
ATOM   3681  HZ2 LYS   228      51.081  19.490  70.539  0.00  0.00      A   
ATOM   3682  HZ3 LYS   228      52.636  19.723  69.987  0.00  0.00      A   
ATOM   3683  C   LYS   228      47.939  24.771  72.027  0.00  0.00      A   
ATOM   3684  O   LYS   228      48.475  25.178  73.072  0.00  0.00      A   
ATOM   3685  N   GLY   229      47.171  25.531  71.258  0.00  0.00      A   
ATOM   3686  H   GLY   229      46.587  25.180  70.512  0.00  0.00      A   
ATOM   3687  CA  GLY   229      46.792  26.916  71.688  0.00  0.00      A   
ATOM   3688  HA3 GLY   229      46.563  26.927  72.754  0.00  0.00      A   
ATOM   3689  HA2 GLY   229      45.908  27.103  71.078  0.00  0.00      A   
ATOM   3690  C   GLY   229      47.843  27.947  71.346  0.00  0.00      A   
ATOM   3691  O   GLY   229      47.632  29.163  71.726  0.00  0.00      A   
ATOM   3692  N   GLU   230      48.971  27.601  70.783  0.00  0.00      A   
ATOM   3693  H   GLU   230      49.009  26.684  70.361  0.00  0.00      A   
ATOM   3694  CA  GLU   230      49.912  28.629  70.329  0.00  0.00      A   
ATOM   3695  HA  GLU   230      50.227  29.224  71.186  0.00  0.00      A   
ATOM   3696  CB  GLU   230      51.150  27.885  69.724  0.00  0.00      A   
ATOM   3697  HB3 GLU   230      51.837  28.585  69.247  0.00  0.00      A   
ATOM   3698  HB2 GLU   230      50.821  27.267  68.889  0.00  0.00      A   
ATOM   3699  CG  GLU   230      51.811  27.006  70.718  0.00  0.00      A   
ATOM   3700  HG3 GLU   230      52.574  26.403  70.225  0.00  0.00      A   
ATOM   3701  HG2 GLU   230      51.047  26.338  71.115  0.00  0.00      A   
ATOM   3702  CD  GLU   230      52.486  27.769  71.773  0.00  0.00      A   
ATOM   3703  OE1 GLU   230      53.154  28.751  71.429  0.00  0.00      A   
ATOM   3704  OE2 GLU   230      52.230  27.601  72.961  0.00  0.00      A   
ATOM   3705  C   GLU   230      49.336  29.484  69.224  0.00  0.00      A   
ATOM   3706  O   GLU   230      48.549  28.997  68.366  0.00  0.00      A   
ATOM   3707  N   ARG   231      49.729  30.793  69.240  0.00  0.00      A   
ATOM   3708  H   ARG   231      50.283  31.175  69.994  0.00  0.00      A   
ATOM   3709  CA  ARG   231      49.335  31.826  68.234  0.00  0.00      A   
ATOM   3710  HA  ARG   231      48.869  31.302  67.399  0.00  0.00      A   
ATOM   3711  CB  ARG   231      48.290  32.796  68.917  0.00  0.00      A   
ATOM   3712  HB3 ARG   231      48.142  33.670  68.283  0.00  0.00      A   
ATOM   3713  HB2 ARG   231      48.719  33.086  69.876  0.00  0.00      A   
ATOM   3714  CG  ARG   231      46.909  32.058  69.185  0.00  0.00      A   
ATOM   3715  HG3 ARG   231      46.277  32.813  69.655  0.00  0.00      A   
ATOM   3716  HG2 ARG   231      47.081  31.224  69.866  0.00  0.00      A   
ATOM   3717  CD  ARG   231      46.118  31.497  68.034  0.00  0.00      A   
ATOM   3718  HD3 ARG   231      46.770  30.757  67.570  0.00  0.00      A   
ATOM   3719  HD2 ARG   231      45.976  32.283  67.292  0.00  0.00      A   
ATOM   3720  NE  ARG   231      44.879  30.865  68.511  0.00  0.00      A   
ATOM   3721  HE  ARG   231      44.125  31.440  68.857  0.00  0.00      A   
ATOM   3722  CZ  ARG   231      44.689  29.608  68.815  0.00  0.00      A   
ATOM   3723  NH1 ARG   231      45.582  28.661  68.803  0.00  0.00      A   
ATOM   3724 HH11 ARG   231      46.472  28.889  68.383  0.00  0.00      A   
ATOM   3725 HH12 ARG   231      45.328  27.712  69.038  0.00  0.00      A   
ATOM   3726  NH2 ARG   231      43.469  29.288  69.131  0.00  0.00      A   
ATOM   3727 HH21 ARG   231      42.669  29.900  69.049  0.00  0.00      A   
ATOM   3728 HH22 ARG   231      43.515  28.326  69.436  0.00  0.00      A   
ATOM   3729  C   ARG   231      50.548  32.576  67.742  0.00  0.00      A   
ATOM   3730  O   ARG   231      51.648  32.354  68.303  0.00  0.00      A   
ATOM   3731  N   LEU   232      50.381  33.390  66.704  0.00  0.00      A   
ATOM   3732  H   LEU   232      49.461  33.412  66.274  0.00  0.00      A   
ATOM   3733  CA  LEU   232      51.324  34.448  66.337  0.00  0.00      A   
ATOM   3734  HA  LEU   232      52.305  34.002  66.184  0.00  0.00      A   
ATOM   3735  CB  LEU   232      50.852  35.110  65.028  0.00  0.00      A   
ATOM   3736  HB3 LEU   232      51.492  35.963  64.822  0.00  0.00      A   
ATOM   3737  HB2 LEU   232      49.842  35.485  65.184  0.00  0.00      A   
ATOM   3738  CG  LEU   232      50.854  34.204  63.782  0.00  0.00      A   
ATOM   3739  HG  LEU   232      50.314  33.284  63.997  0.00  0.00      A   
ATOM   3740  CD1 LEU   232      50.153  34.902  62.614  0.00  0.00      A   
ATOM   3741 HD11 LEU   232      50.680  35.818  62.349  0.00  0.00      A   
ATOM   3742 HD12 LEU   232      50.126  34.235  61.753  0.00  0.00      A   
ATOM   3743 HD13 LEU   232      49.129  35.143  62.896  0.00  0.00      A   
ATOM   3744  CD2 LEU   232      52.271  33.855  63.324  0.00  0.00      A   
ATOM   3745 HD21 LEU   232      52.824  34.766  63.091  0.00  0.00      A   
ATOM   3746 HD22 LEU   232      52.786  33.297  64.105  0.00  0.00      A   
ATOM   3747 HD23 LEU   232      52.202  33.225  62.439  0.00  0.00      A   
ATOM   3748  C   LEU   232      51.405  35.484  67.485  0.00  0.00      A   
ATOM   3749  O   LEU   232      50.361  35.800  68.076  0.00  0.00      A   
ATOM   3750  N   PRO   233      52.603  36.007  67.822  0.00  0.00      A   
ATOM   3751  CD  PRO   233      53.904  35.754  67.177  0.00  0.00      A   
ATOM   3752  HD3 PRO   233      54.247  34.726  67.286  0.00  0.00      A   
ATOM   3753  HD2 PRO   233      53.872  36.023  66.121  0.00  0.00      A   
ATOM   3754  CG  PRO   233      54.820  36.787  67.790  0.00  0.00      A   
ATOM   3755  HG3 PRO   233      55.846  36.427  67.710  0.00  0.00      A   
ATOM   3756  HG2 PRO   233      54.593  37.700  67.238  0.00  0.00      A   
ATOM   3757  CB  PRO   233      54.246  37.034  69.207  0.00  0.00      A   
ATOM   3758  HB3 PRO   233      54.637  36.173  69.750  0.00  0.00      A   
ATOM   3759  HB2 PRO   233      54.436  38.057  69.530  0.00  0.00      A   
ATOM   3760  CA  PRO   233      52.763  36.868  68.976  0.00  0.00      A   
ATOM   3761  HA  PRO   233      52.478  36.359  69.897  0.00  0.00      A   
ATOM   3762  C   PRO   233      52.102  38.204  68.784  0.00  0.00      A   
ATOM   3763  O   PRO   233      51.909  38.599  67.654  0.00  0.00      A   
ATOM   3764  N   GLN   234      51.941  38.962  69.865  0.00  0.00      A   
ATOM   3765  H   GLN   234      52.036  38.544  70.780  0.00  0.00      A   
ATOM   3766  CA  GLN   234      51.680  40.424  69.840  0.00  0.00      A   
ATOM   3767  HA  GLN   234      50.700  40.663  69.426  0.00  0.00      A   
ATOM   3768  CB  GLN   234      51.683  40.939  71.349  0.00  0.00      A   
ATOM   3769  HB3 GLN   234      52.637  40.800  71.857  0.00  0.00      A   
ATOM   3770  HB2 GLN   234      50.897  40.419  71.896  0.00  0.00      A   
ATOM   3771  CG  GLN   234      51.444  42.448  71.420  0.00  0.00      A   
ATOM   3772  HG3 GLN   234      50.534  42.589  70.837  0.00  0.00      A   
ATOM   3773  HG2 GLN   234      52.255  43.033  70.987  0.00  0.00      A   
ATOM   3774  CD  GLN   234      51.064  42.988  72.785  0.00  0.00      A   
ATOM   3775  OE1 GLN   234      50.991  42.269  73.766  0.00  0.00      A   
ATOM   3776  NE2 GLN   234      50.793  44.193  72.980  0.00  0.00      A   
ATOM   3777 HE21 GLN   234      50.885  44.485  73.943  0.00  0.00      A   
ATOM   3778 HE22 GLN   234      50.886  44.869  72.236  0.00  0.00      A   
ATOM   3779  C   GLN   234      52.762  41.079  69.024  0.00  0.00      A   
ATOM   3780  O   GLN   234      53.929  40.836  69.331  0.00  0.00      A   
ATOM   3781  N   PRO   235      52.481  41.893  68.032  0.00  0.00      A   
ATOM   3782  CD  PRO   235      51.174  41.986  67.370  0.00  0.00      A   
ATOM   3783  HD3 PRO   235      50.699  41.006  67.334  0.00  0.00      A   
ATOM   3784  HD2 PRO   235      50.657  42.855  67.777  0.00  0.00      A   
ATOM   3785  CG  PRO   235      51.533  42.459  65.901  0.00  0.00      A   
ATOM   3786  HG3 PRO   235      51.615  41.574  65.270  0.00  0.00      A   
ATOM   3787  HG2 PRO   235      50.748  43.138  65.569  0.00  0.00      A   
ATOM   3788  CB  PRO   235      52.835  43.179  65.996  0.00  0.00      A   
ATOM   3789  HB3 PRO   235      53.515  43.058  65.153  0.00  0.00      A   
ATOM   3790  HB2 PRO   235      52.700  44.258  66.082  0.00  0.00      A   
ATOM   3791  CA  PRO   235      53.543  42.657  67.259  0.00  0.00      A   
ATOM   3792  HA  PRO   235      54.356  41.958  67.064  0.00  0.00      A   
ATOM   3793  C   PRO   235      53.956  43.832  68.165  0.00  0.00      A   
ATOM   3794  O   PRO   235      53.069  44.534  68.665  0.00  0.00      A   
ATOM   3795  N   PRO   236      55.219  44.209  68.217  0.00  0.00      A   
ATOM   3796  CD  PRO   236      56.214  43.679  67.217  0.00  0.00      A   
ATOM   3797  HD3 PRO   236      56.577  42.667  67.395  0.00  0.00      A   
ATOM   3798  HD2 PRO   236      55.648  43.736  66.288  0.00  0.00      A   
ATOM   3799  CG  PRO   236      57.318  44.637  67.162  0.00  0.00      A   
ATOM   3800  HG3 PRO   236      58.242  44.086  66.987  0.00  0.00      A   
ATOM   3801  HG2 PRO   236      57.095  45.411  66.427  0.00  0.00      A   
ATOM   3802  CB  PRO   236      57.293  45.170  68.621  0.00  0.00      A   
ATOM   3803  HB3 PRO   236      57.907  44.510  69.233  0.00  0.00      A   
ATOM   3804  HB2 PRO   236      57.751  46.154  68.715  0.00  0.00      A   
ATOM   3805  CA  PRO   236      55.789  45.192  69.044  0.00  0.00      A   
ATOM   3806  HA  PRO   236      55.695  44.802  70.058  0.00  0.00      A   
ATOM   3807  C   PRO   236      55.190  46.602  68.952  0.00  0.00      A   
ATOM   3808  O   PRO   236      55.136  47.296  69.953  0.00  0.00      A   
ATOM   3809  N   ILE   237      54.659  46.965  67.790  0.00  0.00      A   
ATOM   3810  H   ILE   237      54.681  46.375  66.970  0.00  0.00      A   
ATOM   3811  CA  ILE   237      54.012  48.320  67.677  0.00  0.00      A   
ATOM   3812  HA  ILE   237      54.531  49.158  68.143  0.00  0.00      A   
ATOM   3813  CB  ILE   237      53.920  48.824  66.218  0.00  0.00      A   
ATOM   3814  HB  ILE   237      53.353  49.752  66.297  0.00  0.00      A   
ATOM   3815  CG2 ILE   237      55.332  49.366  65.775  0.00  0.00      A   
ATOM   3816 HG21 ILE   237      56.060  48.577  65.963  0.00  0.00      A   
ATOM   3817 HG22 ILE   237      55.367  49.509  64.695  0.00  0.00      A   
ATOM   3818 HG23 ILE   237      55.582  50.282  66.311  0.00  0.00      A   
ATOM   3819  CG1 ILE   237      53.203  47.908  65.190  0.00  0.00      A   
ATOM   3820 HG13 ILE   237      52.227  47.554  65.522  0.00  0.00      A   
ATOM   3821 HG12 ILE   237      53.898  47.069  65.157  0.00  0.00      A   
ATOM   3822  CD1 ILE   237      52.974  48.462  63.749  0.00  0.00      A   
ATOM   3823 HD11 ILE   237      52.437  47.824  63.047  0.00  0.00      A   
ATOM   3824 HD12 ILE   237      52.502  49.444  63.795  0.00  0.00      A   
ATOM   3825 HD13 ILE   237      54.004  48.528  63.398  0.00  0.00      A   
ATOM   3826  C   ILE   237      52.617  48.259  68.284  0.00  0.00      A   
ATOM   3827  O   ILE   237      52.123  49.270  68.734  0.00  0.00      A   
ATOM   3828  N   CYS   238      51.952  47.186  68.646  0.00  0.00      A   
ATOM   3829  H   CYS   238      52.450  46.309  68.594  0.00  0.00      A   
ATOM   3830  CA  CYS   238      50.528  47.110  69.027  0.00  0.00      A   
ATOM   3831  HA  CYS   238      49.902  47.905  68.621  0.00  0.00      A   
ATOM   3832  CB  CYS   238      50.072  45.735  68.549  0.00  0.00      A   
ATOM   3833  HB3 CYS   238      49.008  45.660  68.772  0.00  0.00      A   
ATOM   3834  HB2 CYS   238      50.627  44.913  69.000  0.00  0.00      A   
ATOM   3835  SG  CYS   238      50.120  45.551  66.724  0.00  0.00      A   
ATOM   3836  HG  CYS   238      50.279  46.837  66.397  0.00  0.00      A   
ATOM   3837  C   CYS   238      50.322  47.250  70.537  0.00  0.00      A   
ATOM   3838  O   CYS   238      50.876  46.426  71.287  0.00  0.00      A   
ATOM   3839  N   THR   239      49.247  47.967  71.006  0.00  0.00      A   
ATOM   3840  H   THR   239      48.630  48.420  70.347  0.00  0.00      A   
ATOM   3841  CA  THR   239      48.650  47.868  72.346  0.00  0.00      A   
ATOM   3842  HA  THR   239      49.512  47.743  73.001  0.00  0.00      A   
ATOM   3843  CB  THR   239      47.841  49.116  72.726  0.00  0.00      A   
ATOM   3844  HB  THR   239      47.542  49.127  73.774  0.00  0.00      A   
ATOM   3845  CG2 THR   239      48.706  50.416  72.506  0.00  0.00      A   
ATOM   3846 HG21 THR   239      48.770  50.779  71.480  0.00  0.00      A   
ATOM   3847 HG22 THR   239      48.139  51.199  73.010  0.00  0.00      A   
ATOM   3848 HG23 THR   239      49.725  50.399  72.894  0.00  0.00      A   
ATOM   3849  OG1 THR   239      46.708  49.175  71.919  0.00  0.00      A   
ATOM   3850  HG1 THR   239      46.228  49.926  72.277  0.00  0.00      A   
ATOM   3851  C   THR   239      47.790  46.578  72.437  0.00  0.00      A   
ATOM   3852  O   THR   239      47.164  46.147  71.457  0.00  0.00      A   
ATOM   3853  N   ILE   240      47.659  45.974  73.615  0.00  0.00      A   
ATOM   3854  H   ILE   240      48.158  46.420  74.371  0.00  0.00      A   
ATOM   3855  CA  ILE   240      46.692  44.900  73.791  0.00  0.00      A   
ATOM   3856  HA  ILE   240      46.961  44.003  73.234  0.00  0.00      A   
ATOM   3857  CB  ILE   240      46.822  44.478  75.285  0.00  0.00      A   
ATOM   3858  HB  ILE   240      47.864  44.440  75.605  0.00  0.00      A   
ATOM   3859  CG2 ILE   240      46.054  45.578  76.108  0.00  0.00      A   
ATOM   3860 HG21 ILE   240      46.376  46.552  75.740  0.00  0.00      A   
ATOM   3861 HG22 ILE   240      44.981  45.529  75.923  0.00  0.00      A   
ATOM   3862 HG23 ILE   240      46.462  45.457  77.111  0.00  0.00      A   
ATOM   3863  CG1 ILE   240      46.311  43.099  75.684  0.00  0.00      A   
ATOM   3864 HG13 ILE   240      45.248  42.974  75.480  0.00  0.00      A   
ATOM   3865 HG12 ILE   240      46.511  42.932  76.742  0.00  0.00      A   
ATOM   3866  CD1 ILE   240      47.126  41.967  75.110  0.00  0.00      A   
ATOM   3867 HD11 ILE   240      48.122  41.993  75.550  0.00  0.00      A   
ATOM   3868 HD12 ILE   240      46.636  41.036  75.397  0.00  0.00      A   
ATOM   3869 HD13 ILE   240      47.106  42.086  74.026  0.00  0.00      A   
ATOM   3870  C   ILE   240      45.272  45.170  73.420  0.00  0.00      A   
ATOM   3871  O   ILE   240      44.579  44.188  73.257  0.00  0.00      A   
ATOM   3872  N   ASP   241      44.728  46.335  73.113  0.00  0.00      A   
ATOM   3873  H   ASP   241      45.338  47.117  73.303  0.00  0.00      A   
ATOM   3874  CA  ASP   241      43.426  46.483  72.437  0.00  0.00      A   
ATOM   3875  HA  ASP   241      42.691  45.960  73.049  0.00  0.00      A   
ATOM   3876  CB  ASP   241      43.085  47.967  72.382  0.00  0.00      A   
ATOM   3877  HB3 ASP   241      42.171  48.112  71.807  0.00  0.00      A   
ATOM   3878  HB2 ASP   241      43.911  48.584  72.028  0.00  0.00      A   
ATOM   3879  CG  ASP   241      42.669  48.525  73.760  0.00  0.00      A   
ATOM   3880  OD1 ASP   241      41.871  47.885  74.423  0.00  0.00      A   
ATOM   3881  OD2 ASP   241      43.221  49.551  74.259  0.00  0.00      A   
ATOM   3882  C   ASP   241      43.528  45.875  71.034  0.00  0.00      A   
ATOM   3883  O   ASP   241      42.640  45.082  70.696  0.00  0.00      A   
ATOM   3884  N   VAL   242      44.677  46.034  70.278  0.00  0.00      A   
ATOM   3885  H   VAL   242      45.398  46.587  70.719  0.00  0.00      A   
ATOM   3886  CA  VAL   242      44.837  45.584  68.888  0.00  0.00      A   
ATOM   3887  HA  VAL   242      43.986  45.872  68.271  0.00  0.00      A   
ATOM   3888  CB  VAL   242      46.039  46.046  68.098  0.00  0.00      A   
ATOM   3889  HB  VAL   242      46.926  45.573  68.518  0.00  0.00      A   
ATOM   3890  CG1 VAL   242      46.020  45.707  66.574  0.00  0.00      A   
ATOM   3891 HG11 VAL   242      46.879  46.019  65.979  0.00  0.00      A   
ATOM   3892 HG12 VAL   242      45.947  44.622  66.509  0.00  0.00      A   
ATOM   3893 HG13 VAL   242      45.160  46.159  66.080  0.00  0.00      A   
ATOM   3894  CG2 VAL   242      46.162  47.551  68.254  0.00  0.00      A   
ATOM   3895 HG21 VAL   242      46.288  47.871  69.289  0.00  0.00      A   
ATOM   3896 HG22 VAL   242      47.142  47.752  67.819  0.00  0.00      A   
ATOM   3897 HG23 VAL   242      45.295  48.087  67.868  0.00  0.00      A   
ATOM   3898  C   VAL   242      44.884  44.017  68.928  0.00  0.00      A   
ATOM   3899  O   VAL   242      44.167  43.311  68.248  0.00  0.00      A   
ATOM   3900  N   TYR   243      45.660  43.472  69.837  0.00  0.00      A   
ATOM   3901  H   TYR   243      46.082  44.059  70.542  0.00  0.00      A   
ATOM   3902  CA  TYR   243      46.095  42.080  69.716  0.00  0.00      A   
ATOM   3903  HA  TYR   243      46.343  41.779  68.698  0.00  0.00      A   
ATOM   3904  CB  TYR   243      47.436  41.954  70.530  0.00  0.00      A   
ATOM   3905  HB3 TYR   243      47.261  42.266  71.559  0.00  0.00      A   
ATOM   3906  HB2 TYR   243      48.210  42.590  70.101  0.00  0.00      A   
ATOM   3907  CG  TYR   243      47.851  40.538  70.487  0.00  0.00      A   
ATOM   3908  CD1 TYR   243      48.208  39.912  69.287  0.00  0.00      A   
ATOM   3909  HD1 TYR   243      48.186  40.548  68.415  0.00  0.00      A   
ATOM   3910  CE1 TYR   243      48.672  38.558  69.317  0.00  0.00      A   
ATOM   3911  HE1 TYR   243      49.006  38.170  68.366  0.00  0.00      A   
ATOM   3912  CZ  TYR   243      48.772  37.773  70.576  0.00  0.00      A   
ATOM   3913  OH  TYR   243      49.287  36.500  70.529  0.00  0.00      A   
ATOM   3914  HH  TYR   243      49.508  36.157  69.661  0.00  0.00      A   
ATOM   3915  CE2 TYR   243      48.355  38.488  71.730  0.00  0.00      A   
ATOM   3916  HE2 TYR   243      48.287  37.939  72.658  0.00  0.00      A   
ATOM   3917  CD2 TYR   243      47.912  39.859  71.692  0.00  0.00      A   
ATOM   3918  HD2 TYR   243      47.426  40.289  72.556  0.00  0.00      A   
ATOM   3919  C   TYR   243      45.031  41.111  70.204  0.00  0.00      A   
ATOM   3920  O   TYR   243      45.010  39.991  69.671  0.00  0.00      A   
ATOM   3921  N   MET   244      44.162  41.497  71.132  0.00  0.00      A   
ATOM   3922  H   MET   244      44.207  42.453  71.456  0.00  0.00      A   
ATOM   3923  CA  MET   244      43.034  40.682  71.536  0.00  0.00      A   
ATOM   3924  HA  MET   244      43.326  39.632  71.537  0.00  0.00      A   
ATOM   3925  CB  MET   244      42.366  41.076  72.873  0.00  0.00      A   
ATOM   3926  HB3 MET   244      41.492  40.437  73.004  0.00  0.00      A   
ATOM   3927  HB2 MET   244      42.069  42.117  72.743  0.00  0.00      A   
ATOM   3928  CG  MET   244      43.370  40.847  74.010  0.00  0.00      A   
ATOM   3929  HG3 MET   244      42.826  41.131  74.911  0.00  0.00      A   
ATOM   3930  HG2 MET   244      44.189  41.552  73.866  0.00  0.00      A   
ATOM   3931  SD  MET   244      44.207  39.249  74.077  0.00  0.00      A   
ATOM   3932  CE  MET   244      42.830  38.057  74.134  0.00  0.00      A   
ATOM   3933  HE1 MET   244      43.289  37.106  73.863  0.00  0.00      A   
ATOM   3934  HE2 MET   244      42.411  38.145  75.136  0.00  0.00      A   
ATOM   3935  HE3 MET   244      41.991  38.426  73.543  0.00  0.00      A   
ATOM   3936  C   MET   244      41.968  40.614  70.567  0.00  0.00      A   
ATOM   3937  O   MET   244      41.380  39.553  70.410  0.00  0.00      A   
ATOM   3938  N   ILE   245      41.768  41.610  69.680  0.00  0.00      A   
ATOM   3939  H   ILE   245      42.329  42.436  69.829  0.00  0.00      A   
ATOM   3940  CA  ILE   245      41.070  41.501  68.365  0.00  0.00      A   
ATOM   3941  HA  ILE   245      40.036  41.194  68.521  0.00  0.00      A   
ATOM   3942  CB  ILE   245      40.998  42.902  67.654  0.00  0.00      A   
ATOM   3943  HB  ILE   245      41.962  43.385  67.490  0.00  0.00      A   
ATOM   3944  CG2 ILE   245      40.544  42.719  66.217  0.00  0.00      A   
ATOM   3945 HG21 ILE   245      39.524  42.334  66.233  0.00  0.00      A   
ATOM   3946 HG22 ILE   245      40.431  43.692  65.740  0.00  0.00      A   
ATOM   3947 HG23 ILE   245      41.266  42.111  65.672  0.00  0.00      A   
ATOM   3948  CG1 ILE   245      40.136  43.910  68.532  0.00  0.00      A   
ATOM   3949 HG13 ILE   245      40.806  44.121  69.365  0.00  0.00      A   
ATOM   3950 HG12 ILE   245      39.238  43.505  68.998  0.00  0.00      A   
ATOM   3951  CD1 ILE   245      39.817  45.178  67.707  0.00  0.00      A   
ATOM   3952 HD11 ILE   245      39.369  45.922  68.365  0.00  0.00      A   
ATOM   3953 HD12 ILE   245      40.711  45.696  67.360  0.00  0.00      A   
ATOM   3954 HD13 ILE   245      39.164  44.817  66.912  0.00  0.00      A   
ATOM   3955  C   ILE   245      41.700  40.359  67.511  0.00  0.00      A   
ATOM   3956  O   ILE   245      40.936  39.466  67.112  0.00  0.00      A   
ATOM   3957  N   MET   246      42.978  40.412  67.354  0.00  0.00      A   
ATOM   3958  H   MET   246      43.538  40.970  67.983  0.00  0.00      A   
ATOM   3959  CA  MET   246      43.676  39.373  66.524  0.00  0.00      A   
ATOM   3960  HA  MET   246      43.203  39.368  65.542  0.00  0.00      A   
ATOM   3961  CB  MET   246      45.130  39.789  66.196  0.00  0.00      A   
ATOM   3962  HB3 MET   246      45.598  39.018  65.584  0.00  0.00      A   
ATOM   3963  HB2 MET   246      45.770  39.834  67.078  0.00  0.00      A   
ATOM   3964  CG  MET   246      45.252  41.179  65.524  0.00  0.00      A   
ATOM   3965  HG3 MET   246      44.629  41.991  65.898  0.00  0.00      A   
ATOM   3966  HG2 MET   246      45.026  40.997  64.473  0.00  0.00      A   
ATOM   3967  SD  MET   246      46.862  41.993  65.515  0.00  0.00      A   
ATOM   3968  CE  MET   246      47.849  40.609  64.819  0.00  0.00      A   
ATOM   3969  HE1 MET   246      47.975  39.889  65.627  0.00  0.00      A   
ATOM   3970  HE2 MET   246      47.402  40.298  63.875  0.00  0.00      A   
ATOM   3971  HE3 MET   246      48.767  41.030  64.409  0.00  0.00      A   
ATOM   3972  C   MET   246      43.488  37.918  67.054  0.00  0.00      A   
ATOM   3973  O   MET   246      43.303  37.008  66.340  0.00  0.00      A   
ATOM   3974  N   ARG   247      43.592  37.885  68.395  0.00  0.00      A   
ATOM   3975  H   ARG   247      44.015  38.683  68.847  0.00  0.00      A   
ATOM   3976  CA  ARG   247      43.534  36.583  69.107  0.00  0.00      A   
ATOM   3977  HA  ARG   247      44.091  35.798  68.595  0.00  0.00      A   
ATOM   3978  CB  ARG   247      44.173  36.707  70.545  0.00  0.00      A   
ATOM   3979  HB3 ARG   247      43.440  37.127  71.234  0.00  0.00      A   
ATOM   3980  HB2 ARG   247      45.071  37.324  70.513  0.00  0.00      A   
ATOM   3981  CG  ARG   247      44.532  35.309  71.151  0.00  0.00      A   
ATOM   3982  HG3 ARG   247      44.880  34.710  70.309  0.00  0.00      A   
ATOM   3983  HG2 ARG   247      43.638  34.855  71.579  0.00  0.00      A   
ATOM   3984  CD  ARG   247      45.625  35.355  72.215  0.00  0.00      A   
ATOM   3985  HD3 ARG   247      45.242  35.907  73.073  0.00  0.00      A   
ATOM   3986  HD2 ARG   247      46.420  35.983  71.813  0.00  0.00      A   
ATOM   3987  NE  ARG   247      46.012  34.032  72.675  0.00  0.00      A   
ATOM   3988  HE  ARG   247      45.248  33.375  72.741  0.00  0.00      A   
ATOM   3989  CZ  ARG   247      47.249  33.538  72.689  0.00  0.00      A   
ATOM   3990  NH1 ARG   247      48.394  34.227  72.534  0.00  0.00      A   
ATOM   3991 HH11 ARG   247      48.309  35.215  72.341  0.00  0.00      A   
ATOM   3992 HH12 ARG   247      49.286  33.753  72.513  0.00  0.00      A   
ATOM   3993  NH2 ARG   247      47.402  32.241  73.025  0.00  0.00      A   
ATOM   3994 HH21 ARG   247      46.658  31.666  73.395  0.00  0.00      A   
ATOM   3995 HH22 ARG   247      48.300  31.797  72.898  0.00  0.00      A   
ATOM   3996  C   ARG   247      42.060  36.124  69.122  0.00  0.00      A   
ATOM   3997  O   ARG   247      41.805  34.893  69.069  0.00  0.00      A   
ATOM   3998  N   LYS   248      41.049  37.070  69.014  0.00  0.00      A   
ATOM   3999  H   LYS   248      41.345  38.029  69.125  0.00  0.00      A   
ATOM   4000  CA  LYS   248      39.669  36.613  68.971  0.00  0.00      A   
ATOM   4001  HA  LYS   248      39.521  35.770  69.647  0.00  0.00      A   
ATOM   4002  CB  LYS   248      38.770  37.775  69.545  0.00  0.00      A   
ATOM   4003  HB3 LYS   248      38.582  38.640  68.909  0.00  0.00      A   
ATOM   4004  HB2 LYS   248      39.161  38.194  70.471  0.00  0.00      A   
ATOM   4005  CG  LYS   248      37.396  37.084  69.911  0.00  0.00      A   
ATOM   4006  HG3 LYS   248      37.645  36.385  70.710  0.00  0.00      A   
ATOM   4007  HG2 LYS   248      37.030  36.532  69.046  0.00  0.00      A   
ATOM   4008  CD  LYS   248      36.411  38.076  70.444  0.00  0.00      A   
ATOM   4009  HD3 LYS   248      36.365  38.940  69.781  0.00  0.00      A   
ATOM   4010  HD2 LYS   248      36.874  38.352  71.391  0.00  0.00      A   
ATOM   4011  CE  LYS   248      35.077  37.382  70.852  0.00  0.00      A   
ATOM   4012  HE3 LYS   248      35.382  36.494  71.406  0.00  0.00      A   
ATOM   4013  HE2 LYS   248      34.585  37.135  69.911  0.00  0.00      A   
ATOM   4014  NZ  LYS   248      34.110  38.085  71.727  0.00  0.00      A   
ATOM   4015  HZ1 LYS   248      34.701  38.601  72.362  0.00  0.00      A   
ATOM   4016  HZ2 LYS   248      33.560  38.641  71.088  0.00  0.00      A   
ATOM   4017  HZ3 LYS   248      33.388  37.567  72.207  0.00  0.00      A   
ATOM   4018  C   LYS   248      39.367  36.113  67.493  0.00  0.00      A   
ATOM   4019  O   LYS   248      38.445  35.281  67.288  0.00  0.00      A   
ATOM   4020  N   CYS   249      40.101  36.563  66.454  0.00  0.00      A   
ATOM   4021  H   CYS   249      40.628  37.402  66.645  0.00  0.00      A   
ATOM   4022  CA  CYS   249      40.031  36.070  65.048  0.00  0.00      A   
ATOM   4023  HA  CYS   249      39.002  36.037  64.691  0.00  0.00      A   
ATOM   4024  CB  CYS   249      40.909  36.871  64.141  0.00  0.00      A   
ATOM   4025  HB3 CYS   249      40.858  36.469  63.130  0.00  0.00      A   
ATOM   4026  HB2 CYS   249      41.967  36.795  64.392  0.00  0.00      A   
ATOM   4027  SG  CYS   249      40.404  38.623  63.948  0.00  0.00      A   
ATOM   4028  HG  CYS   249      40.409  38.874  65.260  0.00  0.00      A   
ATOM   4029  C   CYS   249      40.531  34.619  64.866  0.00  0.00      A   
ATOM   4030  O   CYS   249      39.934  33.839  64.155  0.00  0.00      A   
ATOM   4031  N   TRP   250      41.558  34.227  65.630  0.00  0.00      A   
ATOM   4032  H   TRP   250      42.035  34.936  66.172  0.00  0.00      A   
ATOM   4033  CA  TRP   250      42.096  32.856  65.692  0.00  0.00      A   
ATOM   4034  HA  TRP   250      41.918  32.371  64.735  0.00  0.00      A   
ATOM   4035  CB  TRP   250      43.615  32.950  65.893  0.00  0.00      A   
ATOM   4036  HB3 TRP   250      44.044  31.955  65.766  0.00  0.00      A   
ATOM   4037  HB2 TRP   250      43.800  33.265  66.920  0.00  0.00      A   
ATOM   4038  CG  TRP   250      44.348  33.891  64.982  0.00  0.00      A   
ATOM   4039  CD1 TRP   250      44.176  33.993  63.644  0.00  0.00      A   
ATOM   4040  HD1 TRP   250      43.483  33.398  63.062  0.00  0.00      A   
ATOM   4041  NE1 TRP   250      45.011  34.966  63.137  0.00  0.00      A   
ATOM   4042  HE1 TRP   250      45.067  35.186  62.151  0.00  0.00      A   
ATOM   4043  CE2 TRP   250      45.788  35.531  64.125  0.00  0.00      A   
ATOM   4044  CZ2 TRP   250      46.798  36.500  64.112  0.00  0.00      A   
ATOM   4045  HZ2 TRP   250      47.079  36.982  63.189  0.00  0.00      A   
ATOM   4046  CH2 TRP   250      47.452  36.822  65.313  0.00  0.00      A   
ATOM   4047  HH2 TRP   250      48.253  37.545  65.314  0.00  0.00      A   
ATOM   4048  CZ3 TRP   250      47.087  36.178  66.508  0.00  0.00      A   
ATOM   4049  HZ3 TRP   250      47.610  36.412  67.425  0.00  0.00      A   
ATOM   4050  CE3 TRP   250      46.065  35.211  66.509  0.00  0.00      A   
ATOM   4051  HE3 TRP   250      45.804  34.711  67.427  0.00  0.00      A   
ATOM   4052  CD2 TRP   250      45.386  34.863  65.320  0.00  0.00      A   
ATOM   4053  C   TRP   250      41.439  31.957  66.770  0.00  0.00      A   
ATOM   4054  O   TRP   250      42.023  30.969  67.218  0.00  0.00      A   
ATOM   4055  N   MET   251      40.219  32.283  67.204  0.00  0.00      A   
ATOM   4056  H   MET   251      39.787  33.085  66.769  0.00  0.00      A   
ATOM   4057  CA  MET   251      39.456  31.472  68.124  0.00  0.00      A   
ATOM   4058  HA  MET   251      40.035  31.177  68.999  0.00  0.00      A   
ATOM   4059  CB  MET   251      38.153  32.200  68.518  0.00  0.00      A   
ATOM   4060  HB3 MET   251      37.342  31.492  68.687  0.00  0.00      A   
ATOM   4061  HB2 MET   251      37.795  32.797  67.679  0.00  0.00      A   
ATOM   4062  CG  MET   251      38.304  33.152  69.696  0.00  0.00      A   
ATOM   4063  HG3 MET   251      37.423  33.794  69.668  0.00  0.00      A   
ATOM   4064  HG2 MET   251      39.220  33.669  69.412  0.00  0.00      A   
ATOM   4065  SD  MET   251      38.454  32.247  71.244  0.00  0.00      A   
ATOM   4066  CE  MET   251      38.676  33.619  72.308  0.00  0.00      A   
ATOM   4067  HE1 MET   251      39.426  34.350  72.005  0.00  0.00      A   
ATOM   4068  HE2 MET   251      37.812  34.282  72.255  0.00  0.00      A   
ATOM   4069  HE3 MET   251      38.905  33.312  73.328  0.00  0.00      A   
ATOM   4070  C   MET   251      38.970  30.130  67.382  0.00  0.00      A   
ATOM   4071  O   MET   251      38.615  30.226  66.195  0.00  0.00      A   
ATOM   4072  N   ILE   252      39.152  28.963  68.040  0.00  0.00      A   
ATOM   4073  H   ILE   252      39.320  28.996  69.036  0.00  0.00      A   
ATOM   4074  CA  ILE   252      38.869  27.600  67.348  0.00  0.00      A   
ATOM   4075  HA  ILE   252      39.442  27.526  66.423  0.00  0.00      A   
ATOM   4076  CB  ILE   252      39.366  26.428  68.168  0.00  0.00      A   
ATOM   4077  HB  ILE   252      38.841  26.554  69.116  0.00  0.00      A   
ATOM   4078  CG2 ILE   252      38.957  25.092  67.537  0.00  0.00      A   
ATOM   4079 HG21 ILE   252      39.135  24.294  68.258  0.00  0.00      A   
ATOM   4080 HG22 ILE   252      37.896  25.036  67.292  0.00  0.00      A   
ATOM   4081 HG23 ILE   252      39.538  24.817  66.657  0.00  0.00      A   
ATOM   4082  CG1 ILE   252      40.869  26.334  68.451  0.00  0.00      A   
ATOM   4083 HG13 ILE   252      40.958  25.499  69.146  0.00  0.00      A   
ATOM   4084 HG12 ILE   252      41.199  27.223  68.987  0.00  0.00      A   
ATOM   4085  CD1 ILE   252      41.774  26.192  67.172  0.00  0.00      A   
ATOM   4086 HD11 ILE   252      42.809  26.208  67.512  0.00  0.00      A   
ATOM   4087 HD12 ILE   252      41.671  25.236  66.659  0.00  0.00      A   
ATOM   4088 HD13 ILE   252      41.620  27.004  66.461  0.00  0.00      A   
ATOM   4089  C   ILE   252      37.415  27.448  67.014  0.00  0.00      A   
ATOM   4090  O   ILE   252      37.090  27.128  65.883  0.00  0.00      A   
ATOM   4091  N   ASP   253      36.568  27.820  67.952  0.00  0.00      A   
ATOM   4092  H   ASP   253      36.919  28.269  68.786  0.00  0.00      A   
ATOM   4093  CA  ASP   253      35.138  28.102  67.664  0.00  0.00      A   
ATOM   4094  HA  ASP   253      34.758  27.228  67.135  0.00  0.00      A   
ATOM   4095  CB  ASP   253      34.453  28.243  68.954  0.00  0.00      A   
ATOM   4096  HB3 ASP   253      34.972  29.053  69.466  0.00  0.00      A   
ATOM   4097  HB2 ASP   253      34.671  27.353  69.544  0.00  0.00      A   
ATOM   4098  CG  ASP   253      32.950  28.354  68.808  0.00  0.00      A   
ATOM   4099  OD1 ASP   253      32.319  27.511  68.119  0.00  0.00      A   
ATOM   4100  OD2 ASP   253      32.437  29.297  69.445  0.00  0.00      A   
ATOM   4101  C   ASP   253      34.994  29.292  66.767  0.00  0.00      A   
ATOM   4102  O   ASP   253      35.355  30.402  67.160  0.00  0.00      A   
ATOM   4103  N   ALA   254      34.350  29.068  65.617  0.00  0.00      A   
ATOM   4104  H   ALA   254      34.210  28.100  65.363  0.00  0.00      A   
ATOM   4105  CA  ALA   254      34.332  30.022  64.549  0.00  0.00      A   
ATOM   4106  HA  ALA   254      35.360  30.383  64.513  0.00  0.00      A   
ATOM   4107  CB  ALA   254      33.958  29.343  63.228  0.00  0.00      A   
ATOM   4108  HB1 ALA   254      33.945  29.996  62.356  0.00  0.00      A   
ATOM   4109  HB2 ALA   254      34.530  28.423  63.107  0.00  0.00      A   
ATOM   4110  HB3 ALA   254      32.957  28.949  63.405  0.00  0.00      A   
ATOM   4111  C   ALA   254      33.356  31.146  64.808  0.00  0.00      A   
ATOM   4112  O   ALA   254      33.466  32.344  64.453  0.00  0.00      A   
ATOM   4113  N   ASP   255      32.321  30.771  65.563  0.00  0.00      A   
ATOM   4114  H   ASP   255      32.116  29.804  65.770  0.00  0.00      A   
ATOM   4115  CA  ASP   255      31.349  31.695  66.078  0.00  0.00      A   
ATOM   4116  HA  ASP   255      30.971  32.335  65.281  0.00  0.00      A   
ATOM   4117  CB  ASP   255      30.095  30.882  66.500  0.00  0.00      A   
ATOM   4118  HB3 ASP   255      30.421  30.032  67.100  0.00  0.00      A   
ATOM   4119  HB2 ASP   255      29.722  30.293  65.662  0.00  0.00      A   
ATOM   4120  CG  ASP   255      29.057  31.692  67.327  0.00  0.00      A   
ATOM   4121  OD1 ASP   255      28.795  31.300  68.478  0.00  0.00      A   
ATOM   4122  OD2 ASP   255      28.553  32.707  66.813  0.00  0.00      A   
ATOM   4123  C   ASP   255      31.871  32.619  67.241  0.00  0.00      A   
ATOM   4124  O   ASP   255      31.459  33.768  67.338  0.00  0.00      A   
ATOM   4125  N   SER   256      32.876  32.212  68.010  0.00  0.00      A   
ATOM   4126  H   SER   256      33.264  31.321  67.733  0.00  0.00      A   
ATOM   4127  CA  SER   256      33.698  33.082  68.942  0.00  0.00      A   
ATOM   4128  HA  SER   256      33.076  33.831  69.432  0.00  0.00      A   
ATOM   4129  CB  SER   256      34.377  32.219  70.016  0.00  0.00      A   
ATOM   4130  HB3 SER   256      35.152  32.723  70.594  0.00  0.00      A   
ATOM   4131  HB2 SER   256      34.972  31.495  69.459  0.00  0.00      A   
ATOM   4132  OG  SER   256      33.516  31.580  70.847  0.00  0.00      A   
ATOM   4133  HG  SER   256      33.027  30.974  70.285  0.00  0.00      A   
ATOM   4134  C   SER   256      34.634  34.027  68.192  0.00  0.00      A   
ATOM   4135  O   SER   256      35.339  34.832  68.850  0.00  0.00      A   
ATOM   4136  N   ARG   257      34.594  33.978  66.825  0.00  0.00      A   
ATOM   4137  H   ARG   257      33.972  33.350  66.335  0.00  0.00      A   
ATOM   4138  CA  ARG   257      35.336  35.011  66.058  0.00  0.00      A   
ATOM   4139  HA  ARG   257      36.209  35.331  66.627  0.00  0.00      A   
ATOM   4140  CB  ARG   257      35.954  34.449  64.708  0.00  0.00      A   
ATOM   4141  HB3 ARG   257      36.665  35.139  64.255  0.00  0.00      A   
ATOM   4142  HB2 ARG   257      35.141  34.357  63.988  0.00  0.00      A   
ATOM   4143  CG  ARG   257      36.723  33.096  64.796  0.00  0.00      A   
ATOM   4144  HG3 ARG   257      36.177  32.430  65.464  0.00  0.00      A   
ATOM   4145  HG2 ARG   257      37.669  33.181  65.330  0.00  0.00      A   
ATOM   4146  CD  ARG   257      37.008  32.356  63.459  0.00  0.00      A   
ATOM   4147  HD3 ARG   257      37.672  33.011  62.896  0.00  0.00      A   
ATOM   4148  HD2 ARG   257      36.070  32.346  62.904  0.00  0.00      A   
ATOM   4149  NE  ARG   257      37.537  31.057  63.783  0.00  0.00      A   
ATOM   4150  HE  ARG   257      38.010  30.929  64.666  0.00  0.00      A   
ATOM   4151  CZ  ARG   257      37.364  29.943  63.079  0.00  0.00      A   
ATOM   4152  NH1 ARG   257      37.528  28.765  63.574  0.00  0.00      A   
ATOM   4153 HH11 ARG   257      37.591  28.525  64.553  0.00  0.00      A   
ATOM   4154 HH12 ARG   257      37.546  28.011  62.902  0.00  0.00      A   
ATOM   4155  NH2 ARG   257      37.082  30.047  61.825  0.00  0.00      A   
ATOM   4156 HH21 ARG   257      37.127  30.993  61.473  0.00  0.00      A   
ATOM   4157 HH22 ARG   257      36.628  29.316  61.297  0.00  0.00      A   
ATOM   4158  C   ARG   257      34.483  36.271  65.794  0.00  0.00      A   
ATOM   4159  O   ARG   257      33.255  36.169  65.654  0.00  0.00      A   
ATOM   4160  N   PRO   258      35.043  37.475  65.723  0.00  0.00      A   
ATOM   4161  CD  PRO   258      36.435  37.937  66.056  0.00  0.00      A   
ATOM   4162  HD3 PRO   258      36.608  37.741  67.114  0.00  0.00      A   
ATOM   4163  HD2 PRO   258      37.228  37.544  65.419  0.00  0.00      A   
ATOM   4164  CG  PRO   258      36.472  39.462  65.877  0.00  0.00      A   
ATOM   4165  HG3 PRO   258      37.026  39.957  66.674  0.00  0.00      A   
ATOM   4166  HG2 PRO   258      36.790  39.751  64.875  0.00  0.00      A   
ATOM   4167  CB  PRO   258      35.006  39.809  66.039  0.00  0.00      A   
ATOM   4168  HB3 PRO   258      34.835  39.985  67.101  0.00  0.00      A   
ATOM   4169  HB2 PRO   258      34.686  40.700  65.500  0.00  0.00      A   
ATOM   4170  CA  PRO   258      34.225  38.642  65.494  0.00  0.00      A   
ATOM   4171  HA  PRO   258      33.297  38.561  66.060  0.00  0.00      A   
ATOM   4172  C   PRO   258      33.854  38.838  64.000  0.00  0.00      A   
ATOM   4173  O   PRO   258      34.680  38.631  63.091  0.00  0.00      A   
ATOM   4174  N   LYS   259      32.545  39.190  63.770  0.00  0.00      A   
ATOM   4175  H   LYS   259      32.048  39.575  64.561  0.00  0.00      A   
ATOM   4176  CA  LYS   259      32.012  39.294  62.459  0.00  0.00      A   
ATOM   4177  HA  LYS   259      32.229  38.372  61.918  0.00  0.00      A   
ATOM   4178  CB  LYS   259      30.453  39.236  62.532  0.00  0.00      A   
ATOM   4179  HB3 LYS   259      30.020  39.516  61.572  0.00  0.00      A   
ATOM   4180  HB2 LYS   259      30.046  39.837  63.346  0.00  0.00      A   
ATOM   4181  CG  LYS   259      29.809  37.819  62.868  0.00  0.00      A   
ATOM   4182  HG3 LYS   259      30.116  37.067  62.141  0.00  0.00      A   
ATOM   4183  HG2 LYS   259      28.721  37.850  62.798  0.00  0.00      A   
ATOM   4184  CD  LYS   259      30.178  37.256  64.289  0.00  0.00      A   
ATOM   4185  HD3 LYS   259      29.863  37.824  65.164  0.00  0.00      A   
ATOM   4186  HD2 LYS   259      31.241  37.039  64.395  0.00  0.00      A   
ATOM   4187  CE  LYS   259      29.541  35.860  64.349  0.00  0.00      A   
ATOM   4188  HE3 LYS   259      29.992  35.188  63.619  0.00  0.00      A   
ATOM   4189  HE2 LYS   259      28.491  36.009  64.099  0.00  0.00      A   
ATOM   4190  NZ  LYS   259      29.611  35.423  65.748  0.00  0.00      A   
ATOM   4191  HZ1 LYS   259      28.982  35.888  66.388  0.00  0.00      A   
ATOM   4192  HZ2 LYS   259      29.483  34.428  65.870  0.00  0.00      A   
ATOM   4193  HZ3 LYS   259      30.532  35.582  66.132  0.00  0.00      A   
ATOM   4194  C   LYS   259      32.483  40.552  61.742  0.00  0.00      A   
ATOM   4195  O   LYS   259      32.744  41.511  62.466  0.00  0.00      A   
ATOM   4196  N   PHE   260      32.655  40.525  60.423  0.00  0.00      A   
ATOM   4197  H   PHE   260      32.458  39.666  59.922  0.00  0.00      A   
ATOM   4198  CA  PHE   260      33.237  41.663  59.708  0.00  0.00      A   
ATOM   4199  HA  PHE   260      34.278  41.742  60.022  0.00  0.00      A   
ATOM   4200  CB  PHE   260      33.234  41.421  58.196  0.00  0.00      A   
ATOM   4201  HB3 PHE   260      33.608  42.317  57.700  0.00  0.00      A   
ATOM   4202  HB2 PHE   260      32.212  41.248  57.858  0.00  0.00      A   
ATOM   4203  CG  PHE   260      34.124  40.260  57.791  0.00  0.00      A   
ATOM   4204  CD1 PHE   260      35.508  40.317  58.054  0.00  0.00      A   
ATOM   4205  HD1 PHE   260      35.942  41.199  58.504  0.00  0.00      A   
ATOM   4206  CE1 PHE   260      36.334  39.227  57.733  0.00  0.00      A   
ATOM   4207  HE1 PHE   260      37.394  39.271  57.937  0.00  0.00      A   
ATOM   4208  CZ  PHE   260      35.780  38.077  57.148  0.00  0.00      A   
ATOM   4209  HZ  PHE   260      36.417  37.242  56.901  0.00  0.00      A   
ATOM   4210  CE2 PHE   260      34.403  38.018  56.871  0.00  0.00      A   
ATOM   4211  HE2 PHE   260      33.987  37.133  56.408  0.00  0.00      A   
ATOM   4212  CD2 PHE   260      33.576  39.112  57.187  0.00  0.00      A   
ATOM   4213  HD2 PHE   260      32.516  39.060  56.979  0.00  0.00      A   
ATOM   4214  C   PHE   260      32.595  42.989  60.131  0.00  0.00      A   
ATOM   4215  O   PHE   260      33.316  43.962  60.349  0.00  0.00      A   
ATOM   4216  N   ARG   261      31.273  42.999  60.364  0.00  0.00      A   
ATOM   4217  H   ARG   261      30.721  42.228  60.016  0.00  0.00      A   
ATOM   4218  CA  ARG   261      30.566  44.204  60.874  0.00  0.00      A   
ATOM   4219  HA  ARG   261      30.694  44.944  60.085  0.00  0.00      A   
ATOM   4220  CB  ARG   261      29.033  43.814  60.958  0.00  0.00      A   
ATOM   4221  HB3 ARG   261      28.643  43.637  59.956  0.00  0.00      A   
ATOM   4222  HB2 ARG   261      28.532  44.672  61.406  0.00  0.00      A   
ATOM   4223  CG  ARG   261      28.763  42.575  61.816  0.00  0.00      A   
ATOM   4224  HG3 ARG   261      29.117  42.843  62.811  0.00  0.00      A   
ATOM   4225  HG2 ARG   261      29.336  41.706  61.492  0.00  0.00      A   
ATOM   4226  CD  ARG   261      27.267  42.360  61.929  0.00  0.00      A   
ATOM   4227  HD3 ARG   261      26.856  42.406  60.920  0.00  0.00      A   
ATOM   4228  HD2 ARG   261      26.723  43.198  62.365  0.00  0.00      A   
ATOM   4229  NE  ARG   261      26.819  41.182  62.542  0.00  0.00      A   
ATOM   4230  HE  ARG   261      26.999  40.341  62.013  0.00  0.00      A   
ATOM   4231  CZ  ARG   261      26.369  41.092  63.811  0.00  0.00      A   
ATOM   4232  NH1 ARG   261      26.440  42.023  64.688  0.00  0.00      A   
ATOM   4233 HH11 ARG   261      26.836  42.909  64.411  0.00  0.00      A   
ATOM   4234 HH12 ARG   261      25.909  41.894  65.538  0.00  0.00      A   
ATOM   4235  NH2 ARG   261      25.817  39.977  64.153  0.00  0.00      A   
ATOM   4236 HH21 ARG   261      25.734  39.102  63.655  0.00  0.00      A   
ATOM   4237 HH22 ARG   261      25.666  39.960  65.151  0.00  0.00      A   
ATOM   4238  C   ARG   261      31.167  44.811  62.168  0.00  0.00      A   
ATOM   4239  O   ARG   261      31.077  46.055  62.284  0.00  0.00      A   
ATOM   4240  N   GLU   262      31.730  44.067  63.106  0.00  0.00      A   
ATOM   4241  H   GLU   262      31.931  43.103  62.882  0.00  0.00      A   
ATOM   4242  CA  GLU   262      32.282  44.575  64.397  0.00  0.00      A   
ATOM   4243  HA  GLU   262      31.681  45.388  64.804  0.00  0.00      A   
ATOM   4244  CB  GLU   262      32.289  43.410  65.399  0.00  0.00      A   
ATOM   4245  HB3 GLU   262      32.543  43.729  66.410  0.00  0.00      A   
ATOM   4246  HB2 GLU   262      33.032  42.684  65.069  0.00  0.00      A   
ATOM   4247  CG  GLU   262      30.922  42.682  65.610  0.00  0.00      A   
ATOM   4248  HG3 GLU   262      30.415  42.380  64.694  0.00  0.00      A   
ATOM   4249  HG2 GLU   262      30.241  43.335  66.157  0.00  0.00      A   
ATOM   4250  CD  GLU   262      31.063  41.401  66.412  0.00  0.00      A   
ATOM   4251  OE1 GLU   262      31.712  41.467  67.476  0.00  0.00      A   
ATOM   4252  OE2 GLU   262      30.551  40.312  65.954  0.00  0.00      A   
ATOM   4253  C   GLU   262      33.706  45.048  64.220  0.00  0.00      A   
ATOM   4254  O   GLU   262      33.985  46.175  64.558  0.00  0.00      A   
ATOM   4255  N   LEU   263      34.541  44.291  63.452  0.00  0.00      A   
ATOM   4256  H   LEU   263      34.268  43.380  63.115  0.00  0.00      A   
ATOM   4257  CA  LEU   263      35.905  44.620  63.016  0.00  0.00      A   
ATOM   4258  HA  LEU   263      36.530  44.760  63.897  0.00  0.00      A   
ATOM   4259  CB  LEU   263      36.463  43.502  62.001  0.00  0.00      A   
ATOM   4260  HB3 LEU   263      37.420  43.760  61.548  0.00  0.00      A   
ATOM   4261  HB2 LEU   263      35.669  43.483  61.255  0.00  0.00      A   
ATOM   4262  CG  LEU   263      36.716  42.199  62.793  0.00  0.00      A   
ATOM   4263  HG  LEU   263      35.798  41.895  63.296  0.00  0.00      A   
ATOM   4264  CD1 LEU   263      37.060  41.074  61.834  0.00  0.00      A   
ATOM   4265 HD11 LEU   263      37.679  41.420  61.006  0.00  0.00      A   
ATOM   4266 HD12 LEU   263      37.598  40.298  62.378  0.00  0.00      A   
ATOM   4267 HD13 LEU   263      36.212  40.667  61.284  0.00  0.00      A   
ATOM   4268  CD2 LEU   263      37.886  42.340  63.799  0.00  0.00      A   
ATOM   4269 HD21 LEU   263      38.658  42.918  63.291  0.00  0.00      A   
ATOM   4270 HD22 LEU   263      37.388  42.706  64.697  0.00  0.00      A   
ATOM   4271 HD23 LEU   263      38.219  41.362  64.147  0.00  0.00      A   
ATOM   4272  C   LEU   263      35.950  45.997  62.270  0.00  0.00      A   
ATOM   4273  O   LEU   263      36.875  46.788  62.479  0.00  0.00      A   
ATOM   4274  N   ILE   264      34.928  46.331  61.509  0.00  0.00      A   
ATOM   4275  H   ILE   264      34.185  45.677  61.310  0.00  0.00      A   
ATOM   4276  CA  ILE   264      34.764  47.618  60.851  0.00  0.00      A   
ATOM   4277  HA  ILE   264      35.705  47.903  60.381  0.00  0.00      A   
ATOM   4278  CB  ILE   264      33.659  47.815  59.791  0.00  0.00      A   
ATOM   4279  HB  ILE   264      32.738  47.643  60.348  0.00  0.00      A   
ATOM   4280  CG2 ILE   264      33.607  49.175  59.108  0.00  0.00      A   
ATOM   4281 HG21 ILE   264      34.480  49.321  58.472  0.00  0.00      A   
ATOM   4282 HG22 ILE   264      32.664  49.281  58.570  0.00  0.00      A   
ATOM   4283 HG23 ILE   264      33.567  49.941  59.882  0.00  0.00      A   
ATOM   4284  CG1 ILE   264      33.879  46.746  58.685  0.00  0.00      A   
ATOM   4285 HG13 ILE   264      34.313  45.830  59.085  0.00  0.00      A   
ATOM   4286 HG12 ILE   264      34.605  47.223  58.027  0.00  0.00      A   
ATOM   4287  CD1 ILE   264      32.654  46.438  57.817  0.00  0.00      A   
ATOM   4288 HD11 ILE   264      31.918  45.989  58.483  0.00  0.00      A   
ATOM   4289 HD12 ILE   264      32.251  47.375  57.434  0.00  0.00      A   
ATOM   4290 HD13 ILE   264      32.924  45.717  57.045  0.00  0.00      A   
ATOM   4291  C   ILE   264      34.660  48.684  61.899  0.00  0.00      A   
ATOM   4292  O   ILE   264      35.378  49.661  61.846  0.00  0.00      A   
ATOM   4293  N   ILE   265      33.719  48.449  62.909  0.00  0.00      A   
ATOM   4294  H   ILE   265      33.334  47.521  63.012  0.00  0.00      A   
ATOM   4295  CA  ILE   265      33.530  49.401  63.990  0.00  0.00      A   
ATOM   4296  HA  ILE   265      33.363  50.387  63.554  0.00  0.00      A   
ATOM   4297  CB  ILE   265      32.351  49.075  64.993  0.00  0.00      A   
ATOM   4298  HB  ILE   265      32.424  48.022  65.265  0.00  0.00      A   
ATOM   4299  CG2 ILE   265      32.248  50.059  66.154  0.00  0.00      A   
ATOM   4300 HG21 ILE   265      31.401  49.858  66.810  0.00  0.00      A   
ATOM   4301 HG22 ILE   265      33.179  49.948  66.709  0.00  0.00      A   
ATOM   4302 HG23 ILE   265      32.173  51.094  65.821  0.00  0.00      A   
ATOM   4303  CG1 ILE   265      30.999  49.150  64.192  0.00  0.00      A   
ATOM   4304 HG13 ILE   265      31.037  48.607  63.247  0.00  0.00      A   
ATOM   4305 HG12 ILE   265      30.805  50.173  63.870  0.00  0.00      A   
ATOM   4306  CD1 ILE   265      29.764  48.683  65.017  0.00  0.00      A   
ATOM   4307 HD11 ILE   265      28.896  48.584  64.365  0.00  0.00      A   
ATOM   4308 HD12 ILE   265      29.987  47.752  65.540  0.00  0.00      A   
ATOM   4309 HD13 ILE   265      29.617  49.465  65.762  0.00  0.00      A   
ATOM   4310  C   ILE   265      34.823  49.604  64.835  0.00  0.00      A   
ATOM   4311  O   ILE   265      35.247  50.698  65.191  0.00  0.00      A   
ATOM   4312  N   GLU   266      35.539  48.478  65.160  0.00  0.00      A   
ATOM   4313  H   GLU   266      35.154  47.570  64.942  0.00  0.00      A   
ATOM   4314  CA  GLU   266      36.724  48.374  66.052  0.00  0.00      A   
ATOM   4315  HA  GLU   266      36.406  48.950  66.921  0.00  0.00      A   
ATOM   4316  CB  GLU   266      37.068  46.912  66.326  0.00  0.00      A   
ATOM   4317  HB3 GLU   266      38.123  46.860  66.597  0.00  0.00      A   
ATOM   4318  HB2 GLU   266      36.955  46.337  65.407  0.00  0.00      A   
ATOM   4319  CG  GLU   266      36.249  46.276  67.465  0.00  0.00      A   
ATOM   4320  HG3 GLU   266      36.515  45.228  67.601  0.00  0.00      A   
ATOM   4321  HG2 GLU   266      35.295  46.361  66.945  0.00  0.00      A   
ATOM   4322  CD  GLU   266      36.306  46.992  68.804  0.00  0.00      A   
ATOM   4323  OE1 GLU   266      37.356  46.894  69.409  0.00  0.00      A   
ATOM   4324  OE2 GLU   266      35.329  47.654  69.203  0.00  0.00      A   
ATOM   4325  C   GLU   266      37.950  49.067  65.489  0.00  0.00      A   
ATOM   4326  O   GLU   266      38.610  49.809  66.257  0.00  0.00      A   
ATOM   4327  N   PHE   267      38.315  48.703  64.297  0.00  0.00      A   
ATOM   4328  H   PHE   267      37.887  47.991  63.723  0.00  0.00      A   
ATOM   4329  CA  PHE   267      39.345  49.451  63.668  0.00  0.00      A   
ATOM   4330  HA  PHE   267      40.115  49.647  64.413  0.00  0.00      A   
ATOM   4331  CB  PHE   267      40.007  48.692  62.556  0.00  0.00      A   
ATOM   4332  HB3 PHE   267      40.707  49.275  61.957  0.00  0.00      A   
ATOM   4333  HB2 PHE   267      39.227  48.323  61.891  0.00  0.00      A   
ATOM   4334  CG  PHE   267      40.774  47.484  63.017  0.00  0.00      A   
ATOM   4335  CD1 PHE   267      42.002  47.744  63.727  0.00  0.00      A   
ATOM   4336  HD1 PHE   267      42.221  48.799  63.796  0.00  0.00      A   
ATOM   4337  CE1 PHE   267      42.841  46.647  64.018  0.00  0.00      A   
ATOM   4338  HE1 PHE   267      43.815  46.973  64.352  0.00  0.00      A   
ATOM   4339  CZ  PHE   267      42.343  45.324  63.789  0.00  0.00      A   
ATOM   4340  HZ  PHE   267      42.989  44.506  64.073  0.00  0.00      A   
ATOM   4341  CE2 PHE   267      41.072  45.039  63.238  0.00  0.00      A   
ATOM   4342  HE2 PHE   267      40.684  44.038  63.116  0.00  0.00      A   
ATOM   4343  CD2 PHE   267      40.329  46.158  62.858  0.00  0.00      A   
ATOM   4344  HD2 PHE   267      39.423  45.895  62.331  0.00  0.00      A   
ATOM   4345  C   PHE   267      38.839  50.832  63.156  0.00  0.00      A   
ATOM   4346  O   PHE   267      39.681  51.715  63.119  0.00  0.00      A   
ATOM   4347  N   SER   268      37.575  51.084  62.880  0.00  0.00      A   
ATOM   4348  H   SER   268      36.968  50.278  62.840  0.00  0.00      A   
ATOM   4349  CA  SER   268      37.225  52.492  62.667  0.00  0.00      A   
ATOM   4350  HA  SER   268      37.746  52.957  61.829  0.00  0.00      A   
ATOM   4351  CB  SER   268      35.752  52.569  62.240  0.00  0.00      A   
ATOM   4352  HB3 SER   268      35.382  53.587  62.114  0.00  0.00      A   
ATOM   4353  HB2 SER   268      35.150  52.175  63.059  0.00  0.00      A   
ATOM   4354  OG  SER   268      35.419  52.099  60.962  0.00  0.00      A   
ATOM   4355  HG  SER   268      35.303  51.159  61.119  0.00  0.00      A   
ATOM   4356  C   SER   268      37.422  53.375  63.912  0.00  0.00      A   
ATOM   4357  O   SER   268      37.985  54.451  63.844  0.00  0.00      A   
ATOM   4358  N   LYS   269      37.011  52.894  65.079  0.00  0.00      A   
ATOM   4359  H   LYS   269      36.413  52.080  65.102  0.00  0.00      A   
ATOM   4360  CA  LYS   269      37.317  53.643  66.380  0.00  0.00      A   
ATOM   4361  HA  LYS   269      36.924  54.659  66.411  0.00  0.00      A   
ATOM   4362  CB  LYS   269      36.857  52.793  67.577  0.00  0.00      A   
ATOM   4363  HB3 LYS   269      37.568  52.950  68.389  0.00  0.00      A   
ATOM   4364  HB2 LYS   269      36.913  51.752  67.259  0.00  0.00      A   
ATOM   4365  CG  LYS   269      35.445  53.039  68.010  0.00  0.00      A   
ATOM   4366  HG3 LYS   269      34.814  52.811  67.152  0.00  0.00      A   
ATOM   4367  HG2 LYS   269      35.487  54.126  68.074  0.00  0.00      A   
ATOM   4368  CD  LYS   269      34.929  52.361  69.231  0.00  0.00      A   
ATOM   4369  HD3 LYS   269      33.852  52.523  69.248  0.00  0.00      A   
ATOM   4370  HD2 LYS   269      35.361  52.757  70.151  0.00  0.00      A   
ATOM   4371  CE  LYS   269      35.132  50.870  69.114  0.00  0.00      A   
ATOM   4372  HE3 LYS   269      36.187  50.605  69.042  0.00  0.00      A   
ATOM   4373  HE2 LYS   269      34.743  50.528  68.155  0.00  0.00      A   
ATOM   4374  NZ  LYS   269      34.498  50.081  70.155  0.00  0.00      A   
ATOM   4375  HZ1 LYS   269      34.702  50.398  71.092  0.00  0.00      A   
ATOM   4376  HZ2 LYS   269      33.497  50.211  70.118  0.00  0.00      A   
ATOM   4377  HZ3 LYS   269      34.665  49.091  70.046  0.00  0.00      A   
ATOM   4378  C   LYS   269      38.893  53.853  66.444  0.00  0.00      A   
ATOM   4379  O   LYS   269      39.387  54.891  66.776  0.00  0.00      A   
ATOM   4380  N   MET   270      39.698  52.836  66.128  0.00  0.00      A   
ATOM   4381  H   MET   270      39.321  51.945  65.838  0.00  0.00      A   
ATOM   4382  CA  MET   270      41.104  52.934  66.285  0.00  0.00      A   
ATOM   4383  HA  MET   270      41.248  53.218  67.327  0.00  0.00      A   
ATOM   4384  CB  MET   270      41.724  51.549  66.079  0.00  0.00      A   
ATOM   4385  HB3 MET   270      42.761  51.586  65.746  0.00  0.00      A   
ATOM   4386  HB2 MET   270      41.291  51.114  65.178  0.00  0.00      A   
ATOM   4387  CG  MET   270      41.442  50.584  67.247  0.00  0.00      A   
ATOM   4388  HG3 MET   270      40.374  50.610  67.459  0.00  0.00      A   
ATOM   4389  HG2 MET   270      41.949  51.051  68.092  0.00  0.00      A   
ATOM   4390  SD  MET   270      41.983  48.890  67.070  0.00  0.00      A   
ATOM   4391  CE  MET   270      41.724  48.343  68.795  0.00  0.00      A   
ATOM   4392  HE1 MET   270      40.659  48.174  68.949  0.00  0.00      A   
ATOM   4393  HE2 MET   270      42.339  47.447  68.889  0.00  0.00      A   
ATOM   4394  HE3 MET   270      42.051  49.073  69.535  0.00  0.00      A   
ATOM   4395  C   MET   270      41.711  53.988  65.311  0.00  0.00      A   
ATOM   4396  O   MET   270      42.393  54.936  65.756  0.00  0.00      A   
ATOM   4397  N   ALA   271      41.324  53.972  64.058  0.00  0.00      A   
ATOM   4398  H   ALA   271      40.784  53.168  63.774  0.00  0.00      A   
ATOM   4399  CA  ALA   271      41.730  54.899  63.026  0.00  0.00      A   
ATOM   4400  HA  ALA   271      42.816  54.989  63.033  0.00  0.00      A   
ATOM   4401  CB  ALA   271      41.208  54.506  61.621  0.00  0.00      A   
ATOM   4402  HB1 ALA   271      41.513  55.255  60.891  0.00  0.00      A   
ATOM   4403  HB2 ALA   271      41.379  53.470  61.329  0.00  0.00      A   
ATOM   4404  HB3 ALA   271      40.120  54.570  61.575  0.00  0.00      A   
ATOM   4405  C   ALA   271      41.391  56.343  63.326  0.00  0.00      A   
ATOM   4406  O   ALA   271      42.072  57.236  62.818  0.00  0.00      A   
ATOM   4407  N   ARG   272      40.367  56.562  64.178  0.00  0.00      A   
ATOM   4408  H   ARG   272      39.843  55.777  64.537  0.00  0.00      A   
ATOM   4409  CA  ARG   272      40.038  57.932  64.751  0.00  0.00      A   
ATOM   4410  HA  ARG   272      39.835  58.563  63.886  0.00  0.00      A   
ATOM   4411  CB  ARG   272      38.834  57.859  65.635  0.00  0.00      A   
ATOM   4412  HB3 ARG   272      39.239  57.478  66.573  0.00  0.00      A   
ATOM   4413  HB2 ARG   272      38.185  57.164  65.103  0.00  0.00      A   
ATOM   4414  CG  ARG   272      38.188  59.240  65.934  0.00  0.00      A   
ATOM   4415  HG3 ARG   272      38.837  59.980  66.403  0.00  0.00      A   
ATOM   4416  HG2 ARG   272      37.446  59.165  66.728  0.00  0.00      A   
ATOM   4417  CD  ARG   272      37.593  59.806  64.594  0.00  0.00      A   
ATOM   4418  HD3 ARG   272      37.146  58.983  64.037  0.00  0.00      A   
ATOM   4419  HD2 ARG   272      38.429  60.195  64.014  0.00  0.00      A   
ATOM   4420  NE  ARG   272      36.551  60.869  64.830  0.00  0.00      A   
ATOM   4421  HE  ARG   272      36.273  61.018  65.789  0.00  0.00      A   
ATOM   4422  CZ  ARG   272      35.979  61.554  63.883  0.00  0.00      A   
ATOM   4423  NH1 ARG   272      35.156  62.527  64.145  0.00  0.00      A   
ATOM   4424 HH11 ARG   272      34.869  62.778  65.081  0.00  0.00      A   
ATOM   4425 HH12 ARG   272      34.971  63.136  63.361  0.00  0.00      A   
ATOM   4426  NH2 ARG   272      36.415  61.374  62.677  0.00  0.00      A   
ATOM   4427 HH21 ARG   272      36.952  60.551  62.444  0.00  0.00      A   
ATOM   4428 HH22 ARG   272      36.062  61.944  61.921  0.00  0.00      A   
ATOM   4429  C   ARG   272      41.225  58.606  65.433  0.00  0.00      A   
ATOM   4430  O   ARG   272      41.427  59.805  65.312  0.00  0.00      A   
ATOM   4431  N   ASP   273      42.022  57.840  66.239  0.00  0.00      A   
ATOM   4432  H   ASP   273      42.023  56.837  66.125  0.00  0.00      A   
ATOM   4433  CA  ASP   273      43.013  58.392  67.094  0.00  0.00      A   
ATOM   4434  HA  ASP   273      43.338  59.326  66.636  0.00  0.00      A   
ATOM   4435  CB  ASP   273      42.360  58.676  68.481  0.00  0.00      A   
ATOM   4436  HB3 ASP   273      42.108  57.756  69.009  0.00  0.00      A   
ATOM   4437  HB2 ASP   273      41.397  59.181  68.406  0.00  0.00      A   
ATOM   4438  CG  ASP   273      43.280  59.511  69.437  0.00  0.00      A   
ATOM   4439  OD1 ASP   273      44.173  60.182  68.906  0.00  0.00      A   
ATOM   4440  OD2 ASP   273      42.953  59.562  70.654  0.00  0.00      A   
ATOM   4441  C   ASP   273      44.151  57.408  67.128  0.00  0.00      A   
ATOM   4442  O   ASP   273      44.434  56.773  68.154  0.00  0.00      A   
ATOM   4443  N   PRO   274      44.896  57.208  65.975  0.00  0.00      A   
ATOM   4444  CD  PRO   274      44.947  58.171  64.878  0.00  0.00      A   
ATOM   4445  HD3 PRO   274      43.965  58.357  64.444  0.00  0.00      A   
ATOM   4446  HD2 PRO   274      45.316  59.117  65.273  0.00  0.00      A   
ATOM   4447  CG  PRO   274      45.893  57.666  63.883  0.00  0.00      A   
ATOM   4448  HG3 PRO   274      45.545  57.908  62.879  0.00  0.00      A   
ATOM   4449  HG2 PRO   274      46.877  58.116  64.017  0.00  0.00      A   
ATOM   4450  CB  PRO   274      45.990  56.219  64.221  0.00  0.00      A   
ATOM   4451  HB3 PRO   274      45.174  55.759  63.662  0.00  0.00      A   
ATOM   4452  HB2 PRO   274      46.981  55.896  63.902  0.00  0.00      A   
ATOM   4453  CA  PRO   274      45.686  56.033  65.695  0.00  0.00      A   
ATOM   4454  HA  PRO   274      45.013  55.191  65.857  0.00  0.00      A   
ATOM   4455  C   PRO   274      46.865  55.899  66.585  0.00  0.00      A   
ATOM   4456  O   PRO   274      47.208  54.760  66.963  0.00  0.00      A   
ATOM   4457  N   GLN   275      47.576  56.916  67.097  0.00  0.00      A   
ATOM   4458  H   GLN   275      47.448  57.897  66.890  0.00  0.00      A   
ATOM   4459  CA  GLN   275      48.743  56.709  68.010  0.00  0.00      A   
ATOM   4460  HA  GLN   275      49.413  55.950  67.606  0.00  0.00      A   
ATOM   4461  CB  GLN   275      49.555  58.022  68.175  0.00  0.00      A   
ATOM   4462  HB3 GLN   275      50.490  57.770  68.676  0.00  0.00      A   
ATOM   4463  HB2 GLN   275      49.001  58.720  68.801  0.00  0.00      A   
ATOM   4464  CG  GLN   275      50.028  58.723  66.891  0.00  0.00      A   
ATOM   4465  HG3 GLN   275      50.501  58.008  66.218  0.00  0.00      A   
ATOM   4466  HG2 GLN   275      50.846  59.409  67.111  0.00  0.00      A   
ATOM   4467  CD  GLN   275      49.007  59.497  66.078  0.00  0.00      A   
ATOM   4468  OE1 GLN   275      47.973  59.919  66.666  0.00  0.00      A   
ATOM   4469  NE2 GLN   275      49.179  59.791  64.813  0.00  0.00      A   
ATOM   4470 HE21 GLN   275      48.437  60.199  64.262  0.00  0.00      A   
ATOM   4471 HE22 GLN   275      50.005  59.533  64.292  0.00  0.00      A   
ATOM   4472  C   GLN   275      48.378  56.227  69.444  0.00  0.00      A   
ATOM   4473  O   GLN   275      49.279  55.906  70.208  0.00  0.00      A   
ATOM   4474  N   ARG   276      47.036  56.138  69.793  0.00  0.00      A   
ATOM   4475  H   ARG   276      46.409  56.406  69.049  0.00  0.00      A   
ATOM   4476  CA  ARG   276      46.612  55.404  70.989  0.00  0.00      A   
ATOM   4477  HA  ARG   276      47.159  55.810  71.840  0.00  0.00      A   
ATOM   4478  CB  ARG   276      45.131  55.613  71.354  0.00  0.00      A   
ATOM   4479  HB3 ARG   276      44.471  54.921  70.830  0.00  0.00      A   
ATOM   4480  HB2 ARG   276      44.803  56.626  71.124  0.00  0.00      A   
ATOM   4481  CG  ARG   276      44.917  55.471  72.832  0.00  0.00      A   
ATOM   4482  HG3 ARG   276      45.524  56.232  73.321  0.00  0.00      A   
ATOM   4483  HG2 ARG   276      45.084  54.447  73.166  0.00  0.00      A   
ATOM   4484  CD  ARG   276      43.389  55.697  73.046  0.00  0.00      A   
ATOM   4485  HD3 ARG   276      43.134  55.502  74.087  0.00  0.00      A   
ATOM   4486  HD2 ARG   276      42.842  54.977  72.437  0.00  0.00      A   
ATOM   4487  NE  ARG   276      42.846  57.039  72.573  0.00  0.00      A   
ATOM   4488  HE  ARG   276      43.418  57.619  71.976  0.00  0.00      A   
ATOM   4489  CZ  ARG   276      41.552  57.387  72.864  0.00  0.00      A   
ATOM   4490  NH1 ARG   276      41.116  58.505  72.348  0.00  0.00      A   
ATOM   4491 HH11 ARG   276      41.712  59.007  71.705  0.00  0.00      A   
ATOM   4492 HH12 ARG   276      40.134  58.735  72.302  0.00  0.00      A   
ATOM   4493  NH2 ARG   276      40.797  56.610  73.616  0.00  0.00      A   
ATOM   4494 HH21 ARG   276      41.004  55.667  73.914  0.00  0.00      A   
ATOM   4495 HH22 ARG   276      39.847  56.887  73.820  0.00  0.00      A   
ATOM   4496  C   ARG   276      46.906  53.901  70.999  0.00  0.00      A   
ATOM   4497  O   ARG   276      47.112  53.394  72.123  0.00  0.00      A   
ATOM   4498  N   TYR   277      46.769  53.301  69.824  0.00  0.00      A   
ATOM   4499  H   TYR   277      46.595  53.890  69.023  0.00  0.00      A   
ATOM   4500  CA  TYR   277      46.586  51.855  69.561  0.00  0.00      A   
ATOM   4501  HA  TYR   277      46.493  51.459  70.572  0.00  0.00      A   
ATOM   4502  CB  TYR   277      45.352  51.835  68.646  0.00  0.00      A   
ATOM   4503  HB3 TYR   277      45.227  50.769  68.454  0.00  0.00      A   
ATOM   4504  HB2 TYR   277      45.627  52.267  67.684  0.00  0.00      A   
ATOM   4505  CG  TYR   277      44.120  52.473  69.158  0.00  0.00      A   
ATOM   4506  CD1 TYR   277      43.312  51.778  70.067  0.00  0.00      A   
ATOM   4507  HD1 TYR   277      43.625  50.835  70.489  0.00  0.00      A   
ATOM   4508  CE1 TYR   277      42.108  52.346  70.468  0.00  0.00      A   
ATOM   4509  HE1 TYR   277      41.422  51.832  71.125  0.00  0.00      A   
ATOM   4510  CZ  TYR   277      41.734  53.632  69.964  0.00  0.00      A   
ATOM   4511  OH  TYR   277      40.487  54.060  70.223  0.00  0.00      A   
ATOM   4512  HH  TYR   277      40.228  54.881  69.798  0.00  0.00      A   
ATOM   4513  CE2 TYR   277      42.577  54.353  69.127  0.00  0.00      A   
ATOM   4514  HE2 TYR   277      42.325  55.344  68.779  0.00  0.00      A   
ATOM   4515  CD2 TYR   277      43.750  53.725  68.701  0.00  0.00      A   
ATOM   4516  HD2 TYR   277      44.378  54.300  68.036  0.00  0.00      A   
ATOM   4517  C   TYR   277      47.818  51.209  68.817  0.00  0.00      A   
ATOM   4518  O   TYR   277      48.080  50.077  69.072  0.00  0.00      A   
ATOM   4519  N   LEU   278      48.558  51.992  68.073  0.00  0.00      A   
ATOM   4520  H   LEU   278      48.147  52.873  67.797  0.00  0.00      A   
ATOM   4521  CA  LEU   278      49.841  51.625  67.487  0.00  0.00      A   
ATOM   4522  HA  LEU   278      50.119  50.637  67.855  0.00  0.00      A   
ATOM   4523  CB  LEU   278      49.630  51.536  65.931  0.00  0.00      A   
ATOM   4524  HB3 LEU   278      50.570  51.543  65.380  0.00  0.00      A   
ATOM   4525  HB2 LEU   278      49.056  52.434  65.702  0.00  0.00      A   
ATOM   4526  CG  LEU   278      48.822  50.387  65.410  0.00  0.00      A   
ATOM   4527  HG  LEU   278      47.821  50.353  65.841  0.00  0.00      A   
ATOM   4528  CD1 LEU   278      48.810  50.429  63.874  0.00  0.00      A   
ATOM   4529 HD11 LEU   278      48.459  51.427  63.612  0.00  0.00      A   
ATOM   4530 HD12 LEU   278      49.805  50.236  63.473  0.00  0.00      A   
ATOM   4531 HD13 LEU   278      48.268  49.579  63.460  0.00  0.00      A   
ATOM   4532  CD2 LEU   278      49.403  49.043  65.817  0.00  0.00      A   
ATOM   4533 HD21 LEU   278      48.843  48.257  65.309  0.00  0.00      A   
ATOM   4534 HD22 LEU   278      50.474  48.900  65.678  0.00  0.00      A   
ATOM   4535 HD23 LEU   278      49.243  48.932  66.890  0.00  0.00      A   
ATOM   4536  C   LEU   278      50.995  52.579  67.862  0.00  0.00      A   
ATOM   4537  O   LEU   278      50.958  53.804  67.710  0.00  0.00      A   
ATOM   4538  N   VAL   279      52.059  51.971  68.448  0.00  0.00      A   
ATOM   4539  H   VAL   279      51.941  51.013  68.746  0.00  0.00      A   
ATOM   4540  CA  VAL   279      53.198  52.774  69.092  0.00  0.00      A   
ATOM   4541  HA  VAL   279      52.841  53.804  69.086  0.00  0.00      A   
ATOM   4542  CB  VAL   279      53.494  52.455  70.566  0.00  0.00      A   
ATOM   4543  HB  VAL   279      53.732  51.398  70.688  0.00  0.00      A   
ATOM   4544  CG1 VAL   279      54.665  53.264  71.235  0.00  0.00      A   
ATOM   4545 HG11 VAL   279      54.824  52.982  72.276  0.00  0.00      A   
ATOM   4546 HG12 VAL   279      55.618  53.059  70.748  0.00  0.00      A   
ATOM   4547 HG13 VAL   279      54.438  54.300  70.983  0.00  0.00      A   
ATOM   4548  CG2 VAL   279      52.213  52.669  71.419  0.00  0.00      A   
ATOM   4549 HG21 VAL   279      52.403  52.513  72.480  0.00  0.00      A   
ATOM   4550 HG22 VAL   279      52.014  53.738  71.341  0.00  0.00      A   
ATOM   4551 HG23 VAL   279      51.458  51.968  71.063  0.00  0.00      A   
ATOM   4552  C   VAL   279      54.447  52.652  68.198  0.00  0.00      A   
ATOM   4553  O   VAL   279      55.186  51.691  68.328  0.00  0.00      A   
ATOM   4554  N   ILE   280      54.644  53.636  67.331  0.00  0.00      A   
ATOM   4555  H   ILE   280      54.090  54.457  67.531  0.00  0.00      A   
ATOM   4556  CA  ILE   280      55.728  53.666  66.310  0.00  0.00      A   
ATOM   4557  HA  ILE   280      56.185  52.683  66.428  0.00  0.00      A   
ATOM   4558  CB  ILE   280      55.209  53.682  64.837  0.00  0.00      A   
ATOM   4559  HB  ILE   280      54.598  54.584  64.811  0.00  0.00      A   
ATOM   4560  CG2 ILE   280      56.319  53.739  63.725  0.00  0.00      A   
ATOM   4561 HG21 ILE   280      56.986  52.879  63.786  0.00  0.00      A   
ATOM   4562 HG22 ILE   280      55.832  53.643  62.754  0.00  0.00      A   
ATOM   4563 HG23 ILE   280      56.878  54.669  63.818  0.00  0.00      A   
ATOM   4564  CG1 ILE   280      54.190  52.499  64.593  0.00  0.00      A   
ATOM   4565 HG13 ILE   280      53.589  52.240  65.464  0.00  0.00      A   
ATOM   4566 HG12 ILE   280      54.716  51.636  64.183  0.00  0.00      A   
ATOM   4567  CD1 ILE   280      53.232  52.881  63.490  0.00  0.00      A   
ATOM   4568 HD11 ILE   280      52.682  52.012  63.129  0.00  0.00      A   
ATOM   4569 HD12 ILE   280      52.553  53.559  64.007  0.00  0.00      A   
ATOM   4570 HD13 ILE   280      53.711  53.262  62.588  0.00  0.00      A   
ATOM   4571  C   ILE   280      56.755  54.820  66.521  0.00  0.00      A   
ATOM   4572  O   ILE   280      56.381  55.990  66.535  0.00  0.00      A   
ATOM   4573  N   GLN   281      58.018  54.534  66.494  0.00  0.00      A   
ATOM   4574  H   GLN   281      58.317  53.577  66.373  0.00  0.00      A   
ATOM   4575  CA  GLN   281      59.084  55.558  66.623  0.00  0.00      A   
ATOM   4576  HA  GLN   281      58.883  56.039  67.581  0.00  0.00      A   
ATOM   4577  CB  GLN   281      60.535  54.862  66.601  0.00  0.00      A   
ATOM   4578  HB3 GLN   281      60.996  54.780  65.616  0.00  0.00      A   
ATOM   4579  HB2 GLN   281      60.335  53.849  66.951  0.00  0.00      A   
ATOM   4580  CG  GLN   281      61.629  55.608  67.382  0.00  0.00      A   
ATOM   4581  HG3 GLN   281      61.181  55.922  68.325  0.00  0.00      A   
ATOM   4582  HG2 GLN   281      61.836  56.464  66.740  0.00  0.00      A   
ATOM   4583  CD  GLN   281      62.959  54.957  67.775  0.00  0.00      A   
ATOM   4584  OE1 GLN   281      63.028  53.745  68.004  0.00  0.00      A   
ATOM   4585  NE2 GLN   281      64.009  55.727  67.816  0.00  0.00      A   
ATOM   4586 HE21 GLN   281      64.924  55.423  68.119  0.00  0.00      A   
ATOM   4587 HE22 GLN   281      63.859  56.726  67.802  0.00  0.00      A   
ATOM   4588  C   GLN   281      58.993  56.609  65.546  0.00  0.00      A   
ATOM   4589  O   GLN   281      59.361  56.326  64.402  0.00  0.00      A   
ATOM   4590  N   GLY   282      58.591  57.861  65.782  0.00  0.00      A   
ATOM   4591  H   GLY   282      58.205  58.097  66.685  0.00  0.00      A   
ATOM   4592  CA  GLY   282      58.546  58.963  64.743  0.00  0.00      A   
ATOM   4593  HA3 GLY   282      59.421  58.940  64.093  0.00  0.00      A   
ATOM   4594  HA2 GLY   282      58.627  59.927  65.246  0.00  0.00      A   
ATOM   4595  C   GLY   282      57.272  58.992  63.873  0.00  0.00      A   
ATOM   4596  O   GLY   282      57.391  59.531  62.767  0.00  0.00      A   
ATOM   4597  N   ASP   283      56.194  58.365  64.357  0.00  0.00      A   
ATOM   4598  H   ASP   283      56.367  57.775  65.158  0.00  0.00      A   
ATOM   4599  CA  ASP   283      54.887  58.369  63.695  0.00  0.00      A   
ATOM   4600  HA  ASP   283      55.038  57.585  62.953  0.00  0.00      A   
ATOM   4601  CB  ASP   283      53.781  58.001  64.757  0.00  0.00      A   
ATOM   4602  HB3 ASP   283      53.657  58.811  65.475  0.00  0.00      A   
ATOM   4603  HB2 ASP   283      54.222  57.151  65.278  0.00  0.00      A   
ATOM   4604  CG  ASP   283      52.490  57.647  64.048  0.00  0.00      A   
ATOM   4605  OD1 ASP   283      52.113  56.440  64.136  0.00  0.00      A   
ATOM   4606  OD2 ASP   283      51.733  58.503  63.574  0.00  0.00      A   
ATOM   4607  C   ASP   283      54.563  59.714  62.947  0.00  0.00      A   
ATOM   4608  O   ASP   283      54.291  59.764  61.766  0.00  0.00      A   
ATOM   4609  N   GLU   284      54.522  60.860  63.701  0.00  0.00      A   
ATOM   4610  H   GLU   284      54.774  60.823  64.678  0.00  0.00      A   
ATOM   4611  CA  GLU   284      54.220  62.124  63.132  0.00  0.00      A   
ATOM   4612  HA  GLU   284      53.220  62.015  62.713  0.00  0.00      A   
ATOM   4613  CB  GLU   284      54.019  63.097  64.293  0.00  0.00      A   
ATOM   4614  HB3 GLU   284      53.316  62.795  65.069  0.00  0.00      A   
ATOM   4615  HB2 GLU   284      53.557  63.998  63.891  0.00  0.00      A   
ATOM   4616  CG  GLU   284      55.304  63.568  65.022  0.00  0.00      A   
ATOM   4617  HG3 GLU   284      55.127  64.511  65.539  0.00  0.00      A   
ATOM   4618  HG2 GLU   284      56.094  63.812  64.313  0.00  0.00      A   
ATOM   4619  CD  GLU   284      55.731  62.399  65.954  0.00  0.00      A   
ATOM   4620  OE1 GLU   284      56.635  61.622  65.620  0.00  0.00      A   
ATOM   4621  OE2 GLU   284      55.253  62.322  67.121  0.00  0.00      A   
ATOM   4622  C   GLU   284      55.219  62.619  62.096  0.00  0.00      A   
ATOM   4623  O   GLU   284      55.016  63.580  61.435  0.00  0.00      A   
ATOM   4624  N   ARG   285      56.467  62.059  61.965  0.00  0.00      A   
ATOM   4625  H   ARG   285      56.724  61.264  62.533  0.00  0.00      A   
ATOM   4626  CA  ARG   285      57.444  62.553  61.077  0.00  0.00      A   
ATOM   4627  HA  ARG   285      57.425  63.625  60.880  0.00  0.00      A   
ATOM   4628  CB  ARG   285      58.854  62.261  61.746  0.00  0.00      A   
ATOM   4629  HB3 ARG   285      59.670  62.493  61.061  0.00  0.00      A   
ATOM   4630  HB2 ARG   285      58.972  61.218  62.040  0.00  0.00      A   
ATOM   4631  CG  ARG   285      58.993  63.218  62.990  0.00  0.00      A   
ATOM   4632  HG3 ARG   285      58.556  62.713  63.851  0.00  0.00      A   
ATOM   4633  HG2 ARG   285      58.544  64.196  62.818  0.00  0.00      A   
ATOM   4634  CD  ARG   285      60.489  63.492  63.366  0.00  0.00      A   
ATOM   4635  HD3 ARG   285      60.761  64.529  63.171  0.00  0.00      A   
ATOM   4636  HD2 ARG   285      61.312  62.946  62.904  0.00  0.00      A   
ATOM   4637  NE  ARG   285      60.676  63.234  64.798  0.00  0.00      A   
ATOM   4638  HE  ARG   285      59.799  63.071  65.270  0.00  0.00      A   
ATOM   4639  CZ  ARG   285      61.806  63.287  65.450  0.00  0.00      A   
ATOM   4640  NH1 ARG   285      61.867  63.165  66.722  0.00  0.00      A   
ATOM   4641 HH11 ARG   285      61.021  62.985  67.243  0.00  0.00      A   
ATOM   4642 HH12 ARG   285      62.740  63.166  67.231  0.00  0.00      A   
ATOM   4643  NH2 ARG   285      63.019  63.651  64.906  0.00  0.00      A   
ATOM   4644 HH21 ARG   285      63.078  63.887  63.926  0.00  0.00      A   
ATOM   4645 HH22 ARG   285      63.861  63.709  65.460  0.00  0.00      A   
ATOM   4646  C   ARG   285      57.499  61.877  59.709  0.00  0.00      A   
ATOM   4647  O   ARG   285      58.082  62.421  58.773  0.00  0.00      A   
ATOM   4648  N   MET   286      57.014  60.621  59.582  0.00  0.00      A   
ATOM   4649  H   MET   286      56.576  60.363  60.454  0.00  0.00      A   
ATOM   4650  CA  MET   286      56.741  59.875  58.313  0.00  0.00      A   
ATOM   4651  HA  MET   286      57.692  59.949  57.785  0.00  0.00      A   
ATOM   4652  CB  MET   286      56.338  58.457  58.737  0.00  0.00      A   
ATOM   4653  HB3 MET   286      56.086  57.946  57.808  0.00  0.00      A   
ATOM   4654  HB2 MET   286      55.489  58.435  59.419  0.00  0.00      A   
ATOM   4655  CG  MET   286      57.441  57.773  59.442  0.00  0.00      A   
ATOM   4656  HG3 MET   286      57.786  58.415  60.252  0.00  0.00      A   
ATOM   4657  HG2 MET   286      58.299  57.605  58.791  0.00  0.00      A   
ATOM   4658  SD  MET   286      56.972  56.259  60.204  0.00  0.00      A   
ATOM   4659  CE  MET   286      58.358  55.950  61.284  0.00  0.00      A   
ATOM   4660  HE1 MET   286      58.252  54.989  61.786  0.00  0.00      A   
ATOM   4661  HE2 MET   286      59.346  55.905  60.825  0.00  0.00      A   
ATOM   4662  HE3 MET   286      58.445  56.640  62.123  0.00  0.00      A   
ATOM   4663  C   MET   286      55.678  60.487  57.533  0.00  0.00      A   
ATOM   4664  O   MET   286      54.954  61.381  57.995  0.00  0.00      A   
ATOM   4665  N   HID   287      55.517  60.116  56.266  0.00  0.00      A   
ATOM   4666  H   HID   287      56.227  59.528  55.854  0.00  0.00      A   
ATOM   4667  CA  HID   287      54.467  60.490  55.358  0.00  0.00      A   
ATOM   4668  HA  HID   287      53.562  59.997  55.712  0.00  0.00      A   
ATOM   4669  CB  HID   287      54.209  62.002  55.249  0.00  0.00      A   
ATOM   4670  HB3 HID   287      54.439  62.418  54.268  0.00  0.00      A   
ATOM   4671  HB2 HID   287      54.893  62.552  55.895  0.00  0.00      A   
ATOM   4672  CG  HID   287      52.812  62.312  55.656  0.00  0.00      A   
ATOM   4673  ND1 HID   287      52.383  62.653  56.907  0.00  0.00      A   
ATOM   4674  HD1 HID   287      52.914  62.604  57.765  0.00  0.00      A   
ATOM   4675  CE1 HID   287      51.070  62.915  56.816  0.00  0.00      A   
ATOM   4676  HE1 HID   287      50.388  63.083  57.636  0.00  0.00      A   
ATOM   4677  NE2 HID   287      50.667  62.751  55.533  0.00  0.00      A   
ATOM   4678  CD2 HID   287      51.767  62.455  54.743  0.00  0.00      A   
ATOM   4679  HD2 HID   287      51.851  62.473  53.666  0.00  0.00      A   
ATOM   4680  C   HID   287      54.668  59.940  53.934  0.00  0.00      A   
ATOM   4681  O   HID   287      55.718  60.169  53.365  0.00  0.00      A   
ATOM   4682  N   LEU   288      53.677  59.171  53.417  0.00  0.00      A   
ATOM   4683  H   LEU   288      52.886  59.053  54.034  0.00  0.00      A   
ATOM   4684  CA  LEU   288      53.699  58.483  52.114  0.00  0.00      A   
ATOM   4685  HA  LEU   288      54.719  58.159  51.910  0.00  0.00      A   
ATOM   4686  CB  LEU   288      52.768  57.251  52.194  0.00  0.00      A   
ATOM   4687  HB3 LEU   288      52.802  56.717  51.245  0.00  0.00      A   
ATOM   4688  HB2 LEU   288      51.746  57.607  52.335  0.00  0.00      A   
ATOM   4689  CG  LEU   288      53.103  56.255  53.328  0.00  0.00      A   
ATOM   4690  HG  LEU   288      53.061  56.774  54.286  0.00  0.00      A   
ATOM   4691  CD1 LEU   288      52.060  55.131  53.373  0.00  0.00      A   
ATOM   4692 HD11 LEU   288      52.185  54.468  52.519  0.00  0.00      A   
ATOM   4693 HD12 LEU   288      52.176  54.561  54.293  0.00  0.00      A   
ATOM   4694 HD13 LEU   288      51.055  55.551  53.355  0.00  0.00      A   
ATOM   4695  CD2 LEU   288      54.504  55.646  53.165  0.00  0.00      A   
ATOM   4696 HD21 LEU   288      54.680  54.913  53.950  0.00  0.00      A   
ATOM   4697 HD22 LEU   288      54.595  55.159  52.193  0.00  0.00      A   
ATOM   4698 HD23 LEU   288      55.263  56.422  53.251  0.00  0.00      A   
ATOM   4699  C   LEU   288      53.285  59.455  50.986  0.00  0.00      A   
ATOM   4700  O   LEU   288      52.725  60.487  51.335  0.00  0.00      A   
ATOM   4701  N   CPR   289      53.526  59.181  49.683  0.00  0.00      A   
ATOM   4702  CD  CPR   289      54.301  58.043  49.201  0.00  0.00      A   
ATOM   4703  HD1 CPR   289      53.654  57.169  49.121  0.00  0.00      A   
ATOM   4704  HD2 CPR   289      55.152  57.824  49.845  0.00  0.00      A   
ATOM   4705  CG  CPR   289      54.797  58.439  47.813  0.00  0.00      A   
ATOM   4706  HG1 CPR   289      54.973  57.570  47.179  0.00  0.00      A   
ATOM   4707  HG2 CPR   289      55.702  59.041  47.905  0.00  0.00      A   
ATOM   4708  CB  CPR   289      53.654  59.301  47.290  0.00  0.00      A   
ATOM   4709  HB1 CPR   289      52.857  58.652  46.924  0.00  0.00      A   
ATOM   4710  HB2 CPR   289      53.988  59.978  46.503  0.00  0.00      A   
ATOM   4711  CA  CPR   289      53.193  60.064  48.539  0.00  0.00      A   
ATOM   4712  HA  CPR   289      53.776  60.996  48.590  0.00  0.00      A   
ATOM   4713  C   CPR   289      51.727  60.495  48.411  0.00  0.00      A   
ATOM   4714  O   CPR   289      51.521  61.720  48.254  0.00  0.00      A   
ATOM   4715  OXT CPR   289      50.803  59.649  48.337  0.00  0.00      A   
ATOM   4716  OBI O44     1      44.517  33.956  40.243  0.00  0.00      O44 
ATOM   4717  SBH O44     1      45.623  33.808  39.199  0.00  0.00      O44 
ATOM   4718  OBJ O44     1      45.705  32.855  38.084  0.00  0.00      O44 
ATOM   4719  F1  O44     1      46.422  32.723  40.250  0.00  0.00      O44 
ATOM   4720  CBE O44     1      47.068  34.869  39.524  0.00  0.00      O44 
ATOM   4721  CBF O44     1      47.871  35.306  38.478  0.00  0.00      O44 
ATOM   4722  CBG O44     1      49.047  36.009  38.765  0.00  0.00      O44 
ATOM   4723  H29 O44     1      49.677  36.325  37.937  0.00  0.00      O44 
ATOM   4724  H30 O44     1      47.617  35.061  37.450  0.00  0.00      O44 
ATOM   4725  CBD O44     1      47.439  35.094  40.847  0.00  0.00      O44 
ATOM   4726  H31 O44     1      46.857  34.667  41.658  0.00  0.00      O44 
ATOM   4727  CBC O44     1      48.602  35.814  41.121  0.00  0.00      O44 
ATOM   4728  H28 O44     1      48.881  35.968  42.158  0.00  0.00      O44 
ATOM   4729  CBB O44     1      49.428  36.273  40.087  0.00  0.00      O44 
ATOM   4730  CBA O44     1      50.753  36.968  40.422  0.00  0.00      O44 
ATOM   4731  H26 O44     1      50.981  36.830  41.485  0.00  0.00      O44 
ATOM   4732  H27 O44     1      51.582  36.549  39.852  0.00  0.00      O44 
ATOM   4733  NAX O44     1      50.730  38.487  40.179  0.00  0.00      O44 
ATOM   4734  CAY O44     1      51.991  39.201  40.657  0.00  0.00      O44 
ATOM   4735  CAZ O44     1      51.974  40.733  40.378  0.00  0.00      O44 
ATOM   4736  H19 O44     1      52.231  40.884  39.322  0.00  0.00      O44 
ATOM   4737  H20 O44     1      52.794  41.184  40.952  0.00  0.00      O44 
ATOM   4738  H17 O44     1      52.096  39.032  41.733  0.00  0.00      O44 
ATOM   4739  H18 O44     1      52.858  38.756  40.161  0.00  0.00      O44 
ATOM   4740  H03 O44     1      50.626  38.678  39.152  0.00  0.00      O44 
ATOM   4741  CAW O44     1      49.602  39.123  40.973  0.00  0.00      O44 
ATOM   4742  H15 O44     1      48.670  38.596  40.754  0.00  0.00      O44 
ATOM   4743  H16 O44     1      49.821  38.995  42.037  0.00  0.00      O44 
ATOM   4744  CAV O44     1      49.421  40.623  40.677  0.00  0.00      O44 
ATOM   4745  H13 O44     1      48.713  41.024  41.418  0.00  0.00      O44 
ATOM   4746  H14 O44     1      48.941  40.709  39.692  0.00  0.00      O44 
ATOM   4747  NAA O44     1      50.679  41.440  40.677  0.00  0.00      O44 
ATOM   4748  C2  O44     1      50.557  42.793  40.357  0.00  0.00      O44 
ATOM   4749  N3  O44     1      49.321  43.260  40.244  0.00  0.00      O44 
ATOM   4750  N1  O44     1      51.676  43.503  40.243  0.00  0.00      O44 
ATOM   4751  C6  O44     1      51.562  44.813  39.918  0.00  0.00      O44 
ATOM   4752  CAQ O44     1      52.718  45.666  39.815  0.00  0.00      O44 
ATOM   4753  NAR O44     1      53.903  45.150  40.160  0.00  0.00      O44 
ATOM   4754  CAS O44     1      55.089  45.948  40.483  0.00  0.00      O44 
ATOM   4755  C3  O44     1      55.228  46.043  41.942  0.00  0.00      O44 
ATOM   4756  C1  O44     1      55.293  46.096  43.136  0.00  0.00      O44 
ATOM   4757  H10 O44     1      55.332  46.124  44.204  0.00  0.00      O44 
ATOM   4758  H11 O44     1      55.018  46.956  40.053  0.00  0.00      O44 
ATOM   4759  H12 O44     1      55.980  45.462  40.064  0.00  0.00      O44 
ATOM   4760  H24 O44     1      53.918  44.161  40.410  0.00  0.00      O44 
ATOM   4761  OAU O44     1      52.625  46.849  39.466  0.00  0.00      O44 
ATOM   4762  C5  O44     1      50.286  45.364  39.750  0.00  0.00      O44 
ATOM   4763  H01 O44     1      50.152  46.406  39.516  0.00  0.00      O44 
ATOM   4764  C4  O44     1      49.202  44.533  39.926  0.00  0.00      O44 
ATOM   4765  NAH O44     1      47.945  45.038  39.857  0.00  0.00      O44 
ATOM   4766  H21 O44     1      47.907  46.046  39.928  0.00  0.00      O44 
ATOM   4767  CAI O44     1      46.706  44.512  39.727  0.00  0.00      O44 
ATOM   4768  NAP O44     1      45.670  45.303  39.677  0.00  0.00      O44 
ATOM   4769  NAO O44     1      44.598  44.469  39.525  0.00  0.00      O44 
ATOM   4770  H22 O44     1      43.655  44.853  39.409  0.00  0.00      O44 
ATOM   4771  CAJ O44     1      46.316  43.163  39.586  0.00  0.00      O44 
ATOM   4772  H02 O44     1      46.989  42.322  39.581  0.00  0.00      O44 
ATOM   4773  CAK O44     1      44.952  43.131  39.475  0.00  0.00      O44 
ATOM   4774  CAL O44     1      44.065  41.956  39.328  0.00  0.00      O44 
ATOM   4775  H05 O44     1      43.047  42.152  39.658  0.00  0.00      O44 
ATOM   4776  CAM O44     1      44.227  41.041  38.143  0.00  0.00      O44 
ATOM   4777  H06 O44     1      45.046  41.228  37.457  0.00  0.00      O44 
ATOM   4778  H07 O44     1      43.322  40.659  37.676  0.00  0.00      O44 
ATOM   4779  CAN O44     1      44.576  40.552  39.522  0.00  0.00      O44 
ATOM   4780  H08 O44     1      43.907  39.829  39.985  0.00  0.00      O44 
ATOM   4781  H09 O44     1      45.627  40.417  39.759  0.00  0.00      O44 
ATOM   4782  CL  CL      1       0.937  72.844  54.331  0.00  0.00      ION 
ATOM   4783  CL  CL      2      25.397  71.869  71.495  0.00  0.00      ION 
ATOM   4784  CL  CL      3      56.754  51.747  22.494  0.00  0.00      ION 
ATOM   4785  CL  CL      4       3.735  19.415  18.903  0.00  0.00      ION 
ATOM   4786  O   WAT     1      57.230  52.664  60.641  0.00  0.00      WAT 
ATOM   4787  H1  WAT     1      57.694  52.936  59.849  0.00  0.00      WAT 
ATOM   4788  H2  WAT     1      56.313  52.874  60.464  0.00  0.00      WAT 
ATOM   4789  O   WAT     2      29.056  22.735  38.853  0.00  0.00      WAT 
ATOM   4790  H1  WAT     2      29.901  22.973  39.258  0.00  0.00      WAT 
ATOM   4791  H2  WAT     2      28.457  23.426  39.191  0.00  0.00      WAT 
ATOM   4792  O   WAT     3       1.913  64.022  24.424  0.00  0.00      WAT 
ATOM   4793  H1  WAT     3       1.239  64.627  24.115  0.00  0.00      WAT 
ATOM   4794  H2  WAT     3       1.462  63.182  24.505  0.00  0.00      WAT 
ATOM   4795  O   WAT     4      43.506  31.719   2.003  0.00  0.00      WAT 
ATOM   4796  H1  WAT     4      42.889  31.894   1.293  0.00  0.00      WAT 
ATOM   4797  H2  WAT     4      44.158  32.417   1.930  0.00  0.00      WAT 
ATOM   4798  O   WAT     5      69.384  18.358   7.815  0.00  0.00      WAT 
ATOM   4799  H1  WAT     5      69.303  18.249   6.867  0.00  0.00      WAT 
ATOM   4800  H2  WAT     5      69.837  19.195   7.922  0.00  0.00      WAT 
ATOM   4801  O   WAT     6      45.197  16.275  86.245  0.00  0.00      WAT 
ATOM   4802  H1  WAT     6      44.466  16.196  86.858  0.00  0.00      WAT 
ATOM   4803  H2  WAT     6      45.975  16.297  86.802  0.00  0.00      WAT 
ATOM   4804  O   WAT     7      13.077  29.784  50.538  0.00  0.00      WAT 
ATOM   4805  H1  WAT     7      12.379  30.384  50.801  0.00  0.00      WAT 
ATOM   4806  H2  WAT     7      13.433  29.455  51.364  0.00  0.00      WAT 
ATOM   4807  O   WAT     8      69.808  48.352  18.172  0.00  0.00      WAT 
ATOM   4808  H1  WAT     8      70.264  49.179  18.013  0.00  0.00      WAT 
ATOM   4809  H2  WAT     8      70.499  47.743  18.432  0.00  0.00      WAT 
ATOM   4810  O   WAT     9       9.852  43.093  87.862  0.00  0.00      WAT 
ATOM   4811  H1  WAT     9       9.569  42.180  87.893  0.00  0.00      WAT 
ATOM   4812  H2  WAT     9      10.785  43.048  87.654  0.00  0.00      WAT 
ATOM   4813  O   WAT    10      43.293   7.266   7.794  0.00  0.00      WAT 
ATOM   4814  H1  WAT    10      42.897   7.520   8.627  0.00  0.00      WAT 
ATOM   4815  H2  WAT    10      44.231   7.407   7.922  0.00  0.00      WAT 
ATOM   4816  O   WAT    11      52.919  17.742  18.360  0.00  0.00      WAT 
ATOM   4817  H1  WAT    11      52.832  18.514  17.801  0.00  0.00      WAT 
ATOM   4818  H2  WAT    11      52.328  17.097  17.971  0.00  0.00      WAT 
ATOM   4819  O   WAT    12      25.554  69.881  76.559  0.00  0.00      WAT 
ATOM   4820  H1  WAT    12      25.237  70.004  75.664  0.00  0.00      WAT 
ATOM   4821  H2  WAT    12      26.222  69.200  76.485  0.00  0.00      WAT 
ATOM   4822  O   WAT    13      53.552  45.241  20.923  0.00  0.00      WAT 
ATOM   4823  H1  WAT    13      52.874  44.611  20.622  0.00  0.00      WAT 
ATOM   4824  H2  WAT    13      54.351  44.689  20.961  0.00  0.00      WAT 
ATOM   4825  O   WAT    14      14.705  49.925  65.780  0.00  0.00      WAT 
ATOM   4826  H1  WAT    14      15.318  50.338  65.171  0.00  0.00      WAT 
ATOM   4827  H2  WAT    14      14.005  49.585  65.222  0.00  0.00      WAT 
ATOM   4828  O   WAT    15      42.117  34.944  76.996  0.00  0.00      WAT 
ATOM   4829  H1  WAT    15      41.754  34.059  76.972  0.00  0.00      WAT 
ATOM   4830  H2  WAT    15      43.061  34.818  76.899  0.00  0.00      WAT 
ATOM   4831  O   WAT    16      25.761  30.481  65.670  0.00  0.00      WAT 
ATOM   4832  H1  WAT    16      26.239  29.857  66.217  0.00  0.00      WAT 
ATOM   4833  H2  WAT    16      25.586  31.222  66.250  0.00  0.00      WAT 
ATOM   4834  O   WAT    17      36.787  69.424  34.870  0.00  0.00      WAT 
ATOM   4835  H1  WAT    17      36.846  70.379  34.839  0.00  0.00      WAT 
ATOM   4836  H2  WAT    17      36.834  69.151  33.953  0.00  0.00      WAT 
ATOM   4837  O   WAT    18      48.837  59.966  71.283  0.00  0.00      WAT 
ATOM   4838  H1  WAT    18      48.297  60.267  70.552  0.00  0.00      WAT 
ATOM   4839  H2  WAT    18      48.836  60.699  71.899  0.00  0.00      WAT 
ATOM   4840  O   WAT    19      52.216  11.006  61.734  0.00  0.00      WAT 
ATOM   4841  H1  WAT    19      51.331  10.913  62.086  0.00  0.00      WAT 
ATOM   4842  H2  WAT    19      52.321  11.948  61.596  0.00  0.00      WAT 
ATOM   4843  O   WAT    20      39.380  31.326  54.908  0.00  0.00      WAT 
ATOM   4844  H1  WAT    20      39.950  31.918  55.415  0.00  0.00      WAT 
ATOM   4845  H2  WAT    20      38.716  31.927  54.532  0.00  0.00      WAT 
ATOM   4846  O   WAT    21      33.886  19.372  34.300  0.00  0.00      WAT 
ATOM   4847  H1  WAT    21      33.605  20.180  33.841  0.00  0.00      WAT 
ATOM   4848  H2  WAT    21      33.729  18.681  33.636  0.00  0.00      WAT 
ATOM   4849  O   WAT    22       5.632   2.692  46.911  0.00  0.00      WAT 
ATOM   4850  H1  WAT    22       5.287   2.508  46.037  0.00  0.00      WAT 
ATOM   4851  H2  WAT    22       5.063   3.382  47.252  0.00  0.00      WAT 
ATOM   4852  O   WAT    23      41.925  30.276  28.352  0.00  0.00      WAT 
ATOM   4853  H1  WAT    23      42.673  30.309  28.972  0.00  0.00      WAT 
ATOM   4854  H2  WAT    23      41.929  29.344  28.068  0.00  0.00      WAT 
ATOM   4855  O   WAT    24      56.711  18.419  78.317  0.00  0.00      WAT 
ATOM   4856  H1  WAT    24      56.268  18.662  79.131  0.00  0.00      WAT 
ATOM   4857  H2  WAT    24      56.560  17.478  78.234  0.00  0.00      WAT 
ATOM   4858  O   WAT    25      14.523  27.187  65.145  0.00  0.00      WAT 
ATOM   4859  H1  WAT    25      14.620  28.137  65.201  0.00  0.00      WAT 
ATOM   4860  H2  WAT    25      15.213  26.910  64.542  0.00  0.00      WAT 
ATOM   4861  O   WAT    26      63.027  73.254  86.311  0.00  0.00      WAT 
ATOM   4862  H1  WAT    26      62.286  73.745  85.958  0.00  0.00      WAT 
ATOM   4863  H2  WAT    26      62.739  72.980  87.182  0.00  0.00      WAT 
ATOM   4864  O   WAT    27      36.291  30.787  53.835  0.00  0.00      WAT 
ATOM   4865  H1  WAT    27      36.808  31.595  53.654  0.00  0.00      WAT 
ATOM   4866  H2  WAT    27      35.664  31.091  54.507  0.00  0.00      WAT 
ATOM   4867  O   WAT    28      17.379   6.120  41.924  0.00  0.00      WAT 
ATOM   4868  H1  WAT    28      18.059   5.608  41.487  0.00  0.00      WAT 
ATOM   4869  H2  WAT    28      17.194   5.635  42.729  0.00  0.00      WAT 
ATOM   4870  O   WAT    29      72.869  42.977  34.000  0.00  0.00      WAT 
ATOM   4871  H1  WAT    29      73.740  43.369  34.068  0.00  0.00      WAT 
ATOM   4872  H2  WAT    29      72.266  43.709  34.125  0.00  0.00      WAT 
ATOM   4873  O   WAT    30      41.287  35.799  24.402  0.00  0.00      WAT 
ATOM   4874  H1  WAT    30      40.908  35.116  24.987  0.00  0.00      WAT 
ATOM   4875  H2  WAT    30      40.776  35.666  23.585  0.00  0.00      WAT 
ATOM   4876  O   WAT    31      46.602  28.599  59.994  0.00  0.00      WAT 
ATOM   4877  H1  WAT    31      45.633  28.486  59.956  0.00  0.00      WAT 
ATOM   4878  H2  WAT    31      46.884  28.182  59.160  0.00  0.00      WAT 
ATOM   4879  O   WAT    32       2.976  15.324  86.048  0.00  0.00      WAT 
ATOM   4880  H1  WAT    32       2.231  15.817  85.704  0.00  0.00      WAT 
ATOM   4881  H2  WAT    32       3.462  15.960  86.573  0.00  0.00      WAT 
ATOM   4882  O   WAT    33      28.285  27.565   4.659  0.00  0.00      WAT 
ATOM   4883  H1  WAT    33      29.135  27.161   4.486  0.00  0.00      WAT 
ATOM   4884  H2  WAT    33      28.225  27.599   5.613  0.00  0.00      WAT 
ATOM   4885  O   WAT    34      12.051  26.326   4.914  0.00  0.00      WAT 
ATOM   4886  H1  WAT    34      11.584  25.542   5.205  0.00  0.00      WAT 
ATOM   4887  H2  WAT    34      12.338  26.117   4.025  0.00  0.00      WAT 
ATOM   4888  O   WAT    35      50.898  37.486  52.106  0.00  0.00      WAT 
ATOM   4889  H1  WAT    35      51.854  37.566  52.021  0.00  0.00      WAT 
ATOM   4890  H2  WAT    35      50.772  37.655  53.070  0.00  0.00      WAT 
ATOM   4891  O   WAT    36       6.450  20.977  21.847  0.00  0.00      WAT 
ATOM   4892  H1  WAT    36       7.379  21.003  22.079  0.00  0.00      WAT 
ATOM   4893  H2  WAT    36       6.443  20.934  20.891  0.00  0.00      WAT 
ATOM   4894  O   WAT    37      32.365  12.970   5.097  0.00  0.00      WAT 
ATOM   4895  H1  WAT    37      32.711  13.685   4.562  0.00  0.00      WAT 
ATOM   4896  H2  WAT    37      32.468  12.191   4.551  0.00  0.00      WAT 
ATOM   4897  O   WAT    38       7.055  37.433  36.026  0.00  0.00      WAT 
ATOM   4898  H1  WAT    38       7.562  37.986  36.620  0.00  0.00      WAT 
ATOM   4899  H2  WAT    38       7.550  37.446  35.206  0.00  0.00      WAT 
ATOM   4900  O   WAT    39      67.035  22.198  53.601  0.00  0.00      WAT 
ATOM   4901  H1  WAT    39      66.211  22.646  53.793  0.00  0.00      WAT 
ATOM   4902  H2  WAT    39      67.695  22.692  54.088  0.00  0.00      WAT 
ATOM   4903  O   WAT    40      65.137  14.244  54.014  0.00  0.00      WAT 
ATOM   4904  H1  WAT    40      65.663  14.738  54.642  0.00  0.00      WAT 
ATOM   4905  H2  WAT    40      65.567  13.391  53.959  0.00  0.00      WAT 
ATOM   4906  O   WAT    41      61.560  31.873  33.049  0.00  0.00      WAT 
ATOM   4907  H1  WAT    41      61.159  31.717  33.919  0.00  0.00      WAT 
ATOM   4908  H2  WAT    41      62.456  32.176  33.281  0.00  0.00      WAT 
ATOM   4909  O   WAT    42      21.407  29.823  37.617  0.00  0.00      WAT 
ATOM   4910  H1  WAT    42      21.944  29.557  36.854  0.00  0.00      WAT 
ATOM   4911  H2  WAT    42      21.857  29.372  38.357  0.00  0.00      WAT 
ATOM   4912  O   WAT    43      30.809  48.701  76.841  0.00  0.00      WAT 
ATOM   4913  H1  WAT    43      30.004  49.200  76.982  0.00  0.00      WAT 
ATOM   4914  H2  WAT    43      30.883  48.144  77.616  0.00  0.00      WAT 
ATOM   4915  O   WAT    44      32.455  39.416  10.532  0.00  0.00      WAT 
ATOM   4916  H1  WAT    44      31.695  39.238  11.086  0.00  0.00      WAT 
ATOM   4917  H2  WAT    44      32.482  40.371  10.463  0.00  0.00      WAT 
ATOM   4918  O   WAT    45      25.474  34.880  12.411  0.00  0.00      WAT 
ATOM   4919  H1  WAT    45      25.088  35.733  12.214  0.00  0.00      WAT 
ATOM   4920  H2  WAT    45      26.099  34.730  11.702  0.00  0.00      WAT 
ATOM   4921  O   WAT    46      19.104  41.391  53.371  0.00  0.00      WAT 
ATOM   4922  H1  WAT    46      18.763  40.767  52.729  0.00  0.00      WAT 
ATOM   4923  H2  WAT    46      19.566  40.849  54.010  0.00  0.00      WAT 
ATOM   4924  O   WAT    47      47.377  56.610  86.391  0.00  0.00      WAT 
ATOM   4925  H1  WAT    47      47.739  57.399  86.793  0.00  0.00      WAT 
ATOM   4926  H2  WAT    47      47.228  56.852  85.477  0.00  0.00      WAT 
ATOM   4927  O   WAT    48      37.203  70.088  71.639  0.00  0.00      WAT 
ATOM   4928  H1  WAT    48      36.675  70.184  70.847  0.00  0.00      WAT 
ATOM   4929  H2  WAT    48      37.663  70.923  71.723  0.00  0.00      WAT 
ATOM   4930  O   WAT    49       5.145  62.901  18.580  0.00  0.00      WAT 
ATOM   4931  H1  WAT    49       5.500  63.151  17.727  0.00  0.00      WAT 
ATOM   4932  H2  WAT    49       5.099  63.722  19.070  0.00  0.00      WAT 
ATOM   4933  O   WAT    50      33.415  35.531  53.300  0.00  0.00      WAT 
ATOM   4934  H1  WAT    50      33.335  35.753  52.363  0.00  0.00      WAT 
ATOM   4935  H2  WAT    50      34.291  35.098  53.342  0.00  0.00      WAT 
ATOM   4936  O   WAT    51      40.228  15.817  73.682  0.00  0.00      WAT 
ATOM   4937  H1  WAT    51      40.910  16.130  74.277  0.00  0.00      WAT 
ATOM   4938  H2  WAT    51      40.681  15.674  72.852  0.00  0.00      WAT 
ATOM   4939  O   WAT    52      28.602  71.765  67.992  0.00  0.00      WAT 
ATOM   4940  H1  WAT    52      29.253  72.368  68.350  0.00  0.00      WAT 
ATOM   4941  H2  WAT    52      29.055  71.319  67.277  0.00  0.00      WAT 
ATOM   4942  O   WAT    53      20.904  42.804  69.629  0.00  0.00      WAT 
ATOM   4943  H1  WAT    53      20.373  42.831  70.424  0.00  0.00      WAT 
ATOM   4944  H2  WAT    53      20.269  42.856  68.914  0.00  0.00      WAT 
ATOM   4945  O   WAT    54       7.279  58.067  61.957  0.00  0.00      WAT 
ATOM   4946  H1  WAT    54       7.350  59.001  62.154  0.00  0.00      WAT 
ATOM   4947  H2  WAT    54       6.511  57.777  62.449  0.00  0.00      WAT 
ATOM   4948  O   WAT    55      70.294  18.122  35.225  0.00  0.00      WAT 
ATOM   4949  H1  WAT    55      69.630  18.765  35.476  0.00  0.00      WAT 
ATOM   4950  H2  WAT    55      71.114  18.616  35.217  0.00  0.00      WAT 
ATOM   4951  O   WAT    56      38.328  26.711  73.030  0.00  0.00      WAT 
ATOM   4952  H1  WAT    56      38.982  26.013  73.062  0.00  0.00      WAT 
ATOM   4953  H2  WAT    56      37.490  26.252  72.974  0.00  0.00      WAT 
ATOM   4954  O   WAT    57       8.954  26.209  35.044  0.00  0.00      WAT 
ATOM   4955  H1  WAT    57       8.235  26.476  35.616  0.00  0.00      WAT 
ATOM   4956  H2  WAT    57       9.743  26.358  35.565  0.00  0.00      WAT 
ATOM   4957  O   WAT    58      73.807  20.167  57.361  0.00  0.00      WAT 
ATOM   4958  H1  WAT    58      73.619  20.995  56.919  0.00  0.00      WAT 
ATOM   4959  H2  WAT    58      73.105  19.581  57.078  0.00  0.00      WAT 
ATOM   4960  O   WAT    59       8.431  38.951  85.979  0.00  0.00      WAT 
ATOM   4961  H1  WAT    59       7.932  38.243  85.572  0.00  0.00      WAT 
ATOM   4962  H2  WAT    59       9.291  38.910  85.560  0.00  0.00      WAT 
ATOM   4963  O   WAT    60      26.781  14.167  19.048  0.00  0.00      WAT 
ATOM   4964  H1  WAT    60      26.424  15.054  19.016  0.00  0.00      WAT 
ATOM   4965  H2  WAT    60      26.074  13.611  18.721  0.00  0.00      WAT 
ATOM   4966  O   WAT    61      66.667  34.736  46.682  0.00  0.00      WAT 
ATOM   4967  H1  WAT    61      67.062  34.084  47.285  0.00  0.00      WAT 
ATOM   4968  H2  WAT    61      65.727  34.709  46.935  0.00  0.00      WAT 
ATOM   4969  O   WAT    62      25.413  13.555  48.349  0.00  0.00      WAT 
ATOM   4970  H1  WAT    62      25.292  14.337  48.888  0.00  0.00      WAT 
ATOM   4971  H2  WAT    62      25.818  13.879  47.544  0.00  0.00      WAT 
ATOM   4972  O   WAT    63      20.909  72.742  77.489  0.00  0.00      WAT 
ATOM   4973  H1  WAT    63      21.814  72.897  77.758  0.00  0.00      WAT 
ATOM   4974  H2  WAT    63      20.918  71.862  77.113  0.00  0.00      WAT 
ATOM   4975  O   WAT    64      49.674   5.037  53.231  0.00  0.00      WAT 
ATOM   4976  H1  WAT    64      49.216   4.422  52.659  0.00  0.00      WAT 
ATOM   4977  H2  WAT    64      49.983   4.500  53.961  0.00  0.00      WAT 
ATOM   4978  O   WAT    65      59.552   9.104  28.955  0.00  0.00      WAT 
ATOM   4979  H1  WAT    65      59.129   8.859  29.778  0.00  0.00      WAT 
ATOM   4980  H2  WAT    65      59.498   8.315  28.415  0.00  0.00      WAT 
ATOM   4981  O   WAT    66      17.840  24.610  50.819  0.00  0.00      WAT 
ATOM   4982  H1  WAT    66      17.267  25.123  51.388  0.00  0.00      WAT 
ATOM   4983  H2  WAT    66      17.871  23.745  51.227  0.00  0.00      WAT 
ATOM   4984  O   WAT    67      63.713  38.860  19.956  0.00  0.00      WAT 
ATOM   4985  H1  WAT    67      63.104  38.303  20.441  0.00  0.00      WAT 
ATOM   4986  H2  WAT    67      64.499  38.323  19.853  0.00  0.00      WAT 
ATOM   4987  O   WAT    68      19.911  53.190  56.809  0.00  0.00      WAT 
ATOM   4988  H1  WAT    68      19.268  52.586  57.180  0.00  0.00      WAT 
ATOM   4989  H2  WAT    68      20.741  52.933  57.212  0.00  0.00      WAT 
ATOM   4990  O   WAT    69      41.710  72.622  73.245  0.00  0.00      WAT 
ATOM   4991  H1  WAT    69      42.218  72.220  72.541  0.00  0.00      WAT 
ATOM   4992  H2  WAT    69      41.488  71.894  73.826  0.00  0.00      WAT 
ATOM   4993  O   WAT    70      22.396  26.879  25.406  0.00  0.00      WAT 
ATOM   4994  H1  WAT    70      22.735  26.415  24.640  0.00  0.00      WAT 
ATOM   4995  H2  WAT    70      21.450  26.737  25.372  0.00  0.00      WAT 
ATOM   4996  O   WAT    71      66.465  26.248  29.073  0.00  0.00      WAT 
ATOM   4997  H1  WAT    71      65.721  26.131  28.442  0.00  0.00      WAT 
ATOM   4998  H2  WAT    71      67.117  25.609  28.717  0.00  0.00      WAT 
ATOM   4999  O   WAT    72       5.804   4.356  71.746  0.00  0.00      WAT 
ATOM   5000  H1  WAT    72       6.202   4.219  70.886  0.00  0.00      WAT 
ATOM   5001  H2  WAT    72       6.327   5.052  72.144  0.00  0.00      WAT 
ATOM   5002  O   WAT    73      22.504  54.751  10.680  0.00  0.00      WAT 
ATOM   5003  H1  WAT    73      22.025  54.570  11.489  0.00  0.00      WAT 
ATOM   5004  H2  WAT    73      21.895  54.509   9.982  0.00  0.00      WAT 
ATOM   5005  O   WAT    74      62.170  45.277  53.270  0.00  0.00      WAT 
ATOM   5006  H1  WAT    74      62.582  45.715  52.478  0.00  0.00      WAT 
ATOM   5007  H2  WAT    74      61.374  45.854  53.352  0.00  0.00      WAT 
ATOM   5008  O   WAT    75      64.867   7.814  87.943  0.00  0.00      WAT 
ATOM   5009  H1  WAT    75      65.283   8.524  88.433  0.00  0.00      WAT 
ATOM   5010  H2  WAT    75      65.126   7.966  87.034  0.00  0.00      WAT 
ATOM   5011  O   WAT    76      20.882  19.011  74.510  0.00  0.00      WAT 
ATOM   5012  H1  WAT    76      20.945  19.351  73.617  0.00  0.00      WAT 
ATOM   5013  H2  WAT    76      20.183  18.359  74.469  0.00  0.00      WAT 
ATOM   5014  O   WAT    77      33.941   4.038   9.481  0.00  0.00      WAT 
ATOM   5015  H1  WAT    77      33.076   3.649   9.602  0.00  0.00      WAT 
ATOM   5016  H2  WAT    77      33.808   4.716   8.818  0.00  0.00      WAT 
ATOM   5017  O   WAT    78      22.579  55.936   5.525  0.00  0.00      WAT 
ATOM   5018  H1  WAT    78      22.871  55.033   5.396  0.00  0.00      WAT 
ATOM   5019  H2  WAT    78      23.387  56.431   5.661  0.00  0.00      WAT 
ATOM   5020  O   WAT    79      70.055  10.090  19.231  0.00  0.00      WAT 
ATOM   5021  H1  WAT    79      69.746   9.899  18.345  0.00  0.00      WAT 
ATOM   5022  H2  WAT    79      70.251  11.027  19.220  0.00  0.00      WAT 
ATOM   5023  O   WAT    80      72.323  26.387  75.644  0.00  0.00      WAT 
ATOM   5024  H1  WAT    80      71.428  26.375  75.984  0.00  0.00      WAT 
ATOM   5025  H2  WAT    80      72.258  25.967  74.786  0.00  0.00      WAT 
ATOM   5026  O   WAT    81      68.722  32.952  12.315  0.00  0.00      WAT 
ATOM   5027  H1  WAT    81      69.098  33.384  11.548  0.00  0.00      WAT 
ATOM   5028  H2  WAT    81      69.467  32.522  12.736  0.00  0.00      WAT 
ATOM   5029  O   WAT    82      67.838  15.242   3.813  0.00  0.00      WAT 
ATOM   5030  H1  WAT    82      68.205  15.396   2.943  0.00  0.00      WAT 
ATOM   5031  H2  WAT    82      66.991  14.829   3.646  0.00  0.00      WAT 
ATOM   5032  O   WAT    83      63.787  38.266  39.688  0.00  0.00      WAT 
ATOM   5033  H1  WAT    83      64.505  38.427  40.326  0.00  0.00      WAT 
ATOM   5034  H2  WAT    83      63.321  37.512  40.094  0.00  0.00      WAT 
ATOM   5035  O   WAT    84      47.185  69.560  82.003  0.00  0.00      WAT 
ATOM   5036  H1  WAT    84      46.920  69.654  82.918  0.00  0.00      WAT 
ATOM   5037  H2  WAT    84      46.690  68.803  81.688  0.00  0.00      WAT 
ATOM   5038  O   WAT    85      63.608  37.024  35.381  0.00  0.00      WAT 
ATOM   5039  H1  WAT    85      63.142  37.558  36.058  0.00  0.00      WAT 
ATOM   5040  H2  WAT    85      63.222  36.143  35.523  0.00  0.00      WAT 
ATOM   5041  O   WAT    86      14.820  59.425  52.164  0.00  0.00      WAT 
ATOM   5042  H1  WAT    86      15.368  59.544  52.939  0.00  0.00      WAT 
ATOM   5043  H2  WAT    86      14.233  58.705  52.394  0.00  0.00      WAT 
ATOM   5044  O   WAT    87      47.161  30.970  61.041  0.00  0.00      WAT 
ATOM   5045  H1  WAT    87      47.685  31.329  60.308  0.00  0.00      WAT 
ATOM   5046  H2  WAT    87      47.021  30.043  60.753  0.00  0.00      WAT 
ATOM   5047  O   WAT    88      71.562   5.057   2.313  0.00  0.00      WAT 
ATOM   5048  H1  WAT    88      71.370   4.123   2.392  0.00  0.00      WAT 
ATOM   5049  H2  WAT    88      71.937   5.297   3.160  0.00  0.00      WAT 
ATOM   5050  O   WAT    89      27.784   6.206  23.725  0.00  0.00      WAT 
ATOM   5051  H1  WAT    89      27.080   5.558  23.724  0.00  0.00      WAT 
ATOM   5052  H2  WAT    89      27.954   6.376  22.798  0.00  0.00      WAT 
ATOM   5053  O   WAT    90      40.193  34.148  46.143  0.00  0.00      WAT 
ATOM   5054  H1  WAT    90      39.526  34.291  45.443  0.00  0.00      WAT 
ATOM   5055  H2  WAT    90      39.664  33.818  46.879  0.00  0.00      WAT 
ATOM   5056  O   WAT    91      57.343  55.626  42.626  0.00  0.00      WAT 
ATOM   5057  H1  WAT    91      56.664  55.630  41.913  0.00  0.00      WAT 
ATOM   5058  H2  WAT    91      57.723  54.728  42.492  0.00  0.00      WAT 
ATOM   5059  O   WAT    92      20.993  12.877  86.851  0.00  0.00      WAT 
ATOM   5060  H1  WAT    92      20.734  12.200  86.226  0.00  0.00      WAT 
ATOM   5061  H2  WAT    92      20.437  13.626  86.638  0.00  0.00      WAT 
ATOM   5062  O   WAT    93       1.789  46.694  26.454  0.00  0.00      WAT 
ATOM   5063  H1  WAT    93       1.016  46.316  26.874  0.00  0.00      WAT 
ATOM   5064  H2  WAT    93       1.443  47.399  25.906  0.00  0.00      WAT 
ATOM   5065  O   WAT    94      44.152  14.649   9.687  0.00  0.00      WAT 
ATOM   5066  H1  WAT    94      44.427  13.769   9.946  0.00  0.00      WAT 
ATOM   5067  H2  WAT    94      44.171  15.155  10.499  0.00  0.00      WAT 
ATOM   5068  O   WAT    95      69.327   2.494  72.765  0.00  0.00      WAT 
ATOM   5069  H1  WAT    95      68.639   2.111  72.222  0.00  0.00      WAT 
ATOM   5070  H2  WAT    95      69.779   3.105  72.183  0.00  0.00      WAT 
ATOM   5071  O   WAT    96       6.290  32.260   5.651  0.00  0.00      WAT 
ATOM   5072  H1  WAT    96       5.450  32.681   5.830  0.00  0.00      WAT 
ATOM   5073  H2  WAT    96       6.174  31.358   5.951  0.00  0.00      WAT 
ATOM   5074  O   WAT    97      40.440  29.198  56.211  0.00  0.00      WAT 
ATOM   5075  H1  WAT    97      39.988  29.867  55.668  0.00  0.00      WAT 
ATOM   5076  H2  WAT    97      39.817  28.455  56.199  0.00  0.00      WAT 
ATOM   5077  O   WAT    98       6.387  39.601   9.608  0.00  0.00      WAT 
ATOM   5078  H1  WAT    98       6.834  40.187   8.998  0.00  0.00      WAT 
ATOM   5079  H2  WAT    98       7.080  39.287  10.190  0.00  0.00      WAT 
ATOM   5080  O   WAT    99      42.307  63.889  51.774  0.00  0.00      WAT 
ATOM   5081  H1  WAT    99      41.524  64.126  52.272  0.00  0.00      WAT 
ATOM   5082  H2  WAT    99      42.669  63.136  52.241  0.00  0.00      WAT 
ATOM   5083  O   WAT   100      13.583  12.299  72.964  0.00  0.00      WAT 
ATOM   5084  H1  WAT   100      13.512  13.253  73.012  0.00  0.00      WAT 
ATOM   5085  H2  WAT   100      13.633  12.016  73.877  0.00  0.00      WAT 
ATOM   5086  O   WAT   101      45.469  70.877  58.832  0.00  0.00      WAT 
ATOM   5087  H1  WAT   101      46.102  71.279  58.237  0.00  0.00      WAT 
ATOM   5088  H2  WAT   101      45.284  70.022  58.444  0.00  0.00      WAT 
ATOM   5089  O   WAT   102      59.750  24.415  81.630  0.00  0.00      WAT 
ATOM   5090  H1  WAT   102      59.347  24.224  80.783  0.00  0.00      WAT 
ATOM   5091  H2  WAT   102      59.984  23.557  81.984  0.00  0.00      WAT 
ATOM   5092  O   WAT   103      62.531  63.501  56.038  0.00  0.00      WAT 
ATOM   5093  H1  WAT   103      63.045  62.844  56.506  0.00  0.00      WAT 
ATOM   5094  H2  WAT   103      61.651  63.127  55.989  0.00  0.00      WAT 
ATOM   5095  O   WAT   104      65.225  51.877  36.987  0.00  0.00      WAT 
ATOM   5096  H1  WAT   104      65.637  51.630  37.846  0.00  0.00      WAT 
ATOM   5097  H2  WAT   104      64.598  52.566  37.305  0.00  0.00      WAT 
ATOM   5098  O   WAT   105      50.541  15.683  63.839  0.00  0.00      WAT 
ATOM   5099  H1  WAT   105      51.203  16.201  63.382  0.00  0.00      WAT 
ATOM   5100  H2  WAT   105      51.041  15.130  64.439  0.00  0.00      WAT 
ATOM   5101  O   WAT   106      58.639   5.261  29.884  0.00  0.00      WAT 
ATOM   5102  H1  WAT   106      57.992   5.323  29.181  0.00  0.00      WAT 
ATOM   5103  H2  WAT   106      58.579   4.355  30.186  0.00  0.00      WAT 
ATOM   5104  O   WAT   107      27.563  61.953  82.273  0.00  0.00      WAT 
ATOM   5105  H1  WAT   107      28.243  62.461  82.715  0.00  0.00      WAT 
ATOM   5106  H2  WAT   107      26.888  61.825  82.939  0.00  0.00      WAT 
ATOM   5107  O   WAT   108      70.137  37.983  11.456  0.00  0.00      WAT 
ATOM   5108  H1  WAT   108      70.995  38.110  11.050  0.00  0.00      WAT 
ATOM   5109  H2  WAT   108      69.736  38.852  11.446  0.00  0.00      WAT 
ATOM   5110  O   WAT   109      71.815  60.732  64.857  0.00  0.00      WAT 
ATOM   5111  H1  WAT   109      71.630  59.967  64.312  0.00  0.00      WAT 
ATOM   5112  H2  WAT   109      71.822  61.467  64.243  0.00  0.00      WAT 
ATOM   5113  O   WAT   110      50.651  26.000  52.157  0.00  0.00      WAT 
ATOM   5114  H1  WAT   110      49.811  25.534  52.006  0.00  0.00      WAT 
ATOM   5115  H2  WAT   110      50.769  26.480  51.316  0.00  0.00      WAT 
ATOM   5116  O   WAT   111      40.706  60.300  19.791  0.00  0.00      WAT 
ATOM   5117  H1  WAT   111      41.489  60.151  20.322  0.00  0.00      WAT 
ATOM   5118  H2  WAT   111      40.241  59.464  19.813  0.00  0.00      WAT 
ATOM   5119  O   WAT   112      58.725  27.597  27.198  0.00  0.00      WAT 
ATOM   5120  H1  WAT   112      58.188  28.056  27.870  0.00  0.00      WAT 
ATOM   5121  H2  WAT   112      59.542  28.130  27.191  0.00  0.00      WAT 
ATOM   5122  O   WAT   113      55.282  22.547  27.421  0.00  0.00      WAT 
ATOM   5123  H1  WAT   113      55.690  22.936  26.629  0.00  0.00      WAT 
ATOM   5124  H2  WAT   113      54.456  22.167  27.061  0.00  0.00      WAT 
ATOM   5125  O   WAT   114      71.238  74.528  24.102  0.00  0.00      WAT 
ATOM   5126  H1  WAT   114      71.859  73.801  24.143  0.00  0.00      WAT 
ATOM   5127  H2  WAT   114      70.409  74.152  24.396  0.00  0.00      WAT 
ATOM   5128  O   WAT   115      28.210  50.354  39.154  0.00  0.00      WAT 
ATOM   5129  H1  WAT   115      28.519  49.881  39.957  0.00  0.00      WAT 
ATOM   5130  H2  WAT   115      28.963  50.921  38.947  0.00  0.00      WAT 
ATOM   5131  O   WAT   116      57.688  12.853  53.485  0.00  0.00      WAT 
ATOM   5132  H1  WAT   116      58.293  12.171  53.197  0.00  0.00      WAT 
ATOM   5133  H2  WAT   116      58.201  13.390  54.089  0.00  0.00      WAT 
ATOM   5134  O   WAT   117      20.650  24.993  16.411  0.00  0.00      WAT 
ATOM   5135  H1  WAT   117      21.493  25.383  16.644  0.00  0.00      WAT 
ATOM   5136  H2  WAT   117      20.267  25.606  15.784  0.00  0.00      WAT 
ATOM   5137  O   WAT   118      11.947  42.415  40.980  0.00  0.00      WAT 
ATOM   5138  H1  WAT   118      11.950  43.370  40.924  0.00  0.00      WAT 
ATOM   5139  H2  WAT   118      11.416  42.222  41.753  0.00  0.00      WAT 
ATOM   5140  O   WAT   119      69.730  34.372  71.683  0.00  0.00      WAT 
ATOM   5141  H1  WAT   119      69.588  35.086  71.062  0.00  0.00      WAT 
ATOM   5142  H2  WAT   119      70.264  34.760  72.377  0.00  0.00      WAT 
ATOM   5143  O   WAT   120      44.592  57.057  37.485  0.00  0.00      WAT 
ATOM   5144  H1  WAT   120      45.072  57.887  37.256  0.00  0.00      WAT 
ATOM   5145  H2  WAT   120      45.334  56.480  37.752  0.00  0.00      WAT 
ATOM   5146  O   WAT   121      45.212   8.738  40.748  0.00  0.00      WAT 
ATOM   5147  H1  WAT   121      44.267   8.916  40.601  0.00  0.00      WAT 
ATOM   5148  H2  WAT   121      45.530   8.561  39.842  0.00  0.00      WAT 
ATOM   5149  O   WAT   122      13.073  38.928  11.962  0.00  0.00      WAT 
ATOM   5150  H1  WAT   122      13.696  39.560  11.603  0.00  0.00      WAT 
ATOM   5151  H2  WAT   122      12.492  38.721  11.230  0.00  0.00      WAT 
ATOM   5152  O   WAT   123      40.145  33.976  53.317  0.00  0.00      WAT 
ATOM   5153  H1  WAT   123      39.231  33.654  53.410  0.00  0.00      WAT 
ATOM   5154  H2  WAT   123      40.619  33.495  54.001  0.00  0.00      WAT 
ATOM   5155  O   WAT   124      73.884  57.240   0.725  0.00  0.00      WAT 
ATOM   5156  H1  WAT   124      74.400  57.713   1.378  0.00  0.00      WAT 
ATOM   5157  H2  WAT   124      74.509  56.646   0.310  0.00  0.00      WAT 
ATOM   5158  O   WAT   125      43.780  63.656  78.324  0.00  0.00      WAT 
ATOM   5159  H1  WAT   125      44.315  63.142  77.719  0.00  0.00      WAT 
ATOM   5160  H2  WAT   125      43.128  63.037  78.653  0.00  0.00      WAT 
ATOM   5161  O   WAT   126      16.694  23.645  73.343  0.00  0.00      WAT 
ATOM   5162  H1  WAT   126      17.537  24.034  73.110  0.00  0.00      WAT 
ATOM   5163  H2  WAT   126      16.503  23.041  72.626  0.00  0.00      WAT 
ATOM   5164  O   WAT   127      23.004   1.689  76.567  0.00  0.00      WAT 
ATOM   5165  H1  WAT   127      22.075   1.547  76.748  0.00  0.00      WAT 
ATOM   5166  H2  WAT   127      23.264   2.380  77.177  0.00  0.00      WAT 
ATOM   5167  O   WAT   128      54.600  53.620  78.981  0.00  0.00      WAT 
ATOM   5168  H1  WAT   128      55.492  53.542  78.644  0.00  0.00      WAT 
ATOM   5169  H2  WAT   128      54.044  53.548  78.206  0.00  0.00      WAT 
ATOM   5170  O   WAT   129      49.642  70.226  62.750  0.00  0.00      WAT 
ATOM   5171  H1  WAT   129      50.498  70.579  62.505  0.00  0.00      WAT 
ATOM   5172  H2  WAT   129      49.648  69.329  62.416  0.00  0.00      WAT 
ATOM   5173  O   WAT   130      43.600  29.778  49.274  0.00  0.00      WAT 
ATOM   5174  H1  WAT   130      44.100  30.596  49.058  0.00  0.00      WAT 
ATOM   5175  H2  WAT   130      42.905  30.124  49.864  0.00  0.00      WAT 
ATOM   5176  O   WAT   131      55.855  16.845   2.537  0.00  0.00      WAT 
ATOM   5177  H1  WAT   131      56.480  17.404   2.076  0.00  0.00      WAT 
ATOM   5178  H2  WAT   131      55.773  16.069   1.982  0.00  0.00      WAT 
ATOM   5179  O   WAT   132      50.965  60.378  21.690  0.00  0.00      WAT 
ATOM   5180  H1  WAT   132      51.870  60.565  21.438  0.00  0.00      WAT 
ATOM   5181  H2  WAT   132      50.695  59.670  21.106  0.00  0.00      WAT 
ATOM   5182  O   WAT   133      70.641  31.838  54.402  0.00  0.00      WAT 
ATOM   5183  H1  WAT   133      71.246  31.673  53.679  0.00  0.00      WAT 
ATOM   5184  H2  WAT   133      71.191  32.198  55.097  0.00  0.00      WAT 
ATOM   5185  O   WAT   134      19.388  28.409  48.646  0.00  0.00      WAT 
ATOM   5186  H1  WAT   134      18.508  28.629  48.954  0.00  0.00      WAT 
ATOM   5187  H2  WAT   134      19.264  28.151  47.733  0.00  0.00      WAT 
ATOM   5188  O   WAT   135       8.754  66.405  68.387  0.00  0.00      WAT 
ATOM   5189  H1  WAT   135       8.659  65.888  67.587  0.00  0.00      WAT 
ATOM   5190  H2  WAT   135       8.966  67.286  68.079  0.00  0.00      WAT 
ATOM   5191  O   WAT   136       9.382   6.249  55.175  0.00  0.00      WAT 
ATOM   5192  H1  WAT   136       9.185   6.315  54.241  0.00  0.00      WAT 
ATOM   5193  H2  WAT   136       8.525   6.170  55.595  0.00  0.00      WAT 
ATOM   5194  O   WAT   137      16.261  38.547  33.340  0.00  0.00      WAT
[truncated: 3,382,923 more chars]
