# Supplementary material for: Mechanistic Modeling of Lys745 Sulfonylation in EGFR C797S Reveals Chemical Determinants for Inhibitor Activity and Discriminates Reversible from Irreversible Agents
Source: J Chem Inf Model. 2023 Feb 10;63(4):1301–12. doi: 10.1021/acs.jcim.2c01586 (PMC9976278; doi:10.1021/acs.jcim.2c01586)
Supplement: Supplementary file 3 — ci2c01586_si_003.zip [file ci2c01586_si_003.zip]

Archive with 10 entries (8 files):
- PathCVs_simulations/
- PathCVs_simulations/README
- PathCVs_simulations/round6/
- PathCVs_simulations/round6/prod.in
- PathCVs_simulations/round6/complexAll.prmtop
- PathCVs_simulations/round6/min_rc1.75_2.25.rst
- PathCVs_simulations/round6/last_smooth.pdb
- PathCVs_simulations/round6/rc1.75_2.25.rst
- PathCVs_simulations/round6/plumed.dat
- PathCVs_simulations/.README.swp
