# Supplementary material for: Mechanistic Modeling of Lys745 Sulfonylation in EGFR C797S Reveals Chemical Determinants for Inhibitor Activity and Discriminates Reversible from Irreversible Agents
Source: J Chem Inf Model. 2023 Feb 10;63(4):1301–12. doi: 10.1021/acs.jcim.2c01586 (PMC9976278; doi:10.1021/acs.jcim.2c01586)
Supplement: Supplementary file 3 — ci2c01586_si_003.zip [file ci2c01586_si_003.zip › PathCVs_simulations/README]

the folder round6 contains files to reproduce the round # 6 of PCVs simulations:
1. the topological file (complexAll.prmtop)
2. the starting geometries (rc1.75_2.25.rst) and the geometries of the reference structure used to set restraints on alpha carbons (min_rc1.75_2.25.rst)
3. the input file for the SMD simulation (prod.in)
4. the plumed input file (plumed.dat)
5. the reference guess-path geometries (last_smooth.pdb)
