# Supplementary material for: Mechanistic Modeling of Lys745 Sulfonylation in EGFR C797S Reveals Chemical Determinants for Inhibitor Activity and Discriminates Reversible from Irreversible Agents
Source: J Chem Inf Model. 2023 Feb 10;63(4):1301–12. doi: 10.1021/acs.jcim.2c01586 (PMC9976278; doi:10.1021/acs.jcim.2c01586)
Supplement: Supplementary file 3 — ci2c01586_si_003.zip [file ci2c01586_si_003.zip › PathCVs_simulations/round6/prod.in]

equilibrazione 10ps NVT restr CA
&cntrl
imin=0, irest=1, ntx=5,
nstlim=875000, dt=0.0002, ntc=2
cut=10,
ntpr=1000, ntwr=500, ntwx=125, iwrap=1, ntwe=1000, ioutfm=1,
ntt=3, temp0=298.0, tempi=298.0, gamma_ln=5.0,
ntb=1, ntp=0, ntf=2, ifqnt=1, nmropt=0, plumed=1,
ntr=1,
restraint_wt=5.0,
restraintmask='(:1-289@CA)',
/

&ewald
/
/
&qmmm
 qmmask=':44@725-730 | :290@4716-4732 | :WAT@5416-5418',
 qmcharge=0,
 qm_theory='PM6',
 qmshake=0,
 qmcut=10.0,
 printcharges=1,
 verbosity=2,
 writepdb=1,
/
