# Supplementary material for: Mechanistic Modeling of Lys745 Sulfonylation in EGFR C797S Reveals Chemical Determinants for Inhibitor Activity and Discriminates Reversible from Irreversible Agents
Source: J Chem Inf Model. 2023 Feb 10;63(4):1301–12. doi: 10.1021/acs.jcim.2c01586 (PMC9976278; doi:10.1021/acs.jcim.2c01586)
Supplement: Supplementary file 3 — ci2c01586_si_003.zip [file ci2c01586_si_003.zip › PathCVs_simulations/round6/last_smooth.pdb]

ATOM    725  CE  LYN    44      44.894  35.771  37.881  1.00  1.00
ATOM    728  NZ  LYN    44      45.119  34.316  37.780  1.00  1.00
ATOM    729  HZ2 LYN    44      44.117  33.918  37.840  1.00  1.00
ATOM    730  HZ3 LYN    44      45.524  33.914  36.869  1.00  1.00
ATOM   4716  OBI O44   290      44.993  33.703  40.032  1.00  1.00
ATOM   4717  SBH O44   290      46.294  33.321  39.482  1.00  1.00
ATOM   4718  OBJ O44   290      46.416  32.401  38.356  1.00  1.00
ATOM   4719  F1  O44   290      46.583  32.229  40.661  1.00  1.00
ATOM   4720  CBE O44   290      47.626  34.329  39.893  1.00  1.00
ATOM   5416  O   WAT   505      42.529  33.365  38.542  1.00  1.00
ATOM   5417  H1  WAT   505      43.093  33.299  39.427  1.00  1.00
ATOM   5418  H2  WAT   505      41.926  34.116  38.569  1.00  1.00
END
ATOM    725  CE  LYN    44      44.877  35.710  38.206  1.00  1.00
ATOM    728  NZ  LYN    44      45.090  34.238  38.028  1.00  1.00
ATOM    729  HZ2 LYN    44      44.160  33.779  38.122  1.00  1.00
ATOM    730  HZ3 LYN    44      45.424  34.020  37.032  1.00  1.00
ATOM   4716  OBI O44   290      44.950  33.514  40.393  1.00  1.00
ATOM   4717  SBH O44   290      46.187  33.234  39.600  1.00  1.00
ATOM   4718  OBJ O44   290      46.345  32.240  38.524  1.00  1.00
ATOM   4719  F1  O44   290      46.601  31.997  40.744  1.00  1.00
ATOM   4720  CBE O44   290      47.525  34.266  39.818  1.00  1.00
ATOM   5416  O   WAT   505      42.750  33.338  39.046  1.00  1.00
ATOM   5417  H1  WAT   505      43.203  33.219  39.955  1.00  1.00
ATOM   5418  H2  WAT   505      41.817  33.350  39.207  1.00  1.00
END
ATOM    725  CE  LYN    44      44.920  35.387  38.084  1.00  1.00
ATOM    728  NZ  LYN    44      45.204  33.944  37.898  1.00  1.00
ATOM    729  HZ2 LYN    44      44.172  33.480  37.976  1.00  1.00
ATOM    730  HZ3 LYN    44      45.591  33.665  36.987  1.00  1.00
ATOM   4716  OBI O44   290      45.121  33.159  40.238  1.00  1.00
ATOM   4717  SBH O44   290      46.323  33.042  39.437  1.00  1.00
ATOM   4718  OBJ O44   290      46.632  32.150  38.319  1.00  1.00
ATOM   4719  F1  O44   290      46.978  31.855  40.567  1.00  1.00
ATOM   4720  CBE O44   290      47.483  34.245  39.741  1.00  1.00
ATOM   5416  O   WAT   505      43.005  33.083  39.031  1.00  1.00
ATOM   5417  H1  WAT   505      43.530  32.852  39.855  1.00  1.00
ATOM   5418  H2  WAT   505      42.412  32.356  38.915  1.00  1.00
END
ATOM    725  CE  LYN    44      44.845  35.388  38.022  1.00  1.00
ATOM    728  NZ  LYN    44      45.132  33.920  37.941  1.00  1.00
ATOM    729  HZ2 LYN    44      43.808  33.358  38.230  1.00  1.00
ATOM    730  HZ3 LYN    44      45.436  33.634  36.945  1.00  1.00
ATOM   4716  OBI O44   290      45.133  33.109  40.184  1.00  1.00
ATOM   4717  SBH O44   290      46.280  33.107  39.226  1.00  1.00
ATOM   4718  OBJ O44   290      46.672  32.121  38.184  1.00  1.00
ATOM   4719  F1  O44   290      46.963  31.945  40.451  1.00  1.00
ATOM   4720  CBE O44   290      47.374  34.339  39.633  1.00  1.00
ATOM   5416  O   WAT   505      43.038  33.310  39.095  1.00  1.00
ATOM   5417  H1  WAT   505      43.792  33.052  39.994  1.00  1.00
ATOM   5418  H2  WAT   505      42.461  32.552  39.020  1.00  1.00
END
ATOM    725  CE  LYN    44      45.280  35.628  38.124  1.00  1.00
ATOM    728  NZ  LYN    44      45.391  34.134  37.994  1.00  1.00
ATOM    729  HZ2 LYN    44      43.676  33.620  38.311  1.00  1.00
ATOM    730  HZ3 LYN    44      45.428  33.846  36.968  1.00  1.00
ATOM   4716  OBI O44   290      45.228  33.327  40.265  1.00  1.00
ATOM   4717  SBH O44   290      46.376  33.265  39.168  1.00  1.00
ATOM   4718  OBJ O44   290      46.629  32.189  38.207  1.00  1.00
ATOM   4719  F1  O44   290      47.020  32.036  40.421  1.00  1.00
ATOM   4720  CBE O44   290      47.608  34.359  39.635  1.00  1.00
ATOM   5416  O   WAT   505      43.087  33.694  39.187  1.00  1.00
ATOM   5417  H1  WAT   505      44.078  33.275  39.988  1.00  1.00
ATOM   5418  H2  WAT   505      42.356  33.000  39.149  1.00  1.00
END
ATOM    725  CE  LYN    44      45.054  35.450  37.979  1.00  1.00
ATOM    728  NZ  LYN    44      45.529  34.060  37.827  1.00  1.00
ATOM    729  HZ2 LYN    44      43.567  33.311  38.264  1.00  1.00
ATOM    730  HZ3 LYN    44      45.493  33.726  36.862  1.00  1.00
ATOM   4716  OBI O44   290      45.445  33.367  40.210  1.00  1.00
ATOM   4717  SBH O44   290      46.573  33.330  39.027  1.00  1.00
ATOM   4718  OBJ O44   290      46.938  32.223  38.170  1.00  1.00
ATOM   4719  F1  O44   290      47.253  32.242  40.352  1.00  1.00
ATOM   4720  CBE O44   290      47.794  34.464  39.461  1.00  1.00
ATOM   5416  O   WAT   505      43.240  33.332  39.128  1.00  1.00
ATOM   5417  H1  WAT   505      44.380  33.254  40.119  1.00  1.00
ATOM   5418  H2  WAT   505      42.667  32.631  39.253  1.00  1.00
END
ATOM    725  CE  LYN    44      45.102  35.843  38.149  1.00  1.00
ATOM    728  NZ  LYN    44      45.476  34.463  37.863  1.00  1.00
ATOM    729  HZ2 LYN    44      43.105  34.108  38.208  1.00  1.00
ATOM    730  HZ3 LYN    44      45.330  34.129  36.900  1.00  1.00
ATOM   4716  OBI O44   290      45.258  33.707  40.138  1.00  1.00
ATOM   4717  SBH O44   290      46.396  33.536  38.967  1.00  1.00
ATOM   4718  OBJ O44   290      46.608  32.420  38.067  1.00  1.00
ATOM   4719  F1  O44   290      46.968  32.335  40.308  1.00  1.00
ATOM   4720  CBE O44   290      47.708  34.608  39.446  1.00  1.00
ATOM   5416  O   WAT   505      43.093  33.549  38.995  1.00  1.00
ATOM   5417  H1  WAT   505      44.238  33.741  39.969  1.00  1.00
ATOM   5418  H2  WAT   505      42.218  33.300  39.107  1.00  1.00
END
ATOM    725  CE  LYN    44      44.862  35.692  38.053  1.00  1.00
ATOM    728  NZ  LYN    44      45.245  34.302  37.753  1.00  1.00
ATOM    729  HZ2 LYN    44      42.774  34.008  38.146  1.00  1.00
ATOM    730  HZ3 LYN    44      45.100  34.042  36.854  1.00  1.00
ATOM   4716  OBI O44   290      44.943  33.400  39.966  1.00  1.00
ATOM   4717  SBH O44   290      46.040  33.250  38.794  1.00  1.00
ATOM   4718  OBJ O44   290      46.194  32.160  37.904  1.00  1.00
ATOM   4719  F1  O44   290      46.575  31.924  40.031  1.00  1.00
ATOM   4720  CBE O44   290      47.315  34.223  39.290  1.00  1.00
ATOM   5416  O   WAT   505      42.856  33.157  38.657  1.00  1.00
ATOM   5417  H1  WAT   505      43.984  33.353  39.740  1.00  1.00
ATOM   5418  H2  WAT   505      42.005  32.908  39.119  1.00  1.00
END
ATOM    725  CE  LYN    44      44.733  35.520  38.124  1.00  1.00
ATOM    728  NZ  LYN    44      45.454  34.304  37.750  1.00  1.00
ATOM    729  HZ2 LYN    44      42.627  33.698  38.308  1.00  1.00
ATOM    730  HZ3 LYN    44      45.163  33.870  36.838  1.00  1.00
ATOM   4716  OBI O44   290      45.073  33.592  40.161  1.00  1.00
ATOM   4717  SBH O44   290      46.175  33.264  38.975  1.00  1.00
ATOM   4718  OBJ O44   290      46.323  32.146  38.102  1.00  1.00
ATOM   4719  F1  O44   290      46.650  32.129  40.255  1.00  1.00
ATOM   4720  CBE O44   290      47.464  34.372  39.486  1.00  1.00
ATOM   5416  O   WAT   505      42.997  32.943  38.758  1.00  1.00
ATOM   5417  H1  WAT   505      44.073  33.321  39.868  1.00  1.00
ATOM   5418  H2  WAT   505      42.247  32.682  39.342  1.00  1.00
END
ATOM    725  CE  LYN    44      44.464  35.272  37.941  1.00  1.00
ATOM    728  NZ  LYN    44      45.406  34.071  37.744  1.00  1.00
ATOM    729  HZ2 LYN    44      42.467  33.439  38.713  1.00  1.00
ATOM    730  HZ3 LYN    44      45.001  33.519  36.948  1.00  1.00
ATOM   4716  OBI O44   290      44.994  33.703  40.250  1.00  1.00
ATOM   4717  SBH O44   290      46.141  33.386  39.090  1.00  1.00
ATOM   4718  OBJ O44   290      46.358  32.025  38.478  1.00  1.00
ATOM   4719  F1  O44   290      46.901  32.657  40.555  1.00  1.00
ATOM   4720  CBE O44   290      47.322  34.603  39.410  1.00  1.00
ATOM   5416  O   WAT   505      42.903  32.630  39.077  1.00  1.00
ATOM   5417  H1  WAT   505      44.076  33.168  40.066  1.00  1.00
ATOM   5418  H2  WAT   505      42.318  32.487  39.916  1.00  1.00
END
ATOM    725  CE  LYN    44      45.039  35.530  37.922  1.00  1.00
ATOM    728  NZ  LYN    44      45.817  34.281  37.645  1.00  1.00
ATOM    729  HZ2 LYN    44      42.750  33.642  38.566  1.00  1.00
ATOM    730  HZ3 LYN    44      45.416  33.684  36.848  1.00  1.00
ATOM   4716  OBI O44   290      45.269  33.443  39.974  1.00  1.00
ATOM   4717  SBH O44   290      46.505  33.340  38.948  1.00  1.00
ATOM   4718  OBJ O44   290      46.769  32.102  38.216  1.00  1.00
ATOM   4719  F1  O44   290      47.035  32.288  40.357  1.00  1.00
ATOM   4720  CBE O44   290      47.751  34.385  39.502  1.00  1.00
ATOM   5416  O   WAT   505      43.121  32.750  38.792  1.00  1.00
ATOM   5417  H1  WAT   505      44.357  33.055  39.797  1.00  1.00
ATOM   5418  H2  WAT   505      42.581  32.335  39.445  1.00  1.00
END
ATOM    725  CE  LYN    44      45.250  35.527  37.881  1.00  1.00
ATOM    728  NZ  LYN    44      46.007  34.279  37.625  1.00  1.00
ATOM    729  HZ2 LYN    44      42.623  33.903  38.400  1.00  1.00
ATOM    730  HZ3 LYN    44      45.679  33.785  36.854  1.00  1.00
ATOM   4716  OBI O44   290      45.304  33.457  39.990  1.00  1.00
ATOM   4717  SBH O44   290      46.607  33.377  38.993  1.00  1.00
ATOM   4718  OBJ O44   290      46.874  32.077  38.375  1.00  1.00
ATOM   4719  F1  O44   290      47.004  32.207  40.597  1.00  1.00
ATOM   4720  CBE O44   290      47.859  34.427  39.594  1.00  1.00
ATOM   5416  O   WAT   505      43.108  33.113  38.707  1.00  1.00
ATOM   5417  H1  WAT   505      44.320  33.316  39.704  1.00  1.00
ATOM   5418  H2  WAT   505      42.495  32.717  39.284  1.00  1.00
END
ATOM    725  CE  LYN    44      45.016  35.516  37.952  1.00  1.00
ATOM    728  NZ  LYN    44      45.941  34.349  37.775  1.00  1.00
ATOM    729  HZ2 LYN    44      42.461  33.800  38.519  1.00  1.00
ATOM    730  HZ3 LYN    44      45.741  33.894  36.841  1.00  1.00
ATOM   4716  OBI O44   290      45.195  33.484  39.981  1.00  1.00
ATOM   4717  SBH O44   290      46.562  33.424  39.054  1.00  1.00
ATOM   4718  OBJ O44   290      47.022  32.338  38.189  1.00  1.00
ATOM   4719  F1  O44   290      46.950  32.251  40.372  1.00  1.00
ATOM   4720  CBE O44   290      47.823  34.527  39.619  1.00  1.00
ATOM   5416  O   WAT   505      43.038  33.001  38.570  1.00  1.00
ATOM   5417  H1  WAT   505      44.242  33.259  39.613  1.00  1.00
ATOM   5418  H2  WAT   505      42.510  32.339  39.112  1.00  1.00
END
ATOM    725  CE  LYN    44      44.822  35.520  37.861  1.00  1.00
ATOM    728  NZ  LYN    44      45.755  34.417  37.573  1.00  1.00
ATOM    729  HZ2 LYN    44      42.317  33.530  38.619  1.00  1.00
ATOM    730  HZ3 LYN    44      45.598  34.062  36.622  1.00  1.00
ATOM   4716  OBI O44   290      45.222  33.451  39.820  1.00  1.00
ATOM   4717  SBH O44   290      46.477  33.409  38.792  1.00  1.00
ATOM   4718  OBJ O44   290      46.808  32.267  37.921  1.00  1.00
ATOM   4719  F1  O44   290      46.998  32.165  40.158  1.00  1.00
ATOM   4720  CBE O44   290      47.694  34.446  39.427  1.00  1.00
ATOM   5416  O   WAT   505      42.962  32.814  38.542  1.00  1.00
ATOM   5417  H1  WAT   505      44.303  33.114  39.438  1.00  1.00
ATOM   5418  H2  WAT   505      42.559  32.056  38.939  1.00  1.00
END
ATOM    725  CE  LYN    44      44.952  35.343  37.643  1.00  1.00
ATOM    728  NZ  LYN    44      45.914  34.213  37.583  1.00  1.00
ATOM    729  HZ2 LYN    44      42.265  33.660  38.655  1.00  1.00
ATOM    730  HZ3 LYN    44      45.908  33.724  36.665  1.00  1.00
ATOM   4716  OBI O44   290      45.116  33.657  39.849  1.00  1.00
ATOM   4717  SBH O44   290      46.413  33.331  38.939  1.00  1.00
ATOM   4718  OBJ O44   290      46.797  32.090  38.177  1.00  1.00
ATOM   4719  F1  O44   290      46.722  32.319  40.372  1.00  1.00
ATOM   4720  CBE O44   290      47.728  34.378  39.539  1.00  1.00
ATOM   5416  O   WAT   505      42.951  32.894  38.755  1.00  1.00
ATOM   5417  H1  WAT   505      44.100  33.216  39.649  1.00  1.00
ATOM   5418  H2  WAT   505      42.389  32.242  39.239  1.00  1.00
END
ATOM    725  CE  LYN    44      44.546  35.647  37.825  1.00  1.00
ATOM    728  NZ  LYN    44      45.674  34.725  37.688  1.00  1.00
ATOM    729  HZ2 LYN    44      42.204  33.548  38.968  1.00  1.00
ATOM    730  HZ3 LYN    44      45.779  34.489  36.689  1.00  1.00
ATOM   4716  OBI O44   290      44.967  33.811  39.846  1.00  1.00
ATOM   4717  SBH O44   290      46.310  33.728  38.969  1.00  1.00
ATOM   4718  OBJ O44   290      46.748  32.628  38.147  1.00  1.00
ATOM   4719  F1  O44   290      46.784  32.506  40.371  1.00  1.00
ATOM   4720  CBE O44   290      47.425  34.861  39.589  1.00  1.00
ATOM   5416  O   WAT   505      42.870  32.824  38.824  1.00  1.00
ATOM   5417  H1  WAT   505      44.102  33.254  39.699  1.00  1.00
ATOM   5418  H2  WAT   505      42.393  32.010  39.193  1.00  1.00
END
ATOM    725  CE  LYN    44      44.642  35.606  37.780  1.00  1.00
ATOM    728  NZ  LYN    44      45.764  34.622  37.688  1.00  1.00
ATOM    729  HZ2 LYN    44      42.255  33.514  38.950  1.00  1.00
ATOM    730  HZ3 LYN    44      45.972  34.417  36.720  1.00  1.00
ATOM   4716  OBI O44   290      45.060  33.732  39.890  1.00  1.00
ATOM   4717  SBH O44   290      46.367  33.637  38.926  1.00  1.00
ATOM   4718  OBJ O44   290      46.672  32.482  38.139  1.00  1.00
ATOM   4719  F1  O44   290      46.772  32.404  40.409  1.00  1.00
ATOM   4720  CBE O44   290      47.617  34.712  39.510  1.00  1.00
ATOM   5416  O   WAT   505      42.845  32.742  38.722  1.00  1.00
ATOM   5417  H1  WAT   505      44.215  33.087  39.605  1.00  1.00
ATOM   5418  H2  WAT   505      42.393  32.012  39.157  1.00  1.00
END
ATOM    725  CE  LYN    44      44.631  35.582  37.845  1.00  1.00
ATOM    728  NZ  LYN    44      45.850  34.690  37.674  1.00  1.00
ATOM    729  HZ2 LYN    44      42.255  33.628  38.967  1.00  1.00
ATOM    730  HZ3 LYN    44      46.083  34.523  36.702  1.00  1.00
ATOM   4716  OBI O44   290      45.173  33.796  39.918  1.00  1.00
ATOM   4717  SBH O44   290      46.440  33.680  38.898  1.00  1.00
ATOM   4718  OBJ O44   290      46.735  32.502  38.083  1.00  1.00
ATOM   4719  F1  O44   290      46.859  32.506  40.253  1.00  1.00
ATOM   4720  CBE O44   290      47.671  34.740  39.537  1.00  1.00
ATOM   5416  O   WAT   505      42.874  32.872  38.985  1.00  1.00
ATOM   5417  H1  WAT   505      44.308  33.222  39.744  1.00  1.00
ATOM   5418  H2  WAT   505      42.473  32.074  39.168  1.00  1.00
END
ATOM    725  CE  LYN    44      44.982  35.281  37.676  1.00  1.00
ATOM    728  NZ  LYN    44      46.172  34.444  37.636  1.00  1.00
ATOM    729  HZ2 LYN    44      42.441  33.788  39.021  1.00  1.00
ATOM    730  HZ3 LYN    44      46.417  34.035  36.747  1.00  1.00
ATOM   4716  OBI O44   290      45.382  33.755  39.918  1.00  1.00
ATOM   4717  SBH O44   290      46.646  33.432  38.985  1.00  1.00
ATOM   4718  OBJ O44   290      46.788  32.117  38.342  1.00  1.00
ATOM   4719  F1  O44   290      46.900  32.263  40.570  1.00  1.00
ATOM   4720  CBE O44   290      47.946  34.360  39.553  1.00  1.00
ATOM   5416  O   WAT   505      43.015  33.014  39.081  1.00  1.00
ATOM   5417  H1  WAT   505      44.571  33.074  39.755  1.00  1.00
ATOM   5418  H2  WAT   505      42.455  32.249  39.135  1.00  1.00
END
ATOM    725  CE  LYN    44      44.542  35.302  37.634  1.00  1.00
ATOM    728  NZ  LYN    44      45.819  34.518  37.560  1.00  1.00
ATOM    729  HZ2 LYN    44      41.967  34.011  39.236  1.00  1.00
ATOM    730  HZ3 LYN    44      45.982  34.089  36.628  1.00  1.00
ATOM   4716  OBI O44   290      44.980  33.862  39.967  1.00  1.00
ATOM   4717  SBH O44   290      46.262  33.522  38.965  1.00  1.00
ATOM   4718  OBJ O44   290      46.424  32.229  38.318  1.00  1.00
ATOM   4719  F1  O44   290      46.688  32.451  40.488  1.00  1.00
ATOM   4720  CBE O44   290      47.614  34.508  39.512  1.00  1.00
ATOM   5416  O   WAT   505      42.477  33.247  39.084  1.00  1.00
ATOM   5417  H1  WAT   505      44.103  33.268  39.765  1.00  1.00
ATOM   5418  H2  WAT   505      41.956  32.515  39.148  1.00  1.00
END
ATOM    725  CE  LYN    44      44.786  35.706  37.681  1.00  1.00
ATOM    728  NZ  LYN    44      45.955  34.783  37.700  1.00  1.00
ATOM    729  HZ2 LYN    44      42.128  34.480  39.141  1.00  1.00
ATOM    730  HZ3 LYN    44      46.284  34.621  36.737  1.00  1.00
ATOM   4716  OBI O44   290      45.153  34.079  39.959  1.00  1.00
ATOM   4717  SBH O44   290      46.392  33.675  38.926  1.00  1.00
ATOM   4718  OBJ O44   290      46.469  32.434  38.219  1.00  1.00
ATOM   4719  F1  O44   290      46.618  32.528  40.443  1.00  1.00
ATOM   4720  CBE O44   290      47.739  34.552  39.622  1.00  1.00
ATOM   5416  O   WAT   505      42.669  33.674  39.038  1.00  1.00
ATOM   5417  H1  WAT   505      44.326  33.515  39.877  1.00  1.00
ATOM   5418  H2  WAT   505      41.976  33.009  39.034  1.00  1.00
END
ATOM    725  CE  LYN    44      44.857  35.707  37.592  1.00  1.00
ATOM    728  NZ  LYN    44      45.915  34.690  37.809  1.00  1.00
ATOM    729  HZ2 LYN    44      41.764  34.290  38.673  1.00  1.00
ATOM    730  HZ3 LYN    44      46.322  34.401  36.935  1.00  1.00
ATOM   4716  OBI O44   290      44.864  34.092  39.969  1.00  1.00
ATOM   4717  SBH O44   290      46.238  33.781  39.197  1.00  1.00
ATOM   4718  OBJ O44   290      46.420  32.493  38.540  1.00  1.00
ATOM   4719  F1  O44   290      46.408  32.704  40.650  1.00  1.00
ATOM   4720  CBE O44   290      47.554  34.763  39.796  1.00  1.00
ATOM   5416  O   WAT   505      42.306  33.537  38.829  1.00  1.00
ATOM   5417  H1  WAT   505      44.037  33.619  39.737  1.00  1.00
ATOM   5418  H2  WAT   505      41.611  32.883  38.748  1.00  1.00
END
ATOM    725  CE  LYN    44      44.680  35.606  37.697  1.00  1.00
ATOM    728  NZ  LYN    44      45.857  34.764  37.814  1.00  1.00
ATOM    729  HZ2 LYN    44      41.817  34.602  38.958  1.00  1.00
ATOM    730  HZ3 LYN    44      46.179  34.409  36.897  1.00  1.00
ATOM   4716  OBI O44   290      44.994  34.374  40.075  1.00  1.00
ATOM   4717  SBH O44   290      46.294  33.824  39.210  1.00  1.00
ATOM   4718  OBJ O44   290      46.372  32.539  38.452  1.00  1.00
ATOM   4719  F1  O44   290      46.466  32.879  40.631  1.00  1.00
ATOM   4720  CBE O44   290      47.688  34.794  39.778  1.00  1.00
ATOM   5416  O   WAT   505      42.336  33.792  39.002  1.00  1.00
ATOM   5417  H1  WAT   505      44.105  33.851  40.176  1.00  1.00
ATOM   5418  H2  WAT   505      41.541  33.133  39.075  1.00  1.00
END
ATOM    725  CE  LYN    44      44.813  35.420  37.665  1.00  1.00
ATOM    728  NZ  LYN    44      46.008  34.553  37.824  1.00  1.00
ATOM    729  HZ2 LYN    44      41.993  34.665  38.697  1.00  1.00
ATOM    730  HZ3 LYN    44      46.326  34.168  36.911  1.00  1.00
ATOM   4716  OBI O44   290      45.042  34.156  40.026  1.00  1.00
ATOM   4717  SBH O44   290      46.326  33.582  39.229  1.00  1.00
ATOM   4718  OBJ O44   290      46.550  32.335  38.565  1.00  1.00
ATOM   4719  F1  O44   290      46.316  32.556  40.713  1.00  1.00
ATOM   4720  CBE O44   290      47.691  34.411  39.910  1.00  1.00
ATOM   5416  O   WAT   505      42.350  33.786  38.788  1.00  1.00
ATOM   5417  H1  WAT   505      44.172  33.646  40.209  1.00  1.00
ATOM   5418  H2  WAT   505      41.580  33.230  38.705  1.00  1.00
END
ATOM    725  CE  LYN    44      44.669  35.146  37.802  1.00  1.00
ATOM    728  NZ  LYN    44      45.839  34.283  37.859  1.00  1.00
ATOM    729  HZ2 LYN    44      41.761  33.974  38.743  1.00  1.00
ATOM    730  HZ3 LYN    44      46.211  34.012  36.947  1.00  1.00
ATOM   4716  OBI O44   290      45.103  33.795  40.229  1.00  1.00
ATOM   4717  SBH O44   290      46.387  33.376  39.249  1.00  1.00
ATOM   4718  OBJ O44   290      46.615  32.117  38.587  1.00  1.00
ATOM   4719  F1  O44   290      46.659  32.354  40.753  1.00  1.00
ATOM   4720  CBE O44   290      47.645  34.422  39.810  1.00  1.00
ATOM   5416  O   WAT   505      42.300  33.242  38.962  1.00  1.00
ATOM   5417  H1  WAT   505      44.346  33.159  40.283  1.00  1.00
ATOM   5418  H2  WAT   505      41.636  32.463  38.920  1.00  1.00
END
ATOM    725  CE  LYN    44      44.807  35.420  37.870  1.00  1.00
ATOM    728  NZ  LYN    44      45.949  34.469  37.785  1.00  1.00
ATOM    729  HZ2 LYN    44      41.908  34.649  38.876  1.00  1.00
ATOM    730  HZ3 LYN    44      46.278  34.216  36.800  1.00  1.00
ATOM   4716  OBI O44   290      45.190  33.924  40.106  1.00  1.00
ATOM   4717  SBH O44   290      46.362  33.449  39.070  1.00  1.00
ATOM   4718  OBJ O44   290      46.413  32.219  38.418  1.00  1.00
ATOM   4719  F1  O44   290      46.583  32.242  40.546  1.00  1.00
ATOM   4720  CBE O44   290      47.746  34.310  39.624  1.00  1.00
ATOM   5416  O   WAT   505      42.190  33.761  38.963  1.00  1.00
ATOM   5417  H1  WAT   505      44.408  33.410  40.170  1.00  1.00
ATOM   5418  H2  WAT   505      41.429  33.176  38.990  1.00  1.00
END
ATOM    725  CE  LYN    44      44.677  35.602  37.594  1.00  1.00
ATOM    728  NZ  LYN    44      45.906  34.691  37.637  1.00  1.00
ATOM    729  HZ2 LYN    44      41.548  34.368  38.327  1.00  1.00
ATOM    730  HZ3 LYN    44      46.112  34.383  36.706  1.00  1.00
ATOM   4716  OBI O44   290      44.943  34.082  39.859  1.00  1.00
ATOM   4717  SBH O44   290      46.319  33.748  38.984  1.00  1.00
ATOM   4718  OBJ O44   290      46.562  32.463  38.319  1.00  1.00
ATOM   4719  F1  O44   290      46.510  32.696  40.573  1.00  1.00
ATOM   4720  CBE O44   290      47.568  34.690  39.576  1.00  1.00
ATOM   5416  O   WAT   505      42.060  33.568  38.480  1.00  1.00
ATOM   5417  H1  WAT   505      44.261  33.491  40.034  1.00  1.00
ATOM   5418  H2  WAT   505      41.403  32.878  38.438  1.00  1.00
END
ATOM    725  CE  LYN    44      44.833  35.385  37.531  1.00  1.00
ATOM    728  NZ  LYN    44      46.058  34.510  37.635  1.00  1.00
ATOM    729  HZ2 LYN    44      41.854  34.504  38.455  1.00  1.00
ATOM    730  HZ3 LYN    44      46.233  34.056  36.705  1.00  1.00
ATOM   4716  OBI O44   290      45.067  34.199  39.924  1.00  1.00
ATOM   4717  SBH O44   290      46.442  33.692  39.053  1.00  1.00
ATOM   4718  OBJ O44   290      46.635  32.351  38.459  1.00  1.00
ATOM   4719  F1  O44   290      46.461  32.603  40.615  1.00  1.00
ATOM   4720  CBE O44   290      47.810  34.644  39.508  1.00  1.00
ATOM   5416  O   WAT   505      42.184  33.562  38.420  1.00  1.00
ATOM   5417  H1  WAT   505      44.459  33.506  40.237  1.00  1.00
ATOM   5418  H2  WAT   505      41.437  33.046  38.456  1.00  1.00
END
ATOM    725  CE  LYN    44      44.759  35.520  37.743  1.00  1.00
ATOM    728  NZ  LYN    44      45.924  34.678  37.796  1.00  1.00
ATOM    729  HZ2 LYN    44      41.766  34.135  38.511  1.00  1.00
ATOM    730  HZ3 LYN    44      46.160  34.372  36.850  1.00  1.00
ATOM   4716  OBI O44   290      44.938  34.018  39.935  1.00  1.00
ATOM   4717  SBH O44   290      46.300  33.569  39.099  1.00  1.00
ATOM   4718  OBJ O44   290      46.699  32.423  38.364  1.00  1.00
ATOM   4719  F1  O44   290      46.363  32.323  40.479  1.00  1.00
ATOM   4720  CBE O44   290      47.614  34.483  39.834  1.00  1.00
ATOM   5416  O   WAT   505      41.912  33.172  38.379  1.00  1.00
ATOM   5417  H1  WAT   505      44.370  33.280  40.264  1.00  1.00
ATOM   5418  H2  WAT   505      41.016  32.828  38.535  1.00  1.00
END
ATOM    725  CE  LYN    44      44.703  35.555  37.724  1.00  1.00
ATOM    728  NZ  LYN    44      45.876  34.638  37.697  1.00  1.00
ATOM    729  HZ2 LYN    44      41.706  34.216  38.651  1.00  1.00
ATOM    730  HZ3 LYN    44      45.935  34.190  36.759  1.00  1.00
ATOM   4716  OBI O44   290      44.992  34.009  39.941  1.00  1.00
ATOM   4717  SBH O44   290      46.294  33.619  39.011  1.00  1.00
ATOM   4718  OBJ O44   290      46.560  32.349  38.366  1.00  1.00
ATOM   4719  F1  O44   290      46.426  32.574  40.671  1.00  1.00
ATOM   4720  CBE O44   290      47.613  34.577  39.621  1.00  1.00
ATOM   5416  O   WAT   505      41.779  33.280  38.769  1.00  1.00
ATOM   5417  H1  WAT   505      44.584  33.320  40.551  1.00  1.00
ATOM   5418  H2  WAT   505      40.989  32.912  39.019  1.00  1.00
END
ATOM    725  CE  LYN    44      44.769  35.584  37.750  1.00  1.00
ATOM    728  NZ  LYN    44      46.000  34.682  37.708  1.00  1.00
ATOM    729  HZ2 LYN    44      41.732  33.888  37.886  1.00  1.00
ATOM    730  HZ3 LYN    44      46.128  34.309  36.727  1.00  1.00
ATOM   4716  OBI O44   290      45.055  33.948  39.789  1.00  1.00
ATOM   4717  SBH O44   290      46.403  33.679  39.004  1.00  1.00
ATOM   4718  OBJ O44   290      46.724  32.406  38.419  1.00  1.00
ATOM   4719  F1  O44   290      46.404  32.545  40.672  1.00  1.00
ATOM   4720  CBE O44   290      47.625  34.561  39.765  1.00  1.00
ATOM   5416  O   WAT   505      42.067  33.007  38.051  1.00  1.00
ATOM   5417  H1  WAT   505      44.692  33.183  40.419  1.00  1.00
ATOM   5418  H2  WAT   505      41.215  32.498  38.273  1.00  1.00
END
ATOM    725  CE  LYN    44      44.770  35.608  37.659  1.00  1.00
ATOM    728  NZ  LYN    44      45.990  34.789  37.688  1.00  1.00
ATOM    729  HZ2 LYN    44      41.668  34.017  37.588  1.00  1.00
ATOM    730  HZ3 LYN    44      46.094  34.275  36.765  1.00  1.00
ATOM   4716  OBI O44   290      44.964  34.032  39.925  1.00  1.00
ATOM   4717  SBH O44   290      46.290  33.737  39.024  1.00  1.00
ATOM   4718  OBJ O44   290      46.494  32.441  38.432  1.00  1.00
ATOM   4719  F1  O44   290      46.233  32.430  40.656  1.00  1.00
ATOM   4720  CBE O44   290      47.660  34.479  39.694  1.00  1.00
ATOM   5416  O   WAT   505      41.891  33.149  37.970  1.00  1.00
ATOM   5417  H1  WAT   505      44.698  33.258  40.503  1.00  1.00
ATOM   5418  H2  WAT   505      41.068  32.770  38.336  1.00  1.00
END
ATOM    725  CE  LYN    44      44.568  35.471  37.521  1.00  1.00
ATOM    728  NZ  LYN    44      45.829  34.550  37.643  1.00  1.00
ATOM    729  HZ2 LYN    44      41.571  33.774  37.632  1.00  1.00
ATOM    730  HZ3 LYN    44      46.009  34.109  36.756  1.00  1.00
ATOM   4716  OBI O44   290      44.887  33.927  39.810  1.00  1.00
ATOM   4717  SBH O44   290      46.218  33.608  39.002  1.00  1.00
ATOM   4718  OBJ O44   290      46.396  32.269  38.504  1.00  1.00
ATOM   4719  F1  O44   290      45.985  32.376  40.819  1.00  1.00
ATOM   4720  CBE O44   290      47.569  34.375  39.756  1.00  1.00
ATOM   5416  O   WAT   505      41.686  33.028  38.185  1.00  1.00
ATOM   5417  H1  WAT   505      44.713  33.211  40.564  1.00  1.00
ATOM   5418  H2  WAT   505      40.792  32.661  38.381  1.00  1.00
END
ATOM    725  CE  LYN    44      44.697  35.502  37.475  1.00  1.00
ATOM    728  NZ  LYN    44      45.885  34.588  37.501  1.00  1.00
ATOM    729  HZ2 LYN    44      41.620  33.816  37.569  1.00  1.00
ATOM    730  HZ3 LYN    44      46.108  34.192  36.542  1.00  1.00
ATOM   4716  OBI O44   290      44.890  33.858  39.663  1.00  1.00
ATOM   4717  SBH O44   290      46.240  33.609  38.831  1.00  1.00
ATOM   4718  OBJ O44   290      46.476  32.269  38.356  1.00  1.00
ATOM   4719  F1  O44   290      45.921  32.275  40.622  1.00  1.00
ATOM   4720  CBE O44   290      47.519  34.359  39.634  1.00  1.00
ATOM   5416  O   WAT   505      41.719  32.956  37.923  1.00  1.00
ATOM   5417  H1  WAT   505      44.799  33.045  40.404  1.00  1.00
ATOM   5418  H2  WAT   505      40.808  32.639  38.099  1.00  1.00
END
ATOM    725  CE  LYN    44      44.522  35.495  37.516  1.00  1.00
ATOM    728  NZ  LYN    44      45.822  34.753  37.632  1.00  1.00
ATOM    729  HZ2 LYN    44      41.726  33.959  37.895  1.00  1.00
ATOM    730  HZ3 LYN    44      46.008  34.244  36.721  1.00  1.00
ATOM   4716  OBI O44   290      45.052  34.222  39.935  1.00  1.00
ATOM   4717  SBH O44   290      46.286  33.948  39.047  1.00  1.00
ATOM   4718  OBJ O44   290      46.623  32.568  38.665  1.00  1.00
ATOM   4719  F1  O44   290      46.164  32.804  41.065  1.00  1.00
ATOM   4720  CBE O44   290      47.648  34.821  39.721  1.00  1.00
ATOM   5416  O   WAT   505      41.869  33.093  38.341  1.00  1.00
ATOM   5417  H1  WAT   505      45.070  33.389  40.871  1.00  1.00
ATOM   5418  H2  WAT   505      40.906  32.830  38.586  1.00  1.00
END
ATOM    725  CE  LYN    44      44.629  35.605  37.739  1.00  1.00
ATOM    728  NZ  LYN    44      45.932  34.810  37.654  1.00  1.00
ATOM    729  HZ2 LYN    44      41.732  34.028  37.715  1.00  1.00
ATOM    730  HZ3 LYN    44      46.066  34.399  36.757  1.00  1.00
ATOM   4716  OBI O44   290      45.152  34.028  39.889  1.00  1.00
ATOM   4717  SBH O44   290      46.369  33.871  38.975  1.00  1.00
ATOM   4718  OBJ O44   290      46.629  32.548  38.499  1.00  1.00
ATOM   4719  F1  O44   290      46.050  32.289  40.876  1.00  1.00
ATOM   4720  CBE O44   290      47.700  34.593  39.729  1.00  1.00
ATOM   5416  O   WAT   505      41.938  33.159  38.035  1.00  1.00
ATOM   5417  H1  WAT   505      45.121  32.846  40.716  1.00  1.00
ATOM   5418  H2  WAT   505      41.068  32.777  38.372  1.00  1.00
END
ATOM    725  CE  LYN    44      44.546  35.784  37.659  1.00  1.00
ATOM    728  NZ  LYN    44      45.786  34.907  37.504  1.00  1.00
ATOM    729  HZ2 LYN    44      41.795  34.025  38.302  1.00  1.00
ATOM    730  HZ3 LYN    44      45.857  34.597  36.571  1.00  1.00
ATOM   4716  OBI O44   290      45.354  34.001  39.864  1.00  1.00
ATOM   4717  SBH O44   290      46.329  33.877  38.748  1.00  1.00
ATOM   4718  OBJ O44   290      46.523  32.607  38.116  1.00  1.00
ATOM   4719  F1  O44   290      46.193  32.059  40.721  1.00  1.00
ATOM   4720  CBE O44   290      47.743  34.589  39.402  1.00  1.00
ATOM   5416  O   WAT   505      41.808  33.080  38.146  1.00  1.00
ATOM   5417  H1  WAT   505      45.304  32.490  40.683  1.00  1.00
ATOM   5418  H2  WAT   505      40.909  32.811  38.302  1.00  1.00
END
ATOM    725  CE  LYN    44      44.621  35.630  37.762  1.00  1.00
ATOM    728  NZ  LYN    44      45.791  34.711  37.619  1.00  1.00
ATOM    729  HZ2 LYN    44      41.655  33.711  38.629  1.00  1.00
ATOM    730  HZ3 LYN    44      45.758  34.216  36.716  1.00  1.00
ATOM   4716  OBI O44   290      45.350  34.065  40.195  1.00  1.00
ATOM   4717  SBH O44   290      46.270  33.886  39.039  1.00  1.00
ATOM   4718  OBJ O44   290      46.570  32.524  38.604  1.00  1.00
ATOM   4719  F1  O44   290      46.296  32.186  41.086  1.00  1.00
ATOM   4720  CBE O44   290      47.773  34.689  39.528  1.00  1.00
ATOM   5416  O   WAT   505      41.662  32.800  38.451  1.00  1.00
ATOM   5417  H1  WAT   505      45.418  32.550  41.095  1.00  1.00
ATOM   5418  H2  WAT   505      40.844  32.388  38.450  1.00  1.00
END
ATOM    725  CE  LYN    44      44.650  35.601  37.831  1.00  1.00
ATOM    728  NZ  LYN    44      45.756  34.598  37.684  1.00  1.00
ATOM    729  HZ2 LYN    44      41.612  33.682  38.857  1.00  1.00
ATOM    730  HZ3 LYN    44      45.714  34.076  36.813  1.00  1.00
ATOM   4716  OBI O44   290      45.263  33.692  40.031  1.00  1.00
ATOM   4717  SBH O44   290      46.323  33.702  38.994  1.00  1.00
ATOM   4718  OBJ O44   290      46.660  32.395  38.487  1.00  1.00
ATOM   4719  F1  O44   290      46.380  31.976  41.114  1.00  1.00
ATOM   4720  CBE O44   290      47.703  34.602  39.497  1.00  1.00
ATOM   5416  O   WAT   505      41.521  32.828  38.477  1.00  1.00
ATOM   5417  H1  WAT   505      45.473  32.385  41.006  1.00  1.00
ATOM   5418  H2  WAT   505      40.568  32.634  38.386  1.00  1.00
END
ATOM    725  CE  LYN    44      44.822  35.545  37.766  1.00  1.00
ATOM    728  NZ  LYN    44      45.937  34.619  37.628  1.00  1.00
ATOM    729  HZ2 LYN    44      41.477  33.953  38.474  1.00  1.00
ATOM    730  HZ3 LYN    44      45.914  34.117  36.770  1.00  1.00
ATOM   4716  OBI O44   290      45.320  33.892  39.987  1.00  1.00
ATOM   4717  SBH O44   290      46.414  33.751  39.020  1.00  1.00
ATOM   4718  OBJ O44   290      46.825  32.453  38.518  1.00  1.00
ATOM   4719  F1  O44   290      46.160  32.192  41.317  1.00  1.00
ATOM   4720  CBE O44   290      47.761  34.576  39.632  1.00  1.00
ATOM   5416  O   WAT   505      41.513  33.011  38.136  1.00  1.00
ATOM   5417  H1  WAT   505      45.304  32.619  41.162  1.00  1.00
ATOM   5418  H2  WAT   505      40.552  32.775  37.970  1.00  1.00
END
ATOM    725  CE  LYN    44      44.625  35.546  37.827  1.00  1.00
ATOM    728  NZ  LYN    44      45.809  34.616  37.569  1.00  1.00
ATOM    729  HZ2 LYN    44      41.303  33.924  38.923  1.00  1.00
ATOM    730  HZ3 LYN    44      45.721  34.100  36.642  1.00  1.00
ATOM   4716  OBI O44   290      45.490  33.852  39.943  1.00  1.00
ATOM   4717  SBH O44   290      46.509  33.801  38.876  1.00  1.00
ATOM   4718  OBJ O44   290      46.928  32.509  38.448  1.00  1.00
ATOM   4719  F1  O44   290      46.458  32.169  41.198  1.00  1.00
ATOM   4720  CBE O44   290      47.852  34.757  39.354  1.00  1.00
ATOM   5416  O   WAT   505      41.449  33.162  38.454  1.00  1.00
ATOM   5417  H1  WAT   505      45.571  32.602  41.222  1.00  1.00
ATOM   5418  H2  WAT   505      40.560  32.806  38.284  1.00  1.00
END
ATOM    725  CE  LYN    44      44.598  35.286  37.834  1.00  1.00
ATOM    728  NZ  LYN    44      45.850  34.475  37.732  1.00  1.00
ATOM    729  HZ2 LYN    44      41.175  33.713  38.417  1.00  1.00
ATOM    730  HZ3 LYN    44      45.837  33.875  36.907  1.00  1.00
ATOM   4716  OBI O44   290      45.264  33.702  40.119  1.00  1.00
ATOM   4717  SBH O44   290      46.371  33.668  39.164  1.00  1.00
ATOM   4718  OBJ O44   290      46.777  32.339  38.658  1.00  1.00
ATOM   4719  F1  O44   290      46.089  31.793  41.177  1.00  1.00
ATOM   4720  CBE O44   290      47.676  34.594  39.764  1.00  1.00
ATOM   5416  O   WAT   505      41.295  33.021  37.941  1.00  1.00
ATOM   5417  H1  WAT   505      45.224  32.239  41.099  1.00  1.00
ATOM   5418  H2  WAT   505      40.473  32.637  37.658  1.00  1.00
END
ATOM    725  CE  LYN    44      44.873  35.657  37.895  1.00  1.00
ATOM    728  NZ  LYN    44      46.028  34.738  37.572  1.00  1.00
ATOM    729  HZ2 LYN    44      41.169  34.425  38.426  1.00  1.00
ATOM    730  HZ3 LYN    44      46.032  34.229  36.679  1.00  1.00
ATOM   4716  OBI O44   290      45.579  33.708  39.955  1.00  1.00
ATOM   4717  SBH O44   290      46.580  33.728  38.870  1.00  1.00
ATOM   4718  OBJ O44   290      46.904  32.440  38.184  1.00  1.00
ATOM   4719  F1  O44   290      46.357  31.748  40.726  1.00  1.00
ATOM   4720  CBE O44   290      47.995  34.523  39.464  1.00  1.00
ATOM   5416  O   WAT   505      41.341  33.534  38.070  1.00  1.00
ATOM   5417  H1  WAT   505      45.490  32.250  40.794  1.00  1.00
ATOM   5418  H2  WAT   505      40.413  33.266  37.792  1.00  1.00
END
ATOM    725  CE  LYN    44      44.494  35.401  37.675  1.00  1.00
ATOM    728  NZ  LYN    44      45.730  34.563  37.394  1.00  1.00
ATOM    729  HZ2 LYN    44      40.786  34.319  38.566  1.00  1.00
ATOM    730  HZ3 LYN    44      45.602  34.043  36.515  1.00  1.00
ATOM   4716  OBI O44   290      45.267  33.746  39.756  1.00  1.00
ATOM   4717  SBH O44   290      46.290  33.630  38.736  1.00  1.00
ATOM   4718  OBJ O44   290      46.624  32.302  38.289  1.00  1.00
ATOM   4719  F1  O44   290      46.226  31.664  40.619  1.00  1.00
ATOM   4720  CBE O44   290      47.705  34.449  39.346  1.00  1.00
ATOM   5416  O   WAT   505      40.954  33.485  38.136  1.00  1.00
ATOM   5417  H1  WAT   505      45.394  32.065  40.791  1.00  1.00
ATOM   5418  H2  WAT   505      40.164  33.084  38.007  1.00  1.00
END
ATOM    725  CE  LYN    44      44.682  35.574  37.636  1.00  1.00
ATOM    728  NZ  LYN    44      45.840  34.658  37.454  1.00  1.00
ATOM    729  HZ2 LYN    44      40.849  34.614  38.299  1.00  1.00
ATOM    730  HZ3 LYN    44      45.902  34.275  36.531  1.00  1.00
ATOM   4716  OBI O44   290      45.228  33.707  39.756  1.00  1.00
ATOM   4717  SBH O44   290      46.376  33.747  38.788  1.00  1.00
ATOM   4718  OBJ O44   290      46.817  32.429  38.323  1.00  1.00
ATOM   4719  F1  O44   290      46.127  31.731  40.476  1.00  1.00
ATOM   4720  CBE O44   290      47.683  34.663  39.372  1.00  1.00
ATOM   5416  O   WAT   505      40.959  33.804  37.811  1.00  1.00
ATOM   5417  H1  WAT   505      45.262  32.152  40.708  1.00  1.00
ATOM   5418  H2  WAT   505      40.130  33.388  37.724  1.00  1.00
END
ATOM    725  CE  LYN    44      44.499  35.251  37.642  1.00  1.00
ATOM    728  NZ  LYN    44      45.719  34.455  37.511  1.00  1.00
ATOM    729  HZ2 LYN    44      40.862  34.386  38.495  1.00  1.00
ATOM    730  HZ3 LYN    44      45.822  33.941  36.619  1.00  1.00
ATOM   4716  OBI O44   290      45.346  33.633  39.928  1.00  1.00
ATOM   4717  SBH O44   290      46.362  33.703  38.936  1.00  1.00
ATOM   4718  OBJ O44   290      46.861  32.402  38.439  1.00  1.00
ATOM   4719  F1  O44   290      46.189  31.638  40.682  1.00  1.00
ATOM   4720  CBE O44   290      47.656  34.711  39.529  1.00  1.00
ATOM   5416  O   WAT   505      40.829  33.543  38.088  1.00  1.00
ATOM   5417  H1  WAT   505      45.300  32.054  40.962  1.00  1.00
ATOM   5418  H2  WAT   505      39.972  33.197  38.175  1.00  1.00
END
ATOM    725  CE  LYN    44      44.635  35.546  37.709  1.00  1.00
ATOM    728  NZ  LYN    44      45.784  34.614  37.571  1.00  1.00
ATOM    729  HZ2 LYN    44      41.039  35.479  38.460  1.00  1.00
ATOM    730  HZ3 LYN    44      45.802  34.246  36.618  1.00  1.00
ATOM   4716  OBI O44   290      45.234  33.693  39.882  1.00  1.00
ATOM   4717  SBH O44   290      46.289  33.703  38.883  1.00  1.00
ATOM   4718  OBJ O44   290      46.798  32.450  38.294  1.00  1.00
ATOM   4719  F1  O44   290      45.904  31.622  40.563  1.00  1.00
ATOM   4720  CBE O44   290      47.660  34.496  39.596  1.00  1.00
ATOM   5416  O   WAT   505      40.912  34.572  38.278  1.00  1.00
ATOM   5417  H1  WAT   505      45.138  32.109  40.822  1.00  1.00
ATOM   5418  H2  WAT   505      39.950  34.481  38.323  1.00  1.00
END
ATOM    725  CE  LYN    44      44.562  35.433  37.676  1.00  1.00
ATOM    728  NZ  LYN    44      45.806  34.653  37.494  1.00  1.00
ATOM    729  HZ2 LYN    44      41.129  35.502  38.579  1.00  1.00
ATOM    730  HZ3 LYN    44      46.008  34.427  36.526  1.00  1.00
ATOM   4716  OBI O44   290      45.495  33.641  39.925  1.00  1.00
ATOM   4717  SBH O44   290      46.458  33.820  38.820  1.00  1.00
ATOM   4718  OBJ O44   290      46.884  32.593  38.139  1.00  1.00
ATOM   4719  F1  O44   290      45.835  31.527  40.664  1.00  1.00
ATOM   4720  CBE O44   290      47.716  34.717  39.447  1.00  1.00
ATOM   5416  O   WAT   505      40.956  34.551  38.595  1.00  1.00
ATOM   5417  H1  WAT   505      45.197  32.224  40.861  1.00  1.00
ATOM   5418  H2  WAT   505      40.016  34.450  38.592  1.00  1.00
END
ATOM    725  CE  LYN    44      44.473  35.333  37.537  1.00  1.00
ATOM    728  NZ  LYN    44      45.824  34.691  37.505  1.00  1.00
ATOM    729  HZ2 LYN    44      41.187  35.588  38.940  1.00  1.00
ATOM    730  HZ3 LYN    44      46.130  34.517  36.552  1.00  1.00
ATOM   4716  OBI O44   290      45.484  33.759  39.890  1.00  1.00
ATOM   4717  SBH O44   290      46.449  33.828  38.823  1.00  1.00
ATOM   4718  OBJ O44   290      46.831  32.516  38.307  1.00  1.00
ATOM   4719  F1  O44   290      45.768  31.396  40.517  1.00  1.00
ATOM   4720  CBE O44   290      47.790  34.730  39.412  1.00  1.00
ATOM   5416  O   WAT   505      41.011  34.627  38.889  1.00  1.00
ATOM   5417  H1  WAT   505      45.082  32.004  40.832  1.00  1.00
ATOM   5418  H2  WAT   505      40.106  34.491  39.194  1.00  1.00
END
ATOM    725  CE  LYN    44      44.511  35.230  37.350  1.00  1.00
ATOM    728  NZ  LYN    44      45.928  34.659  37.392  1.00  1.00
ATOM    729  HZ2 LYN    44      41.523  36.115  38.991  1.00  1.00
ATOM    730  HZ3 LYN    44      46.325  34.581  36.440  1.00  1.00
ATOM   4716  OBI O44   290      45.387  33.749  39.800  1.00  1.00
ATOM   4717  SBH O44   290      46.390  33.763  38.691  1.00  1.00
ATOM   4718  OBJ O44   290      46.771  32.418  38.244  1.00  1.00
ATOM   4719  F1  O44   290      45.761  31.630  40.584  1.00  1.00
ATOM   4720  CBE O44   290      47.796  34.590  39.358  1.00  1.00
ATOM   5416  O   WAT   505      41.108  35.239  39.039  1.00  1.00
ATOM   5417  H1  WAT   505      44.999  32.123  40.905  1.00  1.00
ATOM   5418  H2  WAT   505      40.469  35.158  39.692  1.00  1.00
END
