# Supplementary material for: Mechanistic Modeling of Lys745 Sulfonylation in EGFR C797S Reveals Chemical Determinants for Inhibitor Activity and Discriminates Reversible from Irreversible Agents
Source: J Chem Inf Model. 2023 Feb 10;63(4):1301–12. doi: 10.1021/acs.jcim.2c01586 (PMC9976278; doi:10.1021/acs.jcim.2c01586)
Supplement: Supplementary file 3 — ci2c01586_si_003.zip [file ci2c01586_si_003.zip › PathCVs_simulations/round6/plumed.dat]

#
UNITS LENGTH=A ENERGY=kcal/mol

dNS: DISTANCE ATOMS=728,4717
dSF: DISTANCE ATOMS=4717,4719
dNHZ2: DISTANCE ATOMS=728,729
dOwatHZ2: DISTANCE ATOMS=729,5416
dOwatH: DISTANCE ATOMS=5416,5417 
dOH: DISTANCE ATOMS=4716,5417
dFH: DISTANCE ATOMS=4719,5417

dCEHE2: DISTANCE ATOMS=725,726
dCEHE3: DISTANCE ATOMS=725,727

p1: PATHMSD REFERENCE=last_smooth.pdb LAMBDA=124 NEIGH_STRIDE=10 NEIGH_SIZE=10

MOVINGRESTRAINT ...
  ARG=p1.sss
  STEP0=0         AT0=1     KAPPA0=300.0
  STEP1=875000    AT1=50    KAPPA1=300.0
... MOVINGRESTRAINT

restraint: RESTRAINT ARG=dCEHE2,dCEHE3 AT=1.08,1.08 KAPPA=1000.0,1000.0
wall_z: UPPER_WALLS ARG=p1.zzz AT=0.005 KAPPA=300.0 EXP=4 EPS=0.02

PRINT ARG=* STRIDE=2 FILE=COLVAR_XO44_pull6_50pt
